# Supplementary material for: Species-specific acoustic responses by bats to ultrasonic stimuli used for reducing bat-wind turbine interactions
Source: PeerJ. 2026 Apr 28;14:e21231. doi: 10.7717/peerj.21231 (PMC13134550; doi:10.7717/peerj.21231)
Supplement: Supplemental Information 1 [file peerj-14-21231-s001.xlsx]

## Sheet: Sheet1
Filename	Detector ID	Channel Recorded	Date	Time	Event ID	Bat ID	Treatment Type	UAD ID	Pulse ID	Age	Sex	TimeInFile	PrecedingIntrvl	CallsPerSec	CallDuration	Fc	HiFreq	LowFreq	Season
SM3E_0+1_1_20200717_030500_000.wav	SM3E	1	20200717	30500	200716	B061	T00	E	TABR	A	M	12981	63	10.3313	2.35482	31.1801	40.7579	24.4688	Fall
SM3E_0+1_1_20200717_030500_000.wav	SM3E	1	20200717	30500	200716	B061	T00	E	TABR	A	M	11241	15	10.3313	2.73443	30.8667	44.2925	23.5294	Fall
SM3E_0+1_1_20200717_030500_000.wav	SM3E	1	20200717	30500	200716	B061	T00	E	TABR	A	M	9148	219	10.3313	4.42148	29.1705	45.3284	25.8712	Fall
SM3E_0+1_1_20200717_030500_000.wav	SM3E	1	20200717	30500	200716	B061	T00	E	TABR	A	M	8929	3069	10.3313	4.11322	28.7602	45.4803	24.1547	Fall
SM3E_0+1_1_20200717_030500_000.wav	SM3E	1	20200717	30500	200716	B061	T00	E	TABR	A	M	1324	178	10.3313	4.58445	28.0371	44.3854	23.6111	Fall
SM3E_0+1_1_20200717_030500_000.wav	SM3E	1	20200717	30500	200716	B061	T00	E	TABR	A	M	11873	77	10.3313	3.998	27.8478	44.6691	21.0217	Fall
SM3E_0+1_1_20200717_030500_000.wav	SM3E	1	20200717	30500	200716	B061	T00	E	TABR	A	M	2381	366	10.3313	4.31724	27.7917	43.0034	25.0798	Fall
SM3E_0+1_1_20200717_030500_000.wav	SM3E	1	20200717	30500	200716	B061	T00	E	TABR	A	M	2650	102	10.3313	4.3314	27.5708	44.3484	22.7584	Fall
SM3E_0+1_1_20200717_030500_000.wav	SM3E	1	20200717	30500	200716	B061	T00	E	TABR	A	M	4603	127	10.3313	5.39112	27.5278	46.6418	24.9644	Fall
SM3E_0+1_1_20200717_030500_000.wav	SM3E	1	20200717	30500	200716	B061	T00	E	TABR	A	M	2729	79	10.3313	4.42163	27.4674	44.4672	23.37	Fall
SM3E_0+1_1_20200717_030500_000.wav	SM3E	1	20200717	30500	200716	B061	T00	E	TABR	A	M	1617	186	10.3313	4.56836	27.3415	44.4448	23.8092	Fall
SM3E_0+1_1_20200717_030500_000.wav	SM3E	1	20200717	30500	200716	B061	T00	E	TABR	A	M	1431	108	10.3313	4.16095	27.2456	47.201	25.7894	Fall
SM3E_0+1_1_20200717_030500_000.wav	SM3E	1	20200717	30500	200716	B061	T00	E	TABR	A	M	4476	20	10.3313	4.67319	27.2162	49.8783	24.5269	Fall
SM3E_0+1_1_20200717_030500_000.wav	SM3E	1	20200717	30500	200716	B061	T00	E	TABR	A	M	1843	226	10.3313	4.73197	27.1533	43.7404	22.5743	Fall
SM3E_0+1_1_20200717_030500_000.wav	SM3E	1	20200717	30500	200716	B061	T00	E	TABR	A	M	1146	43	10.3313	3.39152	26.9925	46.2424	22.7521	Fall
SM3E_0+1_1_20200717_030500_000.wav	SM3E	1	20200717	30500	200716	B061	T00	E	TABR	A	M	3326	24	10.3313	4.43102	26.9784	47.1619	23.2717	Fall
SM3E_0+1_1_20200717_030500_000.wav	SM3E	1	20200717	30500	200716	B061	T00	E	TABR	A	M	3129	108	10.3313	4.81759	26.6423	45.3834	23.6188	Fall
SM3E_0+1_1_20200717_030500_000.wav	SM3E	1	20200717	30500	200716	B061	T00	E	TABR	A	M	2837	69	10.3313	4.35044	26.6318	46.0657	23.4199	Fall
SM3E_0+1_1_20200717_030500_000.wav	SM3E	1	20200717	30500	200716	B061	T00	E	TABR	A	M	9481	246	10.3313	4.23497	26.5305	44.927	22.0613	Fall
SM3E_0+1_1_20200717_030500_000.wav	SM3E	1	20200717	30500	200716	B061	T00	E	TABR	A	M	3415	89	10.3313	4.76816	26.518	45.5084	22.5197	Fall
SM3E_0+1_1_20200717_030500_000.wav	SM3E	1	20200717	30500	200716	B061	T00	E	TABR	A	M	4928	43	10.3313	4.51529	26.3631	43.9238	19.6934	Fall
SM3E_0+1_1_20200717_030500_000.wav	SM3E	1	20200717	30500	200716	B061	T00	E	TABR	A	M	4128	23	10.3313	4.90059	26.2856	47.1314	20.5424	Fall
SM3E_0+1_1_20200717_030500_000.wav	SM3E	1	20200717	30500	200716	B061	T00	E	TABR	A	M	11227	53	10.3313	2.09091	26.1712	38.149	20.4944	Fall
SM3E_0+1_1_20200717_030500_000.wav	SM3E	1	20200717	30500	200716	B061	T00	E	TABR	A	M	13063	46	10.3313	2.95205	26.1387	38.117	19.6423	Fall
SM3E_0+1_1_20200717_030500_000.wav	SM3E	1	20200717	30500	200716	B061	T00	E	TABR	A	M	9235	86	10.3313	4.52037	25.8457	51.372	20.6355	Fall
SM3E_0+1_1_20200717_030500_000.wav	SM3E	1	20200717	30500	200716	B061	T00	E	TABR	A	M	5409	68	10.3313	4.8775	25.735	44.4926	20.5063	Fall
SM3E_0+1_1_20200717_030500_000.wav	SM3E	1	20200717	30500	200716	B061	T00	E	TABR	A	M	4830	49	10.3313	4.13071	25.7077	44.5284	22.1852	Fall
SM3E_0+1_1_20200717_030500_000.wav	SM3E	1	20200717	30500	200716	B061	T00	E	TABR	A	M	1891	16	10.3313	3.02363	25.6611	46.825	21.6058	Fall
SM3E_0+1_1_20200717_030500_000.wav	SM3E	1	20200717	30500	200716	B061	T00	E	TABR	A	M	5173	19	10.3313	4.0833	25.5758	46.3111	19.1375	Fall
SM3E_0+1_1_20200717_030500_000.wav	SM3E	1	20200717	30500	200716	B061	T00	E	TABR	A	M	11712	20	10.3313	3.42616	25.4833	44.272	20.2346	Fall
SM3E_0+1_1_20200717_030500_000.wav	SM3E	1	20200717	30500	200716	B061	T00	E	TABR	A	M	12604	18	10.3313	3.45483	25.4665	47.7372	20.6322	Fall
SM3E_0+1_1_20200717_030500_000.wav	SM3E	1	20200717	30500	200716	B061	T00	E	TABR	A	M	3665	20	10.3313	3.95692	25.4003	44.7801	21.9925	Fall
SM3E_0+1_1_20200717_030500_000.wav	SM3E	1	20200717	30500	200716	B061	T00	E	TABR	A	M	4301	77	10.3313	4.87055	25.295	45.8199	22.8191	Fall
SM3E_0+1_1_20200717_030500_000.wav	SM3E	1	20200717	30500	200716	B061	T00	E	TABR	A	M	11616	30	10.3313	2.9041	25.2061	43.8438	23.9476	Fall
SM3E_0+1_1_20200717_030500_000.wav	SM3E	1	20200717	30500	200716	B061	T00	E	TABR	A	M	12110	44	10.3313	3.17681	25.136	42.3994	18.5641	Fall
SM3E_0+1_1_20200717_030500_000.wav	SM3E	1	20200717	30500	200716	B061	T00	E	TABR	A	M	4224	96	10.3313	5.2065	25.0946	45.2279	25.0869	Fall
SM3E_0+1_1_20200717_030500_000.wav	SM3E	1	20200717	30500	200716	B061	T00	E	TABR	A	M	11797	84	10.3313	4.18599	25.0038	44.8981	22.4446	Fall
SM3E_0+1_1_20200717_030500_000.wav	SM3E	1	20200717	30500	200716	B061	T00	E	TABR	A	M	5623	32	10.3313	4.27905	24.8931	46.802	24.8931	Fall
SM3E_0+1_1_20200717_030500_000.wav	SM3E	1	20200717	30500	200716	B061	T00	E	TABR	A	M	12417	17	10.3313	2.95429	24.8339	44.0517	21.4448	Fall
SM3E_0+1_1_20200717_030500_000.wav	SM3E	1	20200717	30500	200716	B061	T00	E	TABR	A	M	12503	20	10.3313	3.30495	24.8335	44.8947	19.5147	Fall
SM3E_0+1_1_20200717_030500_000.wav	SM3E	1	20200717	30500	200716	B061	T00	E	TABR	A	M	12066	21	10.3313	4.09972	24.7844	52.7875	19.1518	Fall
SM3E_0+1_1_20200717_030500_000.wav	SM3E	1	20200717	30500	200716	B061	T00	E	TABR	A	M	12027	52	10.3313	3.27367	24.7726	43.4957	20.4499	Fall
SM3E_0+1_1_20200717_030500_000.wav	SM3E	1	20200717	30500	200716	B061	T00	E	TABR	A	M	12677	75	10.3313	2.92258	24.745	43.7842	21.0143	Fall
SM3E_0+1_1_20200717_030500_000.wav	SM3E	1	20200717	30500	200716	B061	T00	E	TABR	A	M	12760	82	10.3313	2.71179	24.6896	42.3055	22.8363	Fall
SM3E_0+1_1_20200717_030500_000.wav	SM3E	1	20200717	30500	200716	B061	T00	E	TABR	A	M	5499	58	10.3313	4.16639	24.6729	44.8912	22.3588	Fall
SM3E_0+1_1_20200717_030500_000.wav	SM3E	1	20200717	30500	200716	B061	T00	E	TABR	A	M	10621	504	10.3313	3.72583	24.5749	43.0745	21.5397	Fall
SM3E_0+1_1_20200717_030500_000.wav	SM3E	1	20200717	30500	200716	B061	T00	E	TABR	A	M	12484	67	10.3313	2.47065	24.4483	41.8698	22.4429	Fall
SM3E_0+1_1_20200717_030500_000.wav	SM3E	1	20200717	30500	200716	B061	T00	E	TABR	A	M	12044	17	10.3313	4.16163	24.4422	49.6661	19.2669	Fall
SM3E_0+1_1_20200717_030500_000.wav	SM3E	1	20200717	30500	200716	B061	T00	E	TABR	A	M	2547	81	10.3313	4.8861	24.3101	44.1818	23.4079	Fall
SM3E_0+1_1_20200717_030500_000.wav	SM3E	1	20200717	30500	200716	B061	T00	E	TABR	A	M	5070	23	10.3313	3.76452	24.2398	43.0888	19.4391	Fall
SM3E_0+1_1_20200717_030500_000.wav	SM3E	1	20200717	30500	200716	B061	T00	E	TABR	A	M	11053	152	10.3313	4.02341	24.2372	44.5213	24.2372	Fall
SM3E_0+1_1_20200717_030500_000.wav	SM3E	1	20200717	30500	200716	B061	T00	E	TABR	A	M	12205	24	10.3313	2.69738	24.1776	43.0005	20.7199	Fall
SM3E_0+1_1_20200717_030500_000.wav	SM3E	1	20200717	30500	200716	B061	T00	E	TABR	A	M	13080	17	10.3313	2.71597	24.1638	43.2744	21.9832	Fall
SM3E_0+1_1_20200717_030500_000.wav	SM3E	1	20200717	30500	200716	B061	T00	E	TABR	A	M	13018	19	10.3313	2.65597	24.0773	42.0717	18.6971	Fall
SM3E_0+1_1_20200717_030500_000.wav	SM3E	1	20200717	30500	200716	B061	T00	E	TABR	A	M	11081	28	10.3313	4.46826	24.0353	47.5388	24.0325	Fall
SM3E_0+1_1_20200717_030500_000.wav	SM3E	1	20200717	30500	200716	B061	T00	E	TABR	A	M	11148	67	10.3313	3.41755	23.9578	44.2842	23.9502	Fall
SM3E_0+1_1_20200717_030500_000.wav	SM3E	1	20200717	30500	200716	B061	T00	E	TABR	A	M	5861	152	10.3313	3.16836	23.8821	41.8757	19.9806	Fall
SM3E_0+1_1_20200717_030500_000.wav	SM3E	1	20200717	30500	200716	B061	T00	E	TABR	A	M	2914	20	10.3313	4.60234	23.8181	48.4565	21.1097	Fall
SM3E_0+1_1_20200717_030500_000.wav	SM3E	1	20200717	30500	200716	B061	T00	E	TABR	A	M	2445	63	10.3313	3.88163	23.7945	43.5584	21.3513	Fall
SM3E_0+1_1_20200717_030500_000.wav	SM3E	1	20200717	30500	200716	B061	T00	E	TABR	A	M	4964	36	10.3313	3.81323	23.7563	42.7019	17.4157	Fall
SM3E_0+1_1_20200717_030500_000.wav	SM3E	1	20200717	30500	200716	B061	T00	E	TABR	A	M	3215	44	10.3313	3.79962	23.673	44.3019	21.8006	Fall
SM3E_0+1_1_20200717_030500_000.wav	SM3E	1	20200717	30500	200716	B061	T00	E	TABR	A	M	4995	32	10.3313	4.14032	23.6222	44.3205	17.5502	Fall
SM3E_0+1_1_20200717_030500_000.wav	SM3E	1	20200717	30500	200716	B061	T00	E	TABR	A	M	4868	38	10.3313	3.69687	23.6175	42.3276	18.5646	Fall
SM3E_0+1_1_20200717_030500_000.wav	SM3E	1	20200717	30500	200716	B061	T00	E	TABR	A	M	12999	17	10.3313	2.11416	23.372	40.7413	22.1765	Fall
SM3E_0+1_1_20200717_030500_000.wav	SM3E	1	20200717	30500	200716	B061	T00	E	TABR	A	M	5130	62	10.3313	4.42725	23.3591	42.8398	16.6854	Fall
SM3E_0+1_1_20200717_030500_000.wav	SM3E	1	20200717	30500	200716	B061	T00	E	TABR	A	M	13174	87	10.3313	3.7069	23.3589	43.49	20.8576	Fall
SM3E_0+1_1_20200717_030500_000.wav	SM3E	1	20200717	30500	200716	B061	T00	E	TABR	A	M	12843	17	10.3313	2.77654	23.3513	44.2829	23.3295	Fall
SM3E_0+1_1_20200717_030500_000.wav	SM3E	1	20200717	30500	200716	B061	T00	E	TABR	A	M	5255	81	10.3313	4.04474	23.335	43.4432	20.3011	Fall
SM3E_0+1_1_20200717_030500_000.wav	SM3E	1	20200717	30500	200716	B061	T00	E	TABR	A	M	4782	25	10.3313	3.77811	23.3255	43.8398	18.8791	Fall
SM3E_0+1_1_20200717_030500_000.wav	SM3E	1	20200717	30500	200716	B061	T00	E	TABR	A	M	11693	57	10.3313	3.20356	23.3121	41.7556	21.3354	Fall
SM3E_0+1_1_20200717_030500_000.wav	SM3E	1	20200717	30500	200716	B061	T00	E	TABR	A	M	12382	64	10.3313	3.2668	23.0417	42.2196	19.8703	Fall
SM3E_0+1_1_20200717_030500_000.wav	SM3E	1	20200717	30500	200716	B061	T00	E	TABR	A	M	3488	17	10.3313	3.43556	22.9883	43.5918	20.733	Fall
SM3E_0+1_1_20200717_030500_000.wav	SM3E	1	20200717	30500	200716	B061	T00	E	TABR	A	M	5341	86	10.3313	4.98189	22.9879	45.1579	22.9836	Fall
SM3E_0+1_1_20200717_030500_000.wav	SM3E	1	20200717	30500	200716	B061	T00	E	TABR	A	M	12827	15	10.3313	2.59716	22.9675	41.0759	22.96	Fall
SM3E_0+1_1_20200717_030500_000.wav	SM3E	1	20200717	30500	200716	B061	T00	E	TABR	A	M	11637	19	10.3313	2.46157	22.9202	40.461	21.4496	Fall
SM3E_0+1_1_20200717_030500_000.wav	SM3E	1	20200717	30500	200716	B061	T00	E	TABR	A	M	3454	40	10.3313	3.31831	22.5796	42.4215	19.9082	Fall
SM3E_0+1_1_20200717_030500_000.wav	SM3E	1	20200717	30500	200716	B061	T00	E	TABR	A	M	5442	33	10.3313	3.91905	22.5476	45.1996	20.2113	Fall
SM3E_0+1_1_20200717_030500_000.wav	SM3E	1	20200717	30500	200716	B061	T00	E	TABR	A	M	1103	0	10.3313	3.54325	22.5466	41.719	21.1683	Fall
SM3E_0+1_1_20200717_030500_000.wav	SM3E	1	20200717	30500	200716	B061	T00	E	TABR	A	M	3626	42	10.3313	3.91355	22.499	41.6108	17.6446	Fall
SM3E_0+1_1_20200717_030500_000.wav	SM3E	1	20200717	30500	200716	B061	T00	E	TABR	A	M	12586	20	10.3313	3.28549	22.4499	45.0203	20.4024	Fall
SM3E_0+1_1_20200717_030500_000.wav	SM3E	1	20200717	30500	200716	B061	T00	E	TABR	A	M	3560	72	10.3313	4.06542	22.374	43.0765	19.8588	Fall
SM3E_0+1_1_20200717_030500_000.wav	SM3E	1	20200717	30500	200716	B061	T00	E	TABR	A	M	4653	50	10.3313	4.05395	22.3499	43.107	19.9109	Fall
SM3E_0+1_1_20200717_030500_000.wav	SM3E	1	20200717	30500	200716	B061	T00	E	TABR	A	M	12178	50	10.3313	2.58181	21.7966	42.6957	19.605	Fall
SM3E_0+1_1_20200717_030500_000.wav	SM3E	1	20200717	30500	200716	B061	T00	E	TABR	A	M	1876	33	10.3313	3.66172	21.769	42.7273	20.3903	Fall
SM3E_0+1_1_20200717_030500_000.wav	SM3E	1	20200717	30500	200716	B061	T00	E	TABR	A	M	3777	35	10.3313	3.93468	21.6522	42.9723	19.0922	Fall
SM3E_0+1_1_20200717_030500_000.wav	SM3E	1	20200717	30500	200716	B061	T00	E	TABR	A	M	4456	51	10.3313	4.23906	21.6512	44.2269	19.5664	Fall
SM3E_0+1_1_20200717_030500_000.wav	SM3E	1	20200717	30500	200716	B061	T00	E	TABR	A	M	3849	14	10.3313	3.25084	21.2173	42.1574	18.6585	Fall
SM3E_0+1_1_20200717_030500_000.wav	SM3E	1	20200717	30500	200716	B061	T00	E	TABR	A	M	10642	21	10.3313	3.65302	21.1464	47.1226	19.1856	Fall
SM3E_0+1_1_20200717_030500_000.wav	SM3E	1	20200717	30500	200716	B061	T00	E	TABR	A	M	3834	57	10.3313	3.22894	20.8626	39.4365	19.904	Fall
SM3E_0+1_1_20200717_030500_000.wav	SM3E	1	20200717	30500	200716	B061	T00	E	TABR	A	M	10656	13	10.3313	2.65285	20.7297	39.3238	18.9875	Fall
SM3E_0+1_1_20200717_030500_000.wav	SM3E	1	20200717	30500	200716	B061	T00	E	TABR	A	M	2894	57	10.3313	4.22406	20.6972	43.7334	20.6932	Fall
SM3E_0+1_1_20200717_030500_000.wav	SM3E	1	20200717	30500	200716	B061	T00	E	TABR	A	M	12888	45	10.3313	2.68936	19.7534	38.4992	18.3031	Fall
SM3E_0+1_1_20200717_030500_000.wav	SM3E	1	20200717	30500	200716	B061	T00	E	TABR	A	M	4886	17	10.3313	3.80891	19.5622	43.7807	18.3272	Fall
SM3W_0+1_1_20200717_030506_000.wav	SM3W	1	20200717	30506	200716	B061	T00	E	TABR	A	M	16552	58	6.95312	3.18314	32.1355	42.7182	24.6396	Fall
SM3W_0+1_1_20200717_030506_000.wav	SM3W	1	20200717	30506	200716	B061	T00	E	TABR	A	M	5046	384	6.95312	8.30913	29.6149	31.1148	29.2089	Fall
SM3W_0+1_1_20200717_030506_000.wav	SM3W	1	20200717	30506	200716	B061	T00	E	TABR	A	M	10941	104	6.95312	10.5199	29.265	33.1879	27.2458	Fall
SM3W_0+1_1_20200717_030506_000.wav	SM3W	1	20200717	30506	200716	B061	T00	E	TABR	A	M	5424	376	6.95312	9.52703	29.1015	31.0483	28.2112	Fall
SM3W_0+1_1_20200717_030506_000.wav	SM3W	1	20200717	30506	200716	B061	T00	E	TABR	A	M	6194	263	6.95312	11.6703	28.6524	30.4742	27.9861	Fall
SM3W_0+1_1_20200717_030506_000.wav	SM3W	1	20200717	30506	200716	B061	T00	E	TABR	A	M	14639	604	6.95312	3.14536	27.5358	43.5155	27.0454	Fall
SM3W_0+1_1_20200717_030506_000.wav	SM3W	1	20200717	30506	200716	B061	T00	E	TABR	A	M	16656	105	6.95312	4.94793	27.2405	43.8545	22.5483	Fall
SM3W_0+1_1_20200717_030506_000.wav	SM3W	1	20200717	30506	200716	B061	T00	E	TABR	A	M	16844	108	6.95312	3.68981	27.1376	43.4833	21.876	Fall
SM3W_0+1_1_20200717_030506_000.wav	SM3W	1	20200717	30506	200716	B061	T00	E	TABR	A	M	18258	12	6.95312	2.23435	26.406	37.4461	19.4781	Fall
SM3W_0+1_1_20200717_030506_000.wav	SM3W	1	20200717	30506	200716	B061	T00	E	TABR	A	M	17472	12	6.95312	2.01471	26.0533	37.1491	21.5767	Fall
SM3W_0+1_1_20200717_030506_000.wav	SM3W	1	20200717	30506	200716	B061	T00	E	TABR	A	M	17769	26	6.95312	3.16238	25.7926	41.6721	20.1314	Fall
SM3W_0+1_1_20200717_030506_000.wav	SM3W	1	20200717	30506	200716	B061	T00	E	TABR	A	M	15540	25	6.95312	3.4778	25.7061	44.7966	21.699	Fall
SM3W_0+1_1_20200717_030506_000.wav	SM3W	1	20200717	30506	200716	B061	T00	E	TABR	A	M	15918	29	6.95312	1.70404	25.4426	34.9174	21.7959	Fall
SM3W_0+1_1_20200717_030506_000.wav	SM3W	1	20200717	30506	200716	B061	T00	E	TABR	A	M	17586	35	6.95312	3.53789	25.4397	42.3286	19.3433	Fall
SM3W_0+1_1_20200717_030506_000.wav	SM3W	1	20200717	30506	200716	B061	T00	E	TABR	A	M	18754	18	6.95312	3.19613	25.4171	44.5021	19.302	Fall
SM3W_0+1_1_20200717_030506_000.wav	SM3W	1	20200717	30506	200716	B061	T00	E	TABR	A	M	18842	89	6.95312	3.18281	25.3802	42.8944	22.8869	Fall
SM3W_0+1_1_20200717_030506_000.wav	SM3W	1	20200717	30506	200716	B061	T00	E	TABR	A	M	17650	18	6.95312	2.87067	25.3345	43.0301	20.5769	Fall
SM3W_0+1_1_20200717_030506_000.wav	SM3W	1	20200717	30506	200716	B061	T00	E	TABR	A	M	18661	69	6.95312	3.54611	25.3266	43.4051	20.182	Fall
SM3W_0+1_1_20200717_030506_000.wav	SM3W	1	20200717	30506	200716	B061	T00	E	TABR	A	M	13616	862	6.95312	3.48365	25.193	42.3752	20.0303	Fall
SM3W_0+1_1_20200717_030506_000.wav	SM3W	1	20200717	30506	200716	B061	T00	E	TABR	A	M	17743	94	6.95312	3.6256	25.0383	43.0617	20.3588	Fall
SM3W_0+1_1_20200717_030506_000.wav	SM3W	1	20200717	30506	200716	B061	T00	E	TABR	A	M	19289	58	6.95312	3.18497	25.0253	40.4375	19.6671	Fall
SM3W_0+1_1_20200717_030506_000.wav	SM3W	1	20200717	30506	200716	B061	T00	E	TABR	A	M	18927	85	6.95312	3.84976	24.9875	43.7153	21.3361	Fall
SM3W_0+1_1_20200717_030506_000.wav	SM3W	1	20200717	30506	200716	B061	T00	E	TABR	A	M	19042	17	6.95312	3.13841	24.9354	43.9792	19.7363	Fall
SM3W_0+1_1_20200717_030506_000.wav	SM3W	1	20200717	30506	200716	B061	T00	E	TABR	A	M	13697	50	6.95312	13.2242	24.842	25.6858	24.4505	Fall
SM3W_0+1_1_20200717_030506_000.wav	SM3W	1	20200717	30506	200716	B061	T00	E	TABR	A	M	18735	20	6.95312	2.9973	24.6559	44.1317	20.2811	Fall
SM3W_0+1_1_20200717_030506_000.wav	SM3W	1	20200717	30506	200716	B061	T00	E	TABR	A	M	16493	34	6.95312	3.75516	24.6255	44.1473	24.6226	Fall
SM3W_0+1_1_20200717_030506_000.wav	SM3W	1	20200717	30506	200716	B061	T00	E	TABR	A	M	18391	17	6.95312	2.06284	24.5637	38.7993	24.5637	Fall
SM3W_0+1_1_20200717_030506_000.wav	SM3W	1	20200717	30506	200716	B061	T00	E	TABR	A	M	19117	75	6.95312	2.60451	24.4588	41.7598	20.1806	Fall
SM3W_0+1_1_20200717_030506_000.wav	SM3W	1	20200717	30506	200716	B061	T00	E	TABR	A	M	17631	45	6.95312	2.35677	24.4359	39.8241	20.8834	Fall
SM3W_0+1_1_20200717_030506_000.wav	SM3W	1	20200717	30506	200716	B061	T00	E	TABR	A	M	18129	17	6.95312	3.3312	24.4342	44.3393	21.7551	Fall
SM3W_0+1_1_20200717_030506_000.wav	SM3W	1	20200717	30506	200716	B061	T00	E	TABR	A	M	17794	24	6.95312	3.21644	24.4152	41.3631	19.1546	Fall
SM3W_0+1_1_20200717_030506_000.wav	SM3W	1	20200717	30506	200716	B061	T00	E	TABR	A	M	18374	16	6.95312	2.42692	24.4133	41.5942	24.3867	Fall
SM3W_0+1_1_20200717_030506_000.wav	SM3W	1	20200717	30506	200716	B061	T00	E	TABR	A	M	18270	12	6.95312	1.82769	24.3174	35.1788	19.4993	Fall
SM3W_0+1_1_20200717_030506_000.wav	SM3W	1	20200717	30506	200716	B061	T00	E	TABR	A	M	19563	78	6.95312	3.65353	24.3099	42.6483	19.1981	Fall
SM3W_0+1_1_20200717_030506_000.wav	SM3W	1	20200717	30506	200716	B061	T00	E	TABR	A	M	17952	79	6.95312	3.00512	24.2928	42.4388	22.1036	Fall
SM3W_0+1_1_20200717_030506_000.wav	SM3W	1	20200717	30506	200716	B061	T00	E	TABR	A	M	19485	84	6.95312	3.25544	24.283	42.1955	20.2924	Fall
SM3W_0+1_1_20200717_030506_000.wav	SM3W	1	20200717	30506	200716	B061	T00	E	TABR	A	M	18978	50	6.95312	3.52176	24.2055	42.6044	18.9983	Fall
SM3W_0+1_1_20200717_030506_000.wav	SM3W	1	20200717	30506	200716	B061	T00	E	TABR	A	M	17012	69	6.95312	2.93908	24.1503	42.163	24.1355	Fall
SM3W_0+1_1_20200717_030506_000.wav	SM3W	1	20200717	30506	200716	B061	T00	E	TABR	A	M	17105	64	6.95312	3.4997	24.1139	43.4676	24.1127	Fall
SM3W_0+1_1_20200717_030506_000.wav	SM3W	1	20200717	30506	200716	B061	T00	E	TABR	A	M	17040	30	6.95312	3.44641	24.1096	43.8164	24.1039	Fall
SM3W_0+1_1_20200717_030506_000.wav	SM3W	1	20200717	30506	200716	B061	T00	E	TABR	A	M	18551	99	6.95312	3.89127	24.0121	42.3464	24.0096	Fall
SM3W_0+1_1_20200717_030506_000.wav	SM3W	1	20200717	30506	200716	B061	T00	E	TABR	A	M	16252	283	6.95312	4.59503	23.9611	44.633	20.6364	Fall
SM3W_0+1_1_20200717_030506_000.wav	SM3W	1	20200717	30506	200716	B061	T00	E	TABR	A	M	16943	16	6.95312	2.80586	23.8889	41.7551	19.9704	Fall
SM3W_0+1_1_20200717_030506_000.wav	SM3W	1	20200717	30506	200716	B061	T00	E	TABR	A	M	17215	18	6.95312	2.9145	23.8684	44.4491	23.8357	Fall
SM3W_0+1_1_20200717_030506_000.wav	SM3W	1	20200717	30506	200716	B061	T00	E	TABR	A	M	19356	49	6.95312	3.15929	23.8622	40.7582	19.545	Fall
SM3W_0+1_1_20200717_030506_000.wav	SM3W	1	20200717	30506	200716	B061	T00	E	TABR	A	M	17197	17	6.95312	2.58072	23.8338	42.494	23.8245	Fall
SM3W_0+1_1_20200717_030506_000.wav	SM3W	1	20200717	30506	200716	B061	T00	E	TABR	A	M	16926	17	6.95312	2.80403	23.7599	42.9634	21.4679	Fall
SM3W_0+1_1_20200717_030506_000.wav	SM3W	1	20200717	30506	200716	B061	T00	E	TABR	A	M	19376	20	6.95312	2.7363	23.6423	42.2691	19.8367	Fall
SM3W_0+1_1_20200717_030506_000.wav	SM3W	1	20200717	30506	200716	B061	T00	E	TABR	A	M	19307	17	6.95312	2.48132	23.6084	37.8459	19.8498	Fall
SM3W_0+1_1_20200717_030506_000.wav	SM3W	1	20200717	30506	200716	B061	T00	E	TABR	A	M	19197	55	6.95312	2.56698	23.5398	40.2776	20.0724	Fall
SM3W_0+1_1_20200717_030506_000.wav	SM3W	1	20200717	30506	200716	B061	T00	E	TABR	A	M	19025	14	6.95312	2.79265	23.4187	41.6134	19.8826	Fall
SM3W_0+1_1_20200717_030506_000.wav	SM3W	1	20200717	30506	200716	B061	T00	E	TABR	A	M	18453	18	6.95312	2.39066	23.3956	39.1952	20.6647	Fall
SM3W_0+1_1_20200717_030506_000.wav	SM3W	1	20200717	30506	200716	B061	T00	E	TABR	A	M	15435	21	6.95312	3.09267	23.3797	42.5453	19.5909	Fall
SM3W_0+1_1_20200717_030506_000.wav	SM3W	1	20200717	30506	200716	B061	T00	E	TABR	A	M	17852	59	6.95312	2.68299	23.2617	40.3059	23.2513	Fall
SM3W_0+1_1_20200717_030506_000.wav	SM3W	1	20200717	30506	200716	B061	T00	E	TABR	A	M	18594	42	6.95312	3.69785	23.2402	43.9086	21.3322	Fall
SM3W_0+1_1_20200717_030506_000.wav	SM3W	1	20200717	30506	200716	B061	T00	E	TABR	A	M	18435	45	6.95312	3.24573	23.1891	38.7027	19.2432	Fall
SM3W_0+1_1_20200717_030506_000.wav	SM3W	1	20200717	30506	200716	B061	T00	E	TABR	A	M	15515	16	6.95312	2.78287	23.0614	41.649	20.8164	Fall
SM3W_0+1_1_20200717_030506_000.wav	SM3W	1	20200717	30506	200716	B061	T00	E	TABR	A	M	17300	86	6.95312	3.23202	23.0447	41.7245	21.1299	Fall
SM3W_0+1_1_20200717_030506_000.wav	SM3W	1	20200717	30506	200716	B061	T00	E	TABR	A	M	15774	16	6.95312	2.61913	22.996	42.8213	22.9878	Fall
SM3W_0+1_1_20200717_030506_000.wav	SM3W	1	20200717	30506	200716	B061	T00	E	TABR	A	M	15499	44	6.95312	2.62395	22.9211	40.7233	19.193	Fall
SM3W_0+1_1_20200717_030506_000.wav	SM3W	1	20200717	30506	200716	B061	T00	E	TABR	A	M	18715	53	6.95312	3.80026	22.8996	42.2723	18.3932	Fall
SM3W_0+1_1_20200717_030506_000.wav	SM3W	1	20200717	30506	200716	B061	T00	E	TABR	A	M	18344	75	6.95312	3.15756	22.8942	36.5779	18.7831	Fall
SM3W_0+1_1_20200717_030506_000.wav	SM3W	1	20200717	30506	200716	B061	T00	E	TABR	A	M	15615	75	6.95312	3.43136	22.8599	42.7224	22.8116	Fall
SM3W_0+1_1_20200717_030506_000.wav	SM3W	1	20200717	30506	200716	B061	T00	E	TABR	A	M	15687	17	6.95312	2.93086	22.7538	43.4459	22.7291	Fall
SM3W_0+1_1_20200717_030506_000.wav	SM3W	1	20200717	30506	200716	B061	T00	E	TABR	A	M	15653	38	6.95312	3.10561	22.5885	41.46	19.6043	Fall
SM3W_0+1_1_20200717_030506_000.wav	SM3W	1	20200717	30506	200716	B061	T00	E	TABR	A	M	15742	15	6.95312	2.76802	22.5567	42.5753	19.1894	Fall
SM3W_0+1_1_20200717_030506_000.wav	SM3W	1	20200717	30506	200716	B061	T00	E	TABR	A	M	19216	19	6.95312	2.71788	22.3762	41.0774	20.1764	Fall
SM3W_0+1_1_20200717_030506_000.wav	SM3W	1	20200717	30506	200716	B061	T00	E	TABR	A	M	15824	13	6.95312	2.00891	22.3587	35.5488	19.1799	Fall
SM3W_0+1_1_20200717_030506_000.wav	SM3W	1	20200717	30506	200716	B061	T00	E	TABR	A	M	17872	21	6.95312	3.53241	22.3001	44.6113	22.286	Fall
SM3W_0+1_1_20200717_030506_000.wav	SM3W	1	20200717	30506	200716	B061	T00	E	TABR	A	M	16715	17	6.95312	3.0446	22.2871	42.2347	20.565	Fall
SM3W_0+1_1_20200717_030506_000.wav	SM3W	1	20200717	30506	200716	B061	T00	E	TABR	A	M	14882	52	6.95312	2.18547	22.2858	35.711	19.5803	Fall
SM3W_0+1_1_20200717_030506_000.wav	SM3W	1	20200717	30506	200716	B061	T00	E	TABR	A	M	15810	37	6.95312	2.69233	22.1585	37.6638	19.4681	Fall
SM3W_0+1_1_20200717_030506_000.wav	SM3W	1	20200717	30506	200716	B061	T00	E	TABR	A	M	19231	15	6.95312	2.71627	22.1187	41.1264	19.1944	Fall
SM3W_0+1_1_20200717_030506_000.wav	SM3W	1	20200717	30506	200716	B061	T00	E	TABR	A	M	18099	43	6.95312	2.32389	21.9892	39.2626	21.9892	Fall
SM3W_0+1_1_20200717_030506_000.wav	SM3W	1	20200717	30506	200716	B061	T00	E	TABR	A	M	16310	57	6.95312	3.07113	21.8902	43.19	18.4353	Fall
SM3W_0+1_1_20200717_030506_000.wav	SM3W	1	20200717	30506	200716	B061	T00	E	TABR	A	M	18113	14	6.95312	2.42612	21.8543	39.4944	21.8411	Fall
SM3W_0+1_1_20200717_030506_000.wav	SM3W	1	20200717	30506	200716	B061	T00	E	TABR	A	M	19401	25	6.95312	2.82905	21.781	40.6119	19.7113	Fall
SM3W_0+1_1_20200717_030506_000.wav	SM3W	1	20200717	30506	200716	B061	T00	E	TABR	A	M	15839	15	6.95312	2.31239	21.77	37.6458	19.1798	Fall
SM3W_0+1_1_20200717_030506_000.wav	SM3W	1	20200717	30506	200716	B061	T00	E	TABR	A	M	18191	63	6.95312	3.81017	21.6082	41.7801	21.6082	Fall
SM3W_0+1_1_20200717_030506_000.wav	SM3W	1	20200717	30506	200716	B061	T00	E	TABR	A	M	17180	39	6.95312	2.9788	21.1894	41.1286	21.1635	Fall
SM3W_0+1_1_20200717_030506_000.wav	SM3W	1	20200717	30506	200716	B061	T00	E	TABR	A	M	16909	16	6.95312	3.24288	20.9016	43.7779	19.4571	Fall
SM3W_0+1_1_20200717_030506_000.wav	SM3W	1	20200717	30506	200716	B061	T00	E	TABR	A	M	16893	49	6.95312	3.38202	20.5926	42.1941	20.5831	Fall
SM3W_0+1_1_20200717_030506_000.wav	SM3W	1	20200717	30506	200716	B061	T00	E	TABR	A	M	19142	25	6.95312	2.80888	20.158	40.5474	20.1283	Fall
SM3W_0+1_1_20200717_030506_000.wav	SM3W	1	20200717	30506	200716	B061	T00	E	TABR	A	M	19011	14	6.95312	2.84475	20.1426	41.8102	20.0997	Fall
SM3W_0+1_1_20200717_030506_000.wav	SM3W	1	20200717	30506	200716	B061	T00	E	TABR	A	M	17461	45	6.95312	2.15728	19.9397	37.3112	19.9397	Fall
SM3W_0+1_1_20200717_030506_000.wav	SM3W	1	20200717	30506	200716	B061	T00	E	TABR	A	M	15727	40	6.95312	3.23934	19.0429	38.911	19.0318	Fall
SM3W_0+1_1_20200717_030506_000.wav	SM3W	1	20200717	30506	200716	B061	T00	E	TABR	A	M	18246	11	6.95312	2.28586	19.0142	36.7619	19.0142	Fall
SM3W_0+1_1_20200717_030506_000.wav	SM3W	1	20200717	30506	200716	B061	T00	E	TABR	A	M	18235	12	6.95312	2.68377	18.6217	38.2896	16.3879	Fall
SM3M_0+1_0_20200717_030508_000.wav	SM3M	0	20200717	30508	200716	B061	T00	E	TABR	A	M	10882	81	8.48107	2.44927	37.2099	49.5605	28.6834	Fall
SM3M_0+1_0_20200717_030508_000.wav	SM3M	0	20200717	30508	200716	B061	T00	E	TABR	A	M	4482	516	8.48107	8.84638	30.4092	33.5936	28.4442	Fall
SM3M_0+1_0_20200717_030508_000.wav	SM3M	0	20200717	30508	200716	B061	T00	E	TABR	A	M	1403	1022	8.48107	10.0986	29.2708	31.507	27.7501	Fall
SM3M_0+1_0_20200717_030508_000.wav	SM3M	0	20200717	30508	200716	B061	T00	E	TABR	A	M	14647	17	8.48107	3.30222	29.2602	42.6616	20.0452	Fall
SM3M_0+1_0_20200717_030508_000.wav	SM3M	0	20200717	30508	200716	B061	T00	E	TABR	A	M	2429	1027	8.48107	9.97559	29.2234	31.9732	28.4918	Fall
SM3M_0+1_0_20200717_030508_000.wav	SM3M	0	20200717	30508	200716	B061	T00	E	TABR	A	M	11762	31	8.48107	4.36052	29.1994	46.9376	22.2101	Fall
SM3M_0+1_0_20200717_030508_000.wav	SM3M	0	20200717	30508	200716	B061	T00	E	TABR	A	M	11373	30	8.48107	4.77693	27.7855	48.9393	23.8239	Fall
SM3M_0+1_0_20200717_030508_000.wav	SM3M	0	20200717	30508	200716	B061	T00	E	TABR	A	M	11841	78	8.48107	3.74859	27.7573	45.4321	20.6054	Fall
SM3M_0+1_0_20200717_030508_000.wav	SM3M	0	20200717	30508	200716	B061	T00	E	TABR	A	M	14063	19	8.48107	4.1434	27.6683	50.4965	19.564	Fall
SM3M_0+1_0_20200717_030508_000.wav	SM3M	0	20200717	30508	200716	B061	T00	E	TABR	A	M	9851	156	8.48107	3.50758	27.2338	42.7235	23.8089	Fall
SM3M_0+1_0_20200717_030508_000.wav	SM3M	0	20200717	30508	200716	B061	T00	E	TABR	A	M	11659	34	8.48107	3.6555	27.0744	44.3167	19.5784	Fall
SM3M_0+1_0_20200717_030508_000.wav	SM3M	0	20200717	30508	200716	B061	T00	E	TABR	A	M	14193	130	8.48107	4.15186	26.8535	44.1644	19.9697	Fall
SM3M_0+1_0_20200717_030508_000.wav	SM3M	0	20200717	30508	200716	B061	T00	E	TABR	A	M	12557	33	8.48107	3.61354	26.7898	44.9739	19.1108	Fall
SM3M_0+1_0_20200717_030508_000.wav	SM3M	0	20200717	30508	200716	B061	T00	E	TABR	A	M	12524	96	8.48107	3.45756	26.6723	45.6994	21.1883	Fall
SM3M_0+1_0_20200717_030508_000.wav	SM3M	0	20200717	30508	200716	B061	T00	E	TABR	A	M	11513	57	8.48107	4.27701	26.641	45.1544	19.9557	Fall
SM3M_0+1_0_20200717_030508_000.wav	SM3M	0	20200717	30508	200716	B061	T00	E	TABR	A	M	13273	25	8.48107	3.62592	26.6286	46.5918	19.579	Fall
SM3M_0+1_0_20200717_030508_000.wav	SM3M	0	20200717	30508	200716	B061	T00	E	TABR	A	M	14580	109	8.48107	3.64307	26.5957	42.8255	21.467	Fall
SM3M_0+1_0_20200717_030508_000.wav	SM3M	0	20200717	30508	200716	B061	T00	E	TABR	A	M	11457	83	8.48107	3.8603	26.5863	45.5465	21.8318	Fall
SM3M_0+1_0_20200717_030508_000.wav	SM3M	0	20200717	30508	200716	B061	T00	E	TABR	A	M	13959	64	8.48107	3.32725	26.4135	43.8365	19.5512	Fall
SM3M_0+1_0_20200717_030508_000.wav	SM3M	0	20200717	30508	200716	B061	T00	E	TABR	A	M	10175	31	8.48107	3.32292	26.318	43.3004	23.2902	Fall
SM3M_0+1_0_20200717_030508_000.wav	SM3M	0	20200717	30508	200716	B061	T00	E	TABR	A	M	11625	49	8.48107	3.59792	26.1565	45.1448	22.2539	Fall
SM3M_0+1_0_20200717_030508_000.wav	SM3M	0	20200717	30508	200716	B061	T00	E	TABR	A	M	12050	17	8.48107	3.47191	25.9094	48.3552	19.4264	Fall
SM3M_0+1_0_20200717_030508_000.wav	SM3M	0	20200717	30508	200716	B061	T00	E	TABR	A	M	14472	21	8.48107	3.68607	25.8568	46.057	21.7133	Fall
SM3M_0+1_0_20200717_030508_000.wav	SM3M	0	20200717	30508	200716	B061	T00	E	TABR	A	M	14287	59	8.48107	3.72259	25.7894	44.3261	20.2839	Fall
SM3M_0+1_0_20200717_030508_000.wav	SM3M	0	20200717	30508	200716	B061	T00	E	TABR	A	M	13016	84	8.48107	3.49246	25.4984	44.2916	25.4835	Fall
SM3M_0+1_0_20200717_030508_000.wav	SM3M	0	20200717	30508	200716	B061	T00	E	TABR	A	M	15121	81	8.48107	3.81799	25.4641	43.5726	20.3329	Fall
SM3M_0+1_0_20200717_030508_000.wav	SM3M	0	20200717	30508	200716	B061	T00	E	TABR	A	M	14228	34	8.48107	3.88366	25.4553	45.2625	19.7614	Fall
SM3M_0+1_0_20200717_030508_000.wav	SM3M	0	20200717	30508	200716	B061	T00	E	TABR	A	M	14030	43	8.48107	3.25135	25.4536	40.826	18.7265	Fall
SM3M_0+1_0_20200717_030508_000.wav	SM3M	0	20200717	30508	200716	B061	T00	E	TABR	A	M	11045	78	8.48107	3.46841	25.4171	44.4237	22.3823	Fall
SM3M_0+1_0_20200717_030508_000.wav	SM3M	0	20200717	30508	200716	B061	T00	E	TABR	A	M	13706	49	8.48107	2.46554	25.4063	40.9147	20.546	Fall
SM3M_0+1_0_20200717_030508_000.wav	SM3M	0	20200717	30508	200716	B061	T00	E	TABR	A	M	13087	44	8.48107	3.6521	25.3964	45.0498	25.3897	Fall
SM3M_0+1_0_20200717_030508_000.wav	SM3M	0	20200717	30508	200716	B061	T00	E	TABR	A	M	12130	19	8.48107	3.45633	25.1482	46.1344	19.0137	Fall
SM3M_0+1_0_20200717_030508_000.wav	SM3M	0	20200717	30508	200716	B061	T00	E	TABR	A	M	14957	75	8.48107	3.14815	25.1009	42.0835	18.343	Fall
SM3M_0+1_0_20200717_030508_000.wav	SM3M	0	20200717	30508	200716	B061	T00	E	TABR	A	M	13834	16	8.48107	3.19258	24.9964	45.3677	19.594	Fall
SM3M_0+1_0_20200717_030508_000.wav	SM3M	0	20200717	30508	200716	B061	T00	E	TABR	A	M	12931	19	8.48107	3.97032	24.972	45.9613	19.5707	Fall
SM3M_0+1_0_20200717_030508_000.wav	SM3M	0	20200717	30508	200716	B061	T00	E	TABR	A	M	10801	366	8.48107	3.94807	24.955	41.816	23.806	Fall
SM3M_0+1_0_20200717_030508_000.wav	SM3M	0	20200717	30508	200716	B061	T00	E	TABR	A	M	14390	105	8.48107	4.7436	24.9352	43.6797	24.9299	Fall
SM3M_0+1_0_20200717_030508_000.wav	SM3M	0	20200717	30508	200716	B061	T00	E	TABR	A	M	13803	16	8.48107	3.02481	24.8375	43.7422	18.7007	Fall
SM3M_0+1_0_20200717_030508_000.wav	SM3M	0	20200717	30508	200716	B061	T00	E	TABR	A	M	12428	18	8.48107	3.33977	24.7186	45.4959	18.5382	Fall
SM3M_0+1_0_20200717_030508_000.wav	SM3M	0	20200717	30508	200716	B061	T00	E	TABR	A	M	10358	16	8.48107	3.04999	24.6878	45.5178	18.6227	Fall
SM3M_0+1_0_20200717_030508_000.wav	SM3M	0	20200717	30508	200716	B061	T00	E	TABR	A	M	15231	28	8.48107	3.14112	24.6627	44.5995	20.2696	Fall
SM3M_0+1_0_20200717_030508_000.wav	SM3M	0	20200717	30508	200716	B061	T00	E	TABR	A	M	13818	15	8.48107	2.93331	24.6224	42.6628	18.6554	Fall
SM3M_0+1_0_20200717_030508_000.wav	SM3M	0	20200717	30508	200716	B061	T00	E	TABR	A	M	12213	17	8.48107	3.04668	24.609	43.3846	18.7703	Fall
SM3M_0+1_0_20200717_030508_000.wav	SM3M	0	20200717	30508	200716	B061	T00	E	TABR	A	M	11342	18	8.48107	4.58383	24.5436	48.038	18.8424	Fall
SM3M_0+1_0_20200717_030508_000.wav	SM3M	0	20200717	30508	200716	B061	T00	E	TABR	A	M	12327	114	8.48107	3.78934	24.5221	45.8652	20.7554	Fall
SM3M_0+1_0_20200717_030508_000.wav	SM3M	0	20200717	30508	200716	B061	T00	E	TABR	A	M	12033	22	8.48107	3.6354	24.5128	46.2388	20.2184	Fall
SM3M_0+1_0_20200717_030508_000.wav	SM3M	0	20200717	30508	200716	B061	T00	E	TABR	A	M	12367	40	8.48107	4.09014	24.4265	46.8818	24.4247	Fall
SM3M_0+1_0_20200717_030508_000.wav	SM3M	0	20200717	30508	200716	B061	T00	E	TABR	A	M	9594	97	8.48107	2.80095	24.4264	43.2196	23.1516	Fall
SM3M_0+1_0_20200717_030508_000.wav	SM3M	0	20200717	30508	200716	B061	T00	E	TABR	A	M	12410	43	8.48107	3.28293	24.39	41.7974	18.6506	Fall
SM3M_0+1_0_20200717_030508_000.wav	SM3M	0	20200717	30508	200716	B061	T00	E	TABR	A	M	13348	76	8.48107	3.47741	24.3106	41.4177	19.7747	Fall
SM3M_0+1_0_20200717_030508_000.wav	SM3M	0	20200717	30508	200716	B061	T00	E	TABR	A	M	15042	86	8.48107	3.19175	24.2601	42.9999	24.245	Fall
SM3M_0+1_0_20200717_030508_000.wav	SM3M	0	20200717	30508	200716	B061	T00	E	TABR	A	M	13986	28	8.48107	4.83143	24.2038	45.944	20.1862	Fall
SM3M_0+1_0_20200717_030508_000.wav	SM3M	0	20200717	30508	200716	B061	T00	E	TABR	A	M	13508	16	8.48107	2.87937	24.1389	43.9037	18.0534	Fall
SM3M_0+1_0_20200717_030508_000.wav	SM3M	0	20200717	30508	200716	B061	T00	E	TABR	A	M	14045	15	8.48107	3.43668	24.1288	45.2767	18.3519	Fall
SM3M_0+1_0_20200717_030508_000.wav	SM3M	0	20200717	30508	200716	B061	T00	E	TABR	A	M	14665	17	8.48107	3.46687	24.0068	44.315	19.6106	Fall
SM3M_0+1_0_20200717_030508_000.wav	SM3M	0	20200717	30508	200716	B061	T00	E	TABR	A	M	13656	82	8.48107	1.96382	23.7948	36.9202	19.8685	Fall
SM3M_0+1_0_20200717_030508_000.wav	SM3M	0	20200717	30508	200716	B061	T00	E	TABR	A	M	12800	88	8.48107	3.92964	23.7448	44.4867	19.2574	Fall
SM3M_0+1_0_20200717_030508_000.wav	SM3M	0	20200717	30508	200716	B061	T00	E	TABR	A	M	12713	19	8.48107	2.6564	23.7405	43.8499	23.7274	Fall
SM3M_0+1_0_20200717_030508_000.wav	SM3M	0	20200717	30508	200716	B061	T00	E	TABR	A	M	12694	50	8.48107	2.73214	23.5657	42.1961	23.5201	Fall
SM3M_0+1_0_20200717_030508_000.wav	SM3M	0	20200717	30508	200716	B061	T00	E	TABR	A	M	10064	35	8.48107	3.14277	23.3824	41.0459	19.9616	Fall
SM3M_0+1_0_20200717_030508_000.wav	SM3M	0	20200717	30508	200716	B061	T00	E	TABR	A	M	10260	34	8.48107	3.49689	23.2722	44.0422	23.2415	Fall
SM3M_0+1_0_20200717_030508_000.wav	SM3M	0	20200717	30508	200716	B061	T00	E	TABR	A	M	13725	19	8.48107	2.02995	23.1594	39.4978	20.8456	Fall
SM3M_0+1_0_20200717_030508_000.wav	SM3M	0	20200717	30508	200716	B061	T00	E	TABR	A	M	10094	16	8.48107	3.71005	23.1233	48.3223	19.949	Fall
SM3M_0+1_0_20200717_030508_000.wav	SM3M	0	20200717	30508	200716	B061	T00	E	TABR	A	M	10144	49	8.48107	3.01118	22.9646	42.519	21.375	Fall
SM3M_0+1_0_20200717_030508_000.wav	SM3M	0	20200717	30508	200716	B061	T00	E	TABR	A	M	15159	35	8.48107	3.24797	22.9143	41.8976	19.5761	Fall
SM3M_0+1_0_20200717_030508_000.wav	SM3M	0	20200717	30508	200716	B061	T00	E	TABR	A	M	9197	43	8.48107	3.14175	22.6593	44.6852	20.4029	Fall
SM3M_0+1_0_20200717_030508_000.wav	SM3M	0	20200717	30508	200716	B061	T00	E	TABR	A	M	10343	14	8.48107	2.41784	22.6504	40.1673	19.3407	Fall
SM3M_0+1_0_20200717_030508_000.wav	SM3M	0	20200717	30508	200716	B061	T00	E	TABR	A	M	11732	72	8.48107	3.14205	22.6245	44.4452	21.051	Fall
SM3M_0+1_0_20200717_030508_000.wav	SM3M	0	20200717	30508	200716	B061	T00	E	TABR	A	M	13247	16	8.48107	2.72086	22.5502	41.2597	22.5336	Fall
SM3M_0+1_0_20200717_030508_000.wav	SM3M	0	20200717	30508	200716	B061	T00	E	TABR	A	M	10301	15	8.48107	2.89642	22.4369	43.1866	19.6945	Fall
SM3M_0+1_0_20200717_030508_000.wav	SM3M	0	20200717	30508	200716	B061	T00	E	TABR	A	M	10947	15	8.48107	3.95167	22.268	47.3082	18.3171	Fall
SM3M_0+1_0_20200717_030508_000.wav	SM3M	0	20200717	30508	200716	B061	T00	E	TABR	A	M	10932	50	8.48107	3.03486	22.0759	41.0911	19.7417	Fall
SM3M_0+1_0_20200717_030508_000.wav	SM3M	0	20200717	30508	200716	B061	T00	E	TABR	A	M	10436	13	8.48107	2.17658	21.9797	38.0536	17.7108	Fall
SM3M_0+1_0_20200717_030508_000.wav	SM3M	0	20200717	30508	200716	B061	T00	E	TABR	A	M	10423	14	8.48107	2.56461	21.6584	38.8971	17.5691	Fall
SM3M_0+1_0_20200717_030508_000.wav	SM3M	0	20200717	30508	200716	B061	T00	E	TABR	A	M	13387	39	8.48107	3.21732	21.3762	41.2658	17.4681	Fall
SM3M_0+1_0_20200717_030508_000.wav	SM3M	0	20200717	30508	200716	B061	T00	E	TABR	A	M	14451	17	8.48107	3.14484	21.3692	43.183	20.4101	Fall
SM3M_0+1_0_20200717_030508_000.wav	SM3M	0	20200717	30508	200716	B061	T00	E	TABR	A	M	11325	61	8.48107	3.95252	21.256	43.945	18.7214	Fall
SM3M_0+1_0_20200717_030508_000.wav	SM3M	0	20200717	30508	200716	B061	T00	E	TABR	A	M	13493	15	8.48107	2.20345	21.0887	35.6597	19.7053	Fall
SM3M_0+1_0_20200717_030508_000.wav	SM3M	0	20200717	30508	200716	B061	T00	E	TABR	A	M	13231	45	8.48107	2.63392	20.9257	40.1647	17.5147	Fall
SM3M_0+1_0_20200717_030508_000.wav	SM3M	0	20200717	30508	200716	B061	T00	E	TABR	A	M	15204	45	8.48107	1.93018	20.4106	36.4617	19.6371	Fall
SM3M_0+1_0_20200717_030508_000.wav	SM3M	0	20200717	30508	200716	B061	T00	E	TABR	A	M	13043	27	8.48107	3.71732	20.3401	45.173	20.3401	Fall
SM3M_0+1_0_20200717_030508_000.wav	SM3M	0	20200717	30508	200716	B061	T00	E	TABR	A	M	12596	39	8.48107	3.21816	20.3058	41.7201	17.8728	Fall
SM3M_0+1_0_20200717_030508_000.wav	SM3M	0	20200717	30508	200716	B061	T00	E	TABR	A	M	12611	14	8.48107	2.66601	20.2863	40.3979	17.5579	Fall
SM3M_0+1_0_20200717_030508_000.wav	SM3M	0	20200717	30508	200716	B061	T00	E	TABR	A	M	12845	17	8.48107	3.22902	20.2284	44.5625	20.2134	Fall
SM3M_0+1_0_20200717_030508_000.wav	SM3M	0	20200717	30508	200716	B061	T00	E	TABR	A	M	12111	61	8.48107	3.20795	20.1997	42.727	18.2686	Fall
SM3M_0+1_0_20200717_030508_000.wav	SM3M	0	20200717	30508	200716	B061	T00	E	TABR	A	M	13461	41	8.48107	2.98728	20.1578	38.1867	19.5757	Fall
SM3M_0+1_0_20200717_030508_000.wav	SM3M	0	20200717	30508	200716	B061	T00	E	TABR	A	M	12828	27	8.48107	3.43007	20.1442	43.8737	18.3236	Fall
SM3M_0+1_0_20200717_030508_000.wav	SM3M	0	20200717	30508	200716	B061	T00	E	TABR	A	M	12625	15	8.48107	2.94631	20.0727	42.5978	18.5933	Fall
SM3M_0+1_0_20200717_030508_000.wav	SM3M	0	20200717	30508	200716	B061	T00	E	TABR	A	M	10329	27	8.48107	2.5568	20.0296	39.3888	20.0232	Fall
SM3M_0+1_0_20200717_030508_000.wav	SM3M	0	20200717	30508	200716	B061	T00	E	TABR	A	M	14681	16	8.48107	2.98404	20.0286	42.2346	20.015	Fall
SM3M_0+1_0_20200717_030508_000.wav	SM3M	0	20200717	30508	200716	B061	T00	E	TABR	A	M	12010	70	8.48107	4.17354	19.8238	44.2006	19.8224	Fall
SM3M_0+1_0_20200717_030508_000.wav	SM3M	0	20200717	30508	200716	B061	T00	E	TABR	A	M	13145	58	8.48107	3.63596	19.6178	43.6881	19.6178	Fall
SM3M_0+1_0_20200717_030508_000.wav	SM3M	0	20200717	30508	200716	B061	T00	E	TABR	A	M	13477	16	8.48107	2.84315	19.5344	42.8024	18.3928	Fall
SM3M_0+1_0_20200717_030508_000.wav	SM3M	0	20200717	30508	200716	B061	T00	E	TABR	A	M	13404	16	8.48107	3.34091	19.5041	42.6532	19.4991	Fall
SM3M_0+1_0_20200717_030508_000.wav	SM3M	0	20200717	30508	200716	B061	T00	E	TABR	A	M	13787	46	8.48107	3.4633	19.2931	38.5686	17.9592	Fall
SM3M_0+1_0_20200717_030508_000.wav	SM3M	0	20200717	30508	200716	B061	T00	E	TABR	A	M	12195	46	8.48107	3.152	19.1501	42.0359	17.3984	Fall
SM3W_0+1_0_20200717_030533_000.wav	SM3W	0	20200717	30533	200716	B061	T00	E	TABR	A	M	2013	18	16.0167	2.23486	30.6778	46.8928	29.6621	Fall
SM3W_0+1_0_20200717_030533_000.wav	SM3W	0	20200717	30533	200716	B061	T00	E	TABR	A	M	84	0	16.0167	4.97588	30.2739	47.169	22.7554	Fall
SM3W_0+1_0_20200717_030533_000.wav	SM3W	0	20200717	30533	200716	B061	T00	E	TABR	A	M	620	93	16.0167	5.02161	29.788	45.9745	22.4657	Fall
SM3W_0+1_0_20200717_030533_000.wav	SM3W	0	20200717	30533	200716	B061	T00	E	TABR	A	M	219	83	16.0167	4.42031	29.6144	46.51	22.2473	Fall
SM3W_0+1_0_20200717_030533_000.wav	SM3W	0	20200717	30533	200716	B061	T00	E	TABR	A	M	2976	168	16.0167	4.60546	29.2097	45.9071	28.0229	Fall
SM3W_0+1_0_20200717_030533_000.wav	SM3W	0	20200717	30533	200716	B061	T00	E	TABR	A	M	1929	80	16.0167	4.42361	27.8115	45.5056	24.3603	Fall
SM3W_0+1_0_20200717_030533_000.wav	SM3W	0	20200717	30533	200716	B061	T00	E	TABR	A	M	2118	85	16.0167	5.04173	27.2577	46.2589	22.4841	Fall
SM3W_0+1_0_20200717_030533_000.wav	SM3W	0	20200717	30533	200716	B061	T00	E	TABR	A	M	1849	90	16.0167	4.18279	27.2563	45.014	22.6483	Fall
SM3W_0+1_0_20200717_030533_000.wav	SM3W	0	20200717	30533	200716	B061	T00	E	TABR	A	M	2033	21	16.0167	5.29813	27.1388	53.4809	20.6999	Fall
SM3W_0+1_0_20200717_030533_000.wav	SM3W	0	20200717	30533	200716	B061	T00	E	TABR	A	M	833	42	16.0167	3.79905	26.0277	45.8384	20.0218	Fall
SM3W_0+1_0_20200717_030533_000.wav	SM3W	0	20200717	30533	200716	B061	T00	E	TABR	A	M	1603	22	16.0167	3.29603	25.3879	45.8652	18.8533	Fall
SM3W_0+1_0_20200717_030533_000.wav	SM3W	0	20200717	30533	200716	B061	T00	E	TABR	A	M	912	79	16.0167	3.37303	25.1698	42.9373	20.9298	Fall
SM3W_0+1_0_20200717_030533_000.wav	SM3W	0	20200717	30533	200716	B061	T00	E	TABR	A	M	791	72	16.0167	3.5451	25.1595	44.4493	19.8189	Fall
SM3W_0+1_0_20200717_030533_000.wav	SM3W	0	20200717	30533	200716	B061	T00	E	TABR	A	M	1278	86	16.0167	2.91762	24.937	40.2911	19.211	Fall
SM3W_0+1_0_20200717_030533_000.wav	SM3W	0	20200717	30533	200716	B061	T00	E	TABR	A	M	1193	15	16.0167	3.02763	24.7844	42.3419	18.2631	Fall
SM3W_0+1_0_20200717_030533_000.wav	SM3W	0	20200717	30533	200716	B061	T00	E	TABR	A	M	1509	57	16.0167	2.98158	24.7548	42.4013	18.9328	Fall
SM3W_0+1_0_20200717_030533_000.wav	SM3W	0	20200717	30533	200716	B061	T00	E	TABR	A	M	444	15	16.0167	3.53834	24.7126	46.25	17.684	Fall
SM3W_0+1_0_20200717_030533_000.wav	SM3W	0	20200717	30533	200716	B061	T00	E	TABR	A	M	1528	19	16.0167	3.26453	24.657	46.1945	19.237	Fall
SM3W_0+1_0_20200717_030533_000.wav	SM3W	0	20200717	30533	200716	B061	T00	E	TABR	A	M	528	84	16.0167	3.8485	24.6531	44.2839	20.4554	Fall
SM3W_0+1_0_20200717_030533_000.wav	SM3W	0	20200717	30533	200716	B061	T00	E	TABR	A	M	333	45	16.0167	3.88217	24.6357	46.1635	20.5106	Fall
SM3W_0+1_0_20200717_030533_000.wav	SM3W	0	20200717	30533	200716	B061	T00	E	TABR	A	M	1582	54	16.0167	2.513	24.6097	42.2443	19.4228	Fall
SM3W_0+1_0_20200717_030533_000.wav	SM3W	0	20200717	30533	200716	B061	T00	E	TABR	A	M	720	16	16.0167	3.19573	24.5624	44.4888	18.0292	Fall
SM3W_0+1_0_20200717_030533_000.wav	SM3W	0	20200717	30533	200716	B061	T00	E	TABR	A	M	1319	14	16.0167	3.02925	24.5181	43.4794	18.1601	Fall
SM3W_0+1_0_20200717_030533_000.wav	SM3W	0	20200717	30533	200716	B061	T00	E	TABR	A	M	1010	27	16.0167	3.4903	24.3903	45.4048	18.9402	Fall
SM3W_0+1_0_20200717_030533_000.wav	SM3W	0	20200717	30533	200716	B061	T00	E	TABR	A	M	288	69	16.0167	4.2125	24.3616	46.7611	21.3412	Fall
SM3W_0+1_0_20200717_030533_000.wav	SM3W	0	20200717	30533	200716	B061	T00	E	TABR	A	M	1681	78	16.0167	4.21019	24.3538	44.6809	21.155	Fall
SM3W_0+1_0_20200717_030533_000.wav	SM3W	0	20200717	30533	200716	B061	T00	E	TABR	A	M	1453	17	16.0167	2.59837	24.2668	43.1088	20.4002	Fall
SM3W_0+1_0_20200717_030533_000.wav	SM3W	0	20200717	30533	200716	B061	T00	E	TABR	A	M	1759	78	16.0167	3.9556	24.1569	44.8923	19.2277	Fall
SM3W_0+1_0_20200717_030533_000.wav	SM3W	0	20200717	30533	200716	B061	T00	E	TABR	A	M	1386	15	16.0167	2.80175	23.9795	43.1777	19.8953	Fall
SM3W_0+1_0_20200717_030533_000.wav	SM3W	0	20200717	30533	200716	B061	T00	E	TABR	A	M	983	18	16.0167	3.73431	23.8734	46.1131	17.1505	Fall
SM3W_0+1_0_20200717_030533_000.wav	SM3W	0	20200717	30533	200716	B061	T00	E	TABR	A	M	1113	103	16.0167	3.97587	23.791	43.801	19.8268	Fall
SM3W_0+1_0_20200717_030533_000.wav	SM3W	0	20200717	30533	200716	B061	T00	E	TABR	A	M	1994	65	16.0167	3.44482	23.7714	42.499	23.7639	Fall
SM3W_0+1_0_20200717_030533_000.wav	SM3W	0	20200717	30533	200716	B061	T00	E	TABR	A	M	1357	37	16.0167	2.95485	23.5608	39.4602	17.4171	Fall
SM3W_0+1_0_20200717_030533_000.wav	SM3W	0	20200717	30533	200716	B061	T00	E	TABR	A	M	2182	63	16.0167	4.3663	23.4739	45.8058	19.1255	Fall
SM3W_0+1_0_20200717_030533_000.wav	SM3W	0	20200717	30533	200716	B061	T00	E	TABR	A	M	1437	49	16.0167	2.35342	23.1334	40.5295	19.8726	Fall
SM3W_0+1_0_20200717_030533_000.wav	SM3W	0	20200717	30533	200716	B061	T00	E	TABR	A	M	964	53	16.0167	3.66465	23.1182	43.1983	16.9821	Fall
SM3W_0+1_0_20200717_030533_000.wav	SM3W	0	20200717	30533	200716	B061	T00	E	TABR	A	M	1372	15	16.0167	2.5712	22.5232	40.8136	18.9088	Fall
SM3W_0+1_0_20200717_030533_000.wav	SM3W	0	20200717	30533	200716	B061	T00	E	TABR	A	M	689	18	16.0167	3.64071	20.9679	48.3262	20.9637	Fall
SM3W_0+1_0_20200717_030533_000.wav	SM3W	0	20200717	30533	200716	B061	T00	E	TABR	A	M	411	22	16.0167	4.24036	20.5909	49.5498	20.5909	Fall
SM3W_0+1_0_20200717_030533_000.wav	SM3W	0	20200717	30533	200716	B061	T00	E	TABR	A	M	429	17	16.0167	3.43364	20.5559	47.2104	20.5242	Fall
SM3W_0+1_0_20200717_030533_000.wav	SM3W	0	20200717	30533	200716	B061	T00	E	TABR	A	M	390	57	16.0167	4.1298	20.5272	45.5776	20.5272	Fall
SM3W_0+1_0_20200717_030533_000.wav	SM3W	0	20200717	30533	200716	B061	T00	E	TABR	A	M	671	50	16.0167	3.83376	20.4703	44.2711	18.7751	Fall
SM3W_0+1_0_20200717_030533_000.wav	SM3W	0	20200717	30533	200716	B061	T00	E	TABR	A	M	704	15	16.0167	3.04465	20.4204	41.4491	18.2456	Fall
SM3W_0+1_0_20200717_030533_000.wav	SM3W	0	20200717	30533	200716	B061	T00	E	TABR	A	M	1304	27	16.0167	2.70567	20.2808	38.4103	20.2645	Fall
SM3W_0+1_0_20200717_030533_000.wav	SM3W	0	20200717	30533	200716	B061	T00	E	TABR	A	M	1160	47	16.0167	3.46889	19.0072	40.3657	17.2978	Fall
SM3M_0+1_0_20200717_030535_000.wav	SM3M	0	20200717	30535	200716	B061	T00	E	TABR	A	M	3635	41	10.4328	4.48517	29.3878	47.1117	22.8167	Fall
SM3M_0+1_0_20200717_030535_000.wav	SM3M	0	20200717	30535	200716	B061	T00	E	TABR	A	M	2740	106	10.4328	4.56371	28.8005	45.4218	23.8586	Fall
SM3M_0+1_0_20200717_030535_000.wav	SM3M	0	20200717	30535	200716	B061	T00	E	TABR	A	M	2820	80	10.4328	4.62488	28.5569	45.793	23.4032	Fall
SM3M_0+1_0_20200717_030535_000.wav	SM3M	0	20200717	30535	200716	B061	T00	E	TABR	A	M	3730	25	10.4328	4.63477	28.2445	49.9777	23.7346	Fall
SM3M_0+1_0_20200717_030535_000.wav	SM3M	0	20200717	30535	200716	B061	T00	E	TABR	A	M	2327	312	10.4328	4.05499	27.6484	46.4151	24.5243	Fall
SM3M_0+1_0_20200717_030535_000.wav	SM3M	0	20200717	30535	200716	B061	T00	E	TABR	A	M	4655	41	10.4328	4.00865	26.7755	46.0117	24.7986	Fall
SM3M_0+1_0_20200717_030535_000.wav	SM3M	0	20200717	30535	200716	B061	T00	E	TABR	A	M	4457	56	10.4328	4.17933	26.5523	45.1078	26.5496	Fall
SM3M_0+1_0_20200717_030535_000.wav	SM3M	0	20200717	30535	200716	B061	T00	E	TABR	A	M	4615	76	10.4328	4.09991	26.5254	43.4574	24.7439	Fall
SM3M_0+1_0_20200717_030535_000.wav	SM3M	0	20200717	30535	200716	B061	T00	E	TABR	A	M	3970	65	10.4328	4.26809	26.5108	44.204	18.3362	Fall
SM3M_0+1_0_20200717_030535_000.wav	SM3M	0	20200717	30535	200716	B061	T00	E	TABR	A	M	3594	76	10.4328	4.13093	26.3722	45.1115	21.4314	Fall
SM3M_0+1_0_20200717_030535_000.wav	SM3M	0	20200717	30535	200716	B061	T00	E	TABR	A	M	4707	53	10.4328	4.03564	26.3478	44.4062	20.2273	Fall
SM3M_0+1_0_20200717_030535_000.wav	SM3M	0	20200717	30535	200716	B061	T00	E	TABR	A	M	3818	88	10.4328	4.44643	26.0259	45.6176	21.6795	Fall
SM3M_0+1_0_20200717_030535_000.wav	SM3M	0	20200717	30535	200716	B061	T00	E	TABR	A	M	5081	115	10.4328	4.76623	25.989	43.9291	23.5017	Fall
SM3M_0+1_0_20200717_030535_000.wav	SM3M	0	20200717	30535	200716	B061	T00	E	TABR	A	M	3346	46	10.4328	4.18861	25.9622	46.2257	25.9594	Fall
SM3M_0+1_0_20200717_030535_000.wav	SM3M	0	20200717	30535	200716	B061	T00	E	TABR	A	M	3301	86	10.4328	4.42815	25.9134	44.0674	22.248	Fall
SM3M_0+1_0_20200717_030535_000.wav	SM3M	0	20200717	30535	200716	B061	T00	E	TABR	A	M	3086	57	10.4328	3.07665	25.8605	42.4273	23.7053	Fall
SM3M_0+1_0_20200717_030535_000.wav	SM3M	0	20200717	30535	200716	B061	T00	E	TABR	A	M	3115	29	10.4328	4.31138	25.8541	46.3214	23.1056	Fall
SM3M_0+1_0_20200717_030535_000.wav	SM3M	0	20200717	30535	200716	B061	T00	E	TABR	A	M	3904	86	10.4328	4.59136	25.8513	44.8333	22.2028	Fall
SM3M_0+1_0_20200717_030535_000.wav	SM3M	0	20200717	30535	200716	B061	T00	E	TABR	A	M	3216	26	10.4328	3.8693	25.6285	47.8363	21.7758	Fall
SM3M_0+1_0_20200717_030535_000.wav	SM3M	0	20200717	30535	200716	B061	T00	E	TABR	A	M	3189	23	10.4328	3.90017	25.5651	46.7064	21.0134	Fall
SM3M_0+1_0_20200717_030535_000.wav	SM3M	0	20200717	30535	200716	B061	T00	E	TABR	A	M	3426	30	10.4328	4.98432	25.4621	48.0405	22.4255	Fall
SM3M_0+1_0_20200717_030535_000.wav	SM3M	0	20200717	30535	200716	B061	T00	E	TABR	A	M	3397	50	10.4328	3.97753	25.4517	44.9146	20.0991	Fall
SM3M_0+1_0_20200717_030535_000.wav	SM3M	0	20200717	30535	200716	B061	T00	E	TABR	A	M	4258	17	10.4328	3.69305	25.4479	45.2627	17.8008	Fall
SM3M_0+1_0_20200717_030535_000.wav	SM3M	0	20200717	30535	200716	B061	T00	E	TABR	A	M	3995	25	10.4328	4.83487	25.4089	48.5873	21.2522	Fall
SM3M_0+1_0_20200717_030535_000.wav	SM3M	0	20200717	30535	200716	B061	T00	E	TABR	A	M	4841	110	10.4328	4.7252	25.3407	43.6267	21.9899	Fall
SM3M_0+1_0_20200717_030535_000.wav	SM3M	0	20200717	30535	200716	B061	T00	E	TABR	A	M	4308	50	10.4328	3.70795	25.2997	43.0409	18.4587	Fall
SM3M_0+1_0_20200717_030535_000.wav	SM3M	0	20200717	30535	200716	B061	T00	E	TABR	A	M	2014	0	10.4328	4.49561	25.0248	47.9464	25.0248	Fall
SM3M_0+1_0_20200717_030535_000.wav	SM3M	0	20200717	30535	200716	B061	T00	E	TABR	A	M	3518	24	10.4328	4.53647	24.8519	48.0512	22.0046	Fall
SM3M_0+1_0_20200717_030535_000.wav	SM3M	0	20200717	30535	200716	B061	T00	E	TABR	A	M	4539	23	10.4328	4.46605	24.6061	45.448	24.6055	Fall
SM3M_0+1_0_20200717_030535_000.wav	SM3M	0	20200717	30535	200716	B061	T00	E	TABR	A	M	4967	81	10.4328	4.41097	24.5902	42.8415	20.6551	Fall
SM3M_0+1_0_20200717_030535_000.wav	SM3M	0	20200717	30535	200716	B061	T00	E	TABR	A	M	4516	59	10.4328	3.27625	24.1838	42.6853	24.1708	Fall
SM3M_0+1_0_20200717_030535_000.wav	SM3M	0	20200717	30535	200716	B061	T00	E	TABR	A	M	3682	47	10.4328	4.216	24.09	44.5025	18.9907	Fall
SM3M_0+1_0_20200717_030535_000.wav	SM3M	0	20200717	30535	200716	B061	T00	E	TABR	A	M	2604	17	10.4328	3.16678	23.9055	43.1884	20.2412	Fall
SM3M_0+1_0_20200717_030535_000.wav	SM3M	0	20200717	30535	200716	B061	T00	E	TABR	A	M	3705	23	10.4328	4.48933	23.7936	48.0793	18.3993	Fall
SM3M_0+1_0_20200717_030535_000.wav	SM3M	0	20200717	30535	200716	B061	T00	E	TABR	A	M	2957	50	10.4328	3.57562	23.4568	43.4036	21.6455	Fall
SM3M_0+1_0_20200717_030535_000.wav	SM3M	0	20200717	30535	200716	B061	T00	E	TABR	A	M	4401	69	10.4328	4.63907	23.4544	42.9764	23.1616	Fall
SM3M_0+1_0_20200717_030535_000.wav	SM3M	0	20200717	30535	200716	B061	T00	E	TABR	A	M	2634	31	10.4328	4.03377	23.4102	45.8836	19.8038	Fall
SM3M_0+1_0_20200717_030535_000.wav	SM3M	0	20200717	30535	200716	B061	T00	E	TABR	A	M	4332	24	10.4328	4.22705	23.3544	45.1251	19.3536	Fall
SM3M_0+1_0_20200717_030535_000.wav	SM3M	0	20200717	30535	200716	B061	T00	E	TABR	A	M	4185	48	10.4328	4.82883	23.1019	43.9521	18.7798	Fall
SM3M_0+1_0_20200717_030535_000.wav	SM3M	0	20200717	30535	200716	B061	T00	E	TABR	A	M	3495	69	10.4328	4.25987	22.4048	44.2074	19.1392	Fall
SM3M_0+1_0_20200717_030535_000.wav	SM3M	0	20200717	30535	200716	B061	T00	E	TABR	A	M	4731	23	10.4328	4.90146	22.0821	45.5771	20.1048	Fall
SM3M_0+1_0_20200717_030535_000.wav	SM3M	0	20200717	30535	200716	B061	T00	E	TABR	A	M	2886	16	10.4328	3.71072	21.3535	45.4296	21.3502	Fall
SM3M_0+1_0_20200717_030535_000.wav	SM3M	0	20200717	30535	200716	B061	T00	E	TABR	A	M	4224	17	10.4328	3.96741	20.8576	45.2495	17.1351	Fall
SM3M_0+1_0_20200717_030535_000.wav	SM3M	0	20200717	30535	200716	B061	T00	E	TABR	A	M	2567	50	10.4328	3.90536	20.7793	43.3878	20.0981	Fall
SM3M_0+1_0_20200717_030535_000.wav	SM3M	0	20200717	30535	200716	B061	T00	E	TABR	A	M	4206	21	10.4328	4.50966	20.6798	47.9299	17.137	Fall
SM3M_0+1_0_20200717_030535_000.wav	SM3M	0	20200717	30535	200716	B061	T00	E	TABR	A	M	2586	19	10.4328	4.08094	20.6294	47.9325	19.2576	Fall
SM3M_0+1_0_20200717_030535_000.wav	SM3M	0	20200717	30535	200716	B061	T00	E	TABR	A	M	2870	50	10.4328	3.49098	20.4752	43.0197	18.7994	Fall
SM3M_0+1_0_20200717_030535_000.wav	SM3M	0	20200717	30535	200716	B061	T00	E	TABR	A	M	3166	52	10.4328	4.50396	20.4371	43.6756	18.2194	Fall
SM3M_0+1_0_20200717_030535_000.wav	SM3M	0	20200717	30535	200716	B061	T00	E	TABR	A	M	4241	17	10.4328	3.25594	19.7491	41.6902	17.7976	Fall
SM3M_0+1_1_20200717_030550_000.wav	SM3M	1	20200717	30550	200716	B061	T00	E	TABR	A	M	0	0	14.038	3.24682	30.7245	38.5748	27.4825	Fall
SM3M_0+1_1_20200717_030550_000.wav	SM3M	1	20200717	30550	200716	B061	T00	E	TABR	A	M	95	92	14.038	5.15191	29.9941	46.3578	25.7337	Fall
SM3M_0+1_1_20200717_030550_000.wav	SM3M	1	20200717	30550	200716	B061	T00	E	TABR	A	M	1508	63	14.038	4.76922	29.1171	44.0325	24.6021	Fall
SM3M_0+1_1_20200717_030550_000.wav	SM3M	1	20200717	30550	200716	B061	T00	E	TABR	A	M	1135	111	14.038	4.60423	29.0539	44.0149	25.5693	Fall
SM3M_0+1_1_20200717_030550_000.wav	SM3M	1	20200717	30550	200716	B061	T00	E	TABR	A	M	1024	83	14.038	4.84145	28.6487	44.2898	24.7859	Fall
SM3M_0+1_1_20200717_030550_000.wav	SM3M	1	20200717	30550	200716	B061	T00	E	TABR	A	M	3280	215	14.038	3.44368	28.1068	34.8684	27.2633	Fall
SM3M_0+1_1_20200717_030550_000.wav	SM3M	1	20200717	30550	200716	B061	T00	E	TABR	A	M	3064	122	14.038	4.23902	28.0757	36.9694	24.7187	Fall
SM3M_0+1_1_20200717_030550_000.wav	SM3M	1	20200717	30550	200716	B061	T00	E	TABR	A	M	1993	75	14.038	4.64124	27.8779	43.1772	25.0912	Fall
SM3M_0+1_1_20200717_030550_000.wav	SM3M	1	20200717	30550	200716	B061	T00	E	TABR	A	M	1248	68	14.038	4.68687	27.7964	45.2258	23.3115	Fall
SM3M_0+1_1_20200717_030550_000.wav	SM3M	1	20200717	30550	200716	B061	T00	E	TABR	A	M	2943	130	14.038	3.51538	27.7695	35.5148	25.2328	Fall
SM3M_0+1_1_20200717_030550_000.wav	SM3M	1	20200717	30550	200716	B061	T00	E	TABR	A	M	1283	36	14.038	5.2446	27.749	46.4732	24.2637	Fall
SM3M_0+1_1_20200717_030550_000.wav	SM3M	1	20200717	30550	200716	B061	T00	E	TABR	A	M	2594	213	14.038	3.72574	27.3832	35.7834	23.6344	Fall
SM3M_0+1_1_20200717_030550_000.wav	SM3M	1	20200717	30550	200716	B061	T00	E	TABR	A	M	2813	219	14.038	3.43492	27.1601	35.5339	25.8465	Fall
SM3M_0+1_1_20200717_030550_000.wav	SM3M	1	20200717	30550	200716	B061	T00	E	TABR	A	M	2121	54	14.038	4.34596	26.4004	42.1968	23.6816	Fall
SM3M_0+1_1_20200717_030550_000.wav	SM3M	1	20200717	30550	200716	B061	T00	E	TABR	A	M	1615	107	14.038	5.15129	26.1929	44.3441	24.4148	Fall
SM3M_0+1_1_20200717_030550_000.wav	SM3M	1	20200717	30550	200716	B061	T00	E	TABR	A	M	2380	182	14.038	3.82712	25.98	36.9879	23.4298	Fall
SM3M_0+1_1_20200717_030550_000.wav	SM3M	1	20200717	30550	200716	B061	T00	E	TABR	A	M	1803	89	14.038	5.45173	25.7323	44.1995	25.7273	Fall
SM3M_0+1_1_20200717_030550_000.wav	SM3M	1	20200717	30550	200716	B061	T00	E	TABR	A	M	638	66	14.038	5.33153	24.0654	45.7599	24.064	Fall
SM3M_0+1_1_20200717_030550_000.wav	SM3M	1	20200717	30550	200716	B061	T00	E	TABR	A	M	491	23	14.038	1.8294	20.8607	22.0437	20.6133	Fall
SM3M__1__1_20200717_030601_000.wav	SM3M	1	20200717	30601	200716	B061	T00	E	TABR	A	M	1335	116	15.7489	4.6777	30.8184	41.0584	26.9682	Fall
SM3M__1__1_20200717_030601_000.wav	SM3M	1	20200717	30601	200716	B061	T00	E	TABR	A	M	2197	38	15.7489	4.84595	29.5402	47.6365	23.9404	Fall
SM3M__1__1_20200717_030601_000.wav	SM3M	1	20200717	30601	200716	B061	T00	E	TABR	A	M	1648	55	15.7489	5.72472	29.196	47.5429	26.0519	Fall
SM3M__1__1_20200717_030601_000.wav	SM3M	1	20200717	30601	200716	B061	T00	E	TABR	A	M	1730	81	15.7489	4.97674	28.8703	44.7236	24.0599	Fall
SM3M__1__1_20200717_030601_000.wav	SM3M	1	20200717	30601	200716	B061	T00	E	TABR	A	M	1594	99	15.7489	4.99369	28.834	44.7271	27.1192	Fall
SM3M__1__1_20200717_030601_000.wav	SM3M	1	20200717	30601	200716	B061	T00	E	TABR	A	M	437	98	15.7489	3.48701	28.7246	43.1362	27.8339	Fall
SM3M__1__1_20200717_030601_000.wav	SM3M	1	20200717	30601	200716	B061	T00	E	TABR	A	M	2790	67	15.7489	3.93532	28.686	38.6462	25.7329	Fall
SM3M__1__1_20200717_030601_000.wav	SM3M	1	20200717	30601	200716	B061	T00	E	TABR	A	M	2478	78	15.7489	3.07844	28.4911	38.4913	27.9335	Fall
SM3M__1__1_20200717_030601_000.wav	SM3M	1	20200717	30601	200716	B061	T00	E	TABR	A	M	2159	80	15.7489	3.93935	28.4142	43.4383	25.2223	Fall
SM3M__1__1_20200717_030601_000.wav	SM3M	1	20200717	30601	200716	B061	T00	E	TABR	A	M	2586	44	15.7489	3.20801	28.4001	39.0867	26.6889	Fall
SM3M__1__1_20200717_030601_000.wav	SM3M	1	20200717	30601	200716	B061	T00	E	TABR	A	M	2003	50	15.7489	4.4664	28.0443	44.4777	21.753	Fall
SM3M__1__1_20200717_030601_000.wav	SM3M	1	20200717	30601	200716	B061	T00	E	TABR	A	M	2079	29	15.7489	4.89507	27.8533	47.0179	25.3732	Fall
SM3M__1__1_20200717_030601_000.wav	SM3M	1	20200717	30601	200716	B061	T00	E	TABR	A	M	2544	69	15.7489	3.313	27.7567	39.8368	24.8989	Fall
SM3M__1__1_20200717_030601_000.wav	SM3M	1	20200717	30601	200716	B061	T00	E	TABR	A	M	1932	37	15.7489	4.03677	26.8262	43.5337	22.4134	Fall
SM3M__1__1_20200717_030601_000.wav	SM3M	1	20200717	30601	200716	B061	T00	E	TABR	A	M	2050	47	15.7489	4.1264	26.0203	43.4251	22.593	Fall
SM3M__1__1_20200717_030601_000.wav	SM3M	1	20200717	30601	200716	B061	T00	E	TABR	A	M	1953	20	15.7489	4.43363	25.7545	48.0654	22.5549	Fall
SM3M_0+1_1_20200717_030610_000.wav	SM3M	1	20200717	30610	200716	B061	T00	E	TABR	A	M	188	92	12.5834	2.32786	34.5565	43.0325	31.0406	Fall
SM3M_0+1_1_20200717_030610_000.wav	SM3M	1	20200717	30610	200716	B061	T00	E	TABR	A	M	2060	86	12.5834	4.65533	30.862	43.6934	24.8201	Fall
SM3M_0+1_1_20200717_030610_000.wav	SM3M	1	20200717	30610	200716	B061	T00	E	TABR	A	M	499	103	12.5834	3.8019	30.421	43.5291	26.6635	Fall
SM3M_0+1_1_20200717_030610_000.wav	SM3M	1	20200717	30610	200716	B061	T00	E	TABR	A	M	601	25	12.5834	3.8953	30.0592	44.401	27.2737	Fall
SM3M_0+1_1_20200717_030610_000.wav	SM3M	1	20200717	30610	200716	B061	T00	E	TABR	A	M	4474	25	12.5834	3.86911	29.8025	47.2675	29.7607	Fall
SM3M_0+1_1_20200717_030610_000.wav	SM3M	1	20200717	30610	200716	B061	T00	E	TABR	A	M	960	358	12.5834	3.20513	29.7546	39.8588	29.2574	Fall
SM3M_0+1_1_20200717_030610_000.wav	SM3M	1	20200717	30610	200716	B061	T00	E	TABR	A	M	2455	124	12.5834	4.81127	29.687	45.0344	26.6792	Fall
SM3M_0+1_1_20200717_030610_000.wav	SM3M	1	20200717	30610	200716	B061	T00	E	TABR	A	M	2568	113	12.5834	4.53245	29.477	43.3693	26.257	Fall
SM3M_0+1_1_20200717_030610_000.wav	SM3M	1	20200717	30610	200716	B061	T00	E	TABR	A	M	97	94	12.5834	3.52457	29.4506	42.5609	26.5552	Fall
SM3M_0+1_1_20200717_030610_000.wav	SM3M	1	20200717	30610	200716	B061	T00	E	TABR	A	M	2618	50	12.5834	4.49987	29.4258	46.324	28.786	Fall
SM3M_0+1_1_20200717_030610_000.wav	SM3M	1	20200717	30610	200716	B061	T00	E	TABR	A	M	2211	114	12.5834	4.29396	29.2188	44.4936	25.9185	Fall
SM3M_0+1_1_20200717_030610_000.wav	SM3M	1	20200717	30610	200716	B061	T00	E	TABR	A	M	1974	112	12.5834	4.63818	29.1638	43.6586	24.3441	Fall
SM3M_0+1_1_20200717_030610_000.wav	SM3M	1	20200717	30610	200716	B061	T00	E	TABR	A	M	4398	63	12.5834	4.41885	29.0966	44.5192	23.6098	Fall
SM3M_0+1_1_20200717_030610_000.wav	SM3M	1	20200717	30610	200716	B061	T00	E	TABR	A	M	3198	87	12.5834	4.63213	28.7541	44.682	23.476	Fall
SM3M_0+1_1_20200717_030610_000.wav	SM3M	1	20200717	30610	200716	B061	T00	E	TABR	A	M	1750	121	12.5834	4.64806	28.7461	44.7914	26.0711	Fall
SM3M_0+1_1_20200717_030610_000.wav	SM3M	1	20200717	30610	200716	B061	T00	E	TABR	A	M	2098	37	12.5834	3.78292	28.5812	44.4725	27.6581	Fall
SM3M_0+1_1_20200717_030610_000.wav	SM3M	1	20200717	30610	200716	B061	T00	E	TABR	A	M	1630	117	12.5834	3.28655	28.4867	37.7963	27.3983	Fall
SM3M_0+1_1_20200717_030610_000.wav	SM3M	1	20200717	30610	200716	B061	T00	E	TABR	A	M	4302	84	12.5834	4.97125	28.394	45.4178	23.1271	Fall
SM3M_0+1_1_20200717_030610_000.wav	SM3M	1	20200717	30610	200716	B061	T00	E	TABR	A	M	4005	41	12.5834	4.94106	28.3892	48.4075	24.7255	Fall
SM3M_0+1_1_20200717_030610_000.wav	SM3M	1	20200717	30610	200716	B061	T00	E	TABR	A	M	3964	93	12.5834	4.36041	28.1626	45.5615	24.5276	Fall
SM3M_0+1_1_20200717_030610_000.wav	SM3M	1	20200717	30610	200716	B061	T00	E	TABR	A	M	3707	22	12.5834	4.26416	27.8874	45.7435	26.0707	Fall
SM3M_0+1_1_20200717_030610_000.wav	SM3M	1	20200717	30610	200716	B061	T00	E	TABR	A	M	363	176	12.5834	3.87541	27.8816	44.4303	26.7992	Fall
SM3M_0+1_1_20200717_030610_000.wav	SM3M	1	20200717	30610	200716	B061	T00	E	TABR	A	M	4218	119	12.5834	4.93859	27.8577	45.9256	24.9947	Fall
SM3M_0+1_1_20200717_030610_000.wav	SM3M	1	20200717	30610	200716	B061	T00	E	TABR	A	M	5372	113	12.5834	4.80912	27.8257	40.1352	24.371	Fall
SM3M_0+1_1_20200717_030610_000.wav	SM3M	1	20200717	30610	200716	B061	T00	E	TABR	A	M	4853	125	12.5834	5.47854	27.8207	47.1869	27.6467	Fall
SM3M_0+1_1_20200717_030610_000.wav	SM3M	1	20200717	30610	200716	B061	T00	E	TABR	A	M	5481	109	12.5834	4.19663	27.6055	38.1203	26.234	Fall
SM3M_0+1_1_20200717_030610_000.wav	SM3M	1	20200717	30610	200716	B061	T00	E	TABR	A	M	4334	33	12.5834	5.31364	27.4306	49.0919	25.7017	Fall
SM3M_0+1_1_20200717_030610_000.wav	SM3M	1	20200717	30610	200716	B061	T00	E	TABR	A	M	3061	31	12.5834	5.59034	27.1957	49.2431	23.0046	Fall
SM3M_0+1_1_20200717_030610_000.wav	SM3M	1	20200717	30610	200716	B061	T00	E	TABR	A	M	5645	163	12.5834	3.75955	26.7845	36.5932	24.6192	Fall
SM3M_0+1_1_20200717_030610_000.wav	SM3M	1	20200717	30610	200716	B061	T00	E	TABR	A	M	2913	42	12.5834	5.03354	26.7564	45.7639	23.7802	Fall
SM3M_0+1_1_20200717_030610_000.wav	SM3M	1	20200717	30610	200716	B061	T00	E	TABR	A	M	3293	95	12.5834	5.27573	25.7211	45.6379	25.7198	Fall
SM3M_0+1_1_20200717_030610_000.wav	SM3M	1	20200717	30610	200716	B061	T00	E	TABR	A	M	576	78	12.5834	3.76613	25.6424	42.4471	23.526	Fall
SM3M_0+1_1_20200717_030610_000.wav	SM3M	1	20200717	30610	200716	B061	T00	E	TABR	A	M	4449	52	12.5834	4.14557	25.1233	44.3794	25.1233	Fall
SM3M_0+1_1_20200717_030610_000.wav	SM3M	1	20200717	30610	200716	B061	T00	E	TABR	A	M	1514	554	12.5834	3.23416	21.9903	33.2625	21.9897	Fall
SM3M__1__1_20200717_030622_000.wav	SM3M	1	20200717	30622	200716	B061	T00	E	TABR	A	M	1374	195	6.92301	4.32794	29.7109	45.0664	26.5967	Fall
SM3M__1__1_20200717_030622_000.wav	SM3M	1	20200717	30622	200716	B061	T00	E	TABR	A	M	1418	44	6.92301	4.5254	29.6202	47.9923	25.9267	Fall
SM3M__1__1_20200717_030622_000.wav	SM3M	1	20200717	30622	200716	B061	T00	E	TABR	A	M	591	89	6.92301	4.74881	29.4403	45.6542	26.014	Fall
SM3M__1__1_20200717_030622_000.wav	SM3M	1	20200717	30622	200716	B061	T00	E	TABR	A	M	797	122	6.92301	3.84558	29.2564	40.5902	26.8503	Fall
SM3M__1__1_20200717_030622_000.wav	SM3M	1	20200717	30622	200716	B061	T00	E	TABR	A	M	1073	44	6.92301	1.9345	29.081	32.4483	24.6615	Fall
SM3M__1__1_20200717_030622_000.wav	SM3M	1	20200717	30622	200716	B061	T00	E	TABR	A	M	1538	54	6.92301	3.36921	28.976	43.4744	27.4796	Fall
SM3M__1__1_20200717_030622_000.wav	SM3M	1	20200717	30622	200716	B061	T00	E	TABR	A	M	1484	20	6.92301	4.15845	27.3604	47.3177	24.9939	Fall
SM3M_0+1_0_20200717_030631_000.wav	SM3M	0	20200717	30631	200716	B061	T00	E	TABR	A	M	6713	22	5.59071	1.76926	32.4061	39.9404	29.1104	Fall
SM3M_0+1_0_20200717_030631_000.wav	SM3M	0	20200717	30631	200716	B061	T00	E	TABR	A	M	6279	61	5.59071	2.23961	31.9288	38.9611	27.9208	Fall
SM3M_0+1_0_20200717_030631_000.wav	SM3M	0	20200717	30631	200716	B061	T00	E	TABR	A	M	5158	44	5.59071	1.69955	31.6295	37.1152	29.7768	Fall
SM3M_0+1_0_20200717_030631_000.wav	SM3M	0	20200717	30631	200716	B061	T00	E	TABR	A	M	5033	112	5.59071	1.80025	30.9707	38.3648	29.8404	Fall
SM3M_0+1_0_20200717_030631_000.wav	SM3M	0	20200717	30631	200716	B061	T00	E	TABR	A	M	6147	49	5.59071	2.0821	30.1095	38.0754	28.9113	Fall
SM3M_0+1_0_20200717_030631_000.wav	SM3M	0	20200717	30631	200716	B061	T00	E	TABR	A	M	7025	120	5.59071	1.76645	29.8336	33.0255	28.0906	Fall
SM3M_0+1_0_20200717_030631_000.wav	SM3M	0	20200717	30631	200716	B061	T00	E	TABR	A	M	5285	54	5.59071	2.09651	29.5358	36.7674	28.6233	Fall
SM3M_0+1_0_20200717_030631_000.wav	SM3M	0	20200717	30631	200716	B061	T00	E	TABR	A	M	6599	69	5.59071	1.94687	29.0294	36.7609	25.5626	Fall
SM3M_0+1_0_20200717_030631_000.wav	SM3M	0	20200717	30631	200716	B061	T00	E	TABR	A	M	6814	51	5.59071	2.64285	28.5641	37.5465	25.0344	Fall
SM3M_0+1_0_20200717_030631_000.wav	SM3M	0	20200717	30631	200716	B061	T00	E	TABR	A	M	5231	73	5.59071	1.89373	28.5245	35.92	28.1312	Fall
SM3M_0+1_0_20200717_030631_000.wav	SM3M	0	20200717	30631	200716	B061	T00	E	TABR	A	M	6392	32	5.59071	3.26164	28.4459	40.7805	26.1072	Fall
SM3M_0+1_0_20200717_030631_000.wav	SM3M	0	20200717	30631	200716	B061	T00	E	TABR	A	M	5391	106	5.59071	2.2929	27.9467	34.0434	26.8248	Fall
SM3M_0+1_0_20200717_030631_000.wav	SM3M	0	20200717	30631	200716	B061	T00	E	TABR	A	M	6099	105	5.59071	2.40573	27.8421	34.5119	27.1287	Fall
SM3M_0+1_0_20200717_030631_000.wav	SM3M	0	20200717	30631	200716	B061	T00	E	TABR	A	M	5936	83	5.59071	2.22163	27.4234	34.7002	26.6578	Fall
SM3M_0+1_0_20200717_030631_000.wav	SM3M	0	20200717	30631	200716	B061	T00	E	TABR	A	M	6530	51	5.59071	2.51938	27.2621	39.2058	26.0925	Fall
SM3M_0+1_0_20200717_030631_000.wav	SM3M	0	20200717	30631	200716	B061	T00	E	TABR	A	M	6360	23	5.59071	3.35547	27.2535	39.8197	25.0611	Fall
SM3M_0+1_0_20200717_030631_000.wav	SM3M	0	20200717	30631	200716	B061	T00	E	TABR	A	M	6763	50	5.59071	2.25422	26.9802	39.2322	25.6298	Fall
SM3M_0+1_0_20200717_030631_000.wav	SM3M	0	20200717	30631	200716	B061	T00	E	TABR	A	M	6218	24	5.59071	2.21914	25.8331	32.375	24.5847	Fall
SM3M_0+1_0_20200717_030631_000.wav	SM3M	0	20200717	30631	200716	B061	T00	E	TABR	A	M	6618	19	5.59071	3.37323	25.8239	41.5548	23.8651	Fall
SM3M_0+1_0_20200717_030631_000.wav	SM3M	0	20200717	30631	200716	B061	T00	E	TABR	A	M	6691	20	5.59071	2.13987	25.7904	37.0703	24.2074	Fall
SM3M_0+1_0_20200717_030631_000.wav	SM3M	0	20200717	30631	200716	B061	T00	E	TABR	A	M	6478	21	5.59071	2.3495	25.7813	37.4444	24.2531	Fall
SM3M_0+1_0_20200717_030631_000.wav	SM3M	0	20200717	30631	200716	B061	T00	E	TABR	A	M	6337	58	5.59071	2.74771	25.7497	39.8557	23.9594	Fall
SM3M_0+1_0_20200717_030631_000.wav	SM3M	0	20200717	30631	200716	B061	T00	E	TABR	A	M	6458	19	5.59071	2.11245	25.5789	35.6367	24.4052	Fall
SM3M_0+1_0_20200717_030631_000.wav	SM3M	0	20200717	30631	200716	B061	T00	E	TABR	A	M	6671	53	5.59071	3.13644	22.1273	40.5769	20.5273	Fall
SM3E_0+1_1_20200717_030638_000.wav	SM3E	1	20200717	30638	200716	B061	T00	E	TABR	A	M	1071	63	12.5747	4.6956	28.5468	45.7822	24.5306	Fall
SM3E_0+1_1_20200717_030638_000.wav	SM3E	1	20200717	30638	200716	B061	T00	E	TABR	A	M	8419	84	12.5747	4.15341	28.4417	43.2865	25.8406	Fall
SM3E_0+1_1_20200717_030638_000.wav	SM3E	1	20200717	30638	200716	B061	T00	E	TABR	A	M	8867	100	12.5747	4.65991	28.1368	42.7758	23.1594	Fall
SM3E_0+1_1_20200717_030638_000.wav	SM3E	1	20200717	30638	200716	B061	T00	E	TABR	A	M	6400	88	12.5747	4.17505	27.6417	44.152	26.461	Fall
SM3E_0+1_1_20200717_030638_000.wav	SM3E	1	20200717	30638	200716	B061	T00	E	TABR	A	M	5692	209	12.5747	4.79354	27.6067	45.2991	23.2853	Fall
SM3E_0+1_1_20200717_030638_000.wav	SM3E	1	20200717	30638	200716	B061	T00	E	TABR	A	M	7032	35	12.5747	4.73025	27.549	46.6629	24.3746	Fall
SM3E_0+1_1_20200717_030638_000.wav	SM3E	1	20200717	30638	200716	B061	T00	E	TABR	A	M	5785	24	12.5747	4.83485	27.5223	49.3325	23.9451	Fall
SM3E_0+1_1_20200717_030638_000.wav	SM3E	1	20200717	30638	200716	B061	T00	E	TABR	A	M	938	119	12.5747	5.11546	27.5214	46.0617	23.4855	Fall
SM3E_0+1_1_20200717_030638_000.wav	SM3E	1	20200717	30638	200716	B061	T00	E	TABR	A	M	8333	123	12.5747	4.84502	27.2973	43.6255	22.7168	Fall
SM3E_0+1_1_20200717_030638_000.wav	SM3E	1	20200717	30638	200716	B061	T00	E	TABR	A	M	6495	99	12.5747	5.33564	27.0916	44.9539	23.7891	Fall
SM3E_0+1_1_20200717_030638_000.wav	SM3E	1	20200717	30638	200716	B061	T00	E	TABR	A	M	7425	113	12.5747	4.92746	26.9939	44.8132	21.5444	Fall
SM3E_0+1_1_20200717_030638_000.wav	SM3E	1	20200717	30638	200716	B061	T00	E	TABR	A	M	6530	34	12.5747	4.25311	26.8988	45.5763	26.1467	Fall
SM3E_0+1_1_20200717_030638_000.wav	SM3E	1	20200717	30638	200716	B061	T00	E	TABR	A	M	8769	20	12.5747	4.14893	26.0547	46.3615	20.7065	Fall
SM3E_0+1_1_20200717_030638_000.wav	SM3E	1	20200717	30638	200716	B061	T00	E	TABR	A	M	7647	82	12.5747	3.80173	25.909	43.83	24.15	Fall
SM3E_0+1_1_20200717_030638_000.wav	SM3E	1	20200717	30638	200716	B061	T00	E	TABR	A	M	8648	95	12.5747	4.37089	25.9042	44.8494	21.1662	Fall
SM3E_0+1_1_20200717_030638_000.wav	SM3E	1	20200717	30638	200716	B061	T00	E	TABR	A	M	6650	16	12.5747	3.77775	25.581	46.0208	20.2186	Fall
SM3E_0+1_1_20200717_030638_000.wav	SM3E	1	20200717	30638	200716	B061	T00	E	TABR	A	M	6851	28	12.5747	4.22194	25.4721	46.5269	23.1287	Fall
SM3E_0+1_1_20200717_030638_000.wav	SM3E	1	20200717	30638	200716	B061	T00	E	TABR	A	M	6823	41	12.5747	3.68467	25.3439	44.0406	21.8634	Fall
SM3E_0+1_1_20200717_030638_000.wav	SM3E	1	20200717	30638	200716	B061	T00	E	TABR	A	M	6906	55	12.5747	4.04978	25.3151	44.0992	25.3151	Fall
SM3E_0+1_1_20200717_030638_000.wav	SM3E	1	20200717	30638	200716	B061	T00	E	TABR	A	M	7835	63	12.5747	3.38656	25.2548	41.9504	20.4237	Fall
SM3E_0+1_1_20200717_030638_000.wav	SM3E	1	20200717	30638	200716	B061	T00	E	TABR	A	M	7735	48	12.5747	3.31361	24.6214	42.8911	17.8292	Fall
SM3E_0+1_1_20200717_030638_000.wav	SM3E	1	20200717	30638	200716	B061	T00	E	TABR	A	M	7203	20	12.5747	3.90659	24.5634	47.1878	21.9397	Fall
SM3E_0+1_1_20200717_030638_000.wav	SM3E	1	20200717	30638	200716	B061	T00	E	TABR	A	M	8195	43	12.5747	3.58796	24.4855	41.2237	20.552	Fall
SM3E_0+1_1_20200717_030638_000.wav	SM3E	1	20200717	30638	200716	B061	T00	E	TABR	A	M	7127	24	12.5747	4.6661	24.3136	48.2429	22.0062	Fall
SM3E_0+1_1_20200717_030638_000.wav	SM3E	1	20200717	30638	200716	B061	T00	E	TABR	A	M	7687	16	12.5747	3.29933	24.2889	45.8206	24.2867	Fall
SM3E_0+1_1_20200717_030638_000.wav	SM3E	1	20200717	30638	200716	B061	T00	E	TABR	A	M	7564	35	12.5747	4.07796	24.1145	44.6251	19.9917	Fall
SM3E_0+1_1_20200717_030638_000.wav	SM3E	1	20200717	30638	200716	B061	T00	E	TABR	A	M	7462	36	12.5747	4.19787	23.9766	44.7035	21.4853	Fall
SM3E_0+1_1_20200717_030638_000.wav	SM3E	1	20200717	30638	200716	B061	T00	E	TABR	A	M	7772	19	12.5747	3.96038	23.8827	46.6111	23.8827	Fall
SM3E_0+1_1_20200717_030638_000.wav	SM3E	1	20200717	30638	200716	B061	T00	E	TABR	A	M	7168	41	12.5747	3.79481	23.8136	42.8754	18.768	Fall
SM3E_0+1_1_20200717_030638_000.wav	SM3E	1	20200717	30638	200716	B061	T00	E	TABR	A	M	7531	49	12.5747	3.79478	23.6368	44.0288	20.4327	Fall
SM3E_0+1_1_20200717_030638_000.wav	SM3E	1	20200717	30638	200716	B061	T00	E	TABR	A	M	8153	36	12.5747	3.3455	23.5485	43.6698	20.2511	Fall
SM3E_0+1_1_20200717_030638_000.wav	SM3E	1	20200717	30638	200716	B061	T00	E	TABR	A	M	6595	18	12.5747	4.73449	23.255	48.8458	20.8078	Fall
SM3E_0+1_1_20200717_030638_000.wav	SM3E	1	20200717	30638	200716	B061	T00	E	TABR	A	M	7183	16	12.5747	3.85997	23.1345	46.2159	19.5953	Fall
SM3E_0+1_1_20200717_030638_000.wav	SM3E	1	20200717	30638	200716	B061	T00	E	TABR	A	M	6693	43	12.5747	4.41428	22.9425	44.6029	18.4067	Fall
SM3E_0+1_1_20200717_030638_000.wav	SM3E	1	20200717	30638	200716	B061	T00	E	TABR	A	M	6781	18	12.5747	3.82649	22.9252	45.9046	20.8966	Fall
SM3E_0+1_1_20200717_030638_000.wav	SM3E	1	20200717	30638	200716	B061	T00	E	TABR	A	M	7986	33	12.5747	2.72332	22.5382	40.6366	19.2993	Fall
SM3E_0+1_1_20200717_030638_000.wav	SM3E	1	20200717	30638	200716	B061	T00	E	TABR	A	M	7895	43	12.5747	3.11673	22.5271	41.4375	22.4931	Fall
SM3E_0+1_1_20200717_030638_000.wav	SM3E	1	20200717	30638	200716	B061	T00	E	TABR	A	M	8533	17	12.5747	4.3832	22.313	46.6828	19.3115	Fall
SM3E_0+1_1_20200717_030638_000.wav	SM3E	1	20200717	30638	200716	B061	T00	E	TABR	A	M	7293	55	12.5747	3.85242	21.9725	42.1899	21.4438	Fall
SM3E_0+1_1_20200717_030638_000.wav	SM3E	1	20200717	30638	200716	B061	T00	E	TABR	A	M	7100	70	12.5747	4.87597	21.5127	44.3538	19.1032	Fall
SM3E_0+1_1_20200717_030638_000.wav	SM3E	1	20200717	30638	200716	B061	T00	E	TABR	A	M	7671	23	12.5747	3.94303	21.3339	46.0968	19.9266	Fall
SM3E_0+1_1_20200717_030638_000.wav	SM3E	1	20200717	30638	200716	B061	T00	E	TABR	A	M	6576	47	12.5747	5.25647	21.2467	43.408	21.2467	Fall
SM3E_0+1_1_20200717_030638_000.wav	SM3E	1	20200717	30638	200716	B061	T00	E	TABR	A	M	9492	15	12.5747	3.54207	21.1599	43.3616	19.7677	Fall
SM3E_0+1_1_20200717_030638_000.wav	SM3E	1	20200717	30638	200716	B061	T00	E	TABR	A	M	6749	36	12.5747	3.38505	20.9657	42.5545	20.9425	Fall
SM3E_0+1_1_20200717_030638_000.wav	SM3E	1	20200717	30638	200716	B061	T00	E	TABR	A	M	8704	16	12.5747	2.90324	20.9117	38.0114	20.9117	Fall
SM3E_0+1_1_20200717_030638_000.wav	SM3E	1	20200717	30638	200716	B061	T00	E	TABR	A	M	9565	56	12.5747	1.74191	20.8604	28.8002	18.128	Fall
SM3E_0+1_1_20200717_030638_000.wav	SM3E	1	20200717	30638	200716	B061	T00	E	TABR	A	M	9176	43	12.5747	3.30923	20.6909	33.2485	20.6397	Fall
SM3E_0+1_1_20200717_030638_000.wav	SM3E	1	20200717	30638	200716	B061	T00	E	TABR	A	M	6615	19	12.5747	4.44273	20.1773	45.9298	18.8342	Fall
SM3E_0+1_1_20200717_030638_000.wav	SM3E	1	20200717	30638	200716	B061	T00	E	TABR	A	M	6764	15	12.5747	4.13129	20.0552	45.5114	18.8249	Fall
SM3M_0+1_0_20200717_030644_000.wav	SM3M	0	20200717	30644	200716	B061	T00	E	TABR	A	M	4411	20	17.9965	3.19912	26.5344	45.6965	22.6762	Fall
SM3M_0+1_0_20200717_030644_000.wav	SM3M	0	20200717	30644	200716	B061	T00	E	TABR	A	M	4477	71	17.9965	3.88247	21.4357	46.1954	18.0822	Fall
SM3E_0+1_0_20200717_030650_000.wav	SM3E	0	20200717	30650	200716	B061	T00	E	TABR	A	M	5826	111	17.57	4.77116	29.0935	46.0021	22.9631	Fall
SM3E_0+1_0_20200717_030650_000.wav	SM3E	0	20200717	30650	200716	B061	T00	E	TABR	A	M	5902	76	17.57	4.52578	28.6645	45.7742	20.3647	Fall
SM3E_0+1_0_20200717_030650_000.wav	SM3E	0	20200717	30650	200716	B061	T00	E	TABR	A	M	5714	24	17.57	4.73686	27.9297	48.3626	20.1435	Fall
SM3E_0+1_0_20200717_030650_000.wav	SM3E	0	20200717	30650	200716	B061	T00	E	TABR	A	M	5562	61	17.57	4.47288	27.8798	43.5008	18.5894	Fall
SM3E_0+1_0_20200717_030650_000.wav	SM3E	0	20200717	30650	200716	B061	T00	E	TABR	A	M	3182	109	17.57	4.67259	27.762	44.7829	24.0976	Fall
SM3E_0+1_0_20200717_030650_000.wav	SM3E	0	20200717	30650	200716	B061	T00	E	TABR	A	M	3634	72	17.57	5.08566	27.7399	45.018	22.0187	Fall
SM3E_0+1_0_20200717_030650_000.wav	SM3E	0	20200717	30650	200716	B061	T00	E	TABR	A	M	5973	72	17.57	4.42088	27.7109	45.0108	19.9822	Fall
SM3E_0+1_0_20200717_030650_000.wav	SM3E	0	20200717	30650	200716	B061	T00	E	TABR	A	M	2492	47	17.57	3.35123	27.6979	42.7309	23.125	Fall
SM3E_0+1_0_20200717_030650_000.wav	SM3E	0	20200717	30650	200716	B061	T00	E	TABR	A	M	4871	33	17.57	4.50226	27.6686	47.0557	20.4123	Fall
SM3E_0+1_0_20200717_030650_000.wav	SM3E	0	20200717	30650	200716	B061	T00	E	TABR	A	M	4344	43	17.57	4.40612	27.6434	46.326	20.5204	Fall
SM3E_0+1_0_20200717_030650_000.wav	SM3E	0	20200717	30650	200716	B061	T00	E	TABR	A	M	2360	32	17.57	4.34403	27.5285	46.8241	22.9299	Fall
SM3E_0+1_0_20200717_030650_000.wav	SM3E	0	20200717	30650	200716	B061	T00	E	TABR	A	M	4618	49	17.57	4.2795	27.5022	45.7606	21.9244	Fall
SM3E_0+1_0_20200717_030650_000.wav	SM3E	0	20200717	30650	200716	B061	T00	E	TABR	A	M	3936	21	17.57	4.08071	27.3748	48.3821	20.1463	Fall
SM3E_0+1_0_20200717_030650_000.wav	SM3E	0	20200717	30650	200716	B061	T00	E	TABR	A	M	3744	69	17.57	4.46191	27.329	45.269	21.5903	Fall
SM3E_0+1_0_20200717_030650_000.wav	SM3E	0	20200717	30650	200716	B061	T00	E	TABR	A	M	2719	80	17.57	4.76779	27.0255	44.6595	23.6073	Fall
SM3E_0+1_0_20200717_030650_000.wav	SM3E	0	20200717	30650	200716	B061	T00	E	TABR	A	M	4751	70	17.57	4.28119	26.8573	45.3055	20.384	Fall
SM3E_0+1_0_20200717_030650_000.wav	SM3E	0	20200717	30650	200716	B061	T00	E	TABR	A	M	4570	69	17.57	4.15342	26.7507	44.5653	19.8804	Fall
SM3E_0+1_0_20200717_030650_000.wav	SM3E	0	20200717	30650	200716	B061	T00	E	TABR	A	M	3780	36	17.57	4.09603	26.7239	46.1687	20.2165	Fall
SM3E_0+1_0_20200717_030650_000.wav	SM3E	0	20200717	30650	200716	B061	T00	E	TABR	A	M	5501	17	17.57	3.85542	26.6754	46.8281	18.5433	Fall
SM3E_0+1_0_20200717_030650_000.wav	SM3E	0	20200717	30650	200716	B061	T00	E	TABR	A	M	2592	62	17.57	4.42267	26.6082	44.6077	21.6094	Fall
SM3E_0+1_0_20200717_030650_000.wav	SM3E	0	20200717	30650	200716	B061	T00	E	TABR	A	M	4680	62	17.57	4.56054	26.6031	44.6178	20.0943	Fall
SM3E_0+1_0_20200717_030650_000.wav	SM3E	0	20200717	30650	200716	B061	T00	E	TABR	A	M	3431	80	17.57	4.70359	26.5728	44.2589	20.0781	Fall
SM3E_0+1_0_20200717_030650_000.wav	SM3E	0	20200717	30650	200716	B061	T00	E	TABR	A	M	4175	19	17.57	4.54062	26.4387	47.4658	19.1958	Fall
SM3E_0+1_0_20200717_030650_000.wav	SM3E	0	20200717	30650	200716	B061	T00	E	TABR	A	M	3564	82	17.57	4.3818	26.4047	44.0486	20.9045	Fall
SM3E_0+1_0_20200717_030650_000.wav	SM3E	0	20200717	30650	200716	B061	T00	E	TABR	A	M	2037	26	17.57	4.83319	26.3846	47.4857	21.6601	Fall
SM3E_0+1_0_20200717_030650_000.wav	SM3E	0	20200717	30650	200716	B061	T00	E	TABR	A	M	3992	56	17.57	4.30103	26.3435	43.8838	19.1076	Fall
SM3E_0+1_0_20200717_030650_000.wav	SM3E	0	20200717	30650	200716	B061	T00	E	TABR	A	M	4069	46	17.57	4.33594	26.3118	44.016	18.7118	Fall
SM3E_0+1_0_20200717_030650_000.wav	SM3E	0	20200717	30650	200716	B061	T00	E	TABR	A	M	5391	51	17.57	4.0058	26.2781	42.8186	18.0707	Fall
SM3E_0+1_0_20200717_030650_000.wav	SM3E	0	20200717	30650	200716	B061	T00	E	TABR	A	M	3675	39	17.57	4.15749	26.199	44.1046	19.8427	Fall
SM3E_0+1_0_20200717_030650_000.wav	SM3E	0	20200717	30650	200716	B061	T00	E	TABR	A	M	5430	19	17.57	3.62247	26.1554	46.8245	18.2438	Fall
SM3E_0+1_0_20200717_030650_000.wav	SM3E	0	20200717	30650	200716	B061	T00	E	TABR	A	M	4416	21	17.57	4.37383	26.0292	47.827	18.0738	Fall
SM3E_0+1_0_20200717_030650_000.wav	SM3E	0	20200717	30650	200716	B061	T00	E	TABR	A	M	6764	75	17.57	3.93512	26.0187	43.5984	23.7926	Fall
SM3E_0+1_0_20200717_030650_000.wav	SM3E	0	20200717	30650	200716	B061	T00	E	TABR	A	M	6816	52	17.57	4.42242	25.9737	44.5486	21.4037	Fall
SM3E_0+1_0_20200717_030650_000.wav	SM3E	0	20200717	30650	200716	B061	T00	E	TABR	A	M	3853	17	17.57	4.06413	25.807	46.2439	18.4617	Fall
SM3E_0+1_0_20200717_030650_000.wav	SM3E	0	20200717	30650	200716	B061	T00	E	TABR	A	M	2325	20	17.57	2.8823	25.678	36.4443	22.3937	Fall
SM3E_0+1_0_20200717_030650_000.wav	SM3E	0	20200717	30650	200716	B061	T00	E	TABR	A	M	3915	17	17.57	3.9621	25.5895	46.9384	18.9824	Fall
SM3E_0+1_0_20200717_030650_000.wav	SM3E	0	20200717	30650	200716	B061	T00	E	TABR	A	M	5161	22	17.57	3.73758	25.5219	46.2672	19.3141	Fall
SM3E_0+1_0_20200717_030650_000.wav	SM3E	0	20200717	30650	200716	B061	T00	E	TABR	A	M	2757	38	17.57	4.48179	25.4391	44.9914	20.5664	Fall
SM3E_0+1_0_20200717_030650_000.wav	SM3E	0	20200717	30650	200716	B061	T00	E	TABR	A	M	5267	31	17.57	3.32678	25.3696	43.9011	18.3519	Fall
SM3E_0+1_0_20200717_030650_000.wav	SM3E	0	20200717	30650	200716	B061	T00	E	TABR	A	M	3287	20	17.57	3.91548	25.061	48.1526	22.5955	Fall
SM3E_0+1_0_20200717_030650_000.wav	SM3E	0	20200717	30650	200716	B061	T00	E	TABR	A	M	5340	14	17.57	2.95242	25.0582	43.2921	19.0457	Fall
SM3E_0+1_0_20200717_030650_000.wav	SM3E	0	20200717	30650	200716	B061	T00	E	TABR	A	M	6649	81	17.57	4.06372	25.0105	43.4448	21.1284	Fall
SM3E_0+1_0_20200717_030650_000.wav	SM3E	0	20200717	30650	200716	B061	T00	E	TABR	A	M	5085	19	17.57	3.67848	24.7312	46.0276	18.9803	Fall
SM3E_0+1_0_20200717_030650_000.wav	SM3E	0	20200717	30650	200716	B061	T00	E	TABR	A	M	4780	29	17.57	4.00842	24.7079	45.3437	18.1142	Fall
SM3E_0+1_0_20200717_030650_000.wav	SM3E	0	20200717	30650	200716	B061	T00	E	TABR	A	M	5029	15	17.57	3.52096	24.6668	43.5933	17.0373	Fall
SM3E_0+1_0_20200717_030650_000.wav	SM3E	0	20200717	30650	200716	B061	T00	E	TABR	A	M	3333	46	17.57	3.40722	24.5938	42.9708	19.3883	Fall
SM3E_0+1_0_20200717_030650_000.wav	SM3E	0	20200717	30650	200716	B061	T00	E	TABR	A	M	4838	58	17.57	3.21604	24.5893	43.9047	23.4439	Fall
SM3E_0+1_0_20200717_030650_000.wav	SM3E	0	20200717	30650	200716	B061	T00	E	TABR	A	M	3350	19	17.57	3.47424	24.5389	45.9863	21.1553	Fall
SM3E_0+1_0_20200717_030650_000.wav	SM3E	0	20200717	30650	200716	B061	T00	E	TABR	A	M	4949	17	17.57	3.61536	24.4986	46.2022	19.8267	Fall
SM3E_0+1_0_20200717_030650_000.wav	SM3E	0	20200717	30650	200716	B061	T00	E	TABR	A	M	2897	66	17.57	4.20006	24.3916	44.0298	20.7554	Fall
SM3E_0+1_0_20200717_030650_000.wav	SM3E	0	20200717	30650	200716	B061	T00	E	TABR	A	M	2528	20	17.57	4.20008	24.3618	46.6042	23.402	Fall
SM3E_0+1_0_20200717_030650_000.wav	SM3E	0	20200717	30650	200716	B061	T00	E	TABR	A	M	3266	22	17.57	4.65084	24.3432	48.6248	20.2404	Fall
SM3E_0+1_0_20200717_030650_000.wav	SM3E	0	20200717	30650	200716	B061	T00	E	TABR	A	M	5216	54	17.57	4.2266	24.2342	42.4786	17.5946	Fall
SM3E_0+1_0_20200717_030650_000.wav	SM3E	0	20200717	30650	200716	B061	T00	E	TABR	A	M	5485	16	17.57	3.32439	24.2077	43.7655	18.2649	Fall
SM3E_0+1_0_20200717_030650_000.wav	SM3E	0	20200717	30650	200716	B061	T00	E	TABR	A	M	6690	38	17.57	3.81837	24.0765	43.278	18.6921	Fall
SM3E_0+1_0_20200717_030650_000.wav	SM3E	0	20200717	30650	200716	B061	T00	E	TABR	A	M	5238	21	17.57	3.75288	23.9331	44.5718	19.0168	Fall
SM3E_0+1_0_20200717_030650_000.wav	SM3E	0	20200717	30650	200716	B061	T00	E	TABR	A	M	3818	38	17.57	4.0479	23.9109	42.9358	19.0853	Fall
SM3E_0+1_0_20200717_030650_000.wav	SM3E	0	20200717	30650	200716	B061	T00	E	TABR	A	M	2444	21	17.57	4.17023	23.8015	47.5216	21.4666	Fall
SM3E_0+1_0_20200717_030650_000.wav	SM3E	0	20200717	30650	200716	B061	T00	E	TABR	A	M	6493	66	17.57	4.74115	23.7611	44.4723	19.8786	Fall
SM3E_0+1_0_20200717_030650_000.wav	SM3E	0	20200717	30650	200716	B061	T00	E	TABR	A	M	4913	42	17.57	3.88228	23.6841	42.7085	17.9185	Fall
SM3E_0+1_0_20200717_030650_000.wav	SM3E	0	20200717	30650	200716	B061	T00	E	TABR	A	M	4995	48	17.57	3.81073	23.5611	42.7541	20.0675	Fall
SM3E_0+1_0_20200717_030650_000.wav	SM3E	0	20200717	30650	200716	B061	T00	E	TABR	A	M	4479	17	17.57	4.09427	23.5174	46.2766	17.6706	Fall
SM3E_0+1_0_20200717_030650_000.wav	SM3E	0	20200717	30650	200716	B061	T00	E	TABR	A	M	6570	18	17.57	4.24016	23.4532	47.3556	16.6253	Fall
SM3E_0+1_0_20200717_030650_000.wav	SM3E	0	20200717	30650	200716	B061	T00	E	TABR	A	M	4931	18	17.57	3.80438	23.2471	46.7069	18.0005	Fall
SM3E_0+1_0_20200717_030650_000.wav	SM3E	0	20200717	30650	200716	B061	T00	E	TABR	A	M	6290	64	17.57	4.95182	23.1308	45.0831	21.4517	Fall
SM3E_0+1_0_20200717_030650_000.wav	SM3E	0	20200717	30650	200716	B061	T00	E	TABR	A	M	2794	37	17.57	3.78396	23.0686	43.0107	20.9604	Fall
SM3E_0+1_0_20200717_030650_000.wav	SM3E	0	20200717	30650	200716	B061	T00	E	TABR	A	M	2406	46	17.57	3.68872	22.9368	42.1436	21.1122	Fall
SM3E_0+1_0_20200717_030650_000.wav	SM3E	0	20200717	30650	200716	B061	T00	E	TABR	A	M	6895	20	17.57	3.62773	22.8686	45.629	21.7258	Fall
SM3E_0+1_0_20200717_030650_000.wav	SM3E	0	20200717	30650	200716	B061	T00	E	TABR	A	M	6875	59	17.57	3.23916	22.5917	42.4542	20.9902	Fall
SM3E_0+1_0_20200717_030650_000.wav	SM3E	0	20200717	30650	200716	B061	T00	E	TABR	A	M	2991	17	17.57	3.88102	22.4746	46.1454	19.2342	Fall
SM3E_0+1_0_20200717_030650_000.wav	SM3E	0	20200717	30650	200716	B061	T00	E	TABR	A	M	2510	18	17.57	4.17136	22.4483	45.6118	20.527	Fall
SM3E_0+1_0_20200717_030650_000.wav	SM3E	0	20200717	30650	200716	B061	T00	E	TABR	A	M	3245	63	17.57	4.63146	22.4386	44.7127	19.6573	Fall
SM3E_0+1_0_20200717_030650_000.wav	SM3E	0	20200717	30650	200716	B061	T00	E	TABR	A	M	4139	44	17.57	3.76807	22.4273	42.2525	18.6834	Fall
SM3E_0+1_0_20200717_030650_000.wav	SM3E	0	20200717	30650	200716	B061	T00	E	TABR	A	M	6552	38	17.57	3.57383	22.3273	44.0302	20.7028	Fall
SM3E_0+1_0_20200717_030650_000.wav	SM3E	0	20200717	30650	200716	B061	T00	E	TABR	A	M	2423	18	17.57	4.1928	22.2413	45.6811	21.0895	Fall
SM3E_0+1_0_20200717_030650_000.wav	SM3E	0	20200717	30650	200716	B061	T00	E	TABR	A	M	3467	34	17.57	2.91852	22.1289	42.915	21.4045	Fall
SM3E_0+1_0_20200717_030650_000.wav	SM3E	0	20200717	30650	200716	B061	T00	E	TABR	A	M	5068	38	17.57	3.53479	21.7346	41.4691	17.3953	Fall
SM3E_0+1_0_20200717_030650_000.wav	SM3E	0	20200717	30650	200716	B061	T00	E	TABR	A	M	5692	56	17.57	4.03491	21.4954	43.9694	18.8774	Fall
SM3E_0+1_0_20200717_030650_000.wav	SM3E	0	20200717	30650	200716	B061	T00	E	TABR	A	M	5326	13	17.57	2.46171	20.7519	37.706	17.6893	Fall
SM3E_0+1_0_20200717_030650_000.wav	SM3E	0	20200717	30650	200716	B061	T00	E	TABR	A	M	5469	38	17.57	3.22788	20.5997	42.2418	18.1237	Fall
SM3E_0+1_0_20200717_030650_000.wav	SM3E	0	20200717	30650	200716	B061	T00	E	TABR	A	M	3836	18	17.57	3.49096	20.5882	44.9389	19.5629	Fall
SM3E_0+1_0_20200717_030650_000.wav	SM3E	0	20200717	30650	200716	B061	T00	E	TABR	A	M	5300	31	17.57	3.12975	20.5247	37.4599	18.3467	Fall
SM3E_0+1_0_20200717_030650_000.wav	SM3E	0	20200717	30650	200716	B061	T00	E	TABR	A	M	5313	13	17.57	2.69077	20.3755	41.3451	17.9925	Fall
SM3E_0+1_0_20200717_030650_000.wav	SM3E	0	20200717	30650	200716	B061	T00	E	TABR	A	M	4462	46	17.57	3.94213	19.5654	42.8212	17.8895	Fall
SM3M_0+1_0_20200717_030657_000.wav	SM3M	0	20200717	30657	200716	B061	T00	E	TABR	A	M	9026	21	9.23593	4.16097	28.2831	49.7431	23.9932	Fall
SM3M_0+1_0_20200717_030657_000.wav	SM3M	0	20200717	30657	200716	B061	T00	E	TABR	A	M	9130	104	9.23593	4.96081	28.1657	46.3389	24.7281	Fall
SM3M_0+1_0_20200717_030657_000.wav	SM3M	0	20200717	30657	200716	B061	T00	E	TABR	A	M	11611	21	9.23593	4.367	28.0102	48.6262	19.1403	Fall
SM3M_0+1_0_20200717_030657_000.wav	SM3M	0	20200717	30657	200716	B061	T00	E	TABR	A	M	8958	211	9.23593	4.86596	27.8226	44.9205	23.3091	Fall
SM3M_0+1_0_20200717_030657_000.wav	SM3M	0	20200717	30657	200716	B061	T00	E	TABR	A	M	11699	25	9.23593	3.47633	27.687	46.7422	19.7556	Fall
SM3M_0+1_0_20200717_030657_000.wav	SM3M	0	20200717	30657	200716	B061	T00	E	TABR	A	M	9407	90	9.23593	3.9996	27.272	45.5342	23.5263	Fall
SM3M_0+1_0_20200717_030657_000.wav	SM3M	0	20200717	30657	200716	B061	T00	E	TABR	A	M	9523	119	9.23593	2.62911	27.1794	34.4498	23.3293	Fall
SM3M_0+1_0_20200717_030657_000.wav	SM3M	0	20200717	30657	200716	B061	T00	E	TABR	A	M	10584	35	9.23593	2.67993	27.0625	41.0763	21.9017	Fall
SM3M_0+1_0_20200717_030657_000.wav	SM3M	0	20200717	30657	200716	B061	T00	E	TABR	A	M	10447	15	9.23593	2.60814	26.9082	41.1235	20.8447	Fall
SM3M_0+1_0_20200717_030657_000.wav	SM3M	0	20200717	30657	200716	B061	T00	E	TABR	A	M	11803	40	9.23593	4.44276	26.7274	46.0245	21.0277	Fall
SM3M_0+1_0_20200717_030657_000.wav	SM3M	0	20200717	30657	200716	B061	T00	E	TABR	A	M	11405	68	9.23593	4.12434	26.6604	43.9793	19.5771	Fall
SM3M_0+1_0_20200717_030657_000.wav	SM3M	0	20200717	30657	200716	B061	T00	E	TABR	A	M	11429	24	9.23593	4.20864	26.5623	45.6322	22.3486	Fall
SM3M_0+1_0_20200717_030657_000.wav	SM3M	0	20200717	30657	200716	B061	T00	E	TABR	A	M	9691	91	9.23593	3.89107	26.1077	42.8581	22.2195	Fall
SM3M_0+1_0_20200717_030657_000.wav	SM3M	0	20200717	30657	200716	B061	T00	E	TABR	A	M	10325	80	9.23593	3.26753	26.0467	44.4361	24.5736	Fall
SM3M_0+1_0_20200717_030657_000.wav	SM3M	0	20200717	30657	200716	B061	T00	E	TABR	A	M	12164	60	9.23593	3.40214	25.9461	42.219	18.9254	Fall
SM3M_0+1_0_20200717_030657_000.wav	SM3M	0	20200717	30657	200716	B061	T00	E	TABR	A	M	10854	82	9.23593	3.62532	25.8003	43.7291	19.8324	Fall
SM3M_0+1_0_20200717_030657_000.wav	SM3M	0	20200717	30657	200716	B061	T00	E	TABR	A	M	9968	38	9.23593	3.33458	25.3291	45.5237	21.176	Fall
SM3M_0+1_0_20200717_030657_000.wav	SM3M	0	20200717	30657	200716	B061	T00	E	TABR	A	M	10773	21	9.23593	3.3113	25.2494	46.2245	20.2165	Fall
SM3M_0+1_0_20200717_030657_000.wav	SM3M	0	20200717	30657	200716	B061	T00	E	TABR	A	M	11524	95	9.23593	4.28989	25.1947	44.8097	25.1893	Fall
SM3M_0+1_0_20200717_030657_000.wav	SM3M	0	20200717	30657	200716	B061	T00	E	TABR	A	M	10164	39	9.23593	3.74626	25.1173	45.5384	21.7142	Fall
SM3M_0+1_0_20200717_030657_000.wav	SM3M	0	20200717	30657	200716	B061	T00	E	TABR	A	M	9931	104	9.23593	4.31149	25.0075	44.5857	25.0075	Fall
SM3M_0+1_0_20200717_030657_000.wav	SM3M	0	20200717	30657	200716	B061	T00	E	TABR	A	M	12555	59	9.23593	3.57816	24.9156	41.4763	19.1224	Fall
SM3M_0+1_0_20200717_030657_000.wav	SM3M	0	20200717	30657	200716	B061	T00	E	TABR	A	M	11881	77	9.23593	3.26335	24.6925	44.1981	24.6582	Fall
SM3M_0+1_0_20200717_030657_000.wav	SM3M	0	20200717	30657	200716	B061	T00	E	TABR	A	M	11961	80	9.23593	3.22154	24.6819	43.8655	24.6639	Fall
SM3M_0+1_0_20200717_030657_000.wav	SM3M	0	20200717	30657	200716	B061	T00	E	TABR	A	M	11674	14	9.23593	3.10304	24.6569	42.939	18.1231	Fall
SM3M_0+1_0_20200717_030657_000.wav	SM3M	0	20200717	30657	200716	B061	T00	E	TABR	A	M	11107	54	9.23593	2.69836	24.5734	40.8831	24.4659	Fall
SM3M_0+1_0_20200717_030657_000.wav	SM3M	0	20200717	30657	200716	B061	T00	E	TABR	A	M	12088	22	9.23593	2.89474	24.5072	45.221	24.479	Fall
SM3M_0+1_0_20200717_030657_000.wav	SM3M	0	20200717	30657	200716	B061	T00	E	TABR	A	M	12066	63	9.23593	3.46633	24.4164	42.6822	24.3868	Fall
SM3M_0+1_0_20200717_030657_000.wav	SM3M	0	20200717	30657	200716	B061	T00	E	TABR	A	M	12722	19	9.23593	3.23511	24.3318	41.5584	17.7817	Fall
SM3M_0+1_0_20200717_030657_000.wav	SM3M	0	20200717	30657	200716	B061	T00	E	TABR	A	M	12105	16	9.23593	2.58822	24.3122	42.0539	24.2981	Fall
SM3M_0+1_0_20200717_030657_000.wav	SM3M	0	20200717	30657	200716	B061	T00	E	TABR	A	M	9006	48	9.23593	3.73145	24.2332	44.2163	22.2192	Fall
SM3M_0+1_0_20200717_030657_000.wav	SM3M	0	20200717	30657	200716	B061	T00	E	TABR	A	M	10377	19	9.23593	3.23643	24.2141	47.0657	24.2111	Fall
SM3M_0+1_0_20200717_030657_000.wav	SM3M	0	20200717	30657	200716	B061	T00	E	TABR	A	M	11054	16	9.23593	2.3594	24.1832	39.2519	21.4572	Fall
SM3M_0+1_0_20200717_030657_000.wav	SM3M	0	20200717	30657	200716	B061	T00	E	TABR	A	M	10223	58	9.23593	3.97174	24.1342	43.3026	18.351	Fall
SM3M_0+1_0_20200717_030657_000.wav	SM3M	0	20200717	30657	200716	B061	T00	E	TABR	A	M	12400	18	9.23593	2.78487	24.0314	41.6925	20.1449	Fall
SM3M_0+1_0_20200717_030657_000.wav	SM3M	0	20200717	30657	200716	B061	T00	E	TABR	A	M	10678	35	9.23593	2.99674	23.943	42.3112	20.1558	Fall
SM3M_0+1_0_20200717_030657_000.wav	SM3M	0	20200717	30657	200716	B061	T00	E	TABR	A	M	12298	36	9.23593	3.57352	23.9401	43.339	19.4363	Fall
SM3M_0+1_0_20200717_030657_000.wav	SM3M	0	20200717	30657	200716	B061	T00	E	TABR	A	M	13367	24	9.23593	3.03663	23.9279	41.8948	23.9219	Fall
SM3M_0+1_0_20200717_030657_000.wav	SM3M	0	20200717	30657	200716	B061	T00	E	TABR	A	M	12261	78	9.23593	3.58942	23.7247	43.5762	19.6835	Fall
SM3M_0+1_0_20200717_030657_000.wav	SM3M	0	20200717	30657	200716	B061	T00	E	TABR	A	M	11125	19	9.23593	2.56313	23.5129	40.8265	21.4329	Fall
SM3M_0+1_0_20200717_030657_000.wav	SM3M	0	20200717	30657	200716	B061	T00	E	TABR	A	M	11036	13	9.23593	2.77741	23.5128	40.9393	19.098	Fall
SM3M_0+1_0_20200717_030657_000.wav	SM3M	0	20200717	30657	200716	B061	T00	E	TABR	A	M	10548	104	9.23593	4.08425	23.4592	44.0179	19.8895	Fall
SM3M_0+1_0_20200717_030657_000.wav	SM3M	0	20200717	30657	200716	B061	T00	E	TABR	A	M	11168	23	9.23593	2.68163	23.4366	38.9328	17.7051	Fall
SM3M_0+1_0_20200717_030657_000.wav	SM3M	0	20200717	30657	200716	B061	T00	E	TABR	A	M	11262	51	9.23593	3.4932	23.403	44.1076	21.7178	Fall
SM3M_0+1_0_20200717_030657_000.wav	SM3M	0	20200717	30657	200716	B061	T00	E	TABR	A	M	10642	59	9.23593	3.88396	23.3851	43.6942	23.3747	Fall
SM3M_0+1_0_20200717_030657_000.wav	SM3M	0	20200717	30657	200716	B061	T00	E	TABR	A	M	11590	66	9.23593	3.92301	23.2636	44.8953	23.2636	Fall
SM3M_0+1_0_20200717_030657_000.wav	SM3M	0	20200717	30657	200716	B061	T00	E	TABR	A	M	7183	437	9.23593	2.86809	22.9961	41.0999	17.2058	Fall
SM3M_0+1_0_20200717_030657_000.wav	SM3M	0	20200717	30657	200716	B061	T00	E	TABR	A	M	10900	22	9.23593	2.79791	22.0225	42.1257	19.3893	Fall
SM3M_0+1_0_20200717_030657_000.wav	SM3M	0	20200717	30657	200716	B061	T00	E	TABR	A	M	12868	18	9.23593	2.74083	21.767	41.9179	20.4367	Fall
SM3M_0+1_0_20200717_030657_000.wav	SM3M	0	20200717	30657	200716	B061	T00	E	TABR	A	M	10957	15	9.23593	2.69924	21.4264	39.3886	18.7769	Fall
SM3M_0+1_0_20200717_030657_000.wav	SM3M	0	20200717	30657	200716	B061	T00	E	TABR	A	M	10943	42	9.23593	3.02419	21.4245	41.978	19.4512	Fall
SM3M_0+1_0_20200717_030657_000.wav	SM3M	0	20200717	30657	200716	B061	T00	E	TABR	A	M	12382	15	9.23593	2.52494	20.8529	37.2663	19.2377	Fall
SM3M_0+1_0_20200717_030657_000.wav	SM3M	0	20200717	30657	200716	B061	T00	E	TABR	A	M	10431	15	9.23593	2.72842	20.8347	41.4383	18.4533	Fall
SM3M_0+1_0_20200717_030657_000.wav	SM3M	0	20200717	30657	200716	B061	T00	E	TABR	A	M	11648	36	9.23593	2.9075	20.3893	38.9146	16.7188	Fall
SM3M_0+1_0_20200717_030657_000.wav	SM3M	0	20200717	30657	200716	B061	T00	E	TABR	A	M	12808	20	9.23593	2.56542	20.0749	36.9	17.4396	Fall
SM3M_0+1_0_20200717_030657_000.wav	SM3M	0	20200717	30657	200716	B061	T00	E	TABR	A	M	11025	36	9.23593	3.01874	19.859	38.1562	19.6372	Fall
SM3M_0+1_0_20200717_030657_000.wav	SM3M	0	20200717	30657	200716	B061	T00	E	TABR	A	M	11144	18	9.23593	3.57734	19.6078	41.9909	19.6062	Fall
SM3W_0+1_1_20200717_030700_000.wav	SM3W	1	20200717	30700	200716	B061	T00	E	TABR	A	M	12163	19	9.86079	2.73661	31.2957	43.3347	22.4696	Fall
SM3W_0+1_1_20200717_030700_000.wav	SM3W	1	20200717	30700	200716	B061	T00	E	TABR	A	M	12448	38	9.86079	2.87012	29.8438	40.6987	20.4484	Fall
SM3W_0+1_1_20200717_030700_000.wav	SM3W	1	20200717	30700	200716	B061	T00	E	TABR	A	M	11486	51	9.86079	2.78834	28.9578	41.0461	23.7929	Fall
SM3W_0+1_1_20200717_030700_000.wav	SM3W	1	20200717	30700	200716	B061	T00	E	TABR	A	M	11038	14	9.86079	2.38424	28.4767	40.9569	20.4353	Fall
SM3W_0+1_1_20200717_030700_000.wav	SM3W	1	20200717	30700	200716	B061	T00	E	TABR	A	M	12495	30	9.86079	3.9092	27.5166	43.9689	21.0248	Fall
SM3W_0+1_1_20200717_030700_000.wav	SM3W	1	20200717	30700	200716	B061	T00	E	TABR	A	M	11347	23	9.86079	2.9081	27.1828	43.0279	24.6749	Fall
SM3W_0+1_1_20200717_030700_000.wav	SM3W	1	20200717	30700	200716	B061	T00	E	TABR	A	M	14736	19	9.86079	3.7224	26.8667	42.1532	23.7406	Fall
SM3W_0+1_1_20200717_030700_000.wav	SM3W	1	20200717	30700	200716	B061	T00	E	TABR	A	M	14220	25	9.86079	4.72336	26.4191	46.3147	23.0571	Fall
SM3W_0+1_1_20200717_030700_000.wav	SM3W	1	20200717	30700	200716	B061	T00	E	TABR	A	M	10337	50	9.86079	3.56034	26.0974	43.605	23.2001	Fall
SM3W_0+1_1_20200717_030700_000.wav	SM3W	1	20200717	30700	200716	B061	T00	E	TABR	A	M	10543	59	9.86079	3.1894	25.9894	41.517	22.0574	Fall
SM3W_0+1_1_20200717_030700_000.wav	SM3W	1	20200717	30700	200716	B061	T00	E	TABR	A	M	10566	23	9.86079	2.94476	25.9718	43.2362	22.4502	Fall
SM3W_0+1_1_20200717_030700_000.wav	SM3W	1	20200717	30700	200716	B061	T00	E	TABR	A	M	12379	86	9.86079	3.68762	25.6328	42.8777	23.3509	Fall
SM3W_0+1_1_20200717_030700_000.wav	SM3W	1	20200717	30700	200716	B061	T00	E	TABR	A	M	13914	69	9.86079	4.51687	25.5171	41.6096	19.8319	Fall
SM3W_0+1_1_20200717_030700_000.wav	SM3W	1	20200717	30700	200716	B061	T00	E	TABR	A	M	10793	20	9.86079	2.38078	25.4003	39.2157	22.4117	Fall
SM3W_0+1_1_20200717_030700_000.wav	SM3W	1	20200717	30700	200716	B061	T00	E	TABR	A	M	10709	19	9.86079	2.81992	25.3484	41.1491	22.6587	Fall
SM3W_0+1_1_20200717_030700_000.wav	SM3W	1	20200717	30700	200716	B061	T00	E	TABR	A	M	11720	30	9.86079	3.48021	25.2865	42.8008	22.6209	Fall
SM3W_0+1_1_20200717_030700_000.wav	SM3W	1	20200717	30700	200716	B061	T00	E	TABR	A	M	10948	95	9.86079	3.01423	25.2299	42.0884	25.1177	Fall
SM3W_0+1_1_20200717_030700_000.wav	SM3W	1	20200717	30700	200716	B061	T00	E	TABR	A	M	13452	18	9.86079	3.18059	25.2268	44.2528	19.1772	Fall
SM3W_0+1_1_20200717_030700_000.wav	SM3W	1	20200717	30700	200716	B061	T00	E	TABR	A	M	13846	93	9.86079	3.5883	25.2262	42.3763	19.8624	Fall
SM3W_0+1_1_20200717_030700_000.wav	SM3W	1	20200717	30700	200716	B061	T00	E	TABR	A	M	13731	57	9.86079	2.83999	25.1383	41.2479	19.7828	Fall
SM3W_0+1_1_20200717_030700_000.wav	SM3W	1	20200717	30700	200716	B061	T00	E	TABR	A	M	13587	15	9.86079	2.75323	25.1079	42.0078	19.5899	Fall
SM3W_0+1_1_20200717_030700_000.wav	SM3W	1	20200717	30700	200716	B061	T00	E	TABR	A	M	13198	20	9.86079	3.04452	24.8252	43.1376	19.4166	Fall
SM3W_0+1_1_20200717_030700_000.wav	SM3W	1	20200717	30700	200716	B061	T00	E	TABR	A	M	13649	61	9.86079	2.40927	24.7182	41.9013	20.3765	Fall
SM3W_0+1_1_20200717_030700_000.wav	SM3W	1	20200717	30700	200716	B061	T00	E	TABR	A	M	11130	15	9.86079	1.95816	24.6123	36.5779	21.1609	Fall
SM3W_0+1_1_20200717_030700_000.wav	SM3W	1	20200717	30700	200716	B061	T00	E	TABR	A	M	13502	15	9.86079	2.56989	24.6116	41.5663	19.1109	Fall
SM3W_0+1_1_20200717_030700_000.wav	SM3W	1	20200717	30700	200716	B061	T00	E	TABR	A	M	14354	135	9.86079	5.58917	24.4753	44.84	24.4586	Fall
SM3W_0+1_1_20200717_030700_000.wav	SM3W	1	20200717	30700	200716	B061	T00	E	TABR	A	M	13157	62	9.86079	3.26749	24.4512	41.4901	19.3498	Fall
SM3W_0+1_1_20200717_030700_000.wav	SM3W	1	20200717	30700	200716	B061	T00	E	TABR	A	M	11877	50	9.86079	3.04491	24.4155	41.9609	21.6184	Fall
SM3W_0+1_1_20200717_030700_000.wav	SM3W	1	20200717	30700	200716	B061	T00	E	TABR	A	M	11690	92	9.86079	3.55604	24.4143	41.5608	19.9507	Fall
SM3W_0+1_1_20200717_030700_000.wav	SM3W	1	20200717	30700	200716	B061	T00	E	TABR	A	M	13096	18	9.86079	3.09657	24.4032	41.8563	19.0917	Fall
SM3W_0+1_1_20200717_030700_000.wav	SM3W	1	20200717	30700	200716	B061	T00	E	TABR	A	M	12586	17	9.86079	2.86533	24.3999	42.0953	18.7577	Fall
SM3W_0+1_1_20200717_030700_000.wav	SM3W	1	20200717	30700	200716	B061	T00	E	TABR	A	M	13295	17	9.86079	3.06269	24.3942	42.7305	18.4559	Fall
SM3W_0+1_1_20200717_030700_000.wav	SM3W	1	20200717	30700	200716	B061	T00	E	TABR	A	M	13486	34	9.86079	3.14858	24.2499	38.5405	18.5918	Fall
SM3W_0+1_1_20200717_030700_000.wav	SM3W	1	20200717	30700	200716	B061	T00	E	TABR	A	M	11900	23	9.86079	3.12019	24.2374	42.4813	19.9998	Fall
SM3W_0+1_1_20200717_030700_000.wav	SM3W	1	20200717	30700	200716	B061	T00	E	TABR	A	M	12887	17	9.86079	2.7553	24.2254	41.8749	19.8564	Fall
SM3W_0+1_1_20200717_030700_000.wav	SM3W	1	20200717	30700	200716	B061	T00	E	TABR	A	M	12921	18	9.86079	2.66869	24.2174	40.6786	18.9289	Fall
SM3W_0+1_1_20200717_030700_000.wav	SM3W	1	20200717	30700	200716	B061	T00	E	TABR	A	M	13360	15	9.86079	2.82759	24.211	41.4373	19.9875	Fall
SM3W_0+1_1_20200717_030700_000.wav	SM3W	1	20200717	30700	200716	B061	T00	E	TABR	A	M	13255	57	9.86079	3.18578	24.1911	41.2046	20.0499	Fall
SM3W_0+1_1_20200717_030700_000.wav	SM3W	1	20200717	30700	200716	B061	T00	E	TABR	A	M	12656	15	9.86079	2.39739	23.9671	39.4997	20.3179	Fall
SM3W_0+1_1_20200717_030700_000.wav	SM3W	1	20200717	30700	200716	B061	T00	E	TABR	A	M	11955	56	9.86079	3.70651	23.9543	41.7413	18.1271	Fall
SM3W_0+1_1_20200717_030700_000.wav	SM3W	1	20200717	30700	200716	B061	T00	E	TABR	A	M	12968	48	9.86079	2.88368	23.914	39.2626	20.0838	Fall
SM3W_0+1_1_20200717_030700_000.wav	SM3W	1	20200717	30700	200716	B061	T00	E	TABR	A	M	12821	15	9.86079	2.59427	23.913	39.3197	19.6204	Fall
SM3W_0+1_1_20200717_030700_000.wav	SM3W	1	20200717	30700	200716	B061	T00	E	TABR	A	M	12902	15	9.86079	2.51095	23.8286	38.6402	19.3079	Fall
SM3W_0+1_1_20200717_030700_000.wav	SM3W	1	20200717	30700	200716	B061	T00	E	TABR	A	M	11113	35	9.86079	2.44929	23.7594	37.063	20.9162	Fall
SM3W_0+1_1_20200717_030700_000.wav	SM3W	1	20200717	30700	200716	B061	T00	E	TABR	A	M	13558	37	9.86079	1.87665	23.7444	39.1743	19.871	Fall
SM3W_0+1_1_20200717_030700_000.wav	SM3W	1	20200717	30700	200716	B061	T00	E	TABR	A	M	13331	36	9.86079	2.76307	23.7247	38.2754	18.3089	Fall
SM3W_0+1_1_20200717_030700_000.wav	SM3W	1	20200717	30700	200716	B061	T00	E	TABR	A	M	13004	19	9.86079	2.98352	23.7138	41.0201	20.2083	Fall
SM3W_0+1_1_20200717_030700_000.wav	SM3W	1	20200717	30700	200716	B061	T00	E	TABR	A	M	11434	17	9.86079	2.85169	23.6348	43.3869	22.8068	Fall
SM3W_0+1_1_20200717_030700_000.wav	SM3W	1	20200717	30700	200716	B061	T00	E	TABR	A	M	13986	71	9.86079	3.24387	23.6196	41.1182	23.6067	Fall
SM3W_0+1_1_20200717_030700_000.wav	SM3W	1	20200717	30700	200716	B061	T00	E	TABR	A	M	12985	17	9.86079	2.82846	23.5808	41.3084	19.5368	Fall
SM3W_0+1_1_20200717_030700_000.wav	SM3W	1	20200717	30700	200716	B061	T00	E	TABR	A	M	10356	17	9.86079	2.99928	23.5806	43.6339	23.5552	Fall
SM3W_0+1_1_20200717_030700_000.wav	SM3W	1	20200717	30700	200716	B061	T00	E	TABR	A	M	13346	15	9.86079	2.37336	23.5589	38.4589	18.6127	Fall
SM3W_0+1_1_20200717_030700_000.wav	SM3W	1	20200717	30700	200716	B061	T00	E	TABR	A	M	12757	16	9.86079	2.49606	23.4782	38.4306	19.0279	Fall
SM3W_0+1_1_20200717_030700_000.wav	SM3W	1	20200717	30700	200716	B061	T00	E	TABR	A	M	12707	52	9.86079	3.33552	23.4186	39.9305	17.9142	Fall
SM3W_0+1_1_20200717_030700_000.wav	SM3W	1	20200717	30700	200716	B061	T00	E	TABR	A	M	14422	19	9.86079	2.19627	23.4088	31.7918	22.0146	Fall
SM3W_0+1_1_20200717_030700_000.wav	SM3W	1	20200717	30700	200716	B061	T00	E	TABR	A	M	12869	48	9.86079	3.07654	23.3832	39.0556	19.0981	Fall
SM3W_0+1_1_20200717_030700_000.wav	SM3W	1	20200717	30700	200716	B061	T00	E	TABR	A	M	12144	55	9.86079	3.32282	23.3537	41.358	18.683	Fall
SM3W_0+1_1_20200717_030700_000.wav	SM3W	1	20200717	30700	200716	B061	T00	E	TABR	A	M	10057	63	9.86079	3.47952	23.3412	41.6446	19.8005	Fall
SM3W_0+1_1_20200717_030700_000.wav	SM3W	1	20200717	30700	200716	B061	T00	E	TABR	A	M	12807	14	9.86079	2.19939	23.3351	37.4621	19.0499	Fall
SM3W_0+1_1_20200717_030700_000.wav	SM3W	1	20200717	30700	200716	B061	T00	E	TABR	A	M	13521	19	9.86079	2.28625	23.3207	37.6651	18.7694	Fall
SM3W_0+1_1_20200717_030700_000.wav	SM3W	1	20200717	30700	200716	B061	T00	E	TABR	A	M	12089	16	9.86079	2.23725	23.3188	39.2856	22.5665	Fall
SM3W_0+1_1_20200717_030700_000.wav	SM3W	1	20200717	30700	200716	B061	T00	E	TABR	A	M	13276	22	9.86079	2.94871	23.3072	41.2487	19.3601	Fall
SM3W_0+1_1_20200717_030700_000.wav	SM3W	1	20200717	30700	200716	B061	T00	E	TABR	A	M	12741	15	9.86079	2.46333	23.084	38.1037	19.0976	Fall
SM3W_0+1_1_20200717_030700_000.wav	SM3W	1	20200717	30700	200716	B061	T00	E	TABR	A	M	12293	88	9.86079	3.48159	23.0747	43.2807	20.8736	Fall
SM3W_0+1_1_20200717_030700_000.wav	SM3W	1	20200717	30700	200716	B061	T00	E	TABR	A	M	13178	20	9.86079	3.36359	23.0683	42.5649	18.0061	Fall
SM3W_0+1_1_20200717_030700_000.wav	SM3W	1	20200717	30700	200716	B061	T00	E	TABR	A	M	11776	55	9.86079	3.68247	23.0432	41.8826	18.6153	Fall
SM3W_0+1_1_20200717_030700_000.wav	SM3W	1	20200717	30700	200716	B061	T00	E	TABR	A	M	11599	18	9.86079	2.62226	23.0347	40.6292	19.7202	Fall
SM3W_0+1_1_20200717_030700_000.wav	SM3W	1	20200717	30700	200716	B061	T00	E	TABR	A	M	11066	14	9.86079	2.21253	22.9924	36.9212	18.753	Fall
SM3W_0+1_1_20200717_030700_000.wav	SM3W	1	20200717	30700	200716	B061	T00	E	TABR	A	M	10669	82	9.86079	3.64342	22.9296	42.0683	22.9194	Fall
SM3W_0+1_1_20200717_030700_000.wav	SM3W	1	20200717	30700	200716	B061	T00	E	TABR	A	M	12792	35	9.86079	2.90019	22.9191	37.5315	18.316	Fall
SM3W_0+1_1_20200717_030700_000.wav	SM3W	1	20200717	30700	200716	B061	T00	E	TABR	A	M	13062	58	9.86079	2.82698	22.9094	39.135	21.0326	Fall
SM3W_0+1_1_20200717_030700_000.wav	SM3W	1	20200717	30700	200716	B061	T00	E	TABR	A	M	10774	20	9.86079	2.87154	22.7539	43.2386	22.7423	Fall
SM3W_0+1_1_20200717_030700_000.wav	SM3W	1	20200717	30700	200716	B061	T00	E	TABR	A	M	12411	31	9.86079	3.69467	22.6126	43.0127	18.3108	Fall
SM3W_0+1_1_20200717_030700_000.wav	SM3W	1	20200717	30700	200716	B061	T00	E	TABR	A	M	12640	13	9.86079	2.27466	22.5869	39.0204	19.7154	Fall
SM3W_0+1_1_20200717_030700_000.wav	SM3W	1	20200717	30700	200716	B061	T00	E	TABR	A	M	10690	21	9.86079	3.14323	22.2887	43.7002	19.9177	Fall
SM3W_0+1_1_20200717_030700_000.wav	SM3W	1	20200717	30700	200716	B061	T00	E	TABR	A	M	11827	29	9.86079	3.58738	22.2008	43.9616	18.8731	Fall
SM3W_0+1_1_20200717_030700_000.wav	SM3W	1	20200717	30700	200716	B061	T00	E	TABR	A	M	12550	55	9.86079	3.1444	22.0329	41.5556	19.2634	Fall
SM3W_0+1_1_20200717_030700_000.wav	SM3W	1	20200717	30700	200716	B061	T00	E	TABR	A	M	14404	48	9.86079	2.19531	21.9014	32.6941	19.3969	Fall
SM3W_0+1_1_20200717_030700_000.wav	SM3W	1	20200717	30700	200716	B061	T00	E	TABR	A	M	11024	36	9.86079	3.02121	21.5404	39.1763	18.9976	Fall
SM3W_0+1_1_20200717_030700_000.wav	SM3W	1	20200717	30700	200716	B061	T00	E	TABR	A	M	12568	18	9.86079	3.00238	21.4821	42.1756	18.9166	Fall
SM3W_0+1_1_20200717_030700_000.wav	SM3W	1	20200717	30700	200716	B061	T00	E	TABR	A	M	12628	12	9.86079	2.11032	21.3546	35.6282	16.6432	Fall
SM3W_0+1_1_20200717_030700_000.wav	SM3W	1	20200717	30700	200716	B061	T00	E	TABR	A	M	12050	74	9.86079	3.99812	21.2679	41.5737	17.7433	Fall
SM3W_0+1_1_20200717_030700_000.wav	SM3W	1	20200717	30700	200716	B061	T00	E	TABR	A	M	12617	30	9.86079	2.20942	21.154	37.0475	20.0792	Fall
SM3W_0+1_1_20200717_030700_000.wav	SM3W	1	20200717	30700	200716	B061	T00	E	TABR	A	M	11388	41	9.86079	2.90274	21.0656	39.0779	21.0539	Fall
SM3W_0+1_1_20200717_030700_000.wav	SM3W	1	20200717	30700	200716	B061	T00	E	TABR	A	M	12073	22	9.86079	2.94965	21.0387	41.7818	19.1941	Fall
SM3W_0+1_1_20200717_030700_000.wav	SM3W	1	20200717	30700	200716	B061	T00	E	TABR	A	M	11079	13	9.86079	2.4835	20.9904	36.7488	17.4438	Fall
SM3W_0+1_1_20200717_030700_000.wav	SM3W	1	20200717	30700	200716	B061	T00	E	TABR	A	M	13673	25	9.86079	2.88068	20.5552	40.8112	20.5372	Fall
SM3W_0+1_1_20200717_030700_000.wav	SM3W	1	20200717	30700	200716	B061	T00	E	TABR	A	M	14720	106	9.86079	2.48345	20.5045	34.0431	19.0429	Fall
SM3W_0+1_1_20200717_030700_000.wav	SM3W	1	20200717	30700	200716	B061	T00	E	TABR	A	M	13573	14	9.86079	2.34817	20.1448	37.8113	20.1379	Fall
SM3W_0+1_1_20200717_030700_000.wav	SM3W	1	20200717	30700	200716	B061	T00	E	TABR	A	M	13078	17	9.86079	3.49237	20.0456	41.6578	17.9866	Fall
SM3W_0+1_1_20200717_030700_000.wav	SM3W	1	20200717	30700	200716	B061	T00	E	TABR	A	M	13754	23	9.86079	3.05589	19.9019	42.0366	19.114	Fall
SM3W_0+1_1_20200717_030700_000.wav	SM3W	1	20200717	30700	200716	B061	T00	E	TABR	A	M	13434	74	9.86079	3.54119	18.9953	41.1728	18.0303	Fall
SM3M__1__1_20200717_030717_000.wav	SM3M	1	20200717	30717	200716	B061	T00	E	TABR	A	M	91	0	22.9103	4.16035	28.1751	42.9251	26.6112	Fall
SM3M__1__1_20200717_030717_000.wav	SM3M	1	20200717	30717	200716	B061	T00	E	TABR	A	M	1175	73	22.9103	3.5297	26.3012	40.4311	22.0565	Fall
SM3M__1__1_20200717_030717_000.wav	SM3M	1	20200717	30717	200716	B061	T00	E	TABR	A	M	993	44	22.9103	3.35624	25.3503	40.7357	17.823	Fall
SM3M__1__1_20200717_030717_000.wav	SM3M	1	20200717	30717	200716	B061	T00	E	TABR	A	M	717	92	22.9103	3.86664	25.0187	43.7051	25.0187	Fall
SM3M__1__1_20200717_030717_000.wav	SM3M	1	20200717	30717	200716	B061	T00	E	TABR	A	M	859	15	22.9103	2.51022	25.0105	40.9602	21.1946	Fall
SM3M__1__1_20200717_030717_000.wav	SM3M	1	20200717	30717	200716	B061	T00	E	TABR	A	M	1028	19	22.9103	3.18513	24.8616	43.735	19.2511	Fall
SM3M__1__1_20200717_030717_000.wav	SM3M	1	20200717	30717	200716	B061	T00	E	TABR	A	M	934	14	22.9103	2.88721	24.7098	42.4876	18.4572	Fall
SM3M__1__1_20200717_030717_000.wav	SM3M	1	20200717	30717	200716	B061	T00	E	TABR	A	M	1009	16	22.9103	3.17506	24.5735	43.0635	18.2125	Fall
SM3M__1__1_20200717_030717_000.wav	SM3M	1	20200717	30717	200716	B061	T00	E	TABR	A	M	192	16	22.9103	3.37	24.5056	45.2017	21.8053	Fall
SM3M__1__1_20200717_030717_000.wav	SM3M	1	20200717	30717	200716	B061	T00	E	TABR	A	M	1083	55	22.9103	2.92259	24.4217	39.3299	24.3001	Fall
SM3M__1__1_20200717_030717_000.wav	SM3M	1	20200717	30717	200716	B061	T00	E	TABR	A	M	287	33	22.9103	4.34108	24.392	46.3741	24.3916	Fall
SM3M__1__1_20200717_030717_000.wav	SM3M	1	20200717	30717	200716	B061	T00	E	TABR	A	M	599	64	22.9103	3.46896	24.3593	42.7094	19.0473	Fall
SM3M__1__1_20200717_030717_000.wav	SM3M	1	20200717	30717	200716	B061	T00	E	TABR	A	M	893	36	22.9103	3.29637	24.352	38.2493	17.9569	Fall
SM3M__1__1_20200717_030717_000.wav	SM3M	1	20200717	30717	200716	B061	T00	E	TABR	A	M	348	61	22.9103	3.94352	24.3347	44.2656	19.905	Fall
SM3M__1__1_20200717_030717_000.wav	SM3M	1	20200717	30717	200716	B061	T00	E	TABR	A	M	1377	49	22.9103	4.11595	24.3296	42.1712	22.0206	Fall
SM3M__1__1_20200717_030717_000.wav	SM3M	1	20200717	30717	200716	B061	T00	E	TABR	A	M	1520	18	22.9103	3.67387	24.1947	44.6693	18.595	Fall
SM3M__1__1_20200717_030717_000.wav	SM3M	1	20200717	30717	200716	B061	T00	E	TABR	A	M	177	14	22.9103	2.55575	24.1597	41.6832	20.1007	Fall
SM3M__1__1_20200717_030717_000.wav	SM3M	1	20200717	30717	200716	B061	T00	E	TABR	A	M	1102	20	22.9103	3.21031	24.1476	42.0741	19.0815	Fall
SM3M__1__1_20200717_030717_000.wav	SM3M	1	20200717	30717	200716	B061	T00	E	TABR	A	M	907	13	22.9103	2.81757	24.1454	41.7935	18.5326	Fall
SM3M__1__1_20200717_030717_000.wav	SM3M	1	20200717	30717	200716	B061	T00	E	TABR	A	M	254	62	22.9103	3.88976	24.1315	44.2799	20.2305	Fall
SM3M__1__1_20200717_030717_000.wav	SM3M	1	20200717	30717	200716	B061	T00	E	TABR	A	M	1740	21	22.9103	3.84432	23.7869	45.9179	20.3898	Fall
SM3M__1__1_20200717_030717_000.wav	SM3M	1	20200717	30717	200716	B061	T00	E	TABR	A	M	453	105	22.9103	4.30372	23.7574	44.4701	23.7438	Fall
SM3M__1__1_20200717_030717_000.wav	SM3M	1	20200717	30717	200716	B061	T00	E	TABR	A	M	497	44	22.9103	3.29157	23.5584	43.2906	20.2073	Fall
SM3M__1__1_20200717_030717_000.wav	SM3M	1	20200717	30717	200716	B061	T00	E	TABR	A	M	1216	41	22.9103	4.03981	23.5076	43.1402	20.0501	Fall
SM3M__1__1_20200717_030717_000.wav	SM3M	1	20200717	30717	200716	B061	T00	E	TABR	A	M	1591	53	22.9103	2.71191	23.3371	35.6328	18.6576	Fall
SM3M__1__1_20200717_030717_000.wav	SM3M	1	20200717	30717	200716	B061	T00	E	TABR	A	M	513	16	22.9103	3.71911	23.0715	45.5019	18.4649	Fall
SM3M__1__1_20200717_030717_000.wav	SM3M	1	20200717	30717	200716	B061	T00	E	TABR	A	M	1313	16	22.9103	2.3428	23.0166	37.5381	21.0153	Fall
SM3M__1__1_20200717_030717_000.wav	SM3M	1	20200717	30717	200716	B061	T00	E	TABR	A	M	949	15	22.9103	3.22576	23.0101	43.4962	18.6883	Fall
SM3M__1__1_20200717_030717_000.wav	SM3M	1	20200717	30717	200716	B061	T00	E	TABR	A	M	1696	53	22.9103	1.69596	22.9844	30.3868	19.7505	Fall
SM3M__1__1_20200717_030717_000.wav	SM3M	1	20200717	30717	200716	B061	T00	E	TABR	A	M	1456	22	22.9103	3.67439	22.9281	44.3277	20.6086	Fall
SM3M__1__1_20200717_030717_000.wav	SM3M	1	20200717	30717	200716	B061	T00	E	TABR	A	M	534	21	22.9103	3.71913	22.8814	45.0945	19.8139	Fall
SM3M__1__1_20200717_030717_000.wav	SM3M	1	20200717	30717	200716	B061	T00	E	TABR	A	M	1330	18	22.9103	3.23342	22.7972	42.7269	19.761	Fall
SM3M__1__1_20200717_030717_000.wav	SM3M	1	20200717	30717	200716	B061	T00	E	TABR	A	M	1813	21	22.9103	3.4304	22.7432	42.8479	19.5304	Fall
SM3M__1__1_20200717_030717_000.wav	SM3M	1	20200717	30717	200716	B061	T00	E	TABR	A	M	1721	22	22.9103	2.74584	22.5943	36.6671	19.1027	Fall
SM3M__1__1_20200717_030717_000.wav	SM3M	1	20200717	30717	200716	B061	T00	E	TABR	A	M	126	34	22.9103	3.63312	22.5866	43.4093	19.9959	Fall
SM3M__1__1_20200717_030717_000.wav	SM3M	1	20200717	30717	200716	B061	T00	E	TABR	A	M	625	27	22.9103	3.62405	22.1562	44.7477	22.154	Fall
SM3M__1__1_20200717_030717_000.wav	SM3M	1	20200717	30717	200716	B061	T00	E	TABR	A	M	1295	15	22.9103	3.20904	21.9363	42.2404	17.6897	Fall
SM3M__1__1_20200717_030717_000.wav	SM3M	1	20200717	30717	200716	B061	T00	E	TABR	A	M	1261	46	22.9103	3.77865	21.8212	40.8133	17.258	Fall
SM3M__1__1_20200717_030717_000.wav	SM3M	1	20200717	30717	200716	B061	T00	E	TABR	A	M	785	68	22.9103	3.61211	21.5793	42.6328	17.6455	Fall
SM3M__1__1_20200717_030717_000.wav	SM3M	1	20200717	30717	200716	B061	T00	E	TABR	A	M	1503	46	22.9103	2.73638	21.3386	37.3203	19.0089	Fall
SM3M__1__1_20200717_030717_000.wav	SM3M	1	20200717	30717	200716	B061	T00	E	TABR	A	M	920	13	22.9103	2.54891	21.0093	38.6275	19.3471	Fall
SM3M__1__1_20200717_030717_000.wav	SM3M	1	20200717	30717	200716	B061	T00	E	TABR	A	M	843	13	22.9103	2.44885	20.8792	37.7347	18.5646	Fall
SM3M__1__1_20200717_030717_000.wav	SM3M	1	20200717	30717	200716	B061	T00	E	TABR	A	M	1645	22	22.9103	2.46567	20.5756	33.5442	17.286	Fall
SM3M__1__1_20200717_030717_000.wav	SM3M	1	20200717	30717	200716	B061	T00	E	TABR	A	M	830	13	22.9103	2.43161	20.4457	37.8789	18.1392	Fall
SM3M__1__1_20200717_030717_000.wav	SM3M	1	20200717	30717	200716	B061	T00	E	TABR	A	M	1280	18	22.9103	3.71901	19.5016	44.4919	17.9748	Fall
SM3M__1__1_20200717_030717_000.wav	SM3M	1	20200717	30717	200716	B061	T00	E	TABR	A	M	162	36	22.9103	3.24141	19.4971	39.492	17.3142	Fall
SM3M__1__1_20200717_030717_000.wav	SM3M	1	20200717	30717	200716	B061	T00	E	TABR	A	M	817	13	22.9103	3.06786	19.4799	38.7767	19.4634	Fall
SM3E_0+1_1_20200717_030725_000.wav	SM3E	1	20200717	30725	200716	B061	T00	E	TABR	A	M	1131	282	19.3961	7.86645	31.4771	33.8618	31.202	Fall
SM3E_0+1_1_20200717_030725_000.wav	SM3E	1	20200717	30725	200716	B061	T00	E	TABR	A	M	850	394	19.3961	8.62272	31.4653	33.1416	31.3006	Fall
SM3E_0+1_1_20200717_030725_000.wav	SM3E	1	20200717	30725	200716	B061	T00	E	TABR	A	M	4908	39	19.3961	3.23052	31.3931	36.5938	20.5184	Fall
SM3E_0+1_1_20200717_030725_000.wav	SM3E	1	20200717	30725	200716	B061	T00	E	TABR	A	M	1651	32	19.3961	8.11485	31.3469	32.6574	30.8812	Fall
SM3E_0+1_1_20200717_030725_000.wav	SM3E	1	20200717	30725	200716	B061	T00	E	TABR	A	M	2522	39	19.3961	10.1036	30.1312	33.5541	30.1009	Fall
SM3E_0+1_1_20200717_030725_000.wav	SM3E	1	20200717	30725	200716	B061	T00	E	TABR	A	M	2327	63	19.3961	11.205	29.848	31.3596	29.5048	Fall
SM3E_0+1_1_20200717_030725_000.wav	SM3E	1	20200717	30725	200716	B061	T00	E	TABR	A	M	5107	20	19.3961	2.52546	29.4889	40.7648	23.1849	Fall
SM3E_0+1_1_20200717_030725_000.wav	SM3E	1	20200717	30725	200716	B061	T00	E	TABR	A	M	2368	40	19.3961	4.71064	29.232	46.1637	24.0914	Fall
SM3E_0+1_1_20200717_030725_000.wav	SM3E	1	20200717	30725	200716	B061	T00	E	TABR	A	M	1620	139	19.3961	4.87743	28.9631	44.2494	25.901	Fall
SM3E_0+1_1_20200717_030725_000.wav	SM3E	1	20200717	30725	200716	B061	T00	E	TABR	A	M	1885	94	19.3961	4.86776	28.6463	46.6575	25.4173	Fall
SM3E_0+1_1_20200717_030725_000.wav	SM3E	1	20200717	30725	200716	B061	T00	E	TABR	A	M	1696	45	19.3961	4.76459	28.5858	44.9816	23.0214	Fall
SM3E_0+1_1_20200717_030725_000.wav	SM3E	1	20200717	30725	200716	B061	T00	E	TABR	A	M	2155	92	19.3961	4.40738	28.3382	45.6114	23.1039	Fall
SM3E_0+1_1_20200717_030725_000.wav	SM3E	1	20200717	30725	200716	B061	T00	E	TABR	A	M	3392	90	19.3961	3.67525	27.2368	44.0345	21.5836	Fall
SM3E_0+1_1_20200717_030725_000.wav	SM3E	1	20200717	30725	200716	B061	T00	E	TABR	A	M	2480	21	19.3961	4.56161	26.9472	48.7524	20.572	Fall
SM3E_0+1_1_20200717_030725_000.wav	SM3E	1	20200717	30725	200716	B061	T00	E	TABR	A	M	2944	105	19.3961	3.89109	26.7623	43.8618	25.0771	Fall
SM3E_0+1_1_20200717_030725_000.wav	SM3E	1	20200717	30725	200716	B061	T00	E	TABR	A	M	1481	19	19.3961	3.7807	26.7618	48.9547	24.9683	Fall
SM3E_0+1_1_20200717_030725_000.wav	SM3E	1	20200717	30725	200716	B061	T00	E	TABR	A	M	3881	112	19.3961	4.17732	26.687	44.2217	22.6961	Fall
SM3E_0+1_1_20200717_030725_000.wav	SM3E	1	20200717	30725	200716	B061	T00	E	TABR	A	M	2839	90	19.3961	3.07248	26.6198	45.0025	25.0449	Fall
SM3E_0+1_1_20200717_030725_000.wav	SM3E	1	20200717	30725	200716	B061	T00	E	TABR	A	M	4596	18	19.3961	3.85335	26.4112	45.9903	19.5229	Fall
SM3E_0+1_1_20200717_030725_000.wav	SM3E	1	20200717	30725	200716	B061	T00	E	TABR	A	M	3472	20	19.3961	4.31959	26.0395	48.4515	18.2165	Fall
SM3E_0+1_1_20200717_030725_000.wav	SM3E	1	20200717	30725	200716	B061	T00	E	TABR	A	M	3202	25	19.3961	4.32451	26.0007	45.5539	18.843	Fall
SM3E_0+1_1_20200717_030725_000.wav	SM3E	1	20200717	30725	200716	B061	T00	E	TABR	A	M	2592	25	19.3961	3.9751	25.94	48.8324	23.9337	Fall
SM3E_0+1_1_20200717_030725_000.wav	SM3E	1	20200717	30725	200716	B061	T00	E	TABR	A	M	1747	50	19.3961	3.47367	25.9352	43.217	23.4579	Fall
SM3E_0+1_1_20200717_030725_000.wav	SM3E	1	20200717	30725	200716	B061	T00	E	TABR	A	M	3023	78	19.3961	3.0502	25.758	43.812	23.7954	Fall
SM3E_0+1_1_20200717_030725_000.wav	SM3E	1	20200717	30725	200716	B061	T00	E	TABR	A	M	2409	40	19.3961	2.85902	25.6324	43.83	23.7578	Fall
SM3E_0+1_1_20200717_030725_000.wav	SM3E	1	20200717	30725	200716	B061	T00	E	TABR	A	M	1978	21	19.3961	4.8674	25.3905	52.2408	21.0946	Fall
SM3E_0+1_1_20200717_030725_000.wav	SM3E	1	20200717	30725	200716	B061	T00	E	TABR	A	M	4869	18	19.3961	2.77134	25.2927	43.7715	25.2866	Fall
SM3E_0+1_1_20200717_030725_000.wav	SM3E	1	20200717	30725	200716	B061	T00	E	TABR	A	M	1957	72	19.3961	4.78406	25.2262	45.6012	20.1069	Fall
SM3E_0+1_1_20200717_030725_000.wav	SM3E	1	20200717	30725	200716	B061	T00	E	TABR	A	M	4205	35	19.3961	2.92505	25.2094	42.0836	20.3521	Fall
SM3E_0+1_1_20200717_030725_000.wav	SM3E	1	20200717	30725	200716	B061	T00	E	TABR	A	M	4776	16	19.3961	3.39724	24.9212	43.9614	18.8065	Fall
SM3E_0+1_1_20200717_030725_000.wav	SM3E	1	20200717	30725	200716	B061	T00	E	TABR	A	M	4092	20	19.3961	3.22413	24.8284	44.3665	20.4357	Fall
SM3E_0+1_1_20200717_030725_000.wav	SM3E	1	20200717	30725	200716	B061	T00	E	TABR	A	M	4307	16	19.3961	3.5288	24.7912	41.7246	18.464	Fall
SM3E_0+1_1_20200717_030725_000.wav	SM3E	1	20200717	30725	200716	B061	T00	E	TABR	A	M	3769	21	19.3961	3.32805	24.7323	44.8514	23.3552	Fall
SM3E_0+1_1_20200717_030725_000.wav	SM3E	1	20200717	30725	200716	B061	T00	E	TABR	A	M	3177	155	19.3961	4.47438	24.6082	42.4946	24.6078	Fall
SM3E_0+1_1_20200717_030725_000.wav	SM3E	1	20200717	30725	200716	B061	T00	E	TABR	A	M	4456	49	19.3961	3.35011	24.5789	41.2082	20.4184	Fall
SM3E_0+1_1_20200717_030725_000.wav	SM3E	1	20200717	30725	200716	B061	T00	E	TABR	A	M	3269	51	19.3961	3.70458	24.5738	44.8186	24.5738	Fall
SM3E_0+1_1_20200717_030725_000.wav	SM3E	1	20200717	30725	200716	B061	T00	E	TABR	A	M	5005	48	19.3961	3.54866	24.5377	38.524	17.8062	Fall
SM3E_0+1_1_20200717_030725_000.wav	SM3E	1	20200717	30725	200716	B061	T00	E	TABR	A	M	3562	21	19.3961	2.91932	24.3412	44.0338	24.3302	Fall
SM3E_0+1_1_20200717_030725_000.wav	SM3E	1	20200717	30725	200716	B061	T00	E	TABR	A	M	5024	18	19.3961	2.75549	24.302	39.9177	20.5169	Fall
SM3E_0+1_1_20200717_030725_000.wav	SM3E	1	20200717	30725	200716	B061	T00	E	TABR	A	M	3748	58	19.3961	2.98217	24.2147	42.2921	21.6924	Fall
SM3E_0+1_1_20200717_030725_000.wav	SM3E	1	20200717	30725	200716	B061	T00	E	TABR	A	M	3301	32	19.3961	3.61333	24.1821	44.8908	24.1643	Fall
SM3E_0+1_1_20200717_030725_000.wav	SM3E	1	20200717	30725	200716	B061	T00	E	TABR	A	M	2750	17	19.3961	2.93146	24.1805	44.1572	24.1697	Fall
SM3E_0+1_1_20200717_030725_000.wav	SM3E	1	20200717	30725	200716	B061	T00	E	TABR	A	M	2568	48	19.3961	4.62923	23.9979	45.2955	19.351	Fall
SM3E_0+1_1_20200717_030725_000.wav	SM3E	1	20200717	30725	200716	B061	T00	E	TABR	A	M	4408	20	19.3961	2.36834	23.985	38.0561	20.0534	Fall
SM3E_0+1_1_20200717_030725_000.wav	SM3E	1	20200717	30725	200716	B061	T00	E	TABR	A	M	4760	16	19.3961	2.90283	23.7981	40.9232	18.3355	Fall
SM3E_0+1_1_20200717_030725_000.wav	SM3E	1	20200717	30725	200716	B061	T00	E	TABR	A	M	3492	19	19.3961	3.57473	23.7123	46.6714	18.4682	Fall
SM3E_0+1_1_20200717_030725_000.wav	SM3E	1	20200717	30725	200716	B061	T00	E	TABR	A	M	3691	17	19.3961	2.99563	23.6791	44.2775	23.6422	Fall
SM3E_0+1_1_20200717_030725_000.wav	SM3E	1	20200717	30725	200716	B061	T00	E	TABR	A	M	2265	18	19.3961	4.39799	23.6716	49.9398	23.6716	Fall
SM3E_0+1_1_20200717_030725_000.wav	SM3E	1	20200717	30725	200716	B061	T00	E	TABR	A	M	3674	29	19.3961	3.54095	23.6614	42.1118	16.5259	Fall
SM3E_0+1_1_20200717_030725_000.wav	SM3E	1	20200717	30725	200716	B061	T00	E	TABR	A	M	3961	17	19.3961	3.61336	23.647	41.4012	19.1718	Fall
SM3E_0+1_1_20200717_030725_000.wav	SM3E	1	20200717	30725	200716	B061	T00	E	TABR	A	M	4071	25	19.3961	3.06066	23.5968	41.8433	20.3397	Fall
SM3E_0+1_1_20200717_030725_000.wav	SM3E	1	20200717	30725	200716	B061	T00	E	TABR	A	M	1462	16	19.3961	3.93563	23.5965	47.6047	17.992	Fall
SM3E_0+1_1_20200717_030725_000.wav	SM3E	1	20200717	30725	200716	B061	T00	E	TABR	A	M	2188	33	19.3961	4.46592	23.515	48.1857	23.5044	Fall
SM3E_0+1_1_20200717_030725_000.wav	SM3E	1	20200717	30725	200716	B061	T00	E	TABR	A	M	4046	86	19.3961	4.03435	23.4124	43.2025	19.4567	Fall
SM3E_0+1_1_20200717_030725_000.wav	SM3E	1	20200717	30725	200716	B061	T00	E	TABR	A	M	4822	45	19.3961	2.96813	23.3582	39.5982	20.2461	Fall
SM3E_0+1_1_20200717_030725_000.wav	SM3E	1	20200717	30725	200716	B061	T00	E	TABR	A	M	2063	20	19.3961	4.39955	23.3155	49.911	23.3096	Fall
SM3E_0+1_1_20200717_030725_000.wav	SM3E	1	20200717	30725	200716	B061	T00	E	TABR	A	M	5041	13	19.3961	2.82262	23.0678	41.2012	23.0521	Fall
SM3E_0+1_1_20200717_030725_000.wav	SM3E	1	20200717	30725	200716	B061	T00	E	TABR	A	M	3644	82	19.3961	3.96708	23.0518	43.756	19.5975	Fall
SM3E_0+1_1_20200717_030725_000.wav	SM3E	1	20200717	30725	200716	B061	T00	E	TABR	A	M	2654	16	19.3961	3.9482	23.0184	46.9704	20.3892	Fall
SM3E_0+1_1_20200717_030725_000.wav	SM3E	1	20200717	30725	200716	B061	T00	E	TABR	A	M	4361	16	19.3961	3.50616	22.8316	41.1177	18.6493	Fall
SM3E_0+1_1_20200717_030725_000.wav	SM3E	1	20200717	30725	200716	B061	T00	E	TABR	A	M	4838	15	19.3961	2.21521	22.5954	36.0098	22.5898	Fall
SM3E_0+1_1_20200717_030725_000.wav	SM3E	1	20200717	30725	200716	B061	T00	E	TABR	A	M	4374	13	19.3961	2.86569	22.5691	38.3389	17.1238	Fall
SM3E_0+1_1_20200717_030725_000.wav	SM3E	1	20200717	30725	200716	B061	T00	E	TABR	A	M	4387	13	19.3961	2.7432	22.4917	38.5246	18.1326	Fall
SM3E_0+1_1_20200717_030725_000.wav	SM3E	1	20200717	30725	200716	B061	T00	E	TABR	A	M	4479	22	19.3961	2.7974	22.3357	40.235	19.2605	Fall
SM3E_0+1_1_20200717_030725_000.wav	SM3E	1	20200717	30725	200716	B061	T00	E	TABR	A	M	5087	50	19.3961	2.86644	22.0023	39.3696	19.0924	Fall
SM3E_0+1_1_20200717_030725_000.wav	SM3E	1	20200717	30725	200716	B061	T00	E	TABR	A	M	2733	43	19.3961	2.55314	21.1941	40.1073	21.1811	Fall
SM3E_0+1_1_20200717_030725_000.wav	SM3E	1	20200717	30725	200716	B061	T00	E	TABR	A	M	3452	61	19.3961	4.23588	21.1769	43.7284	18.1036	Fall
SM3E_0+1_1_20200717_030725_000.wav	SM3E	1	20200717	30725	200716	B061	T00	E	TABR	A	M	2638	45	19.3961	3.85699	21.1204	42.6774	21.1091	Fall
SM3E_0+1_1_20200717_030725_000.wav	SM3E	1	20200717	30725	200716	B061	T00	E	TABR	A	M	2247	17	19.3961	3.90439	21.0855	47.738	21.0813	Fall
SM3E_0+1_1_20200717_030725_000.wav	SM3E	1	20200717	30725	200716	B061	T00	E	TABR	A	M	1446	314	19.3961	3.8657	20.9904	41.0188	20.9631	Fall
SM3E_0+1_1_20200717_030725_000.wav	SM3E	1	20200717	30725	200716	B061	T00	E	TABR	A	M	2460	51	19.3961	3.91015	20.8912	43.8302	20.8853	Fall
SM3E_0+1_1_20200717_030725_000.wav	SM3E	1	20200717	30725	200716	B061	T00	E	TABR	A	M	3541	50	19.3961	3.70167	20.8321	42.8465	18.5252	Fall
SM3E_0+1_1_20200717_030725_000.wav	SM3E	1	20200717	30725	200716	B061	T00	E	TABR	A	M	2230	42	19.3961	3.88156	20.7772	44.6196	20.7772	Fall
SM3E_0+1_1_20200717_030725_000.wav	SM3E	1	20200717	30725	200716	B061	T00	E	TABR	A	M	2043	65	19.3961	4.35853	20.7368	45.4132	20.735	Fall
SM3E_0+1_1_20200717_030725_000.wav	SM3E	1	20200717	30725	200716	B061	T00	E	TABR	A	M	4152	61	19.3961	3.46597	20.6229	41.9377	20.6094	Fall
SM3E_0+1_1_20200717_030725_000.wav	SM3E	1	20200717	30725	200716	B061	T00	E	TABR	A	M	4923	14	19.3961	2.75393	20.5535	39.432	20.5438	Fall
SM3E_0+1_1_20200717_030725_000.wav	SM3E	1	20200717	30725	200716	B061	T00	E	TABR	A	M	4690	27	19.3961	3.79305	20.5413	43.6753	20.5292	Fall
SM3E_0+1_1_20200717_030725_000.wav	SM3E	1	20200717	30725	200716	B061	T00	E	TABR	A	M	4958	20	19.3961	2.36673	20.5218	36.9874	20.5218	Fall
SM3E_0+1_1_20200717_030725_000.wav	SM3E	1	20200717	30725	200716	B061	T00	E	TABR	A	M	4171	18	19.3961	2.99364	20.4415	41.7932	19.7871	Fall
SM3E_0+1_1_20200717_030725_000.wav	SM3E	1	20200717	30725	200716	B061	T00	E	TABR	A	M	4937	15	19.3961	3.11916	20.3496	41.4129	20.3415	Fall
SM3E_0+1_1_20200717_030725_000.wav	SM3E	1	20200717	30725	200716	B061	T00	E	TABR	A	M	4663	18	19.3961	3.91221	20.3394	44.6572	20.3394	Fall
SM3E_0+1_1_20200717_030725_000.wav	SM3E	1	20200717	30725	200716	B061	T00	E	TABR	A	M	4246	41	19.3961	3.37771	20.3228	38.6369	20.3171	Fall
SM3E_0+1_1_20200717_030725_000.wav	SM3E	1	20200717	30725	200716	B061	T00	E	TABR	A	M	4578	70	19.3961	3.51418	20.2961	41.4122	20.2533	Fall
SM3E_0+1_1_20200717_030725_000.wav	SM3E	1	20200717	30725	200716	B061	T00	E	TABR	A	M	4645	48	19.3961	3.60012	20.2518	41.8738	20.2233	Fall
SM3E_0+1_1_20200717_030725_000.wav	SM3E	1	20200717	30725	200716	B061	T00	E	TABR	A	M	4345	38	19.3961	3.47629	20.2516	38.0085	18.562	Fall
SM3E_0+1_1_20200717_030725_000.wav	SM3E	1	20200717	30725	200716	B061	T00	E	TABR	A	M	2689	19	19.3961	4.40996	20.2359	48.5636	20.2345	Fall
SM3E_0+1_1_20200717_030725_000.wav	SM3E	1	20200717	30725	200716	B061	T00	E	TABR	A	M	3927	45	19.3961	3.40143	20.1526	42.591	17.6646	Fall
SM3E_0+1_1_20200717_030725_000.wav	SM3E	1	20200717	30725	200716	B061	T00	E	TABR	A	M	4508	29	19.3961	3.74562	20.1	43.6349	20.0953	Fall
SM3E_0+1_1_20200717_030725_000.wav	SM3E	1	20200717	30725	200716	B061	T00	E	TABR	A	M	3944	17	19.3961	3.61621	19.96	43.0639	17.7521	Fall
SM3E_0+1_1_20200717_030725_000.wav	SM3E	1	20200717	30725	200716	B061	T00	E	TABR	A	M	2670	17	19.3961	4.37674	19.8823	46.8507	17.5628	Fall
SM3E_0+1_1_20200717_030725_000.wav	SM3E	1	20200717	30725	200716	B061	T00	E	TABR	A	M	4291	15	19.3961	2.96823	19.8567	40.3037	17.768	Fall
SM3E_0+1_1_20200717_030725_000.wav	SM3E	1	20200717	30725	200716	B061	T00	E	TABR	A	M	4851	14	19.3961	2.94416	19.6638	38.3457	19.6456	Fall
SM3E_0+1_1_20200717_030725_000.wav	SM3E	1	20200717	30725	200716	B061	T00	E	TABR	A	M	4261	15	19.3961	2.93252	19.5371	40.0303	18.1075	Fall
SM3E_0+1_1_20200717_030725_000.wav	SM3E	1	20200717	30725	200716	B061	T00	E	TABR	A	M	4744	53	19.3961	3.33321	19.5163	40.3968	19.2088	Fall
SM3M_0+1_0_20200717_030726_000.wav	SM3M	0	20200717	30726	200716	B061	T00	E	TABR	A	M	12177	52	10.1297	3.77121	30.678	38.7545	20.6536	Fall
SM3M_0+1_0_20200717_030726_000.wav	SM3M	0	20200717	30726	200716	B061	T00	E	TABR	A	M	196	0	10.1297	11.7152	30.0928	31.3081	29.376	Fall
SM3M_0+1_0_20200717_030726_000.wav	SM3M	0	20200717	30726	200716	B061	T00	E	TABR	A	M	12693	15	10.1297	1.81179	29.4831	38.7032	25.16	Fall
SM3M_0+1_0_20200717_030726_000.wav	SM3M	0	20200717	30726	200716	B061	T00	E	TABR	A	M	12084	40	10.1297	3.49217	29.1168	36.44	18.3677	Fall
SM3M_0+1_0_20200717_030726_000.wav	SM3M	0	20200717	30726	200716	B061	T00	E	TABR	A	M	12802	110	10.1297	2.41339	29.0319	41.2731	22.99	Fall
SM3M_0+1_0_20200717_030726_000.wav	SM3M	0	20200717	30726	200716	B061	T00	E	TABR	A	M	10968	72	10.1297	4.27432	28.587	43.181	18.9829	Fall
SM3M_0+1_0_20200717_030726_000.wav	SM3M	0	20200717	30726	200716	B061	T00	E	TABR	A	M	13883	143	10.1297	4.09437	28.5515	43.6411	26.7595	Fall
SM3M_0+1_0_20200717_030726_000.wav	SM3M	0	20200717	30726	200716	B061	T00	E	TABR	A	M	13178	38	10.1297	3.62662	28.5266	38.6536	19.2074	Fall
SM3M_0+1_0_20200717_030726_000.wav	SM3M	0	20200717	30726	200716	B061	T00	E	TABR	A	M	11011	18	10.1297	3.75408	27.7084	48.9976	18.5055	Fall
SM3M_0+1_0_20200717_030726_000.wav	SM3M	0	20200717	30726	200716	B061	T00	E	TABR	A	M	13602	78	10.1297	4.11304	27.6923	43.6857	21.9316	Fall
SM3M_0+1_0_20200717_030726_000.wav	SM3M	0	20200717	30726	200716	B061	T00	E	TABR	A	M	13740	18	10.1297	3.30202	27.2476	44.3099	20.3778	Fall
SM3M_0+1_0_20200717_030726_000.wav	SM3M	0	20200717	30726	200716	B061	T00	E	TABR	A	M	10480	18	10.1297	3.33776	27.0771	45.7774	20.3296	Fall
SM3M_0+1_0_20200717_030726_000.wav	SM3M	0	20200717	30726	200716	B061	T00	E	TABR	A	M	13442	74	10.1297	4.46587	27.0767	44.0169	19.9905	Fall
SM3M_0+1_0_20200717_030726_000.wav	SM3M	0	20200717	30726	200716	B061	T00	E	TABR	A	M	13522	20	10.1297	4.10932	26.9901	47.2329	19.0928	Fall
SM3M_0+1_0_20200717_030726_000.wav	SM3M	0	20200717	30726	200716	B061	T00	E	TABR	A	M	13033	17	10.1297	2.4518	26.9201	42.2198	19.3351	Fall
SM3M_0+1_0_20200717_030726_000.wav	SM3M	0	20200717	30726	200716	B061	T00	E	TABR	A	M	10835	31	10.1297	3.56927	26.8103	44.3752	19.7938	Fall
SM3M_0+1_0_20200717_030726_000.wav	SM3M	0	20200717	30726	200716	B061	T00	E	TABR	A	M	13297	18	10.1297	4.23674	26.8	46.7913	18.7868	Fall
SM3M_0+1_0_20200717_030726_000.wav	SM3M	0	20200717	30726	200716	B061	T00	E	TABR	A	M	11697	74	10.1297	3.11663	26.4982	43.3463	24.2691	Fall
SM3M_0+1_0_20200717_030726_000.wav	SM3M	0	20200717	30726	200716	B061	T00	E	TABR	A	M	14021	80	10.1297	2.6235	26.3504	38.7301	20.058	Fall
SM3M_0+1_0_20200717_030726_000.wav	SM3M	0	20200717	30726	200716	B061	T00	E	TABR	A	M	11927	84	10.1297	3.08847	26.3026	42.8035	19.4568	Fall
SM3M_0+1_0_20200717_030726_000.wav	SM3M	0	20200717	30726	200716	B061	T00	E	TABR	A	M	12821	19	10.1297	1.86152	26.0602	34.131	19.8513	Fall
SM3M_0+1_0_20200717_030726_000.wav	SM3M	0	20200717	30726	200716	B061	T00	E	TABR	A	M	13111	17	10.1297	3.01186	25.8859	42.5103	19.7607	Fall
SM3M_0+1_0_20200717_030726_000.wav	SM3M	0	20200717	30726	200716	B061	T00	E	TABR	A	M	12296	72	10.1297	3.49906	25.8594	42.9381	19.3252	Fall
SM3M_0+1_0_20200717_030726_000.wav	SM3M	0	20200717	30726	200716	B061	T00	E	TABR	A	M	10564	14	10.1297	2.251	25.7915	40.8097	20.2369	Fall
SM3M_0+1_0_20200717_030726_000.wav	SM3M	0	20200717	30726	200716	B061	T00	E	TABR	A	M	11092	18	10.1297	3.0241	25.6221	45.8878	20.2365	Fall
SM3M_0+1_0_20200717_030726_000.wav	SM3M	0	20200717	30726	200716	B061	T00	E	TABR	A	M	12353	57	10.1297	3.43488	25.5872	43.4939	20.1266	Fall
SM3M_0+1_0_20200717_030726_000.wav	SM3M	0	20200717	30726	200716	B061	T00	E	TABR	A	M	12388	17	10.1297	2.67538	25.3917	45.7324	24.1982	Fall
SM3M_0+1_0_20200717_030726_000.wav	SM3M	0	20200717	30726	200716	B061	T00	E	TABR	A	M	12372	19	10.1297	3.61434	25.3524	46.2053	19.0546	Fall
SM3M_0+1_0_20200717_030726_000.wav	SM3M	0	20200717	30726	200716	B061	T00	E	TABR	A	M	13503	60	10.1297	3.30431	25.2907	42.8418	20.0243	Fall
SM3M_0+1_0_20200717_030726_000.wav	SM3M	0	20200717	30726	200716	B061	T00	E	TABR	A	M	9837	71	10.1297	3.37193	25.0605	43.039	20.7437	Fall
SM3M_0+1_0_20200717_030726_000.wav	SM3M	0	20200717	30726	200716	B061	T00	E	TABR	A	M	13279	18	10.1297	3.54446	24.9959	44.3659	18.6926	Fall
SM3M_0+1_0_20200717_030726_000.wav	SM3M	0	20200717	30726	200716	B061	T00	E	TABR	A	M	13722	44	10.1297	2.90563	24.9861	38.6835	18.4343	Fall
SM3M_0+1_0_20200717_030726_000.wav	SM3M	0	20200717	30726	200716	B061	T00	E	TABR	A	M	11182	17	10.1297	2.25073	24.97	40.2682	20.8511	Fall
SM3M_0+1_0_20200717_030726_000.wav	SM3M	0	20200717	30726	200716	B061	T00	E	TABR	A	M	12521	79	10.1297	3.74926	24.8779	43.3598	20.4527	Fall
SM3M_0+1_0_20200717_030726_000.wav	SM3M	0	20200717	30726	200716	B061	T00	E	TABR	A	M	10545	14	10.1297	2.1887	24.8031	39.341	21.5049	Fall
SM3M_0+1_0_20200717_030726_000.wav	SM3M	0	20200717	30726	200716	B061	T00	E	TABR	A	M	11359	15	10.1297	2.5181	24.7716	41.6767	20.1658	Fall
SM3M_0+1_0_20200717_030726_000.wav	SM3M	0	20200717	30726	200716	B061	T00	E	TABR	A	M	11165	14	10.1297	2.15813	24.7628	39.9175	20.2775	Fall
SM3M_0+1_0_20200717_030726_000.wav	SM3M	0	20200717	30726	200716	B061	T00	E	TABR	A	M	13368	70	10.1297	4.38669	24.7455	42.1058	19.8987	Fall
SM3M_0+1_0_20200717_030726_000.wav	SM3M	0	20200717	30726	200716	B061	T00	E	TABR	A	M	10014	84	10.1297	2.59723	24.6053	43.5031	24.5545	Fall
SM3M_0+1_0_20200717_030726_000.wav	SM3M	0	20200717	30726	200716	B061	T00	E	TABR	A	M	11423	28	10.1297	2.64395	24.5126	41.2219	19.8644	Fall
SM3M_0+1_0_20200717_030726_000.wav	SM3M	0	20200717	30726	200716	B061	T00	E	TABR	A	M	11536	27	10.1297	3.89094	24.4549	43.8142	19.2114	Fall
SM3M_0+1_0_20200717_030726_000.wav	SM3M	0	20200717	30726	200716	B061	T00	E	TABR	A	M	12032	12	10.1297	1.71636	24.3392	38.7693	21.2357	Fall
SM3M_0+1_0_20200717_030726_000.wav	SM3M	0	20200717	30726	200716	B061	T00	E	TABR	A	M	14103	82	10.1297	3.39025	24.3121	45.2111	24.3014	Fall
SM3M_0+1_0_20200717_030726_000.wav	SM3M	0	20200717	30726	200716	B061	T00	E	TABR	A	M	12838	16	10.1297	2.7416	24.3116	43.9761	20.4359	Fall
SM3M_0+1_0_20200717_030726_000.wav	SM3M	0	20200717	30726	200716	B061	T00	E	TABR	A	M	12209	14	10.1297	2.21673	24.266	39.5305	24.2568	Fall
SM3M_0+1_0_20200717_030726_000.wav	SM3M	0	20200717	30726	200716	B061	T00	E	TABR	A	M	10349	65	10.1297	3.32918	24.2391	42.0657	20.4494	Fall
SM3M_0+1_0_20200717_030726_000.wav	SM3M	0	20200717	30726	200716	B061	T00	E	TABR	A	M	12114	13	10.1297	1.90089	24.1828	39.0138	24.1828	Fall
SM3M_0+1_0_20200717_030726_000.wav	SM3M	0	20200717	30726	200716	B061	T00	E	TABR	A	M	12197	17	10.1297	2.6233	24.1717	40.5885	24.119	Fall
SM3M_0+1_0_20200717_030726_000.wav	SM3M	0	20200717	30726	200716	B061	T00	E	TABR	A	M	12224	14	10.1297	2.60486	24.0907	40.5953	24.0679	Fall
SM3M_0+1_0_20200717_030726_000.wav	SM3M	0	20200717	30726	200716	B061	T00	E	TABR	A	M	11509	86	10.1297	3.19874	24.0519	42.7188	21.1829	Fall
SM3M_0+1_0_20200717_030726_000.wav	SM3M	0	20200717	30726	200716	B061	T00	E	TABR	A	M	13141	15	10.1297	2.33832	24.014	39.3691	19.8077	Fall
SM3M_0+1_0_20200717_030726_000.wav	SM3M	0	20200717	30726	200716	B061	T00	E	TABR	A	M	12099	15	10.1297	2.26678	23.9602	40.7181	23.9542	Fall
SM3M_0+1_0_20200717_030726_000.wav	SM3M	0	20200717	30726	200716	B061	T00	E	TABR	A	M	11343	14	10.1297	2.75581	23.9533	39.8031	17.7436	Fall
SM3M_0+1_0_20200717_030726_000.wav	SM3M	0	20200717	30726	200716	B061	T00	E	TABR	A	M	13049	15	10.1297	2.5026	23.9205	40.8178	19.698	Fall
SM3M_0+1_0_20200717_030726_000.wav	SM3M	0	20200717	30726	200716	B061	T00	E	TABR	A	M	10381	14	10.1297	2.71499	23.8387	40.2975	17.7276	Fall
SM3M_0+1_0_20200717_030726_000.wav	SM3M	0	20200717	30726	200716	B061	T00	E	TABR	A	M	10517	37	10.1297	2.83536	23.7477	36.417	20.089	Fall
SM3M_0+1_0_20200717_030726_000.wav	SM3M	0	20200717	30726	200716	B061	T00	E	TABR	A	M	12665	18	10.1297	3.24069	23.7158	42.9294	19.5052	Fall
SM3M_0+1_0_20200717_030726_000.wav	SM3M	0	20200717	30726	200716	B061	T00	E	TABR	A	M	10532	13	10.1297	2.25074	23.7089	38.3954	20.2622	Fall
SM3M_0+1_0_20200717_030726_000.wav	SM3M	0	20200717	30726	200716	B061	T00	E	TABR	A	M	13941	56	10.1297	3.46716	23.6782	45.5476	18.326	Fall
SM3M_0+1_0_20200717_030726_000.wav	SM3M	0	20200717	30726	200716	B061	T00	E	TABR	A	M	10702	56	10.1297	2.69658	23.5243	42.0589	22.286	Fall
SM3M_0+1_0_20200717_030726_000.wav	SM3M	0	20200717	30726	200716	B061	T00	E	TABR	A	M	11755	58	10.1297	3.56787	23.492	43.2529	20.3324	Fall
SM3M_0+1_0_20200717_030726_000.wav	SM3M	0	20200717	30726	200716	B061	T00	E	TABR	A	M	11843	13	10.1297	2.16605	23.4402	38.8313	20.9815	Fall
SM3M_0+1_0_20200717_030726_000.wav	SM3M	0	20200717	30726	200716	B061	T00	E	TABR	A	M	11832	12	10.1297	1.79165	23.2084	34.353	20.5086	Fall
SM3M_0+1_0_20200717_030726_000.wav	SM3M	0	20200717	30726	200716	B061	T00	E	TABR	A	M	13679	22	10.1297	4.05366	23.2018	47.2517	19.0919	Fall
SM3M_0+1_0_20200717_030726_000.wav	SM3M	0	20200717	30726	200716	B061	T00	E	TABR	A	M	11775	19	10.1297	3.16721	23.1471	45.6949	21.6692	Fall
SM3M_0+1_0_20200717_030726_000.wav	SM3M	0	20200717	30726	200716	B061	T00	E	TABR	A	M	13208	16	10.1297	3.37903	23.1008	44.5214	20.4506	Fall
SM3M_0+1_0_20200717_030726_000.wav	SM3M	0	20200717	30726	200716	B061	T00	E	TABR	A	M	11151	12	10.1297	2.0665	23.0887	36.8609	19.6255	Fall
SM3M_0+1_0_20200717_030726_000.wav	SM3M	0	20200717	30726	200716	B061	T00	E	TABR	A	M	12590	69	10.1297	3.41996	22.728	43.9827	22.7105	Fall
SM3M_0+1_0_20200717_030726_000.wav	SM3M	0	20200717	30726	200716	B061	T00	E	TABR	A	M	13262	53	10.1297	3.89735	22.6186	39.1745	18.7906	Fall
SM3M_0+1_0_20200717_030726_000.wav	SM3M	0	20200717	30726	200716	B061	T00	E	TABR	A	M	12443	21	10.1297	2.40076	22.5775	40.6273	20.5093	Fall
SM3M_0+1_0_20200717_030726_000.wav	SM3M	0	20200717	30726	200716	B061	T00	E	TABR	A	M	11073	61	10.1297	3.31351	22.2174	42.0383	17.8231	Fall
SM3M_0+1_0_20200717_030726_000.wav	SM3M	0	20200717	30726	200716	B061	T00	E	TABR	A	M	12677	11	10.1297	2.65001	20.973	37.4665	17.5218	Fall
SM3M_0+1_0_20200717_030726_000.wav	SM3M	0	20200717	30726	200716	B061	T00	E	TABR	A	M	11974	48	10.1297	3.1394	20.6217	38.9479	20.5972	Fall
SM3M_0+1_0_20200717_030726_000.wav	SM3M	0	20200717	30726	200716	B061	T00	E	TABR	A	M	11989	14	10.1297	2.55272	20.6044	40.5795	20.5906	Fall
SM3M_0+1_0_20200717_030726_000.wav	SM3M	0	20200717	30726	200716	B061	T00	E	TABR	A	M	13126	16	10.1297	2.86415	20.1786	41.5836	18.1544	Fall
SM3M_0+1_0_20200717_030726_000.wav	SM3M	0	20200717	30726	200716	B061	T00	E	TABR	A	M	13194	15	10.1297	3.18548	20.0575	42.3159	17.6681	Fall
SM3M_0+1_0_20200717_030726_000.wav	SM3M	0	20200717	30726	200716	B061	T00	E	TABR	A	M	10995	26	10.1297	3.35816	20.0403	43.5677	17.1131	Fall
SM3M_0+1_0_20200717_030726_000.wav	SM3M	0	20200717	30726	200716	B061	T00	E	TABR	A	M	12647	57	10.1297	3.78672	20.003	41.8022	16.8932	Fall
SM3M_0+1_0_20200717_030726_000.wav	SM3M	0	20200717	30726	200716	B061	T00	E	TABR	A	M	11139	13	10.1297	2.08563	19.931	36.8519	19.0223	Fall
SM3M_0+1_0_20200717_030726_000.wav	SM3M	0	20200717	30726	200716	B061	T00	E	TABR	A	M	12009	10	10.1297	2.13988	19.7757	36.0765	18.7173	Fall
SM3M_0+1_0_20200717_030726_000.wav	SM3M	0	20200717	30726	200716	B061	T00	E	TABR	A	M	13658	57	10.1297	3.57393	19.6341	42.7578	18.4379	Fall
SM3M_0+1_0_20200717_030726_000.wav	SM3M	0	20200717	30726	200716	B061	T00	E	TABR	A	M	11604	16	10.1297	3.42915	19.5315	42.8848	19.5273	Fall
SM3M_0+1_0_20200717_030726_000.wav	SM3M	0	20200717	30726	200716	B061	T00	E	TABR	A	M	12902	14	10.1297	2.38065	19.4112	37.689	18.4665	Fall
SM3W_0+1_0_20200717_030741_000.wav	SM3W	0	20200717	30741	200716	B061	T00	E	TABR	A	M	13264	161	17.0511	4.75597	29.7555	44.2004	24.071	Fall
SM3W_0+1_0_20200717_030741_000.wav	SM3W	0	20200717	30741	200716	B061	T00	E	TABR	A	M	17880	14	17.0511	2.11007	29.1336	38.298	24.3209	Fall
SM3W_0+1_0_20200717_030741_000.wav	SM3W	0	20200717	30741	200716	B061	T00	E	TABR	A	M	9775	134	17.0511	5.74107	28.8403	45.3344	22.9046	Fall
SM3W_0+1_0_20200717_030741_000.wav	SM3W	0	20200717	30741	200716	B061	T00	E	TABR	A	M	9271	71	17.0511	3.49952	28.713	41.5429	18.7971	Fall
SM3W_0+1_0_20200717_030741_000.wav	SM3W	0	20200717	30741	200716	B061	T00	E	TABR	A	M	9844	71	17.0511	4.66229	28.0125	44.9096	22.9265	Fall
SM3W_0+1_0_20200717_030741_000.wav	SM3W	0	20200717	30741	200716	B061	T00	E	TABR	A	M	17033	21	17.0511	3.92156	26.6882	49.291	19.7557	Fall
SM3W_0+1_0_20200717_030741_000.wav	SM3W	0	20200717	30741	200716	B061	T00	E	TABR	A	M	7710	62	17.0511	4.87293	26.6388	43.6739	19.5265	Fall
SM3W_0+1_0_20200717_030741_000.wav	SM3W	0	20200717	30741	200716	B061	T00	E	TABR	A	M	7875	17	17.0511	3.57066	26.4189	46.8236	19.5605	Fall
SM3W_0+1_0_20200717_030741_000.wav	SM3W	0	20200717	30741	200716	B061	T00	E	TABR	A	M	6937	14	17.0511	3.12819	25.4787	44.6455	19.6603	Fall
SM3W_0+1_0_20200717_030741_000.wav	SM3W	0	20200717	30741	200716	B061	T00	E	TABR	A	M	7790	15	17.0511	3.50484	25.4009	46.9209	19.2366	Fall
SM3W_0+1_0_20200717_030741_000.wav	SM3W	0	20200717	30741	200716	B061	T00	E	TABR	A	M	9095	72	17.0511	3.30169	25.3214	42.704	19.6737	Fall
SM3W_0+1_0_20200717_030741_000.wav	SM3W	0	20200717	30741	200716	B061	T00	E	TABR	A	M	16680	72	17.0511	3.9925	25.2966	40.9656	18.6478	Fall
SM3W_0+1_0_20200717_030741_000.wav	SM3W	0	20200717	30741	200716	B061	T00	E	TABR	A	M	16068	82	17.0511	4.05357	25.2699	45.3823	21.571	Fall
SM3W_0+1_0_20200717_030741_000.wav	SM3W	0	20200717	30741	200716	B061	T00	E	TABR	A	M	16151	83	17.0511	4.78248	25.1409	44.6692	19.9665	Fall
SM3W_0+1_0_20200717_030741_000.wav	SM3W	0	20200717	30741	200716	B061	T00	E	TABR	A	M	16800	46	17.0511	3.28336	25.1151	39.509	19.0181	Fall
SM3W_0+1_0_20200717_030741_000.wav	SM3W	0	20200717	30741	200716	B061	T00	E	TABR	A	M	16257	21	17.0511	4.62592	25.0532	53.2884	20.4046	Fall
SM3W_0+1_0_20200717_030741_000.wav	SM3W	0	20200717	30741	200716	B061	T00	E	TABR	A	M	17450	43	17.0511	3.79785	25.031	40.7881	17.8961	Fall
SM3W_0+1_0_20200717_030741_000.wav	SM3W	0	20200717	30741	200716	B061	T00	E	TABR	A	M	16361	23	17.0511	4.16569	25.0189	49.6606	19.5056	Fall
SM3W_0+1_0_20200717_030741_000.wav	SM3W	0	20200717	30741	200716	B061	T00	E	TABR	A	M	7858	47	17.0511	3.2574	24.9683	41.5223	19.1137	Fall
SM3W_0+1_0_20200717_030741_000.wav	SM3W	0	20200717	30741	200716	B061	T00	E	TABR	A	M	8623	78	17.0511	4.08361	24.9594	45.3714	20.1822	Fall
SM3W_0+1_0_20200717_030741_000.wav	SM3W	0	20200717	30741	200716	B061	T00	E	TABR	A	M	16338	81	17.0511	4.4529	24.952	43.7273	19.6941	Fall
SM3W_0+1_0_20200717_030741_000.wav	SM3W	0	20200717	30741	200716	B061	T00	E	TABR	A	M	16171	21	17.0511	4.69045	24.8753	50.9468	20.3554	Fall
SM3W_0+1_0_20200717_030741_000.wav	SM3W	0	20200717	30741	200716	B061	T00	E	TABR	A	M	7733	23	17.0511	3.9613	24.8397	49.1394	19.7998	Fall
SM3W_0+1_0_20200717_030741_000.wav	SM3W	0	20200717	30741	200716	B061	T00	E	TABR	A	M	9641	78	17.0511	4.44637	24.797	44.623	20.3488	Fall
SM3W_0+1_0_20200717_030741_000.wav	SM3W	0	20200717	30741	200716	B061	T00	E	TABR	A	M	16816	16	17.0511	3.16777	24.7725	44.3235	19.5885	Fall
SM3W_0+1_0_20200717_030741_000.wav	SM3W	0	20200717	30741	200716	B061	T00	E	TABR	A	M	7937	62	17.0511	3.16237	24.7575	41.7893	19.1075	Fall
SM3W_0+1_0_20200717_030741_000.wav	SM3W	0	20200717	30741	200716	B061	T00	E	TABR	A	M	8343	64	17.0511	3.5664	24.7236	42.5358	18.1376	Fall
SM3W_0+1_0_20200717_030741_000.wav	SM3W	0	20200717	30741	200716	B061	T00	E	TABR	A	M	17490	22	17.0511	3.75683	24.6757	46.1392	18.7544	Fall
SM3W_0+1_0_20200717_030741_000.wav	SM3W	0	20200717	30741	200716	B061	T00	E	TABR	A	M	8233	59	17.0511	3.24947	24.6283	40.2884	18.4568	Fall
SM3W_0+1_0_20200717_030741_000.wav	SM3W	0	20200717	30741	200716	B061	T00	E	TABR	A	M	16575	47	17.0511	3.8014	24.606	39.3392	17.9457	Fall
SM3W_0+1_0_20200717_030741_000.wav	SM3W	0	20200717	30741	200716	B061	T00	E	TABR	A	M	16420	12	17.0511	2.85824	24.5753	40.5268	19.9327	Fall
SM3W_0+1_0_20200717_030741_000.wav	SM3W	0	20200717	30741	200716	B061	T00	E	TABR	A	M	16837	21	17.0511	3.71582	24.5722	44.7233	19.4215	Fall
SM3W_0+1_0_20200717_030741_000.wav	SM3W	0	20200717	30741	200716	B061	T00	E	TABR	A	M	17097	16	17.0511	3.4594	24.5268	45.72	19.1168	Fall
SM3W_0+1_0_20200717_030741_000.wav	SM3W	0	20200717	30741	200716	B061	T00	E	TABR	A	M	17080	47	17.0511	3.84025	24.5159	40.6914	18.2421	Fall
SM3W_0+1_0_20200717_030741_000.wav	SM3W	0	20200717	30741	200716	B061	T00	E	TABR	A	M	9003	58	17.0511	3.09572	24.5114	41.331	18.8854	Fall
SM3W_0+1_0_20200717_030741_000.wav	SM3W	0	20200717	30741	200716	B061	T00	E	TABR	A	M	9561	16	17.0511	4.46758	24.5016	49.4231	18.8131	Fall
SM3W_0+1_0_20200717_030741_000.wav	SM3W	0	20200717	30741	200716	B061	T00	E	TABR	A	M	16471	38	17.0511	3.27188	24.4865	38.0368	18.2869	Fall
SM3W_0+1_0_20200717_030741_000.wav	SM3W	0	20200717	30741	200716	B061	T00	E	TABR	A	M	17621	32	17.0511	3.04587	24.4342	40.2289	19.1586	Fall
SM3W_0+1_0_20200717_030741_000.wav	SM3W	0	20200717	30741	200716	B061	T00	E	TABR	A	M	7648	53	17.0511	4.26715	24.434	42.5077	19.8777	Fall
SM3W_0+1_0_20200717_030741_000.wav	SM3W	0	20200717	30741	200716	B061	T00	E	TABR	A	M	16940	32	17.0511	4.07575	24.4149	45.5627	19.355	Fall
SM3W_0+1_0_20200717_030741_000.wav	SM3W	0	20200717	30741	200716	B061	T00	E	TABR	A	M	17251	50	17.0511	2.89418	24.3492	41.0381	18.958	Fall
SM3W_0+1_0_20200717_030741_000.wav	SM3W	0	20200717	30741	200716	B061	T00	E	TABR	A	M	17156	59	17.0511	3.60965	24.3148	41.3962	17.5255	Fall
SM3W_0+1_0_20200717_030741_000.wav	SM3W	0	20200717	30741	200716	B061	T00	E	TABR	A	M	16433	14	17.0511	3.12038	24.2823	43.4039	19.4744	Fall
SM3W_0+1_0_20200717_030741_000.wav	SM3W	0	20200717	30741	200716	B061	T00	E	TABR	A	M	16501	15	17.0511	3.14895	24.2714	43.6683	19.1793	Fall
SM3W_0+1_0_20200717_030741_000.wav	SM3W	0	20200717	30741	200716	B061	T00	E	TABR	A	M	16909	73	17.0511	4.19304	24.2662	43.8731	20.0318	Fall
SM3W_0+1_0_20200717_030741_000.wav	SM3W	0	20200717	30741	200716	B061	T00	E	TABR	A	M	9368	17	17.0511	3.41602	24.2658	44.8049	19.4521	Fall
SM3W_0+1_0_20200717_030741_000.wav	SM3W	0	20200717	30741	200716	B061	T00	E	TABR	A	M	8762	34	17.0511	2.86736	24.2472	40.3717	18.2726	Fall
SM3W_0+1_0_20200717_030741_000.wav	SM3W	0	20200717	30741	200716	B061	T00	E	TABR	A	M	15823	90	17.0511	5.17961	24.2136	45.4923	24.2058	Fall
SM3W_0+1_0_20200717_030741_000.wav	SM3W	0	20200717	30741	200716	B061	T00	E	TABR	A	M	7955	18	17.0511	3.67648	24.2107	46.2378	19.6314	Fall
SM3W_0+1_0_20200717_030741_000.wav	SM3W	0	20200717	30741	200716	B061	T00	E	TABR	A	M	18014	14	17.0511	1.87626	24.1493	35.9024	21.3391	Fall
SM3W_0+1_0_20200717_030741_000.wav	SM3W	0	20200717	30741	200716	B061	T00	E	TABR	A	M	8927	47	17.0511	3.05922	24.1374	41.1332	18.7969	Fall
SM3W_0+1_0_20200717_030741_000.wav	SM3W	0	20200717	30741	200716	B061	T00	E	TABR	A	M	18159	41	17.0511	3.47871	24.127	39.3698	18.6007	Fall
SM3W_0+1_0_20200717_030741_000.wav	SM3W	0	20200717	30741	200716	B061	T00	E	TABR	A	M	17347	41	17.0511	2.97857	24.1226	40.1899	18.5352	Fall
SM3W_0+1_0_20200717_030741_000.wav	SM3W	0	20200717	30741	200716	B061	T00	E	TABR	A	M	17012	15	17.0511	3.37401	24.1122	43.716	18.297	Fall
SM3W_0+1_0_20200717_030741_000.wav	SM3W	0	20200717	30741	200716	B061	T00	E	TABR	A	M	8113	13	17.0511	2.60914	24.0147	40.7333	18.5234	Fall
SM3W_0+1_0_20200717_030741_000.wav	SM3W	0	20200717	30741	200716	B061	T00	E	TABR	A	M	7161	14	17.0511	3.13482	23.9944	40.6907	18.1271	Fall
SM3W_0+1_0_20200717_030741_000.wav	SM3W	0	20200717	30741	200716	B061	T00	E	TABR	A	M	9023	20	17.0511	3.20016	23.9365	43.3411	19.214	Fall
SM3W_0+1_0_20200717_030741_000.wav	SM3W	0	20200717	30741	200716	B061	T00	E	TABR	A	M	8793	16	17.0511	2.80232	23.9308	41.4885	18.8939	Fall
SM3W_0+1_0_20200717_030741_000.wav	SM3W	0	20200717	30741	200716	B061	T00	E	TABR	A	M	17305	21	17.0511	2.52494	23.9191	39.2132	18.648	Fall
SM3W_0+1_0_20200717_030741_000.wav	SM3W	0	20200717	30741	200716	B061	T00	E	TABR	A	M	16529	27	17.0511	2.50715	23.9125	40.93	19.3429	Fall
SM3W_0+1_0_20200717_030741_000.wav	SM3W	0	20200717	30741	200716	B061	T00	E	TABR	A	M	16731	14	17.0511	2.97239	23.9045	42.1721	19.1661	Fall
SM3W_0+1_0_20200717_030741_000.wav	SM3W	0	20200717	30741	200716	B061	T00	E	TABR	A	M	17379	17	17.0511	3.10586	23.892	42.2114	18.6808	Fall
SM3W_0+1_0_20200717_030741_000.wav	SM3W	0	20200717	30741	200716	B061	T00	E	TABR	A	M	9394	25	17.0511	4.13986	23.8658	44.8892	18.5761	Fall
SM3W_0+1_0_20200717_030741_000.wav	SM3W	0	20200717	30741	200716	B061	T00	E	TABR	A	M	8862	15	17.0511	2.73049	23.8453	41.8769	19.0295	Fall
SM3W_0+1_0_20200717_030741_000.wav	SM3W	0	20200717	30741	200716	B061	T00	E	TABR	A	M	17284	16	17.0511	2.87085	23.7902	41.4081	19.092	Fall
SM3W_0+1_0_20200717_030741_000.wav	SM3W	0	20200717	30741	200716	B061	T00	E	TABR	A	M	9291	19	17.0511	3.05144	23.7269	43.0387	18.9206	Fall
SM3W_0+1_0_20200717_030741_000.wav	SM3W	0	20200717	30741	200716	B061	T00	E	TABR	A	M	17407	28	17.0511	3.21844	23.7224	43.6605	19.2364	Fall
SM3W_0+1_0_20200717_030741_000.wav	SM3W	0	20200717	30741	200716	B061	T00	E	TABR	A	M	16754	23	17.0511	2.34893	23.6983	39.9174	19.4287	Fall
SM3W_0+1_0_20200717_030741_000.wav	SM3W	0	20200717	30741	200716	B061	T00	E	TABR	A	M	8129	16	17.0511	2.30217	23.6753	39.6082	19.1837	Fall
SM3W_0+1_0_20200717_030741_000.wav	SM3W	0	20200717	30741	200716	B061	T00	E	TABR	A	M	17268	17	17.0511	3.0447	23.668	41.938	18.1759	Fall
SM3W_0+1_0_20200717_030741_000.wav	SM3W	0	20200717	30741	200716	B061	T00	E	TABR	A	M	17963	13	17.0511	2.95543	23.6517	42.0706	18.6159	Fall
SM3W_0+1_0_20200717_030741_000.wav	SM3W	0	20200717	30741	200716	B061	T00	E	TABR	A	M	16486	15	17.0511	2.76729	23.6426	41.1782	19.2157	Fall
SM3W_0+1_0_20200717_030741_000.wav	SM3W	0	20200717	30741	200716	B061	T00	E	TABR	A	M	17362	15	17.0511	2.89864	23.6203	41.331	18.8244	Fall
SM3W_0+1_0_20200717_030741_000.wav	SM3W	0	20200717	30741	200716	B061	T00	E	TABR	A	M	8099	18	17.0511	2.99953	23.6084	43.0266	18.9764	Fall
SM3W_0+1_0_20200717_030741_000.wav	SM3W	0	20200717	30741	200716	B061	T00	E	TABR	A	M	16981	40	17.0511	3.39352	23.5372	41.1464	18.0773	Fall
SM3W_0+1_0_20200717_030741_000.wav	SM3W	0	20200717	30741	200716	B061	T00	E	TABR	A	M	16716	15	17.0511	3.14574	23.5099	43.4359	18.2682	Fall
SM3W_0+1_0_20200717_030741_000.wav	SM3W	0	20200717	30741	200716	B061	T00	E	TABR	A	M	8848	54	17.0511	2.72847	23.4596	40.7909	18.8716	Fall
SM3W_0+1_0_20200717_030741_000.wav	SM3W	0	20200717	30741	200716	B061	T00	E	TABR	A	M	8881	18	17.0511	3.07616	23.4377	41.9822	19.028	Fall
SM3W_0+1_0_20200717_030741_000.wav	SM3W	0	20200717	30741	200716	B061	T00	E	TABR	A	M	17853	14	17.0511	2.80102	22.9866	40.1641	18.7165	Fall
SM3W_0+1_0_20200717_030741_000.wav	SM3W	0	20200717	30741	200716	B061	T00	E	TABR	A	M	17734	11	17.0511	2.81276	22.9505	37.6884	17.7103	Fall
SM3W_0+1_0_20200717_030741_000.wav	SM3W	0	20200717	30741	200716	B061	T00	E	TABR	A	M	17573	14	17.0511	3.09268	22.6864	41.1303	18.0405	Fall
SM3W_0+1_0_20200717_030741_000.wav	SM3W	0	20200717	30741	200716	B061	T00	E	TABR	A	M	9545	60	17.0511	3.95237	22.3225	42.114	19.3338	Fall
SM3W_0+1_0_20200717_030741_000.wav	SM3W	0	20200717	30741	200716	B061	T00	E	TABR	A	M	17542	52	17.0511	3.55355	22.2796	40.6986	18.3491	Fall
SM3W_0+1_0_20200717_030741_000.wav	SM3W	0	20200717	30741	200716	B061	T00	E	TABR	A	M	17695	53	17.0511	3.51139	22.2041	39.3814	18.1413	Fall
SM3W_0+1_0_20200717_030741_000.wav	SM3W	0	20200717	30741	200716	B061	T00	E	TABR	A	M	9169	46	17.0511	3.04402	21.7777	40.782	17.8434	Fall
SM3W_0+1_0_20200717_030741_000.wav	SM3W	0	20200717	30741	200716	B061	T00	E	TABR	A	M	8713	13	17.0511	2.8656	21.7078	40.4036	18.4963	Fall
SM3W_0+1_0_20200717_030741_000.wav	SM3W	0	20200717	30741	200716	B061	T00	E	TABR	A	M	17950	12	17.0511	2.7541	21.6742	38.918	17.7416	Fall
SM3W_0+1_0_20200717_030741_000.wav	SM3W	0	20200717	30741	200716	B061	T00	E	TABR	A	M	7557	72	17.0511	4.66883	21.3914	42.5632	20.2418	Fall
SM3W_0+1_0_20200717_030741_000.wav	SM3W	0	20200717	30741	200716	B061	T00	E	TABR	A	M	17937	13	17.0511	2.61212	20.8606	38.9831	20.8423	Fall
SM3W_0+1_0_20200717_030741_000.wav	SM3W	0	20200717	30741	200716	B061	T00	E	TABR	A	M	6283	12	17.0511	2.51242	20.462	39.1033	20.4418	Fall
SM3W_0+1_0_20200717_030741_000.wav	SM3W	0	20200717	30741	200716	B061	T00	E	TABR	A	M	7148	13	17.0511	2.07389	20.389	35.7944	20.389	Fall
SM3W_0+1_0_20200717_030741_000.wav	SM3W	0	20200717	30741	200716	B061	T00	E	TABR	A	M	16592	16	17.0511	3.52585	20.3733	44.7319	20.3513	Fall
SM3W_0+1_0_20200717_030741_000.wav	SM3W	0	20200717	30741	200716	B061	T00	E	TABR	A	M	18026	13	17.0511	2.66404	20.201	38.1196	17.9768	Fall
SM3W_0+1_0_20200717_030741_000.wav	SM3W	0	20200717	30741	200716	B061	T00	E	TABR	A	M	7124	11	17.0511	1.86089	20.1599	31.8438	20.1599	Fall
SM3W_0+1_0_20200717_030741_000.wav	SM3W	0	20200717	30741	200716	B061	T00	E	TABR	A	M	17839	46	17.0511	3.493	20.0721	36.8199	20.0423	Fall
SM3W_0+1_0_20200717_030741_000.wav	SM3W	0	20200717	30741	200716	B061	T00	E	TABR	A	M	7099	13	17.0511	2.96801	19.712	38.8511	19.7011	Fall
SM3W_0+1_0_20200717_030741_000.wav	SM3W	0	20200717	30741	200716	B061	T00	E	TABR	A	M	17923	44	17.0511	3.81582	19.4588	37.3534	18.2523	Fall
SM3M_0+1_0_20200717_030750_000.wav	SM3M	0	20200717	30750	200716	B061	T00	E	TABR	A	M	2420	18	14.6277	3.9564	21.766	46.2839	19.1364	Fall
SM3W_0+1_0_20200717_030802_000.wav	SM3W	0	20200717	30802	200716	B061	T00	E	TABR	A	M	9276	17	12.9412	3.62323	30.1442	36.9453	22.8472	Fall
SM3W_0+1_0_20200717_030802_000.wav	SM3W	0	20200717	30802	200716	B061	T00	E	TABR	A	M	1538	157	12.9412	4.40983	29.4446	37.8451	24.8739	Fall
SM3W_0+1_0_20200717_030802_000.wav	SM3W	0	20200717	30802	200716	B061	T00	E	TABR	A	M	6378	98	12.9412	5.45819	29.0301	45.346	22.4888	Fall
SM3W_0+1_0_20200717_030802_000.wav	SM3W	0	20200717	30802	200716	B061	T00	E	TABR	A	M	6543	116	12.9412	4.88377	29.0006	45.7645	22.0681	Fall
SM3W_0+1_0_20200717_030802_000.wav	SM3W	0	20200717	30802	200716	B061	T00	E	TABR	A	M	6281	22	12.9412	5.00708	28.6383	49.8514	21.6038	Fall
SM3W_0+1_0_20200717_030802_000.wav	SM3W	0	20200717	30802	200716	B061	T00	E	TABR	A	M	6217	58	12.9412	5.16802	28.6215	44.6192	21.9756	Fall
SM3W_0+1_0_20200717_030802_000.wav	SM3W	0	20200717	30802	200716	B061	T00	E	TABR	A	M	6678	26	12.9412	4.8085	27.8988	47.4765	21.5296	Fall
SM3W_0+1_0_20200717_030802_000.wav	SM3W	0	20200717	30802	200716	B061	T00	E	TABR	A	M	949	71	12.9412	5.28641	27.6671	44.237	21.599	Fall
SM3W_0+1_0_20200717_030802_000.wav	SM3W	0	20200717	30802	200716	B061	T00	E	TABR	A	M	877	36	12.9412	5.46949	26.6081	43.5611	19.5506	Fall
SM3W_0+1_0_20200717_030802_000.wav	SM3W	0	20200717	30802	200716	B061	T00	E	TABR	A	M	7401	18	12.9412	3.97282	25.3407	48.6346	19.9094	Fall
SM3W_0+1_0_20200717_030802_000.wav	SM3W	0	20200717	30802	200716	B061	T00	E	TABR	A	M	7150	37	12.9412	3.91844	25.2966	45.5907	19.5639	Fall
SM3W_0+1_0_20200717_030802_000.wav	SM3W	0	20200717	30802	200716	B061	T00	E	TABR	A	M	8020	18	12.9412	3.67697	25.2794	47.2504	19.4086	Fall
SM3W_0+1_0_20200717_030802_000.wav	SM3W	0	20200717	30802	200716	B061	T00	E	TABR	A	M	7901	37	12.9412	4.35192	25.2675	42.783	20.3276	Fall
SM3W_0+1_0_20200717_030802_000.wav	SM3W	0	20200717	30802	200716	B061	T00	E	TABR	A	M	7595	32	12.9412	4.17785	25.1438	46.5224	21.1334	Fall
SM3W_0+1_0_20200717_030802_000.wav	SM3W	0	20200717	30802	200716	B061	T00	E	TABR	A	M	8454	14	12.9412	2.62508	24.9931	40.0674	18.2555	Fall
SM3W_0+1_0_20200717_030802_000.wav	SM3W	0	20200717	30802	200716	B061	T00	E	TABR	A	M	8400	25	12.9412	3.01556	24.9821	44.0534	19.1817	Fall
SM3W_0+1_0_20200717_030802_000.wav	SM3W	0	20200717	30802	200716	B061	T00	E	TABR	A	M	7499	23	12.9412	4.57547	24.9728	47.5922	20.315	Fall
SM3W_0+1_0_20200717_030802_000.wav	SM3W	0	20200717	30802	200716	B061	T00	E	TABR	A	M	6259	42	12.9412	4.70955	24.9514	44.6425	22.5752	Fall
SM3W_0+1_0_20200717_030802_000.wav	SM3W	0	20200717	30802	200716	B061	T00	E	TABR	A	M	8357	37	12.9412	3.20294	24.9479	39.661	18.4878	Fall
SM3W_0+1_0_20200717_030802_000.wav	SM3W	0	20200717	30802	200716	B061	T00	E	TABR	A	M	7563	64	12.9412	3.43114	24.9392	44.8047	19.971	Fall
SM3W_0+1_0_20200717_030802_000.wav	SM3W	0	20200717	30802	200716	B061	T00	E	TABR	A	M	7646	51	12.9412	4.66103	24.9105	44.79	21.6568	Fall
SM3W_0+1_0_20200717_030802_000.wav	SM3W	0	20200717	30802	200716	B061	T00	E	TABR	A	M	7320	112	12.9412	4.74354	24.8893	45.1332	22.7263	Fall
SM3W_0+1_0_20200717_030802_000.wav	SM3W	0	20200717	30802	200716	B061	T00	E	TABR	A	M	8069	49	12.9412	3.00348	24.8833	41.9842	18.4738	Fall
SM3W_0+1_0_20200717_030802_000.wav	SM3W	0	20200717	30802	200716	B061	T00	E	TABR	A	M	7985	37	12.9412	3.45023	24.6736	40.0987	17.4475	Fall
SM3W_0+1_0_20200717_030802_000.wav	SM3W	0	20200717	30802	200716	B061	T00	E	TABR	A	M	6427	15	12.9412	4.28242	24.6632	47.0191	18.9151	Fall
SM3W_0+1_0_20200717_030802_000.wav	SM3W	0	20200717	30802	200716	B061	T00	E	TABR	A	M	6765	19	12.9412	4.87962	24.6393	47.4794	19.0419	Fall
SM3W_0+1_0_20200717_030802_000.wav	SM3W	0	20200717	30802	200716	B061	T00	E	TABR	A	M	7703	57	12.9412	3.66448	24.5788	43.5175	19.7063	Fall
SM3W_0+1_0_20200717_030802_000.wav	SM3W	0	20200717	30802	200716	B061	T00	E	TABR	A	M	7208	17	12.9412	3.80811	24.5678	44.8155	18.3457	Fall
SM3W_0+1_0_20200717_030802_000.wav	SM3W	0	20200717	30802	200716	B061	T00	E	TABR	A	M	7009	21	12.9412	4.31809	24.5184	44.8263	19.0893	Fall
SM3W_0+1_0_20200717_030802_000.wav	SM3W	0	20200717	30802	200716	B061	T00	E	TABR	A	M	8468	14	12.9412	2.82235	24.4071	44.0239	19.4458	Fall
SM3W_0+1_0_20200717_030802_000.wav	SM3W	0	20200717	30802	200716	B061	T00	E	TABR	A	M	6652	75	12.9412	4.34015	24.3797	44.4808	20.2395	Fall
SM3W_0+1_0_20200717_030802_000.wav	SM3W	0	20200717	30802	200716	B061	T00	E	TABR	A	M	208	205	12.9412	3.53711	24.3782	44.3643	20.7042	Fall
SM3W_0+1_0_20200717_030802_000.wav	SM3W	0	20200717	30802	200716	B061	T00	E	TABR	A	M	7949	14	12.9412	3.18611	24.3548	44.9441	19.1961	Fall
SM3W_0+1_0_20200717_030802_000.wav	SM3W	0	20200717	30802	200716	B061	T00	E	TABR	A	M	6787	22	12.9412	4.51124	24.2979	51.3029	19.7991	Fall
SM3W_0+1_0_20200717_030802_000.wav	SM3W	0	20200717	30802	200716	B061	T00	E	TABR	A	M	6746	67	12.9412	3.95313	24.1806	43.925	19.6204	Fall
SM3W_0+1_0_20200717_030802_000.wav	SM3W	0	20200717	30802	200716	B061	T00	E	TABR	A	M	8626	39	12.9412	3.39043	24.1683	37.701	16.9349	Fall
SM3W_0+1_0_20200717_030802_000.wav	SM3W	0	20200717	30802	200716	B061	T00	E	TABR	A	M	8280	14	12.9412	2.73005	24.0537	38.8458	17.1748	Fall
SM3W_0+1_0_20200717_030802_000.wav	SM3W	0	20200717	30802	200716	B061	T00	E	TABR	A	M	8642	16	12.9412	2.86618	24.0372	42.7317	18.3266	Fall
SM3W_0+1_0_20200717_030802_000.wav	SM3W	0	20200717	30802	200716	B061	T00	E	TABR	A	M	8588	17	12.9412	2.90712	24.0063	43.3433	18.7654	Fall
SM3W_0+1_0_20200717_030802_000.wav	SM3W	0	20200717	30802	200716	B061	T00	E	TABR	A	M	8569	17	12.9412	3.32512	23.9458	43.8935	17.7909	Fall
SM3W_0+1_0_20200717_030802_000.wav	SM3W	0	20200717	30802	200716	B061	T00	E	TABR	A	M	7191	41	12.9412	3.21972	23.891	40.9221	17.1231	Fall
SM3W_0+1_0_20200717_030802_000.wav	SM3W	0	20200717	30802	200716	B061	T00	E	TABR	A	M	8154	47	12.9412	3.29517	23.8113	40.9394	16.8373	Fall
SM3W_0+1_0_20200717_030802_000.wav	SM3W	0	20200717	30802	200716	B061	T00	E	TABR	A	M	8321	26	12.9412	2.47911	23.76	40.0732	18.0638	Fall
SM3W_0+1_0_20200717_030802_000.wav	SM3W	0	20200717	30802	200716	B061	T00	E	TABR	A	M	8002	17	12.9412	3.48919	23.6769	44.5525	17.5919	Fall
SM3W_0+1_0_20200717_030802_000.wav	SM3W	0	20200717	30802	200716	B061	T00	E	TABR	A	M	8266	18	12.9412	3.43133	23.6612	44.1271	17.9213	Fall
SM3W_0+1_0_20200717_030802_000.wav	SM3W	0	20200717	30802	200716	B061	T00	E	TABR	A	M	6878	15	12.9412	3.03894	23.5807	41.9026	17.2228	Fall
SM3W_0+1_0_20200717_030802_000.wav	SM3W	0	20200717	30802	200716	B061	T00	E	TABR	A	M	8727	16	12.9412	2.71649	23.5701	41.962	18.7527	Fall
SM3W_0+1_0_20200717_030802_000.wav	SM3W	0	20200717	30802	200716	B061	T00	E	TABR	A	M	8087	18	12.9412	3.20587	23.5453	42.8167	17.9991	Fall
SM3W_0+1_0_20200717_030802_000.wav	SM3W	0	20200717	30802	200716	B061	T00	E	TABR	A	M	6578	35	12.9412	3.71551	23.5411	44.2572	20.5871	Fall
SM3W_0+1_0_20200717_030802_000.wav	SM3W	0	20200717	30802	200716	B061	T00	E	TABR	A	M	6412	33	12.9412	4.16591	23.5278	43.2559	19.5352	Fall
SM3W_0+1_0_20200717_030802_000.wav	SM3W	0	20200717	30802	200716	B061	T00	E	TABR	A	M	8711	52	12.9412	3.35383	23.5215	39.5644	17.84	Fall
SM3W_0+1_0_20200717_030802_000.wav	SM3W	0	20200717	30802	200716	B061	T00	E	TABR	A	M	8439	40	12.9412	2.82059	23.5201	39.794	19.1861	Fall
SM3W_0+1_0_20200717_030802_000.wav	SM3W	0	20200717	30802	200716	B061	T00	E	TABR	A	M	719	99	12.9412	5.13291	23.5167	43.4103	18.3293	Fall
SM3W_0+1_0_20200717_030802_000.wav	SM3W	0	20200717	30802	200716	B061	T00	E	TABR	A	M	438	39	12.9412	4.59116	23.4915	45.818	19.7198	Fall
SM3W_0+1_0_20200717_030802_000.wav	SM3W	0	20200717	30802	200716	B061	T00	E	TABR	A	M	8900	15	12.9412	2.35342	23.4823	41.622	19.6646	Fall
SM3W_0+1_0_20200717_030802_000.wav	SM3W	0	20200717	30802	200716	B061	T00	E	TABR	A	M	399	94	12.9412	4.24693	23.4716	44.9672	19.4536	Fall
SM3W_0+1_0_20200717_030802_000.wav	SM3W	0	20200717	30802	200716	B061	T00	E	TABR	A	M	8487	19	12.9412	2.473	23.4514	40.3139	18.6905	Fall
SM3W_0+1_0_20200717_030802_000.wav	SM3W	0	20200717	30802	200716	B061	T00	E	TABR	A	M	8759	18	12.9412	2.7542	23.4501	41.5626	19.0729	Fall
SM3W_0+1_0_20200717_030802_000.wav	SM3W	0	20200717	30802	200716	B061	T00	E	TABR	A	M	8107	20	12.9412	3.35907	23.4187	43.8164	17.501	Fall
SM3W_0+1_0_20200717_030802_000.wav	SM3W	0	20200717	30802	200716	B061	T00	E	TABR	A	M	8170	16	12.9412	3.07843	23.3414	42.9431	17.1092	Fall
SM3W_0+1_0_20200717_030802_000.wav	SM3W	0	20200717	30802	200716	B061	T00	E	TABR	A	M	6830	43	12.9412	3.84019	23.2931	42.3418	18.0137	Fall
SM3W_0+1_0_20200717_030802_000.wav	SM3W	0	20200717	30802	200716	B061	T00	E	TABR	A	M	620	182	12.9412	4.52458	23.2741	45.9843	20.1392	Fall
SM3W_0+1_0_20200717_030802_000.wav	SM3W	0	20200717	30802	200716	B061	T00	E	TABR	A	M	305	97	12.9412	3.58156	23.2736	44.9566	19.8477	Fall
SM3W_0+1_0_20200717_030802_000.wav	SM3W	0	20200717	30802	200716	B061	T00	E	TABR	A	M	8295	15	12.9412	2.90496	23.1784	42.1847	18.2807	Fall
SM3W_0+1_0_20200717_030802_000.wav	SM3W	0	20200717	30802	200716	B061	T00	E	TABR	A	M	8817	16	12.9412	2.77106	23.1554	41.7737	19.8935	Fall
SM3W_0+1_0_20200717_030802_000.wav	SM3W	0	20200717	30802	200716	B061	T00	E	TABR	A	M	6908	29	12.9412	2.50638	23.1049	40.7604	17.9805	Fall
SM3W_0+1_0_20200717_030802_000.wav	SM3W	0	20200717	30802	200716	B061	T00	E	TABR	A	M	8982	14	12.9412	2.26058	22.9675	38.7062	19.8243	Fall
SM3W_0+1_0_20200717_030802_000.wav	SM3W	0	20200717	30802	200716	B061	T00	E	TABR	A	M	8741	14	12.9412	2.60409	22.9343	40.2139	18.4341	Fall
SM3W_0+1_0_20200717_030802_000.wav	SM3W	0	20200717	30802	200716	B061	T00	E	TABR	A	M	6926	18	12.9412	2.59565	22.8337	40.5404	18.2522	Fall
SM3W_0+1_0_20200717_030802_000.wav	SM3W	0	20200717	30802	200716	B061	T00	E	TABR	A	M	8186	16	12.9412	3.1368	22.8088	41.5618	17.6269	Fall
SM3W_0+1_0_20200717_030802_000.wav	SM3W	0	20200717	30802	200716	B061	T00	E	TABR	A	M	8375	17	12.9412	2.37212	22.3569	39.5754	18.777	Fall
SM3W_0+1_0_20200717_030802_000.wav	SM3W	0	20200717	30802	200716	B061	T00	E	TABR	A	M	7864	142	12.9412	5.91396	22.3024	39.6755	20.8253	Fall
SM3W_0+1_0_20200717_030802_000.wav	SM3W	0	20200717	30802	200716	B061	T00	E	TABR	A	M	9060	15	12.9412	1.91393	21.8507	33.9743	17.9744	Fall
SM3W_0+1_0_20200717_030802_000.wav	SM3W	0	20200717	30802	200716	B061	T00	E	TABR	A	M	8659	17	12.9412	2.57461	21.7168	39.5929	18.3254	Fall
SM3W_0+1_0_20200717_030802_000.wav	SM3W	0	20200717	30802	200716	B061	T00	E	TABR	A	M	8884	50	12.9412	3.13285	21.3952	38.6027	18.1296	Fall
SM3W_0+1_0_20200717_030802_000.wav	SM3W	0	20200717	30802	200716	B061	T00	E	TABR	A	M	9015	19	12.9412	1.87969	21.2474	35.0995	19.0448	Fall
SM3W_0+1_0_20200717_030802_000.wav	SM3W	0	20200717	30802	200716	B061	T00	E	TABR	A	M	6846	16	12.9412	4.05045	20.6703	47.503	20.6697	Fall
SM3W_0+1_0_20200717_030802_000.wav	SM3W	0	20200717	30802	200716	B061	T00	E	TABR	A	M	9071	12	12.9412	1.86522	20.6482	33.7173	17.6976	Fall
SM3W_0+1_0_20200717_030802_000.wav	SM3W	0	20200717	30802	200716	B061	T00	E	TABR	A	M	8968	35	12.9412	2.76649	20.3486	37.6609	17.9541	Fall
SM3W_0+1_0_20200717_030802_000.wav	SM3W	0	20200717	30802	200716	B061	T00	E	TABR	A	M	1197	61	12.9412	6.07838	19.9158	46.106	19.7518	Fall
SM3W_0+1_0_20200717_030802_000.wav	SM3W	0	20200717	30802	200716	B061	T00	E	TABR	A	M	7383	15	12.9412	3.70783	19.739	43.8282	19.3726	Fall
SM3M_0+1_0_20200717_030803_000.wav	SM3M	0	20200717	30803	200716	B061	T00	E	TABR	A	M	2300	81	18.6089	4.41153	26.6196	46.4832	26.6196	Fall
SM3M_0+1_0_20200717_030803_000.wav	SM3M	0	20200717	30803	200716	B061	T00	E	TABR	A	M	2219	18	18.6089	4.38042	26.3464	49.0138	21.914	Fall
SM3M_0+1_0_20200717_030803_000.wav	SM3M	0	20200717	30803	200716	B061	T00	E	TABR	A	M	2363	63	18.6089	4.09956	23.9531	44.6622	21.523	Fall
SM3W_0+1_0_20200717_030814_000.wav	SM3W	0	20200717	30814	200716	B061	T00	E	TABR	A	M	13780	100	10.1606	5.3355	31.1755	46.7831	23.8701	Fall
SM3W_0+1_0_20200717_030814_000.wav	SM3W	0	20200717	30814	200716	B061	T00	E	TABR	A	M	13887	35	10.1606	4.52262	30.3069	47.9047	20.8997	Fall
SM3W_0+1_0_20200717_030814_000.wav	SM3W	0	20200717	30814	200716	B061	T00	E	TABR	A	M	13851	72	10.1606	4.84072	29.9159	46.8828	21.3758	Fall
SM3W_0+1_0_20200717_030814_000.wav	SM3W	0	20200717	30814	200716	B061	T00	E	TABR	A	M	1661	71	10.1606	3.14707	28.9036	44.0556	23.741	Fall
SM3W_0+1_0_20200717_030814_000.wav	SM3W	0	20200717	30814	200716	B061	T00	E	TABR	A	M	15116	17	10.1606	3.7409	27.7841	49.2041	24.5089	Fall
SM3W_0+1_0_20200717_030814_000.wav	SM3W	0	20200717	30814	200716	B061	T00	E	TABR	A	M	15258	21	10.1606	3.92556	27.1277	49.709	26.2564	Fall
SM3W_0+1_0_20200717_030814_000.wav	SM3W	0	20200717	30814	200716	B061	T00	E	TABR	A	M	12419	70	10.1606	4.39482	26.7561	44.5707	20.2289	Fall
SM3W_0+1_0_20200717_030814_000.wav	SM3W	0	20200717	30814	200716	B061	T00	E	TABR	A	M	3796	70	10.1606	6.6675	26.6746	47.6754	22.9181	Fall
SM3W_0+1_0_20200717_030814_000.wav	SM3W	0	20200717	30814	200716	B061	T00	E	TABR	A	M	14770	111	10.1606	4.60333	25.9016	44.2353	17.9007	Fall
SM3W_0+1_0_20200717_030814_000.wav	SM3W	0	20200717	30814	200716	B061	T00	E	TABR	A	M	1379	0	10.1606	3.73878	25.6005	46.0024	23.946	Fall
SM3W_0+1_0_20200717_030814_000.wav	SM3W	0	20200717	30814	200716	B061	T00	E	TABR	A	M	2093	121	10.1606	4.51689	25.461	45.2296	20.2453	Fall
SM3W_0+1_0_20200717_030814_000.wav	SM3W	0	20200717	30814	200716	B061	T00	E	TABR	A	M	12350	78	10.1606	3.8706	25.3933	44.0009	20.3798	Fall
SM3W_0+1_0_20200717_030814_000.wav	SM3W	0	20200717	30814	200716	B061	T00	E	TABR	A	M	12250	39	10.1606	3.23307	25.3583	43.8935	20.1887	Fall
SM3W_0+1_0_20200717_030814_000.wav	SM3W	0	20200717	30814	200716	B061	T00	E	TABR	A	M	10973	18	10.1606	4.32948	25.2656	46.6254	20.4777	Fall
SM3W_0+1_0_20200717_030814_000.wav	SM3W	0	20200717	30814	200716	B061	T00	E	TABR	A	M	14497	18	10.1606	4.00114	25.2314	47.397	18.8894	Fall
SM3W_0+1_0_20200717_030814_000.wav	SM3W	0	20200717	30814	200716	B061	T00	E	TABR	A	M	14660	20	10.1606	3.90859	25.2307	46.5761	17.8168	Fall
SM3W_0+1_0_20200717_030814_000.wav	SM3W	0	20200717	30814	200716	B061	T00	E	TABR	A	M	1828	60	10.1606	4.78169	25.1345	46.2713	20.8124	Fall
SM3W_0+1_0_20200717_030814_000.wav	SM3W	0	20200717	30814	200716	B061	T00	E	TABR	A	M	14592	24	10.1606	3.85057	25.0765	45.18	18.0434	Fall
SM3W_0+1_0_20200717_030814_000.wav	SM3W	0	20200717	30814	200716	B061	T00	E	TABR	A	M	1719	58	10.1606	4.3168	24.9444	46.5754	22.2055	Fall
SM3W_0+1_0_20200717_030814_000.wav	SM3W	0	20200717	30814	200716	B061	T00	E	TABR	A	M	11102	27	10.1606	3.0214	24.9336	44.1319	20.1416	Fall
SM3W_0+1_0_20200717_030814_000.wav	SM3W	0	20200717	30814	200716	B061	T00	E	TABR	A	M	1483	103	10.1606	3.84636	24.8929	44.1889	20.7873	Fall
SM3W_0+1_0_20200717_030814_000.wav	SM3W	0	20200717	30814	200716	B061	T00	E	TABR	A	M	12465	17	10.1606	3.85526	24.8542	48.4451	19.0185	Fall
SM3W_0+1_0_20200717_030814_000.wav	SM3W	0	20200717	30814	200716	B061	T00	E	TABR	A	M	13655	48	10.1606	4.26431	24.8078	44.2558	18.8561	Fall
SM3W_0+1_0_20200717_030814_000.wav	SM3W	0	20200717	30814	200716	B061	T00	E	TABR	A	M	12783	12	10.1606	1.77072	24.7986	33.8819	17.8605	Fall
SM3W_0+1_0_20200717_030814_000.wav	SM3W	0	20200717	30814	200716	B061	T00	E	TABR	A	M	14358	17	10.1606	3.78711	24.798	47.1273	18.6387	Fall
SM3W_0+1_0_20200717_030814_000.wav	SM3W	0	20200717	30814	200716	B061	T00	E	TABR	A	M	12272	22	10.1606	3.38999	24.7535	44.9737	20.1933	Fall
SM3W_0+1_0_20200717_030814_000.wav	SM3W	0	20200717	30814	200716	B061	T00	E	TABR	A	M	2858	98	10.1606	4.49882	24.7524	44.0794	17.9546	Fall
SM3W_0+1_0_20200717_030814_000.wav	SM3W	0	20200717	30814	200716	B061	T00	E	TABR	A	M	14443	86	10.1606	4.4768	24.6868	44.7403	19.4041	Fall
SM3W_0+1_0_20200717_030814_000.wav	SM3W	0	20200717	30814	200716	B061	T00	E	TABR	A	M	13537	79	10.1606	3.61338	24.6416	43.5402	19.5774	Fall
SM3W_0+1_0_20200717_030814_000.wav	SM3W	0	20200717	30814	200716	B061	T00	E	TABR	A	M	12610	15	10.1606	3.79389	24.6187	48.712	18.6153	Fall
SM3W_0+1_0_20200717_030814_000.wav	SM3W	0	20200717	30814	200716	B061	T00	E	TABR	A	M	2418	81	10.1606	4.84701	24.6113	45.0029	20.0562	Fall
SM3W_0+1_0_20200717_030814_000.wav	SM3W	0	20200717	30814	200716	B061	T00	E	TABR	A	M	1769	50	10.1606	3.96623	24.5877	46.3548	22.7532	Fall
SM3W_0+1_0_20200717_030814_000.wav	SM3W	0	20200717	30814	200716	B061	T00	E	TABR	A	M	15186	21	10.1606	4.91148	24.5599	50.3059	18.3676	Fall
SM3W_0+1_0_20200717_030814_000.wav	SM3W	0	20200717	30814	200716	B061	T00	E	TABR	A	M	2760	74	10.1606	4.22412	24.5307	43.8105	17.9473	Fall
SM3W_0+1_0_20200717_030814_000.wav	SM3W	0	20200717	30814	200716	B061	T00	E	TABR	A	M	14910	39	10.1606	3.58748	24.4888	42.3189	17.9557	Fall
SM3W_0+1_0_20200717_030814_000.wav	SM3W	0	20200717	30814	200716	B061	T00	E	TABR	A	M	11207	17	10.1606	3.93443	24.4578	45.2026	17.5999	Fall
SM3W_0+1_0_20200717_030814_000.wav	SM3W	0	20200717	30814	200716	B061	T00	E	TABR	A	M	10830	68	10.1606	4.1054	24.4537	44.5897	18.6655	Fall
SM3W_0+1_0_20200717_030814_000.wav	SM3W	0	20200717	30814	200716	B061	T00	E	TABR	A	M	13458	20	10.1606	4.41723	24.4443	50.7078	22.1819	Fall
SM3W_0+1_0_20200717_030814_000.wav	SM3W	0	20200717	30814	200716	B061	T00	E	TABR	A	M	2262	80	10.1606	4.03667	24.3595	45.9929	19.5424	Fall
SM3W_0+1_0_20200717_030814_000.wav	SM3W	0	20200717	30814	200716	B061	T00	E	TABR	A	M	2181	88	10.1606	4.6883	24.3096	46.1038	19.8266	Fall
SM3W_0+1_0_20200717_030814_000.wav	SM3W	0	20200717	30814	200716	B061	T00	E	TABR	A	M	1590	107	10.1606	4.17873	24.2954	45.9079	22.0337	Fall
SM3W_0+1_0_20200717_030814_000.wav	SM3W	0	20200717	30814	200716	B061	T00	E	TABR	A	M	13438	17	10.1606	4.39148	24.2335	47.956	18.3583	Fall
SM3W_0+1_0_20200717_030814_000.wav	SM3W	0	20200717	30814	200716	B061	T00	E	TABR	A	M	1904	76	10.1606	5.28435	24.1913	46.0599	20.8828	Fall
SM3W_0+1_0_20200717_030814_000.wav	SM3W	0	20200717	30814	200716	B061	T00	E	TABR	A	M	1972	68	10.1606	4.60111	24.1533	45.5187	20.2793	Fall
SM3W_0+1_0_20200717_030814_000.wav	SM3W	0	20200717	30814	200716	B061	T00	E	TABR	A	M	12688	16	10.1606	2.90114	24.1446	43.01	18.8709	Fall
SM3W_0+1_0_20200717_030814_000.wav	SM3W	0	20200717	30814	200716	B061	T00	E	TABR	A	M	13952	64	10.1606	3.90852	24.0118	45.1507	18.9074	Fall
SM3W_0+1_0_20200717_030814_000.wav	SM3W	0	20200717	30814	200716	B061	T00	E	TABR	A	M	11623	13	10.1606	2.31896	23.9423	37.1863	16.8958	Fall
SM3W_0+1_0_20200717_030814_000.wav	SM3W	0	20200717	30814	200716	B061	T00	E	TABR	A	M	12551	21	10.1606	4.16375	23.9292	49.4294	19.5584	Fall
SM3W_0+1_0_20200717_030814_000.wav	SM3W	0	20200717	30814	200716	B061	T00	E	TABR	A	M	12030	69	10.1606	4.33486	23.9196	45.7829	18.8467	Fall
SM3W_0+1_0_20200717_030814_000.wav	SM3W	0	20200717	30814	200716	B061	T00	E	TABR	A	M	15036	31	10.1606	4.84082	23.9172	48.8521	20.2124	Fall
SM3W_0+1_0_20200717_030814_000.wav	SM3W	0	20200717	30814	200716	B061	T00	E	TABR	A	M	14871	23	10.1606	4.50946	23.9107	50.1973	18.1876	Fall
SM3W_0+1_0_20200717_030814_000.wav	SM3W	0	20200717	30814	200716	B061	T00	E	TABR	A	M	14149	89	10.1606	5.19416	23.8642	46.2416	23.0154	Fall
SM3W_0+1_0_20200717_030814_000.wav	SM3W	0	20200717	30814	200716	B061	T00	E	TABR	A	M	15006	56	10.1606	4.13876	23.8489	47.5371	20.5611	Fall
SM3W_0+1_0_20200717_030814_000.wav	SM3W	0	20200717	30814	200716	B061	T00	E	TABR	A	M	13377	14	10.1606	4.14038	23.7962	48.7468	18.2462	Fall
SM3W_0+1_0_20200717_030814_000.wav	SM3W	0	20200717	30814	200716	B061	T00	E	TABR	A	M	14060	23	10.1606	5.44523	23.734	49.8008	22.4119	Fall
SM3W_0+1_0_20200717_030814_000.wav	SM3W	0	20200717	30814	200716	B061	T00	E	TABR	A	M	11301	42	10.1606	4.13732	23.7213	45.6167	18.3846	Fall
SM3W_0+1_0_20200717_030814_000.wav	SM3W	0	20200717	30814	200716	B061	T00	E	TABR	A	M	11075	16	10.1606	3.63271	23.6125	44.5065	18.7057	Fall
SM3W_0+1_0_20200717_030814_000.wav	SM3W	0	20200717	30814	200716	B061	T00	E	TABR	A	M	3190	21	10.1606	4.60857	23.505	51.2006	21.1624	Fall
SM3W_0+1_0_20200717_030814_000.wav	SM3W	0	20200717	30814	200716	B061	T00	E	TABR	A	M	12671	16	10.1606	3.16216	23.4056	43.3215	19.2346	Fall
SM3W_0+1_0_20200717_030814_000.wav	SM3W	0	20200717	30814	200716	B061	T00	E	TABR	A	M	11059	21	10.1606	4.15407	23.3973	47.3936	19.2963	Fall
SM3W_0+1_0_20200717_030814_000.wav	SM3W	0	20200717	30814	200716	B061	T00	E	TABR	A	M	13421	44	10.1606	3.97325	23.3633	43.9909	19.6595	Fall
SM3W_0+1_0_20200717_030814_000.wav	SM3W	0	20200717	30814	200716	B061	T00	E	TABR	A	M	13364	50	10.1606	2.67285	23.2617	41.5082	18.5382	Fall
SM3W_0+1_0_20200717_030814_000.wav	SM3W	0	20200717	30814	200716	B061	T00	E	TABR	A	M	11511	32	10.1606	4.09634	23.1789	46.4803	19.1123	Fall
SM3W_0+1_0_20200717_030814_000.wav	SM3W	0	20200717	30814	200716	B061	T00	E	TABR	A	M	10695	189	10.1606	4.26336	23.1157	42.7411	20.1332	Fall
SM3W_0+1_0_20200717_030814_000.wav	SM3W	0	20200717	30814	200716	B061	T00	E	TABR	A	M	11355	54	10.1606	4.05607	23.0904	42.3761	19.0435	Fall
SM3W_0+1_0_20200717_030814_000.wav	SM3W	0	20200717	30814	200716	B061	T00	E	TABR	A	M	14848	47	10.1606	4.69869	22.9973	47.1373	22.9941	Fall
SM3W_0+1_0_20200717_030814_000.wav	SM3W	0	20200717	30814	200716	B061	T00	E	TABR	A	M	11190	16	10.1606	3.32529	22.9564	44.1457	19.6754	Fall
SM3W_0+1_0_20200717_030814_000.wav	SM3W	0	20200717	30814	200716	B061	T00	E	TABR	A	M	15236	51	10.1606	4.35397	22.3559	44.5604	19.5277	Fall
SM3W_0+1_0_20200717_030814_000.wav	SM3W	0	20200717	30814	200716	B061	T00	E	TABR	A	M	12595	44	10.1606	3.53771	22.3311	42.1917	19.5572	Fall
SM3W_0+1_0_20200717_030814_000.wav	SM3W	0	20200717	30814	200716	B061	T00	E	TABR	A	M	11610	32	10.1606	2.71271	22.1703	38.5624	18.9009	Fall
SM3W_0+1_0_20200717_030814_000.wav	SM3W	0	20200717	30814	200716	B061	T00	E	TABR	A	M	15084	47	10.1606	3.35848	22.0976	42.197	19.1155	Fall
SM3W_0+1_0_20200717_030814_000.wav	SM3W	0	20200717	30814	200716	B061	T00	E	TABR	A	M	15097	14	10.1606	3.6558	22.0556	46.8411	18.7004	Fall
SM3W_0+1_0_20200717_030814_000.wav	SM3W	0	20200717	30814	200716	B061	T00	E	TABR	A	M	14927	16	10.1606	4.16371	21.3238	48.576	19.5173	Fall
SM3W_0+1_0_20200717_030814_000.wav	SM3W	0	20200717	30814	200716	B061	T00	E	TABR	A	M	14640	49	10.1606	3.44417	21.2699	43.4663	18.0144	Fall
SM3W_0+1_0_20200717_030814_000.wav	SM3W	0	20200717	30814	200716	B061	T00	E	TABR	A	M	11143	41	10.1606	3.54886	21.2099	40.0347	18.2454	Fall
SM3W_0+1_0_20200717_030814_000.wav	SM3W	0	20200717	30814	200716	B061	T00	E	TABR	A	M	11547	37	10.1606	3.09446	20.9278	39.4287	20.1799	Fall
SM3W_0+1_0_20200717_030814_000.wav	SM3W	0	20200717	30814	200716	B061	T00	E	TABR	A	M	12760	15	10.1606	1.77615	20.6676	35.3809	17.8057	Fall
SM3W_0+1_0_20200717_030814_000.wav	SM3W	0	20200717	30814	200716	B061	T00	E	TABR	A	M	14246	18	10.1606	4.11714	20.6618	47.4504	20.6586	Fall
SM3W_0+1_0_20200717_030814_000.wav	SM3W	0	20200717	30814	200716	B061	T00	E	TABR	A	M	14320	50	10.1606	3.93435	20.6463	43.9316	20.6321	Fall
SM3W_0+1_0_20200717_030814_000.wav	SM3W	0	20200717	30814	200716	B061	T00	E	TABR	A	M	14340	20	10.1606	4.14044	20.6203	47.7139	20.5943	Fall
SM3W_0+1_0_20200717_030814_000.wav	SM3W	0	20200717	30814	200716	B061	T00	E	TABR	A	M	11636	13	10.1606	2.31092	20.584	38.1574	18.3994	Fall
SM3W_0+1_0_20200717_030814_000.wav	SM3W	0	20200717	30814	200716	B061	T00	E	TABR	A	M	10955	23	10.1606	4.13587	20.4851	45.8566	20.4782	Fall
SM3W_0+1_0_20200717_030814_000.wav	SM3W	0	20200717	30814	200716	B061	T00	E	TABR	A	M	11562	14	10.1606	3.02916	20.2637	41.1303	20.2369	Fall
SM3W_0+1_0_20200717_030814_000.wav	SM3W	0	20200717	30814	200716	B061	T00	E	TABR	A	M	14479	36	10.1606	4.25562	20.2515	43.4044	19.3375	Fall
SM3W_0+1_0_20200717_030814_000.wav	SM3W	0	20200717	30814	200716	B061	T00	E	TABR	A	M	12655	45	10.1606	3.09919	20.2225	41.6488	20.2128	Fall
SM3W_0+1_0_20200717_030814_000.wav	SM3W	0	20200717	30814	200716	B061	T00	E	TABR	A	M	3017	20	10.1606	5.00416	20.1109	48.7841	19.1858	Fall
SM3W_0+1_0_20200717_030814_000.wav	SM3W	0	20200717	30814	200716	B061	T00	E	TABR	A	M	12718	31	10.1606	3.04912	20.0589	37.8771	20.0475	Fall
SM3W_0+1_0_20200717_030814_000.wav	SM3W	0	20200717	30814	200716	B061	T00	E	TABR	A	M	12732	13	10.1606	2.45957	19.8858	38.7158	19.8677	Fall
SM3W_0+1_0_20200717_030814_000.wav	SM3W	0	20200717	30814	200716	B061	T00	E	TABR	A	M	12745	13	10.1606	2.5789	19.4934	39.5978	17.8816	Fall
SM3M_0+1_0_20200717_030817_000.wav	SM3M	0	20200717	30817	200716	B061	T00	E	TABR	A	M	4444	73	9.64839	4.57031	28.6178	46.7234	22.8495	Fall
SM3M_0+1_0_20200717_030817_000.wav	SM3M	0	20200717	30817	200716	B061	T00	E	TABR	A	M	4878	143	9.64839	2.79298	28.3695	36.4342	28.1478	Fall
SM3M_0+1_0_20200717_030817_000.wav	SM3M	0	20200717	30817	200716	B061	T00	E	TABR	A	M	3874	75	9.64839	4.53449	27.1569	44.5659	21.6821	Fall
SM3M_0+1_0_20200717_030817_000.wav	SM3M	0	20200717	30817	200716	B061	T00	E	TABR	A	M	2423	66	9.64839	4.95288	26.7441	45.3048	23.6917	Fall
SM3M_0+1_0_20200717_030817_000.wav	SM3M	0	20200717	30817	200716	B061	T00	E	TABR	A	M	3454	87	9.64839	4.62596	26.7428	43.9188	24.2197	Fall
SM3M_0+1_0_20200717_030817_000.wav	SM3M	0	20200717	30817	200716	B061	T00	E	TABR	A	M	3160	18	9.64839	4.72789	26.5947	48.3266	19.8948	Fall
SM3M_0+1_0_20200717_030817_000.wav	SM3M	0	20200717	30817	200716	B061	T00	E	TABR	A	M	2694	58	9.64839	4.8387	26.2662	45.974	22.9957	Fall
SM3M_0+1_0_20200717_030817_000.wav	SM3M	0	20200717	30817	200716	B061	T00	E	TABR	A	M	2827	40	9.64839	4.55047	26.1305	47.7896	26.1305	Fall
SM3M_0+1_0_20200717_030817_000.wav	SM3M	0	20200717	30817	200716	B061	T00	E	TABR	A	M	3499	45	9.64839	4.58315	25.7992	46.0527	22.3589	Fall
SM3M_0+1_0_20200717_030817_000.wav	SM3M	0	20200717	30817	200716	B061	T00	E	TABR	A	M	3569	70	9.64839	4.279	25.7912	43.9133	21.1891	Fall
SM3M_0+1_0_20200717_030817_000.wav	SM3M	0	20200717	30817	200716	B061	T00	E	TABR	A	M	2983	71	9.64839	4.36097	25.7172	44.4217	20.8818	Fall
SM3M_0+1_0_20200717_030817_000.wav	SM3M	0	20200717	30817	200716	B061	T00	E	TABR	A	M	2885	58	9.64839	4.41706	25.6964	45.423	20.416	Fall
SM3M_0+1_0_20200717_030817_000.wav	SM3M	0	20200717	30817	200716	B061	T00	E	TABR	A	M	4150	84	9.64839	4.25077	25.5247	44.7967	23.3748	Fall
SM3M_0+1_0_20200717_030817_000.wav	SM3M	0	20200717	30817	200716	B061	T00	E	TABR	A	M	3026	20	9.64839	4.79088	25.5022	49.1656	25.4944	Fall
SM3M_0+1_0_20200717_030817_000.wav	SM3M	0	20200717	30817	200716	B061	T00	E	TABR	A	M	3914	41	9.64839	4.5963	25.2793	46.2404	25.2793	Fall
SM3M_0+1_0_20200717_030817_000.wav	SM3M	0	20200717	30817	200716	B061	T00	E	TABR	A	M	3105	22	9.64839	4.74629	25.2307	47.7627	22.5596	Fall
SM3M_0+1_0_20200717_030817_000.wav	SM3M	0	20200717	30817	200716	B061	T00	E	TABR	A	M	4371	77	9.64839	4.27284	25.2279	45.1595	25.2279	Fall
SM3M_0+1_0_20200717_030817_000.wav	SM3M	0	20200717	30817	200716	B061	T00	E	TABR	A	M	3228	23	9.64839	4.76328	24.9633	47.2969	24.9617	Fall
SM3M_0+1_0_20200717_030817_000.wav	SM3M	0	20200717	30817	200716	B061	T00	E	TABR	A	M	3781	38	9.64839	3.70463	24.7958	41.8346	19.8554	Fall
SM3M_0+1_0_20200717_030817_000.wav	SM3M	0	20200717	30817	200716	B061	T00	E	TABR	A	M	3798	18	9.64839	4.82725	24.7094	47.8187	19.7893	Fall
SM3M_0+1_0_20200717_030817_000.wav	SM3M	0	20200717	30817	200716	B061	T00	E	TABR	A	M	4294	18	9.64839	4.62178	24.5739	48.2365	20.3157	Fall
SM3M_0+1_0_20200717_030817_000.wav	SM3M	0	20200717	30817	200716	B061	T00	E	TABR	A	M	3367	27	9.64839	5.10485	24.4795	46.7087	24.4725	Fall
SM3M_0+1_0_20200717_030817_000.wav	SM3M	0	20200717	30817	200716	B061	T00	E	TABR	A	M	2536	115	9.64839	5.59864	24.432	46.2848	24.4235	Fall
SM3M_0+1_0_20200717_030817_000.wav	SM3M	0	20200717	30817	200716	B061	T00	E	TABR	A	M	3284	55	9.64839	4.45941	24.4022	44.7163	24.4006	Fall
SM3M_0+1_0_20200717_030817_000.wav	SM3M	0	20200717	30817	200716	B061	T00	E	TABR	A	M	3341	57	9.64839	4.69038	24.2948	44.6259	19.8785	Fall
SM3M_0+1_0_20200717_030817_000.wav	SM3M	0	20200717	30817	200716	B061	T00	E	TABR	A	M	4066	74	9.64839	4.23	24.2495	44.4119	21.2608	Fall
SM3M_0+1_0_20200717_030817_000.wav	SM3M	0	20200717	30817	200716	B061	T00	E	TABR	A	M	3992	78	9.64839	3.74876	24.1563	43.6401	20.4267	Fall
SM3M_0+1_0_20200717_030817_000.wav	SM3M	0	20200717	30817	200716	B061	T00	E	TABR	A	M	4276	40	9.64839	3.47731	23.7443	43.7739	20.6601	Fall
SM3M_0+1_0_20200717_030817_000.wav	SM3M	0	20200717	30817	200716	B061	T00	E	TABR	A	M	3082	57	9.64839	4.79592	22.6155	44.2813	18.9068	Fall
SM3M_0+1_0_20200717_030817_000.wav	SM3M	0	20200717	30817	200716	B061	T00	E	TABR	A	M	3142	37	9.64839	3.74983	22.5314	43.3267	19.9515	Fall
SM3M_0+1_0_20200717_030817_000.wav	SM3M	0	20200717	30817	200716	B061	T00	E	TABR	A	M	3716	148	9.64839	6.72477	22.4605	38.9371	20.5112	Fall
SM3M_0+1_0_20200717_030817_000.wav	SM3M	0	20200717	30817	200716	B061	T00	E	TABR	A	M	3206	47	9.64839	5.01241	20.5683	43.7166	20.5607	Fall
SM3M_0+1_0_20200717_030829_000.wav	SM3M	0	20200717	30829	200716	B061	T00	E	TABR	A	M	2060	103	12.0014	4.81498	28.4177	46.2071	25.9071	Fall
SM3M_0+1_0_20200717_030829_000.wav	SM3M	0	20200717	30829	200716	B061	T00	E	TABR	A	M	4731	27	12.0014	4.62814	27.6263	45.6842	22.0643	Fall
SM3M_0+1_0_20200717_030829_000.wav	SM3M	0	20200717	30829	200716	B061	T00	E	TABR	A	M	2890	32	12.0014	4.72813	27.4523	47.3302	24.8925	Fall
SM3M_0+1_0_20200717_030829_000.wav	SM3M	0	20200717	30829	200716	B061	T00	E	TABR	A	M	2794	43	12.0014	4.26806	27.0786	46.413	22.9807	Fall
SM3M_0+1_0_20200717_030829_000.wav	SM3M	0	20200717	30829	200716	B061	T00	E	TABR	A	M	2663	85	12.0014	4.48164	26.9952	45.2991	24.1386	Fall
SM3M_0+1_0_20200717_030829_000.wav	SM3M	0	20200717	30829	200716	B061	T00	E	TABR	A	M	3081	84	12.0014	4.98521	26.9217	46.0092	24.2736	Fall
SM3M_0+1_0_20200717_030829_000.wav	SM3M	0	20200717	30829	200716	B061	T00	E	TABR	A	M	4201	105	12.0014	5.1459	26.8074	45.8129	26.8022	Fall
SM3M_0+1_0_20200717_030829_000.wav	SM3M	0	20200717	30829	200716	B061	T00	E	TABR	A	M	4642	45	12.0014	4.28884	26.4691	45.3405	22.5118	Fall
SM3M_0+1_0_20200717_030829_000.wav	SM3M	0	20200717	30829	200716	B061	T00	E	TABR	A	M	3292	91	12.0014	4.577	26.1935	44.7394	26.1935	Fall
SM3M_0+1_0_20200717_030829_000.wav	SM3M	0	20200717	30829	200716	B061	T00	E	TABR	A	M	4317	41	12.0014	3.76474	26.0997	44.3216	18.8969	Fall
SM3M_0+1_0_20200717_030829_000.wav	SM3M	0	20200717	30829	200716	B061	T00	E	TABR	A	M	3205	61	12.0014	3.60348	26.0579	44.102	23.4794	Fall
SM3M_0+1_0_20200717_030829_000.wav	SM3M	0	20200717	30829	200716	B061	T00	E	TABR	A	M	3786	62	12.0014	4.73552	25.8747	46.8889	23.4842	Fall
SM3M_0+1_0_20200717_030829_000.wav	SM3M	0	20200717	30829	200716	B061	T00	E	TABR	A	M	4490	71	12.0014	4.2245	25.8149	43.8321	25.8121	Fall
SM3M_0+1_0_20200717_030829_000.wav	SM3M	0	20200717	30829	200716	B061	T00	E	TABR	A	M	4529	39	12.0014	4.19829	25.8001	44.6117	25.8001	Fall
SM3M_0+1_0_20200717_030829_000.wav	SM3M	0	20200717	30829	200716	B061	T00	E	TABR	A	M	3442	107	12.0014	4.8784	25.7954	45.0296	25.7839	Fall
SM3M_0+1_0_20200717_030829_000.wav	SM3M	0	20200717	30829	200716	B061	T00	E	TABR	A	M	3335	42	12.0014	4.22656	25.7506	45.8593	23.9294	Fall
SM3M_0+1_0_20200717_030829_000.wav	SM3M	0	20200717	30829	200716	B061	T00	E	TABR	A	M	3491	49	12.0014	4.28642	25.3833	45.7556	25.3833	Fall
SM3M_0+1_0_20200717_030829_000.wav	SM3M	0	20200717	30829	200716	B061	T00	E	TABR	A	M	3864	78	12.0014	4.55879	25.3604	45.5996	21.1682	Fall
SM3M_0+1_0_20200717_030829_000.wav	SM3M	0	20200717	30829	200716	B061	T00	E	TABR	A	M	2409	66	12.0014	4.49389	25.2732	45.0883	21.5025	Fall
SM3M_0+1_0_20200717_030829_000.wav	SM3M	0	20200717	30829	200716	B061	T00	E	TABR	A	M	4982	22	12.0014	2.7777	25.1742	37.7711	21.0852	Fall
SM3M_0+1_0_20200717_030829_000.wav	SM3M	0	20200717	30829	200716	B061	T00	E	TABR	A	M	4419	36	12.0014	5.20459	24.9353	44.3017	24.9315	Fall
SM3M_0+1_0_20200717_030829_000.wav	SM3M	0	20200717	30829	200716	B061	T00	E	TABR	A	M	3561	20	12.0014	4.11395	24.8766	46.815	21.8854	Fall
SM3M_0+1_0_20200717_030829_000.wav	SM3M	0	20200717	30829	200716	B061	T00	E	TABR	A	M	4096	91	12.0014	4.81386	24.7094	45.3788	24.7031	Fall
SM3M_0+1_0_20200717_030829_000.wav	SM3M	0	20200717	30829	200716	B061	T00	E	TABR	A	M	3616	55	12.0014	4.06619	24.5547	44.8506	24.5524	Fall
SM3M_0+1_0_20200717_030829_000.wav	SM3M	0	20200717	30829	200716	B061	T00	E	TABR	A	M	3661	45	12.0014	4.50925	24.5182	45.5578	24.5179	Fall
SM3M_0+1_0_20200717_030829_000.wav	SM3M	0	20200717	30829	200716	B061	T00	E	TABR	A	M	4275	23	12.0014	5.0016	24.4959	46.3871	24.4924	Fall
SM3M_0+1_0_20200717_030829_000.wav	SM3M	0	20200717	30829	200716	B061	T00	E	TABR	A	M	4705	18	12.0014	3.6107	24.4817	41.403	20.6718	Fall
SM3M_0+1_0_20200717_030829_000.wav	SM3M	0	20200717	30829	200716	B061	T00	E	TABR	A	M	4252	51	12.0014	4.1432	24.2825	44.9222	19.6733	Fall
SM3M_0+1_0_20200717_030829_000.wav	SM3M	0	20200717	30829	200716	B061	T00	E	TABR	A	M	4599	70	12.0014	3.74378	24.2561	42.3011	24.2561	Fall
SM3M_0+1_0_20200717_030829_000.wav	SM3M	0	20200717	30829	200716	B061	T00	E	TABR	A	M	3723	63	12.0014	4.736	24.1154	44.7472	24.1154	Fall
SM3M_0+1_0_20200717_030829_000.wav	SM3M	0	20200717	30829	200716	B061	T00	E	TABR	A	M	3120	40	12.0014	4.11762	24.1031	44.108	20.4886	Fall
SM3M_0+1_0_20200717_030829_000.wav	SM3M	0	20200717	30829	200716	B061	T00	E	TABR	A	M	5342	72	12.0014	3.24733	23.9918	40.544	21.4991	Fall
SM3M_0+1_0_20200717_030829_000.wav	SM3M	0	20200717	30829	200716	B061	T00	E	TABR	A	M	3141	20	12.0014	4.23992	23.9763	48.3215	23.9763	Fall
SM3M_0+1_0_20200717_030829_000.wav	SM3M	0	20200717	30829	200716	B061	T00	E	TABR	A	M	5052	17	12.0014	3.92656	23.6648	45.4207	20.2265	Fall
SM3M_0+1_0_20200717_030829_000.wav	SM3M	0	20200717	30829	200716	B061	T00	E	TABR	A	M	5154	83	12.0014	1.67419	23.4433	29.5906	20.7175	Fall
SM3M_0+1_0_20200717_030829_000.wav	SM3M	0	20200717	30829	200716	B061	T00	E	TABR	A	M	5418	43	12.0014	3.74244	22.9063	41.5302	19.6758	Fall
SM3M_0+1_0_20200717_030829_000.wav	SM3M	0	20200717	30829	200716	B061	T00	E	TABR	A	M	4801	71	12.0014	4.63307	22.5398	43.8198	22.3496	Fall
SM3M_0+1_0_20200717_030829_000.wav	SM3M	0	20200717	30829	200716	B061	T00	E	TABR	A	M	4849	46	12.0014	3.67844	22.3025	41.3496	18.6339	Fall
SM3M_0+1_0_20200717_030829_000.wav	SM3M	0	20200717	30829	200716	B061	T00	E	TABR	A	M	4940	45	12.0014	3.11592	21.9949	39.1842	19.3163	Fall
SM3M_0+1_0_20200717_030829_000.wav	SM3M	0	20200717	30829	200716	B061	T00	E	TABR	A	M	5194	38	12.0014	3.82141	20.5732	42.652	19.0545	Fall
SM3M_0+1_0_20200717_030829_000.wav	SM3M	0	20200717	30829	200716	B061	T00	E	TABR	A	M	3525	34	12.0014	3.7412	20.5424	41.2941	20.5293	Fall
SM3M_0+1_0_20200717_030829_000.wav	SM3M	0	20200717	30829	200716	B061	T00	E	TABR	A	M	4364	47	12.0014	4.13461	20.4681	42.7655	17.1379	Fall
SM3M_0+1_0_20200717_030829_000.wav	SM3M	0	20200717	30829	200716	B061	T00	E	TABR	A	M	4687	44	12.0014	3.98238	20.3491	40.8258	20.3482	Fall
SM3M_0+1_0_20200717_030829_000.wav	SM3M	0	20200717	30829	200716	B061	T00	E	TABR	A	M	3541	16	12.0014	3.88687	20.1924	46.0524	17.4086	Fall
SM3M_0+1_0_20200717_030829_000.wav	SM3M	0	20200717	30829	200716	B061	T00	E	TABR	A	M	4383	19	12.0014	5.18131	20.154	45.4696	20.1391	Fall
SM3M_0+1_0_20200717_030829_000.wav	SM3M	0	20200717	30829	200716	B061	T00	E	TABR	A	M	4959	19	12.0014	4.08708	19.8107	45.2828	19.2843	Fall
SM3E_0+1_1_20200717_030839_000.wav	SM3E	1	20200717	30839	200716	B061	T00	E	TABR	A	M	5737	23	16.7663	4.95516	29.2188	49.1418	22.8758	Fall
SM3E_0+1_1_20200717_030839_000.wav	SM3E	1	20200717	30839	200716	B061	T00	E	TABR	A	M	7043	15	16.7663	2.93013	27.6076	39.3543	20.5964	Fall
SM3E_0+1_1_20200717_030839_000.wav	SM3E	1	20200717	30839	200716	B061	T00	E	TABR	A	M	337	22	16.7663	4.54617	27.4669	49.7138	20.2675	Fall
SM3E_0+1_1_20200717_030839_000.wav	SM3E	1	20200717	30839	200716	B061	T00	E	TABR	A	M	4084	126	16.7663	4.97685	27.4032	44.5135	24.7301	Fall
SM3E_0+1_1_20200717_030839_000.wav	SM3E	1	20200717	30839	200716	B061	T00	E	TABR	A	M	6484	30	16.7663	4.5997	27.001	44.1365	22.8513	Fall
SM3E_0+1_1_20200717_030839_000.wav	SM3E	1	20200717	30839	200716	B061	T00	E	TABR	A	M	5349	87	16.7663	4.28833	26.879	44.9365	23.5881	Fall
SM3E_0+1_1_20200717_030839_000.wav	SM3E	1	20200717	30839	200716	B061	T00	E	TABR	A	M	7327	47	16.7663	4.12227	26.8297	45.2661	21.7784	Fall
SM3E_0+1_1_20200717_030839_000.wav	SM3E	1	20200717	30839	200716	B061	T00	E	TABR	A	M	4244	94	16.7663	4.81572	26.8188	45.1013	26.8188	Fall
SM3E_0+1_1_20200717_030839_000.wav	SM3E	1	20200717	30839	200716	B061	T00	E	TABR	A	M	5490	142	16.7663	4.91296	26.7393	47.3445	23.7058	Fall
SM3E_0+1_1_20200717_030839_000.wav	SM3E	1	20200717	30839	200716	B061	T00	E	TABR	A	M	5647	158	16.7663	4.99136	26.7193	46.7623	22.9851	Fall
SM3E_0+1_1_20200717_030839_000.wav	SM3E	1	20200717	30839	200716	B061	T00	E	TABR	A	M	265	44	16.7663	4.49587	26.6778	46.248	24.4912	Fall
SM3E_0+1_1_20200717_030839_000.wav	SM3E	1	20200717	30839	200716	B061	T00	E	TABR	A	M	6928	20	16.7663	4.42699	26.6549	47.6707	20.9767	Fall
SM3E_0+1_1_20200717_030839_000.wav	SM3E	1	20200717	30839	200716	B061	T00	E	TABR	A	M	6570	85	16.7663	3.65814	26.4967	44.0264	24.2621	Fall
SM3E_0+1_1_20200717_030839_000.wav	SM3E	1	20200717	30839	200716	B061	T00	E	TABR	A	M	3876	1632	16.7663	2.83399	26.4063	40.9186	22.2521	Fall
SM3E_0+1_1_20200717_030839_000.wav	SM3E	1	20200717	30839	200716	B061	T00	E	TABR	A	M	6339	74	16.7663	4.20988	26.3186	41.6595	21.3881	Fall
SM3E_0+1_1_20200717_030839_000.wav	SM3E	1	20200717	30839	200716	B061	T00	E	TABR	A	M	4337	22	16.7663	4.79603	26.2254	49.148	23.6737	Fall
SM3E_0+1_1_20200717_030839_000.wav	SM3E	1	20200717	30839	200716	B061	T00	E	TABR	A	M	5020	59	16.7663	2.67582	26.1464	40.8545	20.0085	Fall
SM3E_0+1_1_20200717_030839_000.wav	SM3E	1	20200717	30839	200716	B061	T00	E	TABR	A	M	580	80	16.7663	3.43966	26.0894	41.482	23.0858	Fall
SM3E_0+1_1_20200717_030839_000.wav	SM3E	1	20200717	30839	200716	B061	T00	E	TABR	A	M	6674	106	16.7663	4.28907	25.918	44.7027	22.9707	Fall
SM3E_0+1_1_20200717_030839_000.wav	SM3E	1	20200717	30839	200716	B061	T00	E	TABR	A	M	6717	42	16.7663	3.54715	25.6285	44.0221	22.8996	Fall
SM3E_0+1_1_20200717_030839_000.wav	SM3E	1	20200717	30839	200716	B061	T00	E	TABR	A	M	7975	16	16.7663	3.21441	25.4597	42.896	20.9967	Fall
SM3E_0+1_1_20200717_030839_000.wav	SM3E	1	20200717	30839	200716	B061	T00	E	TABR	A	M	20	17	16.7663	4.08155	25.3463	46.3164	20.3245	Fall
SM3E_0+1_1_20200717_030839_000.wav	SM3E	1	20200717	30839	200716	B061	T00	E	TABR	A	M	102	55	16.7663	4.57404	25.2627	43.1456	19.4703	Fall
SM3E_0+1_1_20200717_030839_000.wav	SM3E	1	20200717	30839	200716	B061	T00	E	TABR	A	M	437	17	16.7663	2.82529	25.2513	43.8857	25.2274	Fall
SM3E_0+1_1_20200717_030839_000.wav	SM3E	1	20200717	30839	200716	B061	T00	E	TABR	A	M	967	26	16.7663	4.23881	24.8587	44.5214	19.5617	Fall
SM3E_0+1_1_20200717_030839_000.wav	SM3E	1	20200717	30839	200716	B061	T00	E	TABR	A	M	5058	38	16.7663	2.52348	24.8524	43.1843	22.6412	Fall
SM3E_0+1_1_20200717_030839_000.wav	SM3E	1	20200717	30839	200716	B061	T00	E	TABR	A	M	7399	71	16.7663	3.47549	24.7816	44.3823	21.8372	Fall
SM3E_0+1_1_20200717_030839_000.wav	SM3E	1	20200717	30839	200716	B061	T00	E	TABR	A	M	3958	21	16.7663	3.88374	24.6505	45.8967	21.9352	Fall
SM3E_0+1_1_20200717_030839_000.wav	SM3E	1	20200717	30839	200716	B061	T00	E	TABR	A	M	883	19	16.7663	3.40079	24.5985	46.1544	20.2962	Fall
SM3E_0+1_1_20200717_030839_000.wav	SM3E	1	20200717	30839	200716	B061	T00	E	TABR	A	M	147	17	16.7663	3.58996	24.4457	43.7273	19.8909	Fall
SM3E_0+1_1_20200717_030839_000.wav	SM3E	1	20200717	30839	200716	B061	T00	E	TABR	A	M	7208	16	16.7663	2.94893	24.4186	41.1135	17.6386	Fall
SM3E_0+1_1_20200717_030839_000.wav	SM3E	1	20200717	30839	200716	B061	T00	E	TABR	A	M	4750	17	16.7663	2.68662	24.3659	44.1794	22.0212	Fall
SM3E_0+1_1_20200717_030839_000.wav	SM3E	1	20200717	30839	200716	B061	T00	E	TABR	A	M	7281	73	16.7663	3.05279	24.3135	42.1736	19.2993	Fall
SM3E_0+1_1_20200717_030839_000.wav	SM3E	1	20200717	30839	200716	B061	T00	E	TABR	A	M	7583	19	16.7663	3.92388	24.2935	47.5745	19.247	Fall
SM3E_0+1_1_20200717_030839_000.wav	SM3E	1	20200717	30839	200716	B061	T00	E	TABR	A	M	4130	46	16.7663	3.52287	24.144	43.0121	20.3665	Fall
SM3E_0+1_1_20200717_030839_000.wav	SM3E	1	20200717	30839	200716	B061	T00	E	TABR	A	M	1664	26	16.7663	2.50516	24.14	33.7637	21.4995	Fall
SM3E_0+1_1_20200717_030839_000.wav	SM3E	1	20200717	30839	200716	B061	T00	E	TABR	A	M	4651	37	16.7663	3.54	24.1354	44.7592	18.0647	Fall
SM3E_0+1_1_20200717_030839_000.wav	SM3E	1	20200717	30839	200716	B061	T00	E	TABR	A	M	803	36	16.7663	3.36251	24.1011	42.318	20.0404	Fall
SM3E_0+1_1_20200717_030839_000.wav	SM3E	1	20200717	30839	200716	B061	T00	E	TABR	A	M	220	24	16.7663	4.74059	23.929	45.5925	20.5161	Fall
SM3E_0+1_1_20200717_030839_000.wav	SM3E	1	20200717	30839	200716	B061	T00	E	TABR	A	M	4931	39	16.7663	2.56852	23.8889	39.7217	18.8601	Fall
SM3E_0+1_1_20200717_030839_000.wav	SM3E	1	20200717	30839	200716	B061	T00	E	TABR	A	M	4893	13	16.7663	2.21311	23.7706	40.1775	18.777	Fall
SM3E_0+1_1_20200717_030839_000.wav	SM3E	1	20200717	30839	200716	B061	T00	E	TABR	A	M	4487	76	16.7663	4.79683	23.7571	45.37	21.4293	Fall
SM3E_0+1_1_20200717_030839_000.wav	SM3E	1	20200717	30839	200716	B061	T00	E	TABR	A	M	5262	20	16.7663	4.32595	23.747	50.4501	19.9446	Fall
SM3E_0+1_1_20200717_030839_000.wav	SM3E	1	20200717	30839	200716	B061	T00	E	TABR	A	M	6454	22	16.7663	4.10232	23.7271	44.3166	20.2072	Fall
SM3E_0+1_1_20200717_030839_000.wav	SM3E	1	20200717	30839	200716	B061	T00	E	TABR	A	M	385	48	16.7663	3.80709	23.7199	42.488	20.1466	Fall
SM3E_0+1_1_20200717_030839_000.wav	SM3E	1	20200717	30839	200716	B061	T00	E	TABR	A	M	612	32	16.7663	3.4069	23.684	42.9133	23.6729	Fall
SM3E_0+1_1_20200717_030839_000.wav	SM3E	1	20200717	30839	200716	B061	T00	E	TABR	A	M	5243	17	16.7663	3.85306	23.6038	46.753	19.5806	Fall
SM3E_0+1_1_20200717_030839_000.wav	SM3E	1	20200717	30839	200716	B061	T00	E	TABR	A	M	4814	15	16.7663	2.80627	23.4732	42.6061	20.1832	Fall
SM3E_0+1_1_20200717_030839_000.wav	SM3E	1	20200717	30839	200716	B061	T00	E	TABR	A	M	6431	50	16.7663	4.08329	23.4679	43.1564	20.4664	Fall
SM3E_0+1_1_20200717_030839_000.wav	SM3E	1	20200717	30839	200716	B061	T00	E	TABR	A	M	197	49	16.7663	4.02682	23.2638	42.3468	19.3539	Fall
SM3E_0+1_1_20200717_030839_000.wav	SM3E	1	20200717	30839	200716	B061	T00	E	TABR	A	M	48	27	16.7663	3.46962	23.2197	43.5493	21.1971	Fall
SM3E_0+1_1_20200717_030839_000.wav	SM3E	1	20200717	30839	200716	B061	T00	E	TABR	A	M	697	16	16.7663	2.61	23.1822	39.1381	18.8828	Fall
SM3E_0+1_1_20200717_030839_000.wav	SM3E	1	20200717	30839	200716	B061	T00	E	TABR	A	M	128	28	16.7663	2.95598	23.1816	38.1053	20.3015	Fall
SM3E_0+1_1_20200717_030839_000.wav	SM3E	1	20200717	30839	200716	B061	T00	E	TABR	A	M	482	45	16.7663	3.43382	23.0258	42.7633	22.9951	Fall
SM3E_0+1_1_20200717_030839_000.wav	SM3E	1	20200717	30839	200716	B061	T00	E	TABR	A	M	5713	66	16.7663	4.44346	22.7987	44.4289	21.7613	Fall
SM3E_0+1_1_20200717_030839_000.wav	SM3E	1	20200717	30839	200716	B061	T00	E	TABR	A	M	7144	19	16.7663	2.82444	22.5999	41.4639	17.2488	Fall
SM3E_0+1_1_20200717_030839_000.wav	SM3E	1	20200717	30839	200716	B061	T00	E	TABR	A	M	1104	63	16.7663	3.49209	22.5049	40.4698	19.7125	Fall
SM3E_0+1_1_20200717_030839_000.wav	SM3E	1	20200717	30839	200716	B061	T00	E	TABR	A	M	6909	63	16.7663	3.61877	22.3491	43.0767	22.3491	Fall
SM3E_0+1_1_20200717_030839_000.wav	SM3E	1	20200717	30839	200716	B061	T00	E	TABR	A	M	7002	74	16.7663	4.33123	22.3402	43.6519	18.8004	Fall
SM3E_0+1_1_20200717_030839_000.wav	SM3E	1	20200717	30839	200716	B061	T00	E	TABR	A	M	3937	63	16.7663	3.72082	22.2003	42.1153	21.27	Fall
SM3E_0+1_1_20200717_030839_000.wav	SM3E	1	20200717	30839	200716	B061	T00	E	TABR	A	M	316	51	16.7663	3.83695	22.0901	43.3512	19.9184	Fall
SM3E_0+1_1_20200717_030839_000.wav	SM3E	1	20200717	30839	200716	B061	T00	E	TABR	A	M	4578	62	16.7663	3.99898	22.0497	44.7993	22.0369	Fall
SM3E_0+1_1_20200717_030839_000.wav	SM3E	1	20200717	30839	200716	B061	T00	E	TABR	A	M	1146	16	16.7663	2.89555	21.9629	37.3523	18.9967	Fall
SM3E_0+1_1_20200717_030839_000.wav	SM3E	1	20200717	30839	200716	B061	T00	E	TABR	A	M	7960	63	16.7663	2.71408	21.6828	38.2415	20.0241	Fall
SM3E_0+1_1_20200717_030839_000.wav	SM3E	1	20200717	30839	200716	B061	T00	E	TABR	A	M	7058	15	16.7663	3.34316	21.6563	42.9605	16.4177	Fall
SM3E_0+1_1_20200717_030839_000.wav	SM3E	1	20200717	30839	200716	B061	T00	E	TABR	A	M	4880	12	16.7663	2.34954	21.5932	36.7135	17.2562	Fall
SM3E_0+1_1_20200717_030839_000.wav	SM3E	1	20200717	30839	200716	B061	T00	E	TABR	A	M	4597	18	16.7663	4.31729	21.5715	49.1908	18.6804	Fall
SM3E_0+1_1_20200717_030839_000.wav	SM3E	1	20200717	30839	200716	B061	T00	E	TABR	A	M	664	14	16.7663	2.87185	21.4917	39.3517	21.4782	Fall
SM3E_0+1_1_20200717_030839_000.wav	SM3E	1	20200717	30839	200716	B061	T00	E	TABR	A	M	650	37	16.7663	3.04914	21.3007	38.2056	21.3007	Fall
SM3E_0+1_1_20200717_030839_000.wav	SM3E	1	20200717	30839	200716	B061	T00	E	TABR	A	M	7563	17	16.7663	3.5328	20.8259	44.8733	20.1662	Fall
SM3E_0+1_1_20200717_030839_000.wav	SM3E	1	20200717	30839	200716	B061	T00	E	TABR	A	M	5226	58	16.7663	3.61089	20.824	42.8425	20.8118	Fall
SM3E_0+1_1_20200717_030839_000.wav	SM3E	1	20200717	30839	200716	B061	T00	E	TABR	A	M	7125	13	16.7663	2.60742	20.6049	41.5772	19.6458	Fall
SM3E_0+1_1_20200717_030839_000.wav	SM3E	1	20200717	30839	200716	B061	T00	E	TABR	A	M	7549	51	16.7663	3.571	20.5346	42.2649	19.8586	Fall
SM3E_0+1_1_20200717_030839_000.wav	SM3E	1	20200717	30839	200716	B061	T00	E	TABR	A	M	7865	35	16.7663	3.08862	20.3983	35.6435	20.1865	Fall
SM3E_0+1_1_20200717_030839_000.wav	SM3E	1	20200717	30839	200716	B061	T00	E	TABR	A	M	0	0	16.7663	2.91806	20.2548	39.5363	19.4231	Fall
SM3E_0+1_1_20200717_030839_000.wav	SM3E	1	20200717	30839	200716	B061	T00	E	TABR	A	M	7027	25	16.7663	4.00567	20.0942	46.8403	20.0942	Fall
SM3E_0+1_1_20200717_030839_000.wav	SM3E	1	20200717	30839	200716	B061	T00	E	TABR	A	M	7099	26	16.7663	2.7635	19.7887	38.8977	18.8518	Fall
SM3E_0+1_1_20200717_030839_000.wav	SM3E	1	20200717	30839	200716	B061	T00	E	TABR	A	M	4946	14	16.7663	2.33387	19.3018	37.8885	18.3076	Fall
SM3M_0+1_0_20200717_030843_000.wav	SM3M	0	20200717	30843	200716	B061	T00	E	TABR	A	M	15025	20	0.794715	3.83546	28.6721	51.1197	20.6728	Fall
SM3M_0+1_0_20200717_030843_000.wav	SM3M	0	20200717	30843	200716	B061	T00	E	TABR	A	M	15102	78	0.794715	4.6942	27.6584	46.6676	23.9494	Fall
SM3M_0+1_0_20200717_030843_000.wav	SM3M	0	20200717	30843	200716	B061	T00	E	TABR	A	M	14873	65	0.794715	3.91809	26.6759	45.6228	23.6157	Fall
SM3M_0+1_0_20200717_030843_000.wav	SM3M	0	20200717	30843	200716	B061	T00	E	TABR	A	M	14956	23	0.794715	3.67489	26.1843	51.6131	20.9349	Fall
SM3M_0+1_0_20200717_030843_000.wav	SM3M	0	20200717	30843	200716	B061	T00	E	TABR	A	M	14750	19	0.794715	3.52765	24.9527	48.4507	19.2772	Fall
SM3M_0+1_0_20200717_030843_000.wav	SM3M	0	20200717	30843	200716	B061	T00	E	TABR	A	M	14808	19	0.794715	3.15128	24.7384	50.0246	24.7135	Fall
SM3M_0+1_0_20200717_030843_000.wav	SM3M	0	20200717	30843	200716	B061	T00	E	TABR	A	M	14933	60	0.794715	4.0479	23.8043	45.1459	23.8043	Fall
SM3M_0+1_0_20200717_030843_000.wav	SM3M	0	20200717	30843	200716	B061	T00	E	TABR	A	M	15005	49	0.794715	3.72664	23.2957	44.3756	20.4386	Fall
SM3M_0+1_0_20200717_030843_000.wav	SM3M	0	20200717	30843	200716	B061	T00	E	TABR	A	M	14789	39	0.794715	3.22109	22.4471	43.3687	22.4095	Fall
SM3M_0+1_0_20200717_030843_000.wav	SM3M	0	20200717	30843	200716	B061	T00	E	TABR	A	M	14714	15	0.794715	3.87151	22.0945	47.9639	20.6603	Fall
SM3M_0+1_0_20200717_030843_000.wav	SM3M	0	20200717	30843	200716	B061	T00	E	TABR	A	M	14699	46	0.794715	3.81673	20.8114	43.3626	20.8085	Fall
SM3M_0+1_0_20200717_030843_000.wav	SM3M	0	20200717	30843	200716	B061	T00	E	TABR	A	M	14731	17	0.794715	3.80628	19.4512	50.017	18.1386	Fall
SM3W_0+1_0_20200717_030858_000.wav	SM3W	0	20200717	30858	200716	B061	T3	E	TABR	A	M	10406	85	18.6946	1.83593	33.506	41.5259	29.7295	Fall
SM3W_0+1_0_20200717_030858_000.wav	SM3W	0	20200717	30858	200716	B061	T3	E	TABR	A	M	7292	43	18.6946	4.14312	29.2146	45.4577	21.2187	Fall
SM3W_0+1_0_20200717_030858_000.wav	SM3W	0	20200717	30858	200716	B061	T3	E	TABR	A	M	7704	29	18.6946	4.38872	29.0841	48.221	21.2699	Fall
SM3W_0+1_0_20200717_030858_000.wav	SM3W	0	20200717	30858	200716	B061	T3	E	TABR	A	M	7886	109	18.6946	4.25531	28.7311	45.2237	22.6308	Fall
SM3W_0+1_0_20200717_030858_000.wav	SM3W	0	20200717	30858	200716	B061	T3	E	TABR	A	M	9238	90	18.6946	4.38734	28.6688	46.1855	23.7136	Fall
SM3W_0+1_0_20200717_030858_000.wav	SM3W	0	20200717	30858	200716	B061	T3	E	TABR	A	M	8569	64	18.6946	2.82105	27.4764	43.6486	24.5205	Fall
SM3W_0+1_0_20200717_030858_000.wav	SM3W	0	20200717	30858	200716	B061	T3	E	TABR	A	M	10898	13	18.6946	2.17642	25.8968	36.9662	18.2642	Fall
SM3W_0+1_0_20200717_030858_000.wav	SM3W	0	20200717	30858	200716	B061	T3	E	TABR	A	M	10010	98	18.6946	4.18205	25.5135	44.7075	20.1973	Fall
SM3W_0+1_0_20200717_030858_000.wav	SM3W	0	20200717	30858	200716	B061	T3	E	TABR	A	M	9808	94	18.6946	3.52942	25.4809	44.8502	20.0662	Fall
SM3W_0+1_0_20200717_030858_000.wav	SM3W	0	20200717	30858	200716	B061	T3	E	TABR	A	M	10137	18	18.6946	3.16693	25.3312	45.2051	19.4088	Fall
SM3W_0+1_0_20200717_030858_000.wav	SM3W	0	20200717	30858	200716	B061	T3	E	TABR	A	M	8785	37	18.6946	5.00828	24.9645	45.9425	21.9729	Fall
SM3W_0+1_0_20200717_030858_000.wav	SM3W	0	20200717	30858	200716	B061	T3	E	TABR	A	M	7957	17	18.6946	3.82389	24.9584	46.9346	19.1291	Fall
SM3W_0+1_0_20200717_030858_000.wav	SM3W	0	20200717	30858	200716	B061	T3	E	TABR	A	M	8851	66	18.6946	4.5807	24.9254	46.0639	21.9119	Fall
SM3W_0+1_0_20200717_030858_000.wav	SM3W	0	20200717	30858	200716	B061	T3	E	TABR	A	M	9521	106	18.6946	4.38794	24.9186	45.4078	20.8729	Fall
SM3W_0+1_0_20200717_030858_000.wav	SM3W	0	20200717	30858	200716	B061	T3	E	TABR	A	M	8916	17	18.6946	4.10961	24.891	48.4059	18.3113	Fall
SM3W_0+1_0_20200717_030858_000.wav	SM3W	0	20200717	30858	200716	B061	T3	E	TABR	A	M	9416	18	18.6946	4.15326	24.8623	49.6861	19.5908	Fall
SM3W_0+1_0_20200717_030858_000.wav	SM3W	0	20200717	30858	200716	B061	T3	E	TABR	A	M	10065	17	18.6946	3.12189	24.8387	45.0009	18.4705	Fall
SM3W_0+1_0_20200717_030858_000.wav	SM3W	0	20200717	30858	200716	B061	T3	E	TABR	A	M	9635	18	18.6946	3.32035	24.825	45.259	19.1388	Fall
SM3W_0+1_0_20200717_030858_000.wav	SM3W	0	20200717	30858	200716	B061	T3	E	TABR	A	M	10489	46	18.6946	2.45142	24.8229	38.8645	18.7116	Fall
SM3W_0+1_0_20200717_030858_000.wav	SM3W	0	20200717	30858	200716	B061	T3	E	TABR	A	M	10915	17	18.6946	2.70827	24.8228	41.56	18.7043	Fall
SM3W_0+1_0_20200717_030858_000.wav	SM3W	0	20200717	30858	200716	B061	T3	E	TABR	A	M	9844	36	18.6946	3.75386	24.8096	46.6466	19.6112	Fall
SM3W_0+1_0_20200717_030858_000.wav	SM3W	0	20200717	30858	200716	B061	T3	E	TABR	A	M	10535	17	18.6946	3.38195	24.7738	45.9672	17.8041	Fall
SM3W_0+1_0_20200717_030858_000.wav	SM3W	0	20200717	30858	200716	B061	T3	E	TABR	A	M	8274	59	18.6946	3.40139	24.7692	42.8261	17.4783	Fall
SM3W_0+1_0_20200717_030858_000.wav	SM3W	0	20200717	30858	200716	B061	T3	E	TABR	A	M	9340	32	18.6946	3.81789	24.6604	46.5282	19.7818	Fall
SM3W_0+1_0_20200717_030858_000.wav	SM3W	0	20200717	30858	200716	B061	T3	E	TABR	A	M	10442	37	18.6946	3.44021	24.6481	44.3738	19.0827	Fall
SM3W_0+1_0_20200717_030858_000.wav	SM3W	0	20200717	30858	200716	B061	T3	E	TABR	A	M	9913	15	18.6946	3.60892	24.6208	47.308	19.6014	Fall
SM3W_0+1_0_20200717_030858_000.wav	SM3W	0	20200717	30858	200716	B061	T3	E	TABR	A	M	8193	87	18.6946	3.55233	24.6173	43.2782	18.4505	Fall
SM3W_0+1_0_20200717_030858_000.wav	SM3W	0	20200717	30858	200716	B061	T3	E	TABR	A	M	9562	40	18.6946	3.53185	24.5997	45.6519	19.6186	Fall
SM3W_0+1_0_20200717_030858_000.wav	SM3W	0	20200717	30858	200716	B061	T3	E	TABR	A	M	7756	51	18.6946	3.76611	24.5781	44.8468	19.7284	Fall
SM3W_0+1_0_20200717_030858_000.wav	SM3W	0	20200717	30858	200716	B061	T3	E	TABR	A	M	8491	17	18.6946	2.10814	24.5004	40.7176	24.4909	Fall
SM3W_0+1_0_20200717_030858_000.wav	SM3W	0	20200717	30858	200716	B061	T3	E	TABR	A	M	9308	70	18.6946	3.86939	24.4916	45.668	20.6225	Fall
SM3W_0+1_0_20200717_030858_000.wav	SM3W	0	20200717	30858	200716	B061	T3	E	TABR	A	M	8474	52	18.6946	2.44747	24.458	39.091	19.1353	Fall
SM3W_0+1_0_20200717_030858_000.wav	SM3W	0	20200717	30858	200716	B061	T3	E	TABR	A	M	7979	22	18.6946	3.64566	24.4548	48.696	20.0076	Fall
SM3W_0+1_0_20200717_030858_000.wav	SM3W	0	20200717	30858	200716	B061	T3	E	TABR	A	M	7019	126	18.6946	2.67663	24.4168	38.737	18.7669	Fall
SM3W_0+1_0_20200717_030858_000.wav	SM3W	0	20200717	30858	200716	B061	T3	E	TABR	A	M	10885	16	18.6946	2.83756	24.3952	43.0715	17.9369	Fall
SM3W_0+1_0_20200717_030858_000.wav	SM3W	0	20200717	30858	200716	B061	T3	E	TABR	A	M	10302	46	18.6946	3.01462	24.3927	43.1173	18.5443	Fall
SM3W_0+1_0_20200717_030858_000.wav	SM3W	0	20200717	30858	200716	B061	T3	E	TABR	A	M	9382	41	18.6946	3.81408	24.3826	43.0418	18.3603	Fall
SM3W_0+1_0_20200717_030858_000.wav	SM3W	0	20200717	30858	200716	B061	T3	E	TABR	A	M	9148	23	18.6946	4.4399	24.3695	52.2079	20.773	Fall
SM3W_0+1_0_20200717_030858_000.wav	SM3W	0	20200717	30858	200716	B061	T3	E	TABR	A	M	8106	16	18.6946	2.82689	24.3521	41.5491	19.2479	Fall
SM3W_0+1_0_20200717_030858_000.wav	SM3W	0	20200717	30858	200716	B061	T3	E	TABR	A	M	9601	39	18.6946	3.29959	24.3301	41.7771	18.7618	Fall
SM3W_0+1_0_20200717_030858_000.wav	SM3W	0	20200717	30858	200716	B061	T3	E	TABR	A	M	8215	22	18.6946	3.46374	24.2695	45.8108	19.6674	Fall
SM3W_0+1_0_20200717_030858_000.wav	SM3W	0	20200717	30858	200716	B061	T3	E	TABR	A	M	10821	16	18.6946	3.17365	24.2513	42.4662	17.107	Fall
SM3W_0+1_0_20200717_030858_000.wav	SM3W	0	20200717	30858	200716	B061	T3	E	TABR	A	M	10255	31	18.6946	3.27235	24.2281	43.7973	18.3544	Fall
SM3W_0+1_0_20200717_030858_000.wav	SM3W	0	20200717	30858	200716	B061	T3	E	TABR	A	M	10224	87	18.6946	3.68657	24.2201	44.0837	19.357	Fall
SM3W_0+1_0_20200717_030858_000.wav	SM3W	0	20200717	30858	200716	B061	T3	E	TABR	A	M	8311	16	18.6946	2.72717	24.2003	43.1051	19.0174	Fall
SM3W_0+1_0_20200717_030858_000.wav	SM3W	0	20200717	30858	200716	B061	T3	E	TABR	A	M	9714	79	18.6946	3.38455	24.1763	44.3672	19.8409	Fall
SM3W_0+1_0_20200717_030858_000.wav	SM3W	0	20200717	30858	200716	B061	T3	E	TABR	A	M	9618	16	18.6946	2.8499	24.1215	42.0891	18.1804	Fall
SM3W_0+1_0_20200717_030858_000.wav	SM3W	0	20200717	30858	200716	B061	T3	E	TABR	A	M	10805	39	18.6946	3.42366	24.067	39.9871	17.793	Fall
SM3W_0+1_0_20200717_030858_000.wav	SM3W	0	20200717	30858	200716	B061	T3	E	TABR	A	M	10750	13	18.6946	2.5355	24.055	39.4681	20.8991	Fall
SM3W_0+1_0_20200717_030858_000.wav	SM3W	0	20200717	30858	200716	B061	T3	E	TABR	A	M	8042	63	18.6946	3.76157	24.0255	42.9992	18.3161	Fall
SM3W_0+1_0_20200717_030858_000.wav	SM3W	0	20200717	30858	200716	B061	T3	E	TABR	A	M	10120	15	18.6946	2.59545	24.0176	41.4866	17.6619	Fall
SM3W_0+1_0_20200717_030858_000.wav	SM3W	0	20200717	30858	200716	B061	T3	E	TABR	A	M	6621	35	18.6946	2.79721	23.9653	35.568	19.5139	Fall
SM3W_0+1_0_20200717_030858_000.wav	SM3W	0	20200717	30858	200716	B061	T3	E	TABR	A	M	6536	17	18.6946	2.95275	23.9339	42.4911	19.2056	Fall
SM3W_0+1_0_20200717_030858_000.wav	SM3W	0	20200717	30858	200716	B061	T3	E	TABR	A	M	10321	20	18.6946	3.06795	23.8958	44.4078	18.6886	Fall
SM3W_0+1_0_20200717_030858_000.wav	SM3W	0	20200717	30858	200716	B061	T3	E	TABR	A	M	10105	40	18.6946	3.12611	23.8633	40.6553	17.7625	Fall
SM3W_0+1_0_20200717_030858_000.wav	SM3W	0	20200717	30858	200716	B061	T3	E	TABR	A	M	8382	14	18.6946	1.9366	23.8601	37.127	18.3833	Fall
SM3W_0+1_0_20200717_030858_000.wav	SM3W	0	20200717	30858	200716	B061	T3	E	TABR	A	M	8090	15	18.6946	2.90785	23.843	41.6343	17.2149	Fall
SM3W_0+1_0_20200717_030858_000.wav	SM3W	0	20200717	30858	200716	B061	T3	E	TABR	A	M	10736	13	18.6946	2.59846	23.8334	37.758	15.4353	Fall
SM3W_0+1_0_20200717_030858_000.wav	SM3W	0	20200717	30858	200716	B061	T3	E	TABR	A	M	10768	17	18.6946	2.48578	23.8082	38.8439	19.0851	Fall
SM3W_0+1_0_20200717_030858_000.wav	SM3W	0	20200717	30858	200716	B061	T3	E	TABR	A	M	7092	47	18.6946	5.81258	23.7908	41.9473	19.2864	Fall
SM3W_0+1_0_20200717_030858_000.wav	SM3W	0	20200717	30858	200716	B061	T3	E	TABR	A	M	8505	14	18.6946	2.38505	23.7792	39.9712	20.2715	Fall
SM3W_0+1_0_20200717_030858_000.wav	SM3W	0	20200717	30858	200716	B061	T3	E	TABR	A	M	10552	16	18.6946	2.63905	23.7125	35.6145	17.2013	Fall
SM3W_0+1_0_20200717_030858_000.wav	SM3W	0	20200717	30858	200716	B061	T3	E	TABR	A	M	8368	12	18.6946	2.04436	23.6275	39.3223	19.1593	Fall
SM3W_0+1_0_20200717_030858_000.wav	SM3W	0	20200717	30858	200716	B061	T3	E	TABR	A	M	10692	17	18.6946	2.88272	23.5993	42.3731	18.373	Fall
SM3W_0+1_0_20200717_030858_000.wav	SM3W	0	20200717	30858	200716	B061	T3	E	TABR	A	M	8900	48	18.6946	3.54714	23.5431	43.4927	20.6767	Fall
SM3W_0+1_0_20200717_030858_000.wav	SM3W	0	20200717	30858	200716	B061	T3	E	TABR	A	M	8343	32	18.6946	2.75937	23.4507	38.3495	18.1375	Fall
SM3W_0+1_0_20200717_030858_000.wav	SM3W	0	20200717	30858	200716	B061	T3	E	TABR	A	M	9125	65	18.6946	4.28669	23.4386	45.7851	19.638	Fall
SM3W_0+1_0_20200717_030858_000.wav	SM3W	0	20200717	30858	200716	B061	T3	E	TABR	A	M	8075	13	18.6946	2.50798	23.403	38.9118	18.8247	Fall
SM3W_0+1_0_20200717_030858_000.wav	SM3W	0	20200717	30858	200716	B061	T3	E	TABR	A	M	10502	14	18.6946	2.60746	23.3779	41.6753	19.2107	Fall
SM3W_0+1_0_20200717_030858_000.wav	SM3W	0	20200717	30858	200716	B061	T3	E	TABR	A	M	8061	20	18.6946	3.36081	23.364	46.9303	19.2012	Fall
SM3W_0+1_0_20200717_030858_000.wav	SM3W	0	20200717	30858	200716	B061	T3	E	TABR	A	M	7777	22	18.6946	4.44146	23.3499	48.7155	19.9308	Fall
SM3W_0+1_0_20200717_030858_000.wav	SM3W	0	20200717	30858	200716	B061	T3	E	TABR	A	M	8295	21	18.6946	3.19983	23.3364	44.1708	17.8933	Fall
SM3W_0+1_0_20200717_030858_000.wav	SM3W	0	20200717	30858	200716	B061	T3	E	TABR	A	M	10048	38	18.6946	3.30648	23.3232	42.2995	18.4769	Fall
SM3W_0+1_0_20200717_030858_000.wav	SM3W	0	20200717	30858	200716	B061	T3	E	TABR	A	M	10517	14	18.6946	3.59988	23.2804	46.0044	19.2042	Fall
SM3W_0+1_0_20200717_030858_000.wav	SM3W	0	20200717	30858	200716	B061	T3	E	TABR	A	M	7214	45	18.6946	3.3709	23.2539	42.5839	18.8816	Fall
SM3W_0+1_0_20200717_030858_000.wav	SM3W	0	20200717	30858	200716	B061	T3	E	TABR	A	M	10601	16	18.6946	2.6614	23.2495	39.4388	17.8887	Fall
SM3W_0+1_0_20200717_030858_000.wav	SM3W	0	20200717	30858	200716	B061	T3	E	TABR	A	M	7940	53	18.6946	3.46672	23.0997	42.7295	18.7214	Fall
SM3W_0+1_0_20200717_030858_000.wav	SM3W	0	20200717	30858	200716	B061	T3	E	TABR	A	M	10658	40	18.6946	3.28439	23.0357	41.4006	18.4905	Fall
SM3W_0+1_0_20200717_030858_000.wav	SM3W	0	20200717	30858	200716	B061	T3	E	TABR	A	M	9898	14	18.6946	2.53454	23.0295	40.8131	18.1827	Fall
SM3W_0+1_0_20200717_030858_000.wav	SM3W	0	20200717	30858	200716	B061	T3	E	TABR	A	M	7229	16	18.6946	3.89506	22.8602	48.4576	19.0604	Fall
SM3W_0+1_0_20200717_030858_000.wav	SM3W	0	20200717	30858	200716	B061	T3	E	TABR	A	M	6573	13	18.6946	1.83724	22.7819	37.2798	21.2908	Fall
SM3W_0+1_0_20200717_030858_000.wav	SM3W	0	20200717	30858	200716	B061	T3	E	TABR	A	M	10619	17	18.6946	3.09724	22.6016	42.4104	18.851	Fall
SM3W_0+1_0_20200717_030858_000.wav	SM3W	0	20200717	30858	200716	B061	T3	E	TABR	A	M	10676	17	18.6946	2.301	22.4737	42.0086	16.4298	Fall
SM3W_0+1_0_20200717_030858_000.wav	SM3W	0	20200717	30858	200716	B061	T3	E	TABR	A	M	8423	14	18.6946	1.79548	22.4693	36.4259	19.6591	Fall
SM3W_0+1_0_20200717_030858_000.wav	SM3W	0	20200717	30858	200716	B061	T3	E	TABR	A	M	7031	12	18.6946	4.10825	22.3375	41.7858	18.319	Fall
SM3W_0+1_0_20200717_030858_000.wav	SM3W	0	20200717	30858	200716	B061	T3	E	TABR	A	M	6549	12	18.6946	2.10366	20.6229	35.727	19.7262	Fall
SM3W_0+1_0_20200717_030858_000.wav	SM3W	0	20200717	30858	200716	B061	T3	E	TABR	A	M	9884	39	18.6946	3.05531	20.5348	40.3582	20.5045	Fall
SM3W_0+1_0_20200717_030858_000.wav	SM3W	0	20200717	30858	200716	B061	T3	E	TABR	A	M	9397	16	18.6946	3.6071	20.0656	45.5599	20.0359	Fall
SM3W_0+1_0_20200717_030858_000.wav	SM3W	0	20200717	30858	200716	B061	T3	E	TABR	A	M	10723	32	18.6946	3.23212	19.9861	36.8508	17.4886	Fall
SM3W_0+1_0_20200717_030858_000.wav	SM3W	0	20200717	30858	200716	B061	T3	E	TABR	A	M	10585	34	18.6946	3.14717	19.8159	39.3094	16.885	Fall
SM3W_0+1_0_20200717_030858_000.wav	SM3W	0	20200717	30858	200716	B061	T3	E	TABR	A	M	10869	34	18.6946	3.5882	19.297	37.5527	16.6783	Fall
SM3M_0+1_0_20200717_030910_000.wav	SM3M	0	20200717	30910	200716	B061	T3	E	TABR	A	M	4021	81	16.6709	7.1261	32.4822	43.7578	25.4446	Fall
SM3M_0+1_0_20200717_030910_000.wav	SM3M	0	20200717	30910	200716	B061	T3	E	TABR	A	M	2339	27	16.6709	7.46919	30.6097	47.2865	23.9015	Fall
SM3M_0+1_0_20200717_030910_000.wav	SM3M	0	20200717	30910	200716	B061	T3	E	TABR	A	M	3940	79	16.6709	6.07192	29.8153	38.4616	25.2985	Fall
SM3M_0+1_0_20200717_030910_000.wav	SM3M	0	20200717	30910	200716	B061	T3	E	TABR	A	M	1902	44	16.6709	4.11665	27.1586	46.0593	21.9491	Fall
SM3M_0+1_0_20200717_030910_000.wav	SM3M	0	20200717	30910	200716	B061	T3	E	TABR	A	M	3619	14	16.6709	2.4715	26.9779	36.8098	26.9405	Fall
SM3M_0+1_0_20200717_030910_000.wav	SM3M	0	20200717	30910	200716	B061	T3	E	TABR	A	M	1503	178	16.6709	4.40528	26.6179	44.8499	23.5655	Fall
SM3M_0+1_0_20200717_030910_000.wav	SM3M	0	20200717	30910	200716	B061	T3	E	TABR	A	M	2988	172	16.6709	2.79978	26.5763	38.5389	22.8033	Fall
SM3M_0+1_0_20200717_030910_000.wav	SM3M	0	20200717	30910	200716	B061	T3	E	TABR	A	M	1155	52	16.6709	5.50362	26.3492	38.0802	22.7243	Fall
SM3M_0+1_0_20200717_030910_000.wav	SM3M	0	20200717	30910	200716	B061	T3	E	TABR	A	M	3086	20	16.6709	4.0269	26.0115	46.152	23.0796	Fall
SM3M_0+1_0_20200717_030910_000.wav	SM3M	0	20200717	30910	200716	B061	T3	E	TABR	A	M	3182	98	16.6709	6.18424	25.8288	45.2254	25.8288	Fall
SM3M_0+1_0_20200717_030910_000.wav	SM3M	0	20200717	30910	200716	B061	T3	E	TABR	A	M	1971	71	16.6709	6.67448	24.3136	43.7211	24.304	Fall
SM3M_0+1_0_20200717_030910_000.wav	SM3M	0	20200717	30910	200716	B061	T3	E	TABR	A	M	3226	44	16.6709	5.91596	23.8979	42.8292	23.8979	Fall
SM3M_0+1_0_20200717_030910_000.wav	SM3M	0	20200717	30910	200716	B061	T3	E	TABR	A	M	3263	18	16.6709	2.65492	23.6694	38.2452	23.656	Fall
SM3M_0+1_0_20200717_030910_000.wav	SM3M	0	20200717	30910	200716	B061	T3	E	TABR	A	M	1539	37	16.6709	3.52358	23.6417	45.1941	22.2439	Fall
SM3M_0+1_0_20200717_030910_000.wav	SM3M	0	20200717	30910	200716	B061	T3	E	TABR	A	M	3064	79	16.6709	9.68793	22.9847	43.1755	22.9847	Fall
SM3M_0+1_0_20200717_030910_000.wav	SM3M	0	20200717	30910	200716	B061	T3	E	TABR	A	M	2813	147	16.6709	7.12625	22.6425	39.0265	21.1732	Fall
SM3M_0+1_0_20200717_030910_000.wav	SM3M	0	20200717	30910	200716	B061	T3	E	TABR	A	M	3417	103	16.6709	6.35132	22.5757	44.3224	18.6392	Fall
SM3M_0+1_0_20200717_030910_000.wav	SM3M	0	20200717	30910	200716	B061	T3	E	TABR	A	M	3244	15	16.6709	3.26994	20.6603	43.1482	19.432	Fall
SM3M_0+1_0_20200717_030910_000.wav	SM3M	0	20200717	30910	200716	B061	T3	E	TABR	A	M	3444	27	16.6709	5.95514	20.6165	38.136	20.6165	Fall
SM3W_0+1_0_20200717_030920_000.wav	SM3W	0	20200717	30920	200716	B061	T3	E	TABR	A	M	5217	41	18.1542	4.1878	29.0743	47.488	21.9989	Fall
SM3W_0+1_0_20200717_030920_000.wav	SM3W	0	20200717	30920	200716	B061	T3	E	TABR	A	M	5107	21	18.1542	4.0358	28.7403	50.5712	20.9051	Fall
SM3W_0+1_0_20200717_030920_000.wav	SM3W	0	20200717	30920	200716	B061	T3	E	TABR	A	M	9712	18	18.1542	3.83261	28.4808	51.7715	26.8091	Fall
SM3W_0+1_0_20200717_030920_000.wav	SM3W	0	20200717	30920	200716	B061	T3	E	TABR	A	M	11807	74	18.1542	3.86313	28.3263	45.2178	22.3414	Fall
SM3W_0+1_0_20200717_030920_000.wav	SM3W	0	20200717	30920	200716	B061	T3	E	TABR	A	M	7758	88	18.1542	4.78769	28.0536	44.0653	21.0702	Fall
SM3W_0+1_0_20200717_030920_000.wav	SM3W	0	20200717	30920	200716	B061	T3	E	TABR	A	M	9557	84	18.1542	4.56303	27.4622	45.5127	20.0161	Fall
SM3W_0+1_0_20200717_030920_000.wav	SM3W	0	20200717	30920	200716	B061	T3	E	TABR	A	M	12011	205	18.1542	3.8914	27.3244	44.1986	20.3977	Fall
SM3W_0+1_0_20200717_030920_000.wav	SM3W	0	20200717	30920	200716	B061	T3	E	TABR	A	M	10056	33	18.1542	3.79022	27.2499	47.2324	18.6371	Fall
SM3W_0+1_0_20200717_030920_000.wav	SM3W	0	20200717	30920	200716	B061	T3	E	TABR	A	M	11732	40	18.1542	3.59524	25.645	44.2658	20.6328	Fall
SM3W_0+1_0_20200717_030920_000.wav	SM3W	0	20200717	30920	200716	B061	T3	E	TABR	A	M	11341	38	18.1542	3.50814	25.6368	38.9443	17.8018	Fall
SM3W_0+1_0_20200717_030920_000.wav	SM3W	0	20200717	30920	200716	B061	T3	E	TABR	A	M	9908	15	18.1542	4.46356	25.4629	52.6423	18.5372	Fall
SM3W_0+1_0_20200717_030920_000.wav	SM3W	0	20200717	30920	200716	B061	T3	E	TABR	A	M	10023	54	18.1542	3.69188	25.2364	45.061	18.0452	Fall
SM3W_0+1_0_20200717_030920_000.wav	SM3W	0	20200717	30920	200716	B061	T3	E	TABR	A	M	7865	107	18.1542	4.8048	25.1996	44.2809	19.7203	Fall
SM3W_0+1_0_20200717_030920_000.wav	SM3W	0	20200717	30920	200716	B061	T3	E	TABR	A	M	9118	84	18.1542	4.48891	25.1548	44.6118	19.9985	Fall
SM3W_0+1_0_20200717_030920_000.wav	SM3W	0	20200717	30920	200716	B061	T3	E	TABR	A	M	9208	90	18.1542	5.27849	25.1309	45.7378	19.5205	Fall
SM3W_0+1_0_20200717_030920_000.wav	SM3W	0	20200717	30920	200716	B061	T3	E	TABR	A	M	9357	73	18.1542	5.46223	25.0778	45.1307	19.4033	Fall
SM3W_0+1_0_20200717_030920_000.wav	SM3W	0	20200717	30920	200716	B061	T3	E	TABR	A	M	9970	18	18.1542	4.19991	25.0269	48.6687	19.3498	Fall
SM3W_0+1_0_20200717_030920_000.wav	SM3W	0	20200717	30920	200716	B061	T3	E	TABR	A	M	5086	69	18.1542	3.93084	25.0244	45.2687	19.1737	Fall
SM3W_0+1_0_20200717_030920_000.wav	SM3W	0	20200717	30920	200716	B061	T3	E	TABR	A	M	5017	77	18.1542	3.86433	24.9782	44.5292	20.1528	Fall
SM3W_0+1_0_20200717_030920_000.wav	SM3W	0	20200717	30920	200716	B061	T3	E	TABR	A	M	10672	59	18.1542	2.80423	24.944	41.1171	17.7477	Fall
SM3W_0+1_0_20200717_030920_000.wav	SM3W	0	20200717	30920	200716	B061	T3	E	TABR	A	M	4643	57	18.1542	3.46956	24.9421	40.9599	17.3766	Fall
SM3W_0+1_0_20200717_030920_000.wav	SM3W	0	20200717	30920	200716	B061	T3	E	TABR	A	M	5631	85	18.1542	3.55112	24.9337	43.6807	19.565	Fall
SM3W_0+1_0_20200717_030920_000.wav	SM3W	0	20200717	30920	200716	B061	T3	E	TABR	A	M	7671	70	18.1542	3.64678	24.9162	44.4507	21.3425	Fall
SM3W_0+1_0_20200717_030920_000.wav	SM3W	0	20200717	30920	200716	B061	T3	E	TABR	A	M	8207	100	18.1542	4.31883	24.913	44.0305	19.5154	Fall
SM3W_0+1_0_20200717_030920_000.wav	SM3W	0	20200717	30920	200716	B061	T3	E	TABR	A	M	6167	12	18.1542	1.7365	24.8408	35.0985	18.8378	Fall
SM3W_0+1_0_20200717_030920_000.wav	SM3W	0	20200717	30920	200716	B061	T3	E	TABR	A	M	10790	18	18.1542	2.69873	24.8035	41.2104	18.401	Fall
SM3W_0+1_0_20200717_030920_000.wav	SM3W	0	20200717	30920	200716	B061	T3	E	TABR	A	M	9643	21	18.1542	4.80311	24.8003	50.3511	18.4036	Fall
SM3W_0+1_0_20200717_030920_000.wav	SM3W	0	20200717	30920	200716	B061	T3	E	TABR	A	M	4239	52	18.1542	3.12534	24.7953	40.375	17.7338	Fall
SM3W_0+1_0_20200717_030920_000.wav	SM3W	0	20200717	30920	200716	B061	T3	E	TABR	A	M	4002	13	18.1542	2.30035	24.7867	39.3951	19.8406	Fall
SM3W_0+1_0_20200717_030920_000.wav	SM3W	0	20200717	30920	200716	B061	T3	E	TABR	A	M	9825	58	18.1542	4.15949	24.7012	44.1697	21.1794	Fall
SM3W_0+1_0_20200717_030920_000.wav	SM3W	0	20200717	30920	200716	B061	T3	E	TABR	A	M	11248	18	18.1542	3.20413	24.6495	43.3485	24.6111	Fall
SM3W_0+1_0_20200717_030920_000.wav	SM3W	0	20200717	30920	200716	B061	T3	E	TABR	A	M	11445	13	18.1542	3.50728	24.6359	41.6647	18.2584	Fall
SM3W_0+1_0_20200717_030920_000.wav	SM3W	0	20200717	30920	200716	B061	T3	E	TABR	A	M	10513	69	18.1542	3.02288	24.5866	42.7356	19.7014	Fall
SM3W_0+1_0_20200717_030920_000.wav	SM3W	0	20200717	30920	200716	B061	T3	E	TABR	A	M	6220	28	18.1542	2.53734	24.5847	37.8517	18.7321	Fall
SM3W_0+1_0_20200717_030920_000.wav	SM3W	0	20200717	30920	200716	B061	T3	E	TABR	A	M	4100	16	18.1542	3.6182	24.5706	46.3411	18.7362	Fall
SM3W_0+1_0_20200717_030920_000.wav	SM3W	0	20200717	30920	200716	B061	T3	E	TABR	A	M	3797	16	18.1542	3.05155	24.553	43.321	19.2343	Fall
SM3W_0+1_0_20200717_030920_000.wav	SM3W	0	20200717	30920	200716	B061	T3	E	TABR	A	M	8735	65	18.1542	4.03294	24.5398	43.0759	19.8644	Fall
SM3W_0+1_0_20200717_030920_000.wav	SM3W	0	20200717	30920	200716	B061	T3	E	TABR	A	M	4371	24	18.1542	3.83009	24.5308	46.609	18.4538	Fall
SM3W_0+1_0_20200717_030920_000.wav	SM3W	0	20200717	30920	200716	B061	T3	E	TABR	A	M	11303	12	18.1542	2.40601	24.5043	42.3277	24.4858	Fall
SM3W_0+1_0_20200717_030920_000.wav	SM3W	0	20200717	30920	200716	B061	T3	E	TABR	A	M	5657	26	18.1542	3.84172	24.4695	45.42	19.4086	Fall
SM3W_0+1_0_20200717_030920_000.wav	SM3W	0	20200717	30920	200716	B061	T3	E	TABR	A	M	4705	16	18.1542	2.95185	24.3724	42.6389	19.4167	Fall
SM3W_0+1_0_20200717_030920_000.wav	SM3W	0	20200717	30920	200716	B061	T3	E	TABR	A	M	4660	17	18.1542	3.39806	24.3667	43.9363	19.2541	Fall
SM3W_0+1_0_20200717_030920_000.wav	SM3W	0	20200717	30920	200716	B061	T3	E	TABR	A	M	10196	67	18.1542	3.44819	24.307	44.8517	19.3529	Fall
SM3W_0+1_0_20200717_030920_000.wav	SM3W	0	20200717	30920	200716	B061	T3	E	TABR	A	M	5389	17	18.1542	3.30814	24.2422	46.6072	18.3763	Fall
SM3W_0+1_0_20200717_030920_000.wav	SM3W	0	20200717	30920	200716	B061	T3	E	TABR	A	M	8451	104	18.1542	3.7151	24.2293	45.3207	18.6703	Fall
SM3W_0+1_0_20200717_030920_000.wav	SM3W	0	20200717	30920	200716	B061	T3	E	TABR	A	M	10614	20	18.1542	3.22191	24.2115	45.1778	18.9425	Fall
SM3W_0+1_0_20200717_030920_000.wav	SM3W	0	20200717	30920	200716	B061	T3	E	TABR	A	M	4084	14	18.1542	3.21459	24.1641	43.6354	16.9293	Fall
SM3W_0+1_0_20200717_030920_000.wav	SM3W	0	20200717	30920	200716	B061	T3	E	TABR	A	M	3859	44	18.1542	3.56622	24.0806	40.1706	19.5442	Fall
SM3W_0+1_0_20200717_030920_000.wav	SM3W	0	20200717	30920	200716	B061	T3	E	TABR	A	M	4188	19	18.1542	3.02429	24.0755	42.1402	18.8075	Fall
SM3W_0+1_0_20200717_030920_000.wav	SM3W	0	20200717	30920	200716	B061	T3	E	TABR	A	M	5526	55	18.1542	2.48938	24.0451	41.5136	19.9803	Fall
SM3W_0+1_0_20200717_030920_000.wav	SM3W	0	20200717	30920	200716	B061	T3	E	TABR	A	M	5907	55	18.1542	3.31528	24.0344	40.6258	17.2049	Fall
SM3W_0+1_0_20200717_030920_000.wav	SM3W	0	20200717	30920	200716	B061	T3	E	TABR	A	M	4070	45	18.1542	3.41103	23.968	40.6562	18.2426	Fall
SM3W_0+1_0_20200717_030920_000.wav	SM3W	0	20200717	30920	200716	B061	T3	E	TABR	A	M	10444	18	18.1542	2.69893	23.9677	41.8083	18.4777	Fall
SM3W_0+1_0_20200717_030920_000.wav	SM3W	0	20200717	30920	200716	B061	T3	E	TABR	A	M	4689	14	18.1542	2.39892	23.9121	38.7921	18.732	Fall
SM3W_0+1_0_20200717_030920_000.wav	SM3W	0	20200717	30920	200716	B061	T3	E	TABR	A	M	10426	17	18.1542	2.68266	23.8789	41.5934	19.7283	Fall
SM3W_0+1_0_20200717_030920_000.wav	SM3W	0	20200717	30920	200716	B061	T3	E	TABR	A	M	5852	18	18.1542	2.93257	23.8432	43.0713	18.9701	Fall
SM3W_0+1_0_20200717_030920_000.wav	SM3W	0	20200717	30920	200716	B061	T3	E	TABR	A	M	5741	17	18.1542	3.15474	23.8355	44.8196	18.9564	Fall
SM3W_0+1_0_20200717_030920_000.wav	SM3W	0	20200717	30920	200716	B061	T3	E	TABR	A	M	10269	19	18.1542	3.34326	23.7878	47.3071	23.7727	Fall
SM3W_0+1_0_20200717_030920_000.wav	SM3W	0	20200717	30920	200716	B061	T3	E	TABR	A	M	10364	21	18.1542	2.49216	23.7788	41.4295	18.1987	Fall
SM3W_0+1_0_20200717_030920_000.wav	SM3W	0	20200717	30920	200716	B061	T3	E	TABR	A	M	5724	16	18.1542	3.45329	23.769	45.7566	17.9635	Fall
SM3W_0+1_0_20200717_030920_000.wav	SM3W	0	20200717	30920	200716	B061	T3	E	TABR	A	M	6050	16	18.1542	2.44789	23.7349	39.6989	18.7571	Fall
SM3W_0+1_0_20200717_030920_000.wav	SM3W	0	20200717	30920	200716	B061	T3	E	TABR	A	M	9622	65	18.1542	4.38778	23.7346	44.0646	19.2047	Fall
SM3W_0+1_0_20200717_030920_000.wav	SM3W	0	20200717	30920	200716	B061	T3	E	TABR	A	M	10409	44	18.1542	2.10317	23.7126	40.8529	23.7034	Fall
SM3W_0+1_0_20200717_030920_000.wav	SM3W	0	20200717	30920	200716	B061	T3	E	TABR	A	M	5471	15	18.1542	2.2167	23.5842	40.1087	19.6926	Fall
SM3W_0+1_0_20200717_030920_000.wav	SM3W	0	20200717	30920	200716	B061	T3	E	TABR	A	M	10344	51	18.1542	2.20843	23.5834	41.0029	23.5834	Fall
SM3W_0+1_0_20200717_030920_000.wav	SM3W	0	20200717	30920	200716	B061	T3	E	TABR	A	M	5429	40	18.1542	2.76597	23.5725	39.8507	18.1189	Fall
SM3W_0+1_0_20200717_030920_000.wav	SM3W	0	20200717	30920	200716	B061	T3	E	TABR	A	M	6034	14	18.1542	2.07069	23.555	37.6887	23.555	Fall
SM3W_0+1_0_20200717_030920_000.wav	SM3W	0	20200717	30920	200716	B061	T3	E	TABR	A	M	4492	12	18.1542	1.79315	23.459	36.6437	19.6171	Fall
SM3W_0+1_0_20200717_030920_000.wav	SM3W	0	20200717	30920	200716	B061	T3	E	TABR	A	M	10128	23	18.1542	4.1462	23.4206	48.9533	20.1656	Fall
SM3W_0+1_0_20200717_030920_000.wav	SM3W	0	20200717	30920	200716	B061	T3	E	TABR	A	M	8797	61	18.1542	4.17171	23.3913	43.2525	20.1423	Fall
SM3W_0+1_0_20200717_030920_000.wav	SM3W	0	20200717	30920	200716	B061	T3	E	TABR	A	M	5708	50	18.1542	3.1511	23.3116	40.9812	18.9349	Fall
SM3W_0+1_0_20200717_030920_000.wav	SM3W	0	20200717	30920	200716	B061	T3	E	TABR	A	M	10291	23	18.1542	3.21823	23.3103	45.9475	19.0165	Fall
SM3W_0+1_0_20200717_030920_000.wav	SM3W	0	20200717	30920	200716	B061	T3	E	TABR	A	M	9473	29	18.1542	6.06107	23.273	51.0579	21.2095	Fall
SM3W_0+1_0_20200717_030920_000.wav	SM3W	0	20200717	30920	200716	B061	T3	E	TABR	A	M	9034	85	18.1542	4.97952	23.0149	41.8339	18.9123	Fall
SM3W_0+1_0_20200717_030920_000.wav	SM3W	0	20200717	30920	200716	B061	T3	E	TABR	A	M	5456	13	18.1542	2.13857	22.9582	38.1424	18.6107	Fall
SM3W_0+1_0_20200717_030920_000.wav	SM3W	0	20200717	30920	200716	B061	T3	E	TABR	A	M	6179	13	18.1542	2.48943	22.949	38.8752	17.103	Fall
SM3W_0+1_0_20200717_030920_000.wav	SM3W	0	20200717	30920	200716	B061	T3	E	TABR	A	M	5547	21	18.1542	2.8344	22.9118	42.3938	19.7847	Fall
SM3W_0+1_0_20200717_030920_000.wav	SM3W	0	20200717	30920	200716	B061	T3	E	TABR	A	M	3115	48	18.1542	3.35352	22.7736	42.9904	19.6288	Fall
SM3W_0+1_0_20200717_030920_000.wav	SM3W	0	20200717	30920	200716	B061	T3	E	TABR	A	M	11432	14	18.1542	2.72724	22.6354	40.5379	20.5549	Fall
SM3W_0+1_0_20200717_030920_000.wav	SM3W	0	20200717	30920	200716	B061	T3	E	TABR	A	M	9951	26	18.1542	3.44411	22.5491	43.1383	18.7546	Fall
SM3W_0+1_0_20200717_030920_000.wav	SM3W	0	20200717	30920	200716	B061	T3	E	TABR	A	M	9891	43	18.1542	4.11074	22.5246	44.8116	19.5121	Fall
SM3W_0+1_0_20200717_030920_000.wav	SM3W	0	20200717	30920	200716	B061	T3	E	TABR	A	M	9680	36	18.1542	3.27773	22.4702	39.5741	18.7135	Fall
SM3W_0+1_0_20200717_030920_000.wav	SM3W	0	20200717	30920	200716	B061	T3	E	TABR	A	M	11418	35	18.1542	3.66277	22.1239	38.2097	18.4786	Fall
SM3W_0+1_0_20200717_030920_000.wav	SM3W	0	20200717	30920	200716	B061	T3	E	TABR	A	M	5443	13	18.1542	1.9918	21.992	37.0164	17.7495	Fall
SM3W_0+1_0_20200717_030920_000.wav	SM3W	0	20200717	30920	200716	B061	T3	E	TABR	A	M	11555	26	18.1542	4.4068	21.9879	45.8586	18.5895	Fall
SM3W_0+1_0_20200717_030920_000.wav	SM3W	0	20200717	30920	200716	B061	T3	E	TABR	A	M	6096	12	18.1542	1.73067	21.9584	34.2017	18.1606	Fall
SM3W_0+1_0_20200717_030920_000.wav	SM3W	0	20200717	30920	200716	B061	T3	E	TABR	A	M	11383	14	18.1542	2.96756	21.9438	41.7715	19.7753	Fall
SM3W_0+1_0_20200717_030920_000.wav	SM3W	0	20200717	30920	200716	B061	T3	E	TABR	A	M	10756	44	18.1542	2.76353	21.8542	41.0295	18.8184	Fall
SM3W_0+1_0_20200717_030920_000.wav	SM3W	0	20200717	30920	200716	B061	T3	E	TABR	A	M	10892	13	18.1542	2.24165	21.4552	37.079	18.2513	Fall
SM3W_0+1_0_20200717_030920_000.wav	SM3W	0	20200717	30920	200716	B061	T3	E	TABR	A	M	10833	43	18.1542	2.40501	20.9949	39.0944	17.9864	Fall
SM3W_0+1_0_20200717_030920_000.wav	SM3W	0	20200717	30920	200716	B061	T3	E	TABR	A	M	9693	14	18.1542	3.78746	20.4844	46.7316	17.6616	Fall
SM3W_0+1_0_20200717_030920_000.wav	SM3W	0	20200717	30920	200716	B061	T3	E	TABR	A	M	10935	12	18.1542	2.13458	20.3408	36.2466	20.3408	Fall
SM3W_0+1_0_20200717_030920_000.wav	SM3W	0	20200717	30920	200716	B061	T3	E	TABR	A	M	4570	15	18.1542	2.42798	20.2602	39.6892	20.2426	Fall
SM3W_0+1_0_20200717_030920_000.wav	SM3W	0	20200717	30920	200716	B061	T3	E	TABR	A	M	10922	29	18.1542	2.60524	20.2108	37.126	18.8599	Fall
SM3W_0+1_0_20200717_030920_000.wav	SM3W	0	20200717	30920	200716	B061	T3	E	TABR	A	M	4431	14	18.1542	2.67888	19.9692	40.9686	19.9475	Fall
SM3W_0+1_0_20200717_030920_000.wav	SM3W	0	20200717	30920	200716	B061	T3	E	TABR	A	M	3874	15	18.1542	2.95795	19.0188	42.2353	16.3251	Fall
SM3W_0+1_0_20200717_030934_000.wav	SM3W	0	20200717	30934	200716	B061	T3	E	TABR	A	M	3939	121	8.76628	4.63158	29.532	45.1172	23.0134	Fall
SM3W_0+1_0_20200717_030934_000.wav	SM3W	0	20200717	30934	200716	B061	T3	E	TABR	A	M	2078	61	8.76628	4.1503	29.1888	45.7544	20.8322	Fall
SM3W_0+1_0_20200717_030934_000.wav	SM3W	0	20200717	30934	200716	B061	T3	E	TABR	A	M	5583	129	8.76628	5.85989	29.0781	44.5072	21.4078	Fall
SM3W_0+1_0_20200717_030934_000.wav	SM3W	0	20200717	30934	200716	B061	T3	E	TABR	A	M	5865	65	8.76628	4.12335	29.0774	45.573	21.4229	Fall
SM3W_0+1_0_20200717_030934_000.wav	SM3W	0	20200717	30934	200716	B061	T3	E	TABR	A	M	5105	193	8.76628	4.53288	28.8404	45.8004	23.8766	Fall
SM3W_0+1_0_20200717_030934_000.wav	SM3W	0	20200717	30934	200716	B061	T3	E	TABR	A	M	3077	229	8.76628	4.94665	28.7269	46.7698	24.724	Fall
SM3W_0+1_0_20200717_030934_000.wav	SM3W	0	20200717	30934	200716	B061	T3	E	TABR	A	M	3241	164	8.76628	4.89578	28.4558	47.0105	24.5961	Fall
SM3W_0+1_0_20200717_030934_000.wav	SM3W	0	20200717	30934	200716	B061	T3	E	TABR	A	M	4459	73	8.76628	3.94268	28.3368	43.7108	21.4118	Fall
SM3W_0+1_0_20200717_030934_000.wav	SM3W	0	20200717	30934	200716	B061	T3	E	TABR	A	M	2017	77	8.76628	4.3656	28.3001	44.5478	20.0216	Fall
SM3W_0+1_0_20200717_030934_000.wav	SM3W	0	20200717	30934	200716	B061	T3	E	TABR	A	M	2157	79	8.76628	4.64246	27.8297	45.9963	22.3772	Fall
SM3W_0+1_0_20200717_030934_000.wav	SM3W	0	20200717	30934	200716	B061	T3	E	TABR	A	M	4912	153	8.76628	4.26202	27.815	45.3025	24.0095	Fall
SM3W_0+1_0_20200717_030934_000.wav	SM3W	0	20200717	30934	200716	B061	T3	E	TABR	A	M	7758	481	8.76628	5.55122	27.79	51.5365	21.8253	Fall
SM3W_0+1_0_20200717_030934_000.wav	SM3W	0	20200717	30934	200716	B061	T3	E	TABR	A	M	1542	128	8.76628	3.84424	27.7886	43.995	22.9145	Fall
SM3W_0+1_0_20200717_030934_000.wav	SM3W	0	20200717	30934	200716	B061	T3	E	TABR	A	M	4158	112	8.76628	4.50406	27.7721	44.7975	20.55	Fall
SM3W_0+1_0_20200717_030934_000.wav	SM3W	0	20200717	30934	200716	B061	T3	E	TABR	A	M	5740	156	8.76628	3.11238	27.6288	36.3672	20.6679	Fall
SM3W_0+1_0_20200717_030934_000.wav	SM3W	0	20200717	30934	200716	B061	T3	E	TABR	A	M	4386	121	8.76628	3.78679	27.5569	43.7624	22.23	Fall
SM3W_0+1_0_20200717_030934_000.wav	SM3W	0	20200717	30934	200716	B061	T3	E	TABR	A	M	1413	0	8.76628	4.15428	26.9855	43.7472	22.1315	Fall
SM3W_0+1_0_20200717_030934_000.wav	SM3W	0	20200717	30934	200716	B061	T3	E	TABR	A	M	1898	102	8.76628	3.77743	26.5802	44.5005	20.577	Fall
SM3W_0+1_0_20200717_030934_000.wav	SM3W	0	20200717	30934	200716	B061	T3	E	TABR	A	M	1661	119	8.76628	3.37547	26.5227	44.4604	21.0876	Fall
SM3W_0+1_0_20200717_030934_000.wav	SM3W	0	20200717	30934	200716	B061	T3	E	TABR	A	M	4046	107	8.76628	4.22202	26.4258	44.351	20.7979	Fall
SM3W_0+1_0_20200717_030934_000.wav	SM3W	0	20200717	30934	200716	B061	T3	E	TABR	A	M	6853	54	8.76628	4.59383	25.9571	46.6121	20.0347	Fall
SM3W_0+1_0_20200717_030934_000.wav	SM3W	0	20200717	30934	200716	B061	T3	E	TABR	A	M	7101	57	8.76628	4.95846	25.8284	46.6762	20.0547	Fall
SM3W_0+1_0_20200717_030934_000.wav	SM3W	0	20200717	30934	200716	B061	T3	E	TABR	A	M	4759	128	8.76628	3.42188	25.7949	45.1919	24.2328	Fall
SM3W_0+1_0_20200717_030934_000.wav	SM3W	0	20200717	30934	200716	B061	T3	E	TABR	A	M	5959	95	8.76628	4.76482	25.6343	45.0606	20.0697	Fall
SM3W_0+1_0_20200717_030934_000.wav	SM3W	0	20200717	30934	200716	B061	T3	E	TABR	A	M	2253	96	8.76628	4.66297	25.5385	45.1217	19.7495	Fall
SM3W_0+1_0_20200717_030934_000.wav	SM3W	0	20200717	30934	200716	B061	T3	E	TABR	A	M	4265	67	8.76628	3.47677	25.5148	42.8663	20.5219	Fall
SM3W_0+1_0_20200717_030934_000.wav	SM3W	0	20200717	30934	200716	B061	T3	E	TABR	A	M	2354	102	8.76628	5.18677	25.453	45.1476	21.5611	Fall
SM3W_0+1_0_20200717_030934_000.wav	SM3W	0	20200717	30934	200716	B061	T3	E	TABR	A	M	6050	91	8.76628	5.18025	25.2525	44.0291	20.1936	Fall
SM3W_0+1_0_20200717_030934_000.wav	SM3W	0	20200717	30934	200716	B061	T3	E	TABR	A	M	1796	135	8.76628	3.0708	25.1003	44.2251	20.7831	Fall
SM3W_0+1_0_20200717_030934_000.wav	SM3W	0	20200717	30934	200716	B061	T3	E	TABR	A	M	6799	24	8.76628	5.14815	25.072	51.5178	19.8387	Fall
SM3W_0+1_0_20200717_030934_000.wav	SM3W	0	20200717	30934	200716	B061	T3	E	TABR	A	M	1940	41	8.76628	3.4946	25.0709	44.2757	18.4642	Fall
SM3W_0+1_0_20200717_030934_000.wav	SM3W	0	20200717	30934	200716	B061	T3	E	TABR	A	M	7278	66	8.76628	4.59794	24.9229	44.2596	21.0656	Fall
SM3W_0+1_0_20200717_030934_000.wav	SM3W	0	20200717	30934	200716	B061	T3	E	TABR	A	M	4632	173	8.76628	3.23744	24.9163	43.9937	21.1642	Fall
SM3W_0+1_0_20200717_030934_000.wav	SM3W	0	20200717	30934	200716	B061	T3	E	TABR	A	M	4198	40	8.76628	3.69908	24.8553	44.2904	21.2662	Fall
SM3W_0+1_0_20200717_030934_000.wav	SM3W	0	20200717	30934	200716	B061	T3	E	TABR	A	M	7044	26	8.76628	5.14676	24.7065	51.6025	18.2171	Fall
SM3W_0+1_0_20200717_030934_000.wav	SM3W	0	20200717	30934	200716	B061	T3	E	TABR	A	M	5799	60	8.76628	4.27478	24.5968	44.1175	21.1277	Fall
SM3W_0+1_0_20200717_030934_000.wav	SM3W	0	20200717	30934	200716	B061	T3	E	TABR	A	M	3818	221	8.76628	5.13545	24.3946	46.3022	23.0748	Fall
SM3W_0+1_0_20200717_030934_000.wav	SM3W	0	20200717	30934	200716	B061	T3	E	TABR	A	M	6612	50	8.76628	4.23768	24.1689	42.5736	20.4659	Fall
SM3W_0+1_0_20200717_030934_000.wav	SM3W	0	20200717	30934	200716	B061	T3	E	TABR	A	M	6715	19	8.76628	4.52459	24.1338	50.7428	16.4606	Fall
SM3W_0+1_0_20200717_030934_000.wav	SM3W	0	20200717	30934	200716	B061	T3	E	TABR	A	M	6968	20	8.76628	4.57866	23.3241	51.6166	18.4756	Fall
SM3W_0+1_0_20200717_030934_000.wav	SM3W	0	20200717	30934	200716	B061	T3	E	TABR	A	M	7018	50	8.76628	4.78398	22.8134	45.8778	17.2066	Fall
SM3W_0+1_0_20200717_030934_000.wav	SM3W	0	20200717	30934	200716	B061	T3	E	TABR	A	M	6150	100	8.76628	4.89131	22.4227	43.7327	19.2722	Fall
SM3W_0+1_0_20200717_030934_000.wav	SM3W	0	20200717	30934	200716	B061	T3	E	TABR	A	M	6562	58	8.76628	4.87245	22.3898	44.1255	18.2095	Fall
SM3W_0+1_0_20200717_030934_000.wav	SM3W	0	20200717	30934	200716	B061	T3	E	TABR	A	M	6238	87	8.76628	4.45581	22.0245	42.8508	17.3924	Fall
SM3W_0+1_0_20200717_030934_000.wav	SM3W	0	20200717	30934	200716	B061	T3	E	TABR	A	M	6329	39	8.76628	4.23345	21.9321	44.6246	18.1277	Fall
SM3W_0+1_0_20200717_030934_000.wav	SM3W	0	20200717	30934	200716	B061	T3	E	TABR	A	M	6375	47	8.76628	4.10093	21.8812	43.6271	17.3382	Fall
SM3W_0+1_0_20200717_030934_000.wav	SM3W	0	20200717	30934	200716	B061	T3	E	TABR	A	M	6633	22	8.76628	4.78501	21.809	46.809	17.23	Fall
SM3W_0+1_0_20200717_030934_000.wav	SM3W	0	20200717	30934	200716	B061	T3	E	TABR	A	M	6289	19	8.76628	4.49276	21.7879	47.2193	17.1387	Fall
SM3W_0+1_0_20200717_030934_000.wav	SM3W	0	20200717	30934	200716	B061	T3	E	TABR	A	M	6406	31	8.76628	4.69277	21.4337	45.9782	17.7294	Fall
SM3W_0+1_0_20200717_030934_000.wav	SM3W	0	20200717	30934	200716	B061	T3	E	TABR	A	M	6775	18	8.76628	4.66053	21.2965	47.09	16.2347	Fall
SM3W_0+1_0_20200717_030934_000.wav	SM3W	0	20200717	30934	200716	B061	T3	E	TABR	A	M	6931	39	8.76628	3.92597	21.0931	41.2447	17.773	Fall
SM3W_0+1_0_20200717_030934_000.wav	SM3W	0	20200717	30934	200716	B061	T3	E	TABR	A	M	6679	46	8.76628	4.16197	20.8234	41.1601	17.2739	Fall
SM3W_0+1_0_20200717_030934_000.wav	SM3W	0	20200717	30934	200716	B061	T3	E	TABR	A	M	6270	32	8.76628	4.32262	20.7412	43.9991	18.9446	Fall
SM3W_0+1_0_20200717_030934_000.wav	SM3W	0	20200717	30934	200716	B061	T3	E	TABR	A	M	6696	17	8.76628	4.5822	20.6272	47.1751	16.9106	Fall
SM3W_0+1_0_20200717_030934_000.wav	SM3W	0	20200717	30934	200716	B061	T3	E	TABR	A	M	6758	42	8.76628	3.87061	20.58	42.4657	17.0106	Fall
SM3W_0+1_0_20200717_030934_000.wav	SM3W	0	20200717	30934	200716	B061	T3	E	TABR	A	M	6458	52	8.76628	4.43032	20.3922	44.0446	18.0767	Fall
SM3W_0+1_0_20200717_030934_000.wav	SM3W	0	20200717	30934	200716	B061	T3	E	TABR	A	M	6949	17	8.76628	4.33217	19.3117	47.0024	17.0481	Fall
SM3M_0+1_0_20200717_030940_000.wav	SM3M	0	20200717	30940	200716	B061	T3	E	TABR	A	M	4027	49	4.42436	4.71625	29.3132	47.2183	24.3535	Fall
SM3M_0+1_0_20200717_030940_000.wav	SM3M	0	20200717	30940	200716	B061	T3	E	TABR	A	M	11664	38	4.42436	3.7005	29.2244	43.6714	20.4377	Fall
SM3M_0+1_0_20200717_030940_000.wav	SM3M	0	20200717	30940	200716	B061	T3	E	TABR	A	M	12263	80	4.42436	4.85151	29.2111	45.8069	23.7746	Fall
SM3M_0+1_0_20200717_030940_000.wav	SM3M	0	20200717	30940	200716	B061	T3	E	TABR	A	M	12340	76	4.42436	4.63725	29.0972	45.8078	22.9179	Fall
SM3M_0+1_0_20200717_030940_000.wav	SM3M	0	20200717	30940	200716	B061	T3	E	TABR	A	M	5139	29	4.42436	5.3418	28.4562	51.7538	24.1838	Fall
SM3M_0+1_0_20200717_030940_000.wav	SM3M	0	20200717	30940	200716	B061	T3	E	TABR	A	M	4489	47	4.42436	4.67093	28.401	48.7219	20.0777	Fall
SM3M_0+1_0_20200717_030940_000.wav	SM3M	0	20200717	30940	200716	B061	T3	E	TABR	A	M	4932	51	4.42436	4.7908	28.0475	48.21	20.1707	Fall
SM3M_0+1_0_20200717_030940_000.wav	SM3M	0	20200717	30940	200716	B061	T3	E	TABR	A	M	5009	77	4.42436	4.94335	27.898	46.9477	23.5326	Fall
SM3M_0+1_0_20200717_030940_000.wav	SM3M	0	20200717	30940	200716	B061	T3	E	TABR	A	M	5053	44	4.42436	4.92088	27.7491	48.6194	23.7061	Fall
SM3M_0+1_0_20200717_030940_000.wav	SM3M	0	20200717	30940	200716	B061	T3	E	TABR	A	M	4282	42	4.42436	4.55792	27.7007	50.1751	22.8309	Fall
SM3M_0+1_0_20200717_030940_000.wav	SM3M	0	20200717	30940	200716	B061	T3	E	TABR	A	M	12837	99	4.42436	4.6337	27.3754	44.1847	22.1378	Fall
SM3M_0+1_0_20200717_030940_000.wav	SM3M	0	20200717	30940	200716	B061	T3	E	TABR	A	M	4803	42	4.42436	4.79708	27.2876	50.2409	22.5781	Fall
SM3M_0+1_0_20200717_030940_000.wav	SM3M	0	20200717	30940	200716	B061	T3	E	TABR	A	M	12183	187	4.42436	4.79756	26.9966	45.8771	24.6096	Fall
SM3M_0+1_0_20200717_030940_000.wav	SM3M	0	20200717	30940	200716	B061	T3	E	TABR	A	M	11471	83	4.42436	5.09919	26.8708	46.2115	24.4151	Fall
SM3M_0+1_0_20200717_030940_000.wav	SM3M	0	20200717	30940	200716	B061	T3	E	TABR	A	M	4340	19	4.42436	4.60246	26.7796	52.5168	20.3452	Fall
SM3M_0+1_0_20200717_030940_000.wav	SM3M	0	20200717	30940	200716	B061	T3	E	TABR	A	M	4381	41	4.42436	4.37127	26.6555	50.4981	22.8073	Fall
SM3M_0+1_0_20200717_030940_000.wav	SM3M	0	20200717	30940	200716	B061	T3	E	TABR	A	M	11626	47	4.42436	4.52741	26.6272	43.6602	18.0479	Fall
SM3M_0+1_0_20200717_030940_000.wav	SM3M	0	20200717	30940	200716	B061	T3	E	TABR	A	M	3978	58	4.42436	4.47499	26.4761	46.5523	21.8064	Fall
SM3M_0+1_0_20200717_030940_000.wav	SM3M	0	20200717	30940	200716	B061	T3	E	TABR	A	M	4130	53	4.42436	4.89431	26.1407	47.6891	20.4726	Fall
SM3M_0+1_0_20200717_030940_000.wav	SM3M	0	20200717	30940	200716	B061	T3	E	TABR	A	M	4512	23	4.42436	4.58045	25.6971	52.037	20.9414	Fall
SM3M_0+1_0_20200717_030940_000.wav	SM3M	0	20200717	30940	200716	B061	T3	E	TABR	A	M	4161	31	4.42436	4.94703	25.6061	51.2305	22.9042	Fall
SM3M_0+1_0_20200717_030940_000.wav	SM3M	0	20200717	30940	200716	B061	T3	E	TABR	A	M	12538	23	4.42436	4.49393	25.4567	47.7478	22.6263	Fall
SM3M_0+1_0_20200717_030940_000.wav	SM3M	0	20200717	30940	200716	B061	T3	E	TABR	A	M	4557	46	4.42436	4.30005	25.3806	47.638	21.2724	Fall
SM3M_0+1_0_20200717_030940_000.wav	SM3M	0	20200717	30940	200716	B061	T3	E	TABR	A	M	11541	45	4.42436	3.7022	25.368	42.982	21.0616	Fall
SM3M_0+1_0_20200717_030940_000.wav	SM3M	0	20200717	30940	200716	B061	T3	E	TABR	A	M	12887	17	4.42436	2.80266	25.2484	40.1997	25.2468	Fall
SM3M_0+1_0_20200717_030940_000.wav	SM3M	0	20200717	30940	200716	B061	T3	E	TABR	A	M	4605	48	4.42436	4.39281	25.2187	47.5949	21.9416	Fall
SM3M_0+1_0_20200717_030940_000.wav	SM3M	0	20200717	30940	200716	B061	T3	E	TABR	A	M	12444	104	4.42436	4.67121	25.0769	45.621	25.0739	Fall
SM3M_0+1_0_20200717_030940_000.wav	SM3M	0	20200717	30940	200716	B061	T3	E	TABR	A	M	5229	90	4.42436	5.98608	25.0692	47.8149	25.0663	Fall
SM3M_0+1_0_20200717_030940_000.wav	SM3M	0	20200717	30940	200716	B061	T3	E	TABR	A	M	11996	315	4.42436	3.49386	24.8459	46.5032	24.7995	Fall
SM3M_0+1_0_20200717_030940_000.wav	SM3M	0	20200717	30940	200716	B061	T3	E	TABR	A	M	4675	70	4.42436	5.03265	24.5887	47.7486	24.5803	Fall
SM3M_0+1_0_20200717_030940_000.wav	SM3M	0	20200717	30940	200716	B061	T3	E	TABR	A	M	4858	55	4.42436	4.99762	24.5552	48.8696	20.8583	Fall
SM3M_0+1_0_20200717_030940_000.wav	SM3M	0	20200717	30940	200716	B061	T3	E	TABR	A	M	5111	58	4.42436	4.74559	24.3694	46.053	24.3663	Fall
SM3M_0+1_0_20200717_030940_000.wav	SM3M	0	20200717	30940	200716	B061	T3	E	TABR	A	M	12690	46	4.42436	4.73879	24.2799	44.0436	18.9554	Fall
SM3M_0+1_0_20200717_030940_000.wav	SM3M	0	20200717	30940	200716	B061	T3	E	TABR	A	M	4422	41	4.42436	4.19565	24.2113	46.7138	21.823	Fall
SM3M_0+1_0_20200717_030940_000.wav	SM3M	0	20200717	30940	200716	B061	T3	E	TABR	A	M	4441	20	4.42436	4.98387	24.1459	52.9059	24.1324	Fall
SM3M_0+1_0_20200717_030940_000.wav	SM3M	0	20200717	30940	200716	B061	T3	E	TABR	A	M	4077	50	4.42436	4.42117	24.0568	47.2876	24.0457	Fall
SM3M_0+1_0_20200717_030940_000.wav	SM3M	0	20200717	30940	200716	B061	T3	E	TABR	A	M	5400	172	4.42436	5.30077	23.9495	51.0506	20.0413	Fall
SM3M_0+1_0_20200717_030940_000.wav	SM3M	0	20200717	30940	200716	B061	T3	E	TABR	A	M	12644	107	4.42436	4.52894	23.6482	44.3618	20.568	Fall
SM3M_0+1_0_20200717_030940_000.wav	SM3M	0	20200717	30940	200716	B061	T3	E	TABR	A	M	12514	71	4.42436	3.97103	23.5284	44.6034	23.5208	Fall
SM3M_0+1_0_20200717_030940_000.wav	SM3M	0	20200717	30940	200716	B061	T3	E	TABR	A	M	11496	25	4.42436	5.43411	23.4752	52.4638	23.4678	Fall
SM3M_0+1_0_20200717_030940_000.wav	SM3M	0	20200717	30940	200716	B061	T3	E	TABR	A	M	11558	17	4.42436	4.30911	23.4469	47.6575	20.964	Fall
SM3M_0+1_0_20200717_030940_000.wav	SM3M	0	20200717	30940	200716	B061	T3	E	TABR	A	M	11579	20	4.42436	4.34936	23.2226	48.3488	20.2775	Fall
SM3M_0+1_0_20200717_030940_000.wav	SM3M	0	20200717	30940	200716	B061	T3	E	TABR	A	M	11681	17	4.42436	3.74283	23.1716	46.2698	19.3354	Fall
SM3M_0+1_0_20200717_030940_000.wav	SM3M	0	20200717	30940	200716	B061	T3	E	TABR	A	M	12725	34	4.42436	3.01926	21.852	43.1515	20.2157	Fall
SM3M_0+1_0_20200717_030940_000.wav	SM3M	0	20200717	30940	200716	B061	T3	E	TABR	A	M	3607	0	4.42436	4.06865	20.8823	47.0362	20.8794	Fall
SM3M_0+1_0_20200717_030940_000.wav	SM3M	0	20200717	30940	200716	B061	T3	E	TABR	A	M	12870	32	4.42436	3.5702	20.6699	42.8565	20.6596	Fall
SM3M_0+1_0_20200717_030940_000.wav	SM3M	0	20200717	30940	200716	B061	T3	E	TABR	A	M	12739	15	4.42436	3.89488	20.2659	46.4983	20.259	Fall
SM3W_0+1_0_20200717_030950_000.wav	SM3W	0	20200717	30950	200716	B061	T3	E	TABR	A	M	16495	167	11.3255	6.44878	30.1894	45.8426	24.1996	Fall
SM3W_0+1_0_20200717_030950_000.wav	SM3W	0	20200717	30950	200716	B061	T3	E	TABR	A	M	18138	78	11.3255	4.36522	28.8818	44.1966	22.3086	Fall
SM3W_0+1_0_20200717_030950_000.wav	SM3W	0	20200717	30950	200716	B061	T3	E	TABR	A	M	16207	130	11.3255	4.9174	28.8354	45.5152	22.5775	Fall
SM3W_0+1_0_20200717_030950_000.wav	SM3W	0	20200717	30950	200716	B061	T3	E	TABR	A	M	17938	104	11.3255	4.59394	28.6802	45.4018	22.2239	Fall
SM3W_0+1_0_20200717_030950_000.wav	SM3W	0	20200717	30950	200716	B061	T3	E	TABR	A	M	12767	48	11.3255	3.72546	28.3235	40.005	20.1264	Fall
SM3W_0+1_0_20200717_030950_000.wav	SM3W	0	20200717	30950	200716	B061	T3	E	TABR	A	M	17662	134	11.3255	4.38563	26.1881	44.6341	21.2303	Fall
SM3W_0+1_0_20200717_030950_000.wav	SM3W	0	20200717	30950	200716	B061	T3	E	TABR	A	M	17757	95	11.3255	4.20168	25.9692	45.0308	21.0385	Fall
SM3W_0+1_0_20200717_030950_000.wav	SM3W	0	20200717	30950	200716	B061	T3	E	TABR	A	M	18204	20	11.3255	4.39229	25.9507	48.6445	19.026	Fall
SM3W_0+1_0_20200717_030950_000.wav	SM3W	0	20200717	30950	200716	B061	T3	E	TABR	A	M	10860	12	11.3255	1.72139	25.4566	35.7998	19.3523	Fall
SM3W_0+1_0_20200717_030950_000.wav	SM3W	0	20200717	30950	200716	B061	T3	E	TABR	A	M	17835	20	11.3255	3.86812	25.3739	47.4671	19.688	Fall
SM3W_0+1_0_20200717_030950_000.wav	SM3W	0	20200717	30950	200716	B061	T3	E	TABR	A	M	12262	92	11.3255	4.21455	25.2853	43.0694	19.6023	Fall
SM3W_0+1_0_20200717_030950_000.wav	SM3W	0	20200717	30950	200716	B061	T3	E	TABR	A	M	18970	17	11.3255	2.77777	25.2136	41.5852	18.6724	Fall
SM3W_0+1_0_20200717_030950_000.wav	SM3W	0	20200717	30950	200716	B061	T3	E	TABR	A	M	12301	39	11.3255	3.5561	25.2039	42.4434	19.4034	Fall
SM3W_0+1_0_20200717_030950_000.wav	SM3W	0	20200717	30950	200716	B061	T3	E	TABR	A	M	12170	15	11.3255	4.00023	25.1798	46.8682	18.866	Fall
SM3W_0+1_0_20200717_030950_000.wav	SM3W	0	20200717	30950	200716	B061	T3	E	TABR	A	M	17134	20	11.3255	5.05123	25.0692	48.9782	19.4876	Fall
SM3W_0+1_0_20200717_030950_000.wav	SM3W	0	20200717	30950	200716	B061	T3	E	TABR	A	M	11476	16	11.3255	4.40048	25.0078	49.8798	20.3209	Fall
SM3W_0+1_0_20200717_030950_000.wav	SM3W	0	20200717	30950	200716	B061	T3	E	TABR	A	M	18506	78	11.3255	3.91422	24.942	44.3236	20.4251	Fall
SM3W_0+1_0_20200717_030950_000.wav	SM3W	0	20200717	30950	200716	B061	T3	E	TABR	A	M	17814	57	11.3255	3.73725	24.913	42.5711	18.4368	Fall
SM3W_0+1_0_20200717_030950_000.wav	SM3W	0	20200717	30950	200716	B061	T3	E	TABR	A	M	18355	56	11.3255	3.97301	24.8948	44.2052	21.7968	Fall
SM3W_0+1_0_20200717_030950_000.wav	SM3W	0	20200717	30950	200716	B061	T3	E	TABR	A	M	18953	51	11.3255	2.90263	24.8715	40.6306	17.4749	Fall
SM3W_0+1_0_20200717_030950_000.wav	SM3W	0	20200717	30950	200716	B061	T3	E	TABR	A	M	11540	64	11.3255	3.35513	24.8623	42.8751	19.2262	Fall
SM3W_0+1_0_20200717_030950_000.wav	SM3W	0	20200717	30950	200716	B061	T3	E	TABR	A	M	14131	16	11.3255	3.47059	24.862	46.7063	18.4003	Fall
SM3W_0+1_0_20200717_030950_000.wav	SM3W	0	20200717	30950	200716	B061	T3	E	TABR	A	M	18299	95	11.3255	4.06729	24.8315	44.4244	19.318	Fall
SM3W_0+1_0_20200717_030950_000.wav	SM3W	0	20200717	30950	200716	B061	T3	E	TABR	A	M	12719	16	11.3255	3.01695	24.8146	41.606	18.8211	Fall
SM3W_0+1_0_20200717_030950_000.wav	SM3W	0	20200717	30950	200716	B061	T3	E	TABR	A	M	13992	13	11.3255	2.90976	24.8004	42.3521	19.3243	Fall
SM3W_0+1_0_20200717_030950_000.wav	SM3W	0	20200717	30950	200716	B061	T3	E	TABR	A	M	17401	69	11.3255	2.9794	24.7657	42.4085	19.3706	Fall
SM3W_0+1_0_20200717_030950_000.wav	SM3W	0	20200717	30950	200716	B061	T3	E	TABR	A	M	17528	26	11.3255	3.44587	24.651	43.7688	18.7533	Fall
SM3W_0+1_0_20200717_030950_000.wav	SM3W	0	20200717	30950	200716	B061	T3	E	TABR	A	M	12060	72	11.3255	3.69853	24.6388	44.279	19.7711	Fall
SM3W_0+1_0_20200717_030950_000.wav	SM3W	0	20200717	30950	200716	B061	T3	E	TABR	A	M	18902	16	11.3255	3.02011	24.6358	42.9389	17.4363	Fall
SM3W_0+1_0_20200717_030950_000.wav	SM3W	0	20200717	30950	200716	B061	T3	E	TABR	A	M	10745	14	11.3255	1.96906	24.6163	36.4039	20.3942	Fall
SM3W_0+1_0_20200717_030950_000.wav	SM3W	0	20200717	30950	200716	B061	T3	E	TABR	A	M	14114	16	11.3255	3.48074	24.6066	44.8892	18.757	Fall
SM3W_0+1_0_20200717_030950_000.wav	SM3W	0	20200717	30950	200716	B061	T3	E	TABR	A	M	11961	76	11.3255	3.68594	24.529	43.5435	19.6563	Fall
SM3W_0+1_0_20200717_030950_000.wav	SM3W	0	20200717	30950	200716	B061	T3	E	TABR	A	M	14198	16	11.3255	3.91233	24.5286	46.666	18.5692	Fall
SM3W_0+1_0_20200717_030950_000.wav	SM3W	0	20200717	30950	200716	B061	T3	E	TABR	A	M	12677	39	11.3255	3.10581	24.3997	37.4363	18.6458	Fall
SM3W_0+1_0_20200717_030950_000.wav	SM3W	0	20200717	30950	200716	B061	T3	E	TABR	A	M	11708	93	11.3255	4.04331	24.3916	43.0441	20.1836	Fall
SM3W_0+1_0_20200717_030950_000.wav	SM3W	0	20200717	30950	200716	B061	T3	E	TABR	A	M	12788	21	11.3255	3.11984	24.3696	42.993	18.7791	Fall
SM3W_0+1_0_20200717_030950_000.wav	SM3W	0	20200717	30950	200716	B061	T3	E	TABR	A	M	18776	73	11.3255	2.70323	24.36	39.1222	19.3654	Fall
SM3W_0+1_0_20200717_030950_000.wav	SM3W	0	20200717	30950	200716	B061	T3	E	TABR	A	M	11887	18	11.3255	2.15799	24.3035	39.7424	19.7147	Fall
SM3W_0+1_0_20200717_030950_000.wav	SM3W	0	20200717	30950	200716	B061	T3	E	TABR	A	M	15048	61	11.3255	5.33096	24.2546	46.966	23.6368	Fall
SM3W_0+1_0_20200717_030950_000.wav	SM3W	0	20200717	30950	200716	B061	T3	E	TABR	A	M	18184	47	11.3255	4.32549	24.1974	43.664	18.2884	Fall
SM3W_0+1_0_20200717_030950_000.wav	SM3W	0	20200717	30950	200716	B061	T3	E	TABR	A	M	10662	26	11.3255	2.2096	24.1439	38.4764	20.6414	Fall
SM3W_0+1_0_20200717_030950_000.wav	SM3W	0	20200717	30950	200716	B061	T3	E	TABR	A	M	17275	17	11.3255	3.34147	24.1438	45.1651	18.199	Fall
SM3W_0+1_0_20200717_030950_000.wav	SM3W	0	20200717	30950	200716	B061	T3	E	TABR	A	M	17439	16	11.3255	3.7534	24.0558	45.3323	18.1784	Fall
SM3W_0+1_0_20200717_030950_000.wav	SM3W	0	20200717	30950	200716	B061	T3	E	TABR	A	M	18682	47	11.3255	2.85406	24.0134	41.742	18.7177	Fall
SM3W_0+1_0_20200717_030950_000.wav	SM3W	0	20200717	30950	200716	B061	T3	E	TABR	A	M	11039	15	11.3255	2.82798	24.0121	42.3279	18.7564	Fall
SM3W_0+1_0_20200717_030950_000.wav	SM3W	0	20200717	30950	200716	B061	T3	E	TABR	A	M	19088	14	11.3255	1.83252	23.9496	32.8996	18.4699	Fall
SM3W_0+1_0_20200717_030950_000.wav	SM3W	0	20200717	30950	200716	B061	T3	E	TABR	A	M	17227	93	11.3255	4.21335	23.8694	44.5597	19.1281	Fall
SM3W_0+1_0_20200717_030950_000.wav	SM3W	0	20200717	30950	200716	B061	T3	E	TABR	A	M	18606	18	11.3255	3.75184	23.7448	44.7835	17.192	Fall
SM3W_0+1_0_20200717_030950_000.wav	SM3W	0	20200717	30950	200716	B061	T3	E	TABR	A	M	12447	67	11.3255	3.69482	23.7175	41.9419	17.2517	Fall
SM3W_0+1_0_20200717_030950_000.wav	SM3W	0	20200717	30950	200716	B061	T3	E	TABR	A	M	9351	62	11.3255	3.68418	23.7174	43.4845	19.1328	Fall
SM3W_0+1_0_20200717_030950_000.wav	SM3W	0	20200717	30950	200716	B061	T3	E	TABR	A	M	11584	44	11.3255	2.78573	23.6984	40.5411	19.208	Fall
SM3W_0+1_0_20200717_030950_000.wav	SM3W	0	20200717	30950	200716	B061	T3	E	TABR	A	M	12156	14	11.3255	2.66402	23.688	41.6514	17.9267	Fall
SM3W_0+1_0_20200717_030950_000.wav	SM3W	0	20200717	30950	200716	B061	T3	E	TABR	A	M	11075	12	11.3255	1.86175	23.6011	35.8617	18.7785	Fall
SM3W_0+1_0_20200717_030950_000.wav	SM3W	0	20200717	30950	200716	B061	T3	E	TABR	A	M	17257	30	11.3255	3.69706	23.601	43.4432	18.5364	Fall
SM3W_0+1_0_20200717_030950_000.wav	SM3W	0	20200717	30950	200716	B061	T3	E	TABR	A	M	18704	22	11.3255	3.2546	23.5847	41.7077	18.0911	Fall
SM3W_0+1_0_20200717_030950_000.wav	SM3W	0	20200717	30950	200716	B061	T3	E	TABR	A	M	11829	13	11.3255	1.94781	23.5563	36.139	18.1146	Fall
SM3W_0+1_0_20200717_030950_000.wav	SM3W	0	20200717	30950	200716	B061	T3	E	TABR	A	M	17333	18	11.3255	2.57454	23.4724	41.6846	19.0365	Fall
SM3W_0+1_0_20200717_030950_000.wav	SM3W	0	20200717	30950	200716	B061	T3	E	TABR	A	M	10622	13	11.3255	2.77952	23.4405	41.3477	18.3788	Fall
SM3W_0+1_0_20200717_030950_000.wav	SM3W	0	20200717	30950	200716	B061	T3	E	TABR	A	M	18588	53	11.3255	3.09556	23.431	43.4041	17.9479	Fall
SM3W_0+1_0_20200717_030950_000.wav	SM3W	0	20200717	30950	200716	B061	T3	E	TABR	A	M	10597	34	11.3255	2.98421	23.3858	38.6852	17.739	Fall
SM3W_0+1_0_20200717_030950_000.wav	SM3W	0	20200717	30950	200716	B061	T3	E	TABR	A	M	17114	65	11.3255	4.68769	23.3302	43.1243	17.9752	Fall
SM3W_0+1_0_20200717_030950_000.wav	SM3W	0	20200717	30950	200716	B061	T3	E	TABR	A	M	17422	21	11.3255	3.48273	23.2291	43.4849	17.3401	Fall
SM3W_0+1_0_20200717_030950_000.wav	SM3W	0	20200717	30950	200716	B061	T3	E	TABR	A	M	10699	12	11.3255	1.99857	23.0775	37.6806	17.7644	Fall
SM3W_0+1_0_20200717_030950_000.wav	SM3W	0	20200717	30950	200716	B061	T3	E	TABR	A	M	10873	13	11.3255	2.00251	22.9711	38.239	19.3331	Fall
SM3W_0+1_0_20200717_030950_000.wav	SM3W	0	20200717	30950	200716	B061	T3	E	TABR	A	M	19061	13	11.3255	1.86658	22.9253	33.4835	19.1156	Fall
SM3W_0+1_0_20200717_030950_000.wav	SM3W	0	20200717	30950	200716	B061	T3	E	TABR	A	M	18885	15	11.3255	2.69967	22.3927	41.2396	17.4595	Fall
SM3W_0+1_0_20200717_030950_000.wav	SM3W	0	20200717	30950	200716	B061	T3	E	TABR	A	M	12493	11	11.3255	2.57578	22.3443	37.8923	16.3584	Fall
SM3W_0+1_0_20200717_030950_000.wav	SM3W	0	20200717	30950	200716	B061	T3	E	TABR	A	M	12470	23	11.3255	2.94535	22.3221	40.4733	17.2051	Fall
SM3W_0+1_0_20200717_030950_000.wav	SM3W	0	20200717	30950	200716	B061	T3	E	TABR	A	M	18535	29	11.3255	3.88925	22.202	44.4709	17.0756	Fall
SM3W_0+1_0_20200717_030950_000.wav	SM3W	0	20200717	30950	200716	B061	T3	E	TABR	A	M	18800	25	11.3255	3.17713	22.1972	43.759	18.5529	Fall
SM3W_0+1_0_20200717_030950_000.wav	SM3W	0	20200717	30950	200716	B061	T3	E	TABR	A	M	18830	29	11.3255	3.17436	22.1903	44.0938	18.8952	Fall
SM3W_0+1_0_20200717_030950_000.wav	SM3W	0	20200717	30950	200716	B061	T3	E	TABR	A	M	12349	12	11.3255	2.44159	22.07	39.5653	17.1394	Fall
SM3W_0+1_0_20200717_030950_000.wav	SM3W	0	20200717	30950	200716	B061	T3	E	TABR	A	M	18635	28	11.3255	3.10568	21.9633	43.0011	18.3407	Fall
SM3W_0+1_0_20200717_030950_000.wav	SM3W	0	20200717	30950	200716	B061	T3	E	TABR	A	M	12505	11	11.3255	2.0798	21.8195	35.3075	17.0425	Fall
SM3W_0+1_0_20200717_030950_000.wav	SM3W	0	20200717	30950	200716	B061	T3	E	TABR	A	M	12515	10	11.3255	1.83193	21.8075	35.2501	17.1289	Fall
SM3W_0+1_0_20200717_030950_000.wav	SM3W	0	20200717	30950	200716	B061	T3	E	TABR	A	M	12483	12	11.3255	2.59849	21.5689	36.5899	16.4278	Fall
SM3W_0+1_0_20200717_030950_000.wav	SM3W	0	20200717	30950	200716	B061	T3	E	TABR	A	M	18869	40	11.3255	2.82527	21.3964	40.567	17.824	Fall
SM3W_0+1_0_20200717_030950_000.wav	SM3W	0	20200717	30950	200716	B061	T3	E	TABR	A	M	12142	46	11.3255	2.92682	21.1012	41.3458	21.087	Fall
SM3W_0+1_0_20200717_030950_000.wav	SM3W	0	20200717	30950	200716	B061	T3	E	TABR	A	M	12336	36	11.3255	2.83431	20.9402	39.0821	20.9226	Fall
SM3W_0+1_0_20200717_030950_000.wav	SM3W	0	20200717	30950	200716	B061	T3	E	TABR	A	M	12362	13	11.3255	2.93806	20.9248	41.9454	20.9118	Fall
SM3W_0+1_0_20200717_030950_000.wav	SM3W	0	20200717	30950	200716	B061	T3	E	TABR	A	M	19049	14	11.3255	1.88316	20.8036	33.093	18.2709	Fall
SM3W_0+1_0_20200717_030950_000.wav	SM3W	0	20200717	30950	200716	B061	T3	E	TABR	A	M	19034	46	11.3255	2.01712	20.6744	34.6871	20.6722	Fall
SM3W_0+1_0_20200717_030950_000.wav	SM3W	0	20200717	30950	200716	B061	T3	E	TABR	A	M	12920	58	11.3255	3.17509	20.5923	39.8904	20.5837	Fall
SM3W_0+1_0_20200717_030950_000.wav	SM3W	0	20200717	30950	200716	B061	T3	E	TABR	A	M	11780	15	11.3255	3.14124	20.3461	44.4126	20.3193	Fall
SM3W_0+1_0_20200717_030950_000.wav	SM3W	0	20200717	30950	200716	B061	T3	E	TABR	A	M	11460	15	11.3255	2.81235	20.3409	41.8165	20.3244	Fall
SM3W_0+1_0_20200717_030950_000.wav	SM3W	0	20200717	30950	200716	B061	T3	E	TABR	A	M	11598	14	11.3255	2.83336	20.3171	42.0853	20.2757	Fall
SM3W_0+1_0_20200717_030950_000.wav	SM3W	0	20200717	30950	200716	B061	T3	E	TABR	A	M	12938	17	11.3255	3.22986	19.9548	43.8925	19.2566	Fall
SM3W_0+1_0_20200717_030950_000.wav	SM3W	0	20200717	30950	200716	B061	T3	E	TABR	A	M	11792	12	11.3255	2.43365	19.8504	37.4574	17.3908	Fall
SM3W_0+1_0_20200717_031011_000.wav	SM3W	0	20200717	31011	200716	B061	T3	E	TABR	A	M	3008	33	13.7866	5.22889	29.3268	51.3519	22.353	Fall
SM3W_0+1_0_20200717_031011_000.wav	SM3W	0	20200717	31011	200716	B061	T3	E	TABR	A	M	2755	101	13.7866	4.42817	29.2734	46.3611	23.0547	Fall
SM3W_0+1_0_20200717_031011_000.wav	SM3W	0	20200717	31011	200716	B061	T3	E	TABR	A	M	2830	76	13.7866	4.52639	28.8294	45.8284	22.2304	Fall
SM3W_0+1_0_20200717_031011_000.wav	SM3W	0	20200717	31011	200716	B061	T3	E	TABR	A	M	2354	79	13.7866	3.79261	28.3718	45.8698	22.9249	Fall
SM3W_0+1_0_20200717_031011_000.wav	SM3W	0	20200717	31011	200716	B061	T3	E	TABR	A	M	2927	64	13.7866	4.37906	27.8168	46.4515	20.4118	Fall
SM3W_0+1_0_20200717_031011_000.wav	SM3W	0	20200717	31011	200716	B061	T3	E	TABR	A	M	969	74	13.7866	5.42491	27.1217	47.418	22.8076	Fall
SM3W_0+1_0_20200717_031011_000.wav	SM3W	0	20200717	31011	200716	B061	T3	E	TABR	A	M	1379	84	13.7866	4.47434	26.8266	45.4219	19.9636	Fall
SM3W_0+1_0_20200717_031011_000.wav	SM3W	0	20200717	31011	200716	B061	T3	E	TABR	A	M	1591	115	13.7866	3.00197	25.4403	39.5216	21.7123	Fall
SM3W_0+1_0_20200717_031011_000.wav	SM3W	0	20200717	31011	200716	B061	T3	E	TABR	A	M	2445	29	13.7866	3.75679	25.3333	47.1653	20.9741	Fall
SM3W_0+1_0_20200717_031011_000.wav	SM3W	0	20200717	31011	200716	B061	T3	E	TABR	A	M	1967	73	13.7866	3.1738	25.1982	45.9572	18.6583	Fall
SM3W_0+1_0_20200717_031011_000.wav	SM3W	0	20200717	31011	200716	B061	T3	E	TABR	A	M	1474	96	13.7866	3.99812	25.0967	43.2844	23.8292	Fall
SM3W_0+1_0_20200717_031011_000.wav	SM3W	0	20200717	31011	200716	B061	T3	E	TABR	A	M	2041	73	13.7866	2.84026	25.0084	43.11	19.9404	Fall
SM3W_0+1_0_20200717_031011_000.wav	SM3W	0	20200717	31011	200716	B061	T3	E	TABR	A	M	2417	62	13.7866	3.34201	24.8943	45.5876	20.2667	Fall
SM3W_0+1_0_20200717_031011_000.wav	SM3W	0	20200717	31011	200716	B061	T3	E	TABR	A	M	2507	61	13.7866	3.33701	24.8509	44.5887	20.3713	Fall
SM3W_0+1_0_20200717_031011_000.wav	SM3W	0	20200717	31011	200716	B061	T3	E	TABR	A	M	3152	21	13.7866	4.38144	24.751	48.1834	18.785	Fall
SM3W_0+1_0_20200717_031011_000.wav	SM3W	0	20200717	31011	200716	B061	T3	E	TABR	A	M	2275	70	13.7866	3.27407	24.6919	45.343	20.4833	Fall
SM3W_0+1_0_20200717_031011_000.wav	SM3W	0	20200717	31011	200716	B061	T3	E	TABR	A	M	2205	79	13.7866	4.07619	24.6888	46.2478	21.9175	Fall
SM3W_0+1_0_20200717_031011_000.wav	SM3W	0	20200717	31011	200716	B061	T3	E	TABR	A	M	2582	75	13.7866	3.79043	24.6752	46.1231	22.0229	Fall
SM3W_0+1_0_20200717_031011_000.wav	SM3W	0	20200717	31011	200716	B061	T3	E	TABR	A	M	666	20	13.7866	3.66296	24.6556	46.2972	19.1401	Fall
SM3W_0+1_0_20200717_031011_000.wav	SM3W	0	20200717	31011	200716	B061	T3	E	TABR	A	M	3066	58	13.7866	3.46531	24.6389	43.804	19.5742	Fall
SM3W_0+1_0_20200717_031011_000.wav	SM3W	0	20200717	31011	200716	B061	T3	E	TABR	A	M	498	0	13.7866	2.74656	24.6325	42.0067	20.5693	Fall
SM3W_0+1_0_20200717_031011_000.wav	SM3W	0	20200717	31011	200716	B061	T3	E	TABR	A	M	566	68	13.7866	3.09387	24.589	43.2137	23.0053	Fall
SM3W_0+1_0_20200717_031011_000.wav	SM3W	0	20200717	31011	200716	B061	T3	E	TABR	A	M	2126	86	13.7866	3.40056	24.5254	44.3799	21.8342	Fall
SM3W_0+1_0_20200717_031011_000.wav	SM3W	0	20200717	31011	200716	B061	T3	E	TABR	A	M	822	67	13.7866	4.57373	24.4437	45.595	20.8368	Fall
SM3W_0+1_0_20200717_031011_000.wav	SM3W	0	20200717	31011	200716	B061	T3	E	TABR	A	M	1894	26	13.7866	3.30709	24.4282	43.9518	18.1959	Fall
SM3W_0+1_0_20200717_031011_000.wav	SM3W	0	20200717	31011	200716	B061	T3	E	TABR	A	M	3225	19	13.7866	4.57273	24.3624	48.1186	18.2206	Fall
SM3W_0+1_0_20200717_031011_000.wav	SM3W	0	20200717	31011	200716	B061	T3	E	TABR	A	M	2975	49	13.7866	4.94213	24.3261	47.8261	21.342	Fall
SM3W_0+1_0_20200717_031011_000.wav	SM3W	0	20200717	31011	200716	B061	T3	E	TABR	A	M	3131	65	13.7866	3.34098	24.318	44.1951	18.8033	Fall
SM3W_0+1_0_20200717_031011_000.wav	SM3W	0	20200717	31011	200716	B061	T3	E	TABR	A	M	3302	76	13.7866	3.39738	23.9581	44.4549	19.0379	Fall
SM3W_0+1_0_20200717_031011_000.wav	SM3W	0	20200717	31011	200716	B061	T3	E	TABR	A	M	590	24	13.7866	3.50494	23.9475	45.0115	23.9424	Fall
SM3W_0+1_0_20200717_031011_000.wav	SM3W	0	20200717	31011	200716	B061	T3	E	TABR	A	M	2654	72	13.7866	4.14399	23.9297	45.9566	22.4847	Fall
SM3W_0+1_0_20200717_031011_000.wav	SM3W	0	20200717	31011	200716	B061	T3	E	TABR	A	M	3207	54	13.7866	3.09981	23.8227	43.2586	18.4037	Fall
SM3W_0+1_0_20200717_031011_000.wav	SM3W	0	20200717	31011	200716	B061	T3	E	TABR	A	M	1868	63	13.7866	3.19871	23.4853	42.3414	19.6051	Fall
SM3W_0+1_0_20200717_031011_000.wav	SM3W	0	20200717	31011	200716	B061	T3	E	TABR	A	M	3478	16	13.7866	3.35184	23.4437	45.4854	17.5464	Fall
SM3W_0+1_0_20200717_031011_000.wav	SM3W	0	20200717	31011	200716	B061	T3	E	TABR	A	M	1805	77	13.7866	3.45175	23.4252	45.0164	18.5216	Fall
SM3W_0+1_0_20200717_031011_000.wav	SM3W	0	20200717	31011	200716	B061	T3	E	TABR	A	M	3462	64	13.7866	3.12213	23.3538	46.0842	23.2956	Fall
SM3W_0+1_0_20200717_031011_000.wav	SM3W	0	20200717	31011	200716	B061	T3	E	TABR	A	M	645	56	13.7866	3.86756	23.2545	44.1631	18.4427	Fall
SM3W_0+1_0_20200717_031011_000.wav	SM3W	0	20200717	31011	200716	B061	T3	E	TABR	A	M	1270	58	13.7866	4.66336	23.1014	45.1215	18.2991	Fall
SM3W_0+1_0_20200717_031011_000.wav	SM3W	0	20200717	31011	200716	B061	T3	E	TABR	A	M	3398	96	13.7866	3.20217	22.7488	43.7075	17.9366	Fall
SM3W_0+1_0_20200717_031011_000.wav	SM3W	0	20200717	31011	200716	B061	T3	E	TABR	A	M	1727	18	13.7866	3.24864	22.543	44.1257	19.9515	Fall
SM3W_0+1_0_20200717_031011_000.wav	SM3W	0	20200717	31011	200716	B061	T3	E	TABR	A	M	1710	120	13.7866	3.60498	21.3618	45.2914	15.6794	Fall
SM3W_0+1_0_20200717_031011_000.wav	SM3W	0	20200717	31011	200716	B061	T3	E	TABR	A	M	3555	31	13.7866	2.66015	19.8747	36.0825	17.3075	Fall
SM3W_0+1_0_20200717_031011_000.wav	SM3W	0	20200717	31011	200716	B061	T3	E	TABR	A	M	3524	45	13.7866	2.8805	19.8262	39.7981	16.9927	Fall
SM3M_0+1_0_20200717_031137_000.wav	SM3M	0	20200717	31137	200716	B061	T3	E	TABR	A	M	3010	249	2.54642	8.81009	29.4121	38.0617	25.3406	Fall
SM3M_0+1_0_20200717_031137_000.wav	SM3M	0	20200717	31137	200716	B061	T3	E	TABR	A	M	2512	0	2.54642	9.79933	28.2128	38.0508	25.7922	Fall
SM3M_0+1_0_20200717_031137_000.wav	SM3M	0	20200717	31137	200716	B061	T3	E	TABR	A	M	4889	232	2.54642	8.38311	27.9749	38.1395	24.9475	Fall
SM3M_0+1_0_20200717_031137_000.wav	SM3M	0	20200717	31137	200716	B061	T3	E	TABR	A	M	4407	243	2.54642	9.57705	27.8874	32.6904	23.6155	Fall
SM3M_0+1_0_20200717_031137_000.wav	SM3M	0	20200717	31137	200716	B061	T3	E	TABR	A	M	4019	239	2.54642	8.70637	27.8291	43.0529	24.8598	Fall
SM3M_0+1_0_20200717_031137_000.wav	SM3M	0	20200717	31137	200716	B061	T3	E	TABR	A	M	5126	236	2.54642	8.05332	27.6403	38.4705	24.7374	Fall
SM3M_0+1_0_20200717_031137_000.wav	SM3M	0	20200717	31137	200716	B061	T3	E	TABR	A	M	3514	253	2.54642	9.57384	27.2533	38.5321	23.8586	Fall
SM3M_0+1_0_20200717_031137_000.wav	SM3M	0	20200717	31137	200716	B061	T3	E	TABR	A	M	6285	272	2.54642	8.96212	27.2449	32.2161	24.5297	Fall
SM3M_0+1_0_20200717_031137_000.wav	SM3M	0	20200717	31137	200716	B061	T3	E	TABR	A	M	10214	270	2.54642	11.524	26.5975	29.1458	24.6787	Fall
SM3M_0+1_0_20200717_031137_000.wav	SM3M	0	20200717	31137	200716	B061	T3	E	TABR	A	M	6547	263	2.54642	11.019	26.5684	30.5656	23.2888	Fall
SM3M_0+1_0_20200717_031137_000.wav	SM3M	0	20200717	31137	200716	B061	T3	E	TABR	A	M	7645	285	2.54642	12.9521	26.4093	29.2397	23.1535	Fall
SM3M_0+1_0_20200717_031137_000.wav	SM3M	0	20200717	31137	200716	B061	T3	E	TABR	A	M	7092	262	2.54642	12.5469	25.7347	28.5448	23.21	Fall
SM3M_0+1_0_20200717_031137_000.wav	SM3M	0	20200717	31137	200716	B061	T3	E	TABR	A	M	8208	561	2.54642	13.3078	25.7202	26.9804	23.4173	Fall
SM3M_0+1_0_20200717_031137_000.wav	SM3M	0	20200717	31137	200716	B061	T3	E	TABR	A	M	9008	526	2.54642	13.1997	25.4976	27.4805	23.7736	Fall
SM3M_0+1_0_20200717_031137_000.wav	SM3M	0	20200717	31137	200716	B061	T3	E	TABR	A	M	8481	276	2.54642	12.1082	25.4902	28.6897	22.4292	Fall
SM3M_0+1_0_20200717_031137_000.wav	SM3M	0	20200717	31137	200716	B061	T3	E	TABR	A	M	9542	534	2.54642	11.9418	25.4667	27.4738	24.2096	Fall
SM3M_0+1_0_20200717_031137_000.wav	SM3M	0	20200717	31137	200716	B061	T3	E	TABR	A	M	9941	400	2.54642	12.3305	25.0847	27.4312	23.8887	Fall
SM3W_0+1_0_20200717_031138_000.wav	SM3W	0	20200717	31138	200716	B061	T3	E	TABR	A	M	32397	81	9.92562	5.66413	30.9729	47.7276	23.4818	Fall
SM3W_0+1_0_20200717_031138_000.wav	SM3W	0	20200717	31138	200716	B061	T3	E	TABR	A	M	25223	88	9.92562	4.53762	30.274	47.309	22.2849	Fall
SM3W_0+1_0_20200717_031138_000.wav	SM3W	0	20200717	31138	200716	B061	T3	E	TABR	A	M	8213	89	9.92562	4.58465	30.0045	46.7221	22.6768	Fall
SM3W_0+1_0_20200717_031138_000.wav	SM3W	0	20200717	31138	200716	B061	T3	E	TABR	A	M	25135	92	9.92562	4.49316	29.6031	46.6694	21.7665	Fall
SM3W_0+1_0_20200717_031138_000.wav	SM3W	0	20200717	31138	200716	B061	T3	E	TABR	A	M	26607	30	9.92562	3.89206	29.1295	47.0205	21.0128	Fall
SM3W_0+1_0_20200717_031138_000.wav	SM3W	0	20200717	31138	200716	B061	T3	E	TABR	A	M	32019	20	9.92562	3.92916	29.0421	46.0474	19.5182	Fall
SM3W_0+1_0_20200717_031138_000.wav	SM3W	0	20200717	31138	200716	B061	T3	E	TABR	A	M	4146	105	9.92562	3.6804	28.7587	47.5768	24.8016	Fall
SM3W_0+1_0_20200717_031138_000.wav	SM3W	0	20200717	31138	200716	B061	T3	E	TABR	A	M	26466	75	9.92562	3.77237	28.722	44.1721	20.9136	Fall
SM3W_0+1_0_20200717_031138_000.wav	SM3W	0	20200717	31138	200716	B061	T3	E	TABR	A	M	8041	93	9.92562	4.23952	28.398	47.8121	24.3939	Fall
SM3W_0+1_0_20200717_031138_000.wav	SM3W	0	20200717	31138	200716	B061	T3	E	TABR	A	M	20147	17	9.92562	3.10441	28.1724	42.7299	19.0006	Fall
SM3W_0+1_0_20200717_031138_000.wav	SM3W	0	20200717	31138	200716	B061	T3	E	TABR	A	M	26697	37	9.92562	4.86529	28.0654	48.4628	21.0935	Fall
SM3W_0+1_0_20200717_031138_000.wav	SM3W	0	20200717	31138	200716	B061	T3	E	TABR	A	M	25542	28	9.92562	4.79749	27.545	47.8848	21.9637	Fall
SM3W_0+1_0_20200717_031138_000.wav	SM3W	0	20200717	31138	200716	B061	T3	E	TABR	A	M	4674	94	9.92562	4.66078	27.5341	46.7581	24.0665	Fall
SM3W_0+1_0_20200717_031138_000.wav	SM3W	0	20200717	31138	200716	B061	T3	E	TABR	A	M	32171	39	9.92562	4.56157	27.2134	45.9395	20.0431	Fall
SM3W_0+1_0_20200717_031138_000.wav	SM3W	0	20200717	31138	200716	B061	T3	E	TABR	A	M	19583	33	9.92562	4.32406	26.072	47.9411	21.3471	Fall
SM3W_0+1_0_20200717_031138_000.wav	SM3W	0	20200717	31138	200716	B061	T3	E	TABR	A	M	31116	64	9.92562	4.1473	25.8501	44.8803	19.2135	Fall
SM3W_0+1_0_20200717_031138_000.wav	SM3W	0	20200717	31138	200716	B061	T3	E	TABR	A	M	31052	47	9.92562	3.98576	25.5962	46.1563	21.0073	Fall
SM3W_0+1_0_20200717_031138_000.wav	SM3W	0	20200717	31138	200716	B061	T3	E	TABR	A	M	19849	74	9.92562	3.80878	25.5072	45.0928	19.175	Fall
SM3W_0+1_0_20200717_031138_000.wav	SM3W	0	20200717	31138	200716	B061	T3	E	TABR	A	M	7426	125	9.92562	3.8906	25.4801	46.615	20.6793	Fall
SM3W_0+1_0_20200717_031138_000.wav	SM3W	0	20200717	31138	200716	B061	T3	E	TABR	A	M	12181	81	9.92562	4.95646	25.3752	45.6841	21.646	Fall
SM3W_0+1_0_20200717_031138_000.wav	SM3W	0	20200717	31138	200716	B061	T3	E	TABR	A	M	19754	46	9.92562	3.39111	25.2988	45.2536	18.9822	Fall
SM3W_0+1_0_20200717_031138_000.wav	SM3W	0	20200717	31138	200716	B061	T3	E	TABR	A	M	32098	48	9.92562	4.16447	25.2093	44.0303	19.127	Fall
SM3W_0+1_0_20200717_031138_000.wav	SM3W	0	20200717	31138	200716	B061	T3	E	TABR	A	M	26553	51	9.92562	4.10053	25.1985	44.166	18.6299	Fall
SM3W_0+1_0_20200717_031138_000.wav	SM3W	0	20200717	31138	200716	B061	T3	E	TABR	A	M	25349	83	9.92562	3.78142	25.1773	46.1235	20.6655	Fall
SM3W_0+1_0_20200717_031138_000.wav	SM3W	0	20200717	31138	200716	B061	T3	E	TABR	A	M	30928	33	9.92562	4.72405	25.1197	49.383	21.7148	Fall
SM3W_0+1_0_20200717_031138_000.wav	SM3W	0	20200717	31138	200716	B061	T3	E	TABR	A	M	12264	39	9.92562	3.82735	25.1047	45.4196	19.2773	Fall
SM3W_0+1_0_20200717_031138_000.wav	SM3W	0	20200717	31138	200716	B061	T3	E	TABR	A	M	19659	77	9.92562	3.71851	25.0806	45.3432	19.0837	Fall
SM3W_0+1_0_20200717_031138_000.wav	SM3W	0	20200717	31138	200716	B061	T3	E	TABR	A	M	19290	29	9.92562	4.15216	25.0604	48.7841	20.4385	Fall
SM3W_0+1_0_20200717_031138_000.wav	SM3W	0	20200717	31138	200716	B061	T3	E	TABR	A	M	30896	78	9.92562	4.56687	25.0296	47.4222	21.6581	Fall
SM3W_0+1_0_20200717_031138_000.wav	SM3W	0	20200717	31138	200716	B061	T3	E	TABR	A	M	8406	14	9.92562	13.3793	25.0087	27.2491	23.2534	Fall
SM3W_0+1_0_20200717_031138_000.wav	SM3W	0	20200717	31138	200716	B061	T3	E	TABR	A	M	12550	17	9.92562	4.1945	24.9652	46.3439	19.4734	Fall
SM3W_0+1_0_20200717_031138_000.wav	SM3W	0	20200717	31138	200716	B061	T3	E	TABR	A	M	25514	74	9.92562	3.7271	24.9511	45.3011	20.2607	Fall
SM3W_0+1_0_20200717_031138_000.wav	SM3W	0	20200717	31138	200716	B061	T3	E	TABR	A	M	26367	64	9.92562	3.32381	24.8626	43.0011	19.3548	Fall
SM3W_0+1_0_20200717_031138_000.wav	SM3W	0	20200717	31138	200716	B061	T3	E	TABR	A	M	19682	22	9.92562	4.37599	24.8388	49.7094	19.9591	Fall
SM3W_0+1_0_20200717_031138_000.wav	SM3W	0	20200717	31138	200716	B061	T3	E	TABR	A	M	15851	75	9.92562	4.72047	24.8059	45.7534	20.2774	Fall
SM3W_0+1_0_20200717_031138_000.wav	SM3W	0	20200717	31138	200716	B061	T3	E	TABR	A	M	31318	62	9.92562	3.38982	24.7283	42.9711	18.8421	Fall
SM3W_0+1_0_20200717_031138_000.wav	SM3W	0	20200717	31138	200716	B061	T3	E	TABR	A	M	26503	37	9.92562	4.04368	24.7015	46.4233	20.2079	Fall
SM3W_0+1_0_20200717_031138_000.wav	SM3W	0	20200717	31138	200716	B061	T3	E	TABR	A	M	32133	35	9.92562	3.78903	24.6521	44.7117	18.8371	Fall
SM3W_0+1_0_20200717_031138_000.wav	SM3W	0	20200717	31138	200716	B061	T3	E	TABR	A	M	19460	60	9.92562	3.82555	24.6026	44.9793	20.0951	Fall
SM3W_0+1_0_20200717_031138_000.wav	SM3W	0	20200717	31138	200716	B061	T3	E	TABR	A	M	25266	43	9.92562	4.29867	24.5945	48.5024	22.3566	Fall
SM3W_0+1_0_20200717_031138_000.wav	SM3W	0	20200717	31138	200716	B061	T3	E	TABR	A	M	26662	54	9.92562	4.02486	24.4883	45.6851	20.0771	Fall
SM3W_0+1_0_20200717_031138_000.wav	SM3W	0	20200717	31138	200716	B061	T3	E	TABR	A	M	31006	77	9.92562	3.73768	24.4135	46.3065	20.1356	Fall
SM3W_0+1_0_20200717_031138_000.wav	SM3W	0	20200717	31138	200716	B061	T3	E	TABR	A	M	31380	40	9.92562	3.71166	24.4033	43.8051	19.0284	Fall
SM3W_0+1_0_20200717_031138_000.wav	SM3W	0	20200717	31138	200716	B061	T3	E	TABR	A	M	31141	24	9.92562	4.65153	24.2988	49.082	19.9514	Fall
SM3W_0+1_0_20200717_031138_000.wav	SM3W	0	20200717	31138	200716	B061	T3	E	TABR	A	M	19549	67	9.92562	3.64919	24.2498	45.737	20.4439	Fall
SM3W_0+1_0_20200717_031138_000.wav	SM3W	0	20200717	31138	200716	B061	T3	E	TABR	A	M	25640	21	9.92562	4.59421	24.2111	49.1431	19.1489	Fall
SM3W_0+1_0_20200717_031138_000.wav	SM3W	0	20200717	31138	200716	B061	T3	E	TABR	A	M	31903	331	9.92562	3.06327	24.1518	41.5776	19.128	Fall
SM3W_0+1_0_20200717_031138_000.wav	SM3W	0	20200717	31138	200716	B061	T3	E	TABR	A	M	31542	15	9.92562	3.42967	24.1162	41.8973	18.5455	Fall
SM3W_0+1_0_20200717_031138_000.wav	SM3W	0	20200717	31138	200716	B061	T3	E	TABR	A	M	31527	59	9.92562	3.2685	24.0679	42.086	17.8744	Fall
SM3W_0+1_0_20200717_031138_000.wav	SM3W	0	20200717	31138	200716	B061	T3	E	TABR	A	M	26304	78	9.92562	3.21788	24.0374	42.5222	19.0104	Fall
SM3W_0+1_0_20200717_031138_000.wav	SM3W	0	20200717	31138	200716	B061	T3	E	TABR	A	M	12381	50	9.92562	2.89842	23.9805	43.8798	19.8226	Fall
SM3W_0+1_0_20200717_031138_000.wav	SM3W	0	20200717	31138	200716	B061	T3	E	TABR	A	M	32229	58	9.92562	4.87362	23.9303	44.155	23.9303	Fall
SM3W_0+1_0_20200717_031138_000.wav	SM3W	0	20200717	31138	200716	B061	T3	E	TABR	A	M	31938	17	9.92562	3.91223	23.9244	45.9048	19.2155	Fall
SM3W_0+1_0_20200717_031138_000.wav	SM3W	0	20200717	31138	200716	B061	T3	E	TABR	A	M	26391	24	9.92562	3.6526	23.91	44.7095	18.9859	Fall
SM3W_0+1_0_20200717_031138_000.wav	SM3W	0	20200717	31138	200716	B061	T3	E	TABR	A	M	31255	24	9.92562	3.87309	23.908	45.692	19.0257	Fall
SM3W_0+1_0_20200717_031138_000.wav	SM3W	0	20200717	31138	200716	B061	T3	E	TABR	A	M	32000	62	9.92562	3.65743	23.8388	42.5443	18.8292	Fall
SM3W_0+1_0_20200717_031138_000.wav	SM3W	0	20200717	31138	200716	B061	T3	E	TABR	A	M	19482	22	9.92562	4.56867	23.8308	49.2545	21.4246	Fall
SM3W_0+1_0_20200717_031138_000.wav	SM3W	0	20200717	31138	200716	B061	T3	E	TABR	A	M	12455	46	9.92562	3.64231	23.7967	45.8958	19.538	Fall
SM3W_0+1_0_20200717_031138_000.wav	SM3W	0	20200717	31138	200716	B061	T3	E	TABR	A	M	19944	59	9.92562	3.4436	23.6905	43.0864	18.6481	Fall
SM3W_0+1_0_20200717_031138_000.wav	SM3W	0	20200717	31138	200716	B061	T3	E	TABR	A	M	20130	48	9.92562	2.97118	23.6131	41.4507	18.4058	Fall
SM3W_0+1_0_20200717_031138_000.wav	SM3W	0	20200717	31138	200716	B061	T3	E	TABR	A	M	8352	53	9.92562	3.42006	23.589	42.6162	18.7655	Fall
SM3W_0+1_0_20200717_031138_000.wav	SM3W	0	20200717	31138	200716	B061	T3	E	TABR	A	M	31571	14	9.92562	3.4257	23.5093	42.1155	17.9862	Fall
SM3W_0+1_0_20200717_031138_000.wav	SM3W	0	20200717	31138	200716	B061	T3	E	TABR	A	M	8478	17	9.92562	3.45985	23.3868	46.3394	18.9192	Fall
SM3W_0+1_0_20200717_031138_000.wav	SM3W	0	20200717	31138	200716	B061	T3	E	TABR	A	M	25619	18	9.92562	5.04604	23.3844	47.9478	19.1172	Fall
SM3W_0+1_0_20200717_031138_000.wav	SM3W	0	20200717	31138	200716	B061	T3	E	TABR	A	M	25932	24	9.92562	2.48789	23.1673	39.0203	18.3659	Fall
SM3W_0+1_0_20200717_031138_000.wav	SM3W	0	20200717	31138	200716	B061	T3	E	TABR	A	M	25601	59	9.92562	4.16107	23.1507	42.5166	18.515	Fall
SM3W_0+1_0_20200717_031138_000.wav	SM3W	0	20200717	31138	200716	B061	T3	E	TABR	A	M	20220	56	9.92562	2.80495	23.1099	39.945	18.4598	Fall
SM3W_0+1_0_20200717_031138_000.wav	SM3W	0	20200717	31138	200716	B061	T3	E	TABR	A	M	20055	18	9.92562	3.33228	23.057	43.1994	18.8707	Fall
SM3W_0+1_0_20200717_031138_000.wav	SM3W	0	20200717	31138	200716	B061	T3	E	TABR	A	M	31470	20	9.92562	3.85173	22.8159	46.5082	19.0854	Fall
SM3W_0+1_0_20200717_031138_000.wav	SM3W	0	20200717	31138	200716	B061	T3	E	TABR	A	M	25828	17	9.92562	3.50202	22.552	44.1884	18.3311	Fall
SM3W_0+1_0_20200717_031138_000.wav	SM3W	0	20200717	31138	200716	B061	T3	E	TABR	A	M	25872	45	9.92562	3.08745	22.4932	40.5676	18.0534	Fall
SM3W_0+1_0_20200717_031138_000.wav	SM3W	0	20200717	31138	200716	B061	T3	E	TABR	A	M	12331	16	9.92562	3.62766	22.4168	48.59	19.0457	Fall
SM3W_0+1_0_20200717_031138_000.wav	SM3W	0	20200717	31138	200716	B061	T3	E	TABR	A	M	8561	83	9.92562	2.9427	22.2747	42.5473	18.7156	Fall
SM3W_0+1_0_20200717_031138_000.wav	SM3W	0	20200717	31138	200716	B061	T3	E	TABR	A	M	12315	30	9.92562	3.13599	22.1404	44.3208	22.1333	Fall
SM3W_0+1_0_20200717_031138_000.wav	SM3W	0	20200717	31138	200716	B061	T3	E	TABR	A	M	8445	39	9.92562	2.81821	21.9397	40.9667	18.3208	Fall
SM3W_0+1_0_20200717_031138_000.wav	SM3W	0	20200717	31138	200716	B061	T3	E	TABR	A	M	8801	14	9.92562	3.0538	21.6097	45.0776	18.538	Fall
SM3W_0+1_0_20200717_031138_000.wav	SM3W	0	20200717	31138	200716	B061	T3	E	TABR	A	M	8461	16	9.92562	3.49275	21.5145	43.2098	18.1269	Fall
SM3W_0+1_0_20200717_031138_000.wav	SM3W	0	20200717	31138	200716	B061	T3	E	TABR	A	M	31433	52	9.92562	3.19223	21.4906	40.5372	18.424	Fall
SM3W_0+1_0_20200717_031138_000.wav	SM3W	0	20200717	31138	200716	B061	T3	E	TABR	A	M	8787	227	9.92562	2.83456	21.0612	40.4177	18.6678	Fall
SM3W_0+1_0_20200717_031138_000.wav	SM3W	0	20200717	31138	200716	B061	T3	E	TABR	A	M	12477	22	9.92562	3.97219	20.5629	47.1961	20.5492	Fall
SM3E__1__1_20200717_031141_000.wav	SM3E	1	20200717	31141	200716	B061	T3	E	TABR	A	M	2737	130	3.90087	5.00605	28.6374	36.1041	26.8976	Fall
SM3E__1__1_20200717_031141_000.wav	SM3E	1	20200717	31141	200716	B061	T3	E	TABR	A	M	2606	480	3.90087	5.86958	28.3978	34.5668	26.1847	Fall
SM3E__1__1_20200717_031141_000.wav	SM3E	1	20200717	31141	200716	B061	T3	E	TABR	A	M	3236	254	3.90087	8.58807	26.3312	33.5914	25.1731	Fall
SM3E__1__1_20200717_031141_000.wav	SM3E	1	20200717	31141	200716	B061	T3	E	TABR	A	M	248	248	3.90087	9.08236	26.0701	38.1923	25.2027	Fall
SM3E__1__1_20200717_031141_000.wav	SM3E	1	20200717	31141	200716	B061	T3	E	TABR	A	M	501	252	3.90087	8.71637	25.0985	34.2063	25.0669	Fall
SM3W_0+1_0_20200717_031656_000.wav	SM3W	0	20200717	31656	200716	B061	T1	E	TABR	A	M	12338	132	9.44922	4.90184	34.0119	47.4281	31.9519	Fall
SM3W_0+1_0_20200717_031656_000.wav	SM3W	0	20200717	31656	200716	B061	T1	E	TABR	A	M	12654	141	9.44922	5.08729	31.9484	47.8919	31.0343	Fall
SM3W_0+1_0_20200717_031713_000.wav	SM3W	0	20200717	31713	200716	B061	T1	E	TABR	A	M	13642	122	7.75751	4.1206	35.386	48.8188	31.0919	Fall
SM3W_0+1_0_20200717_031713_000.wav	SM3W	0	20200717	31713	200716	B061	T1	E	TABR	A	M	1717	127	7.75751	4.43028	32.4523	48.6843	31.9932	Fall
SM3W_0+1_0_20200717_031713_000.wav	SM3W	0	20200717	31713	200716	B061	T1	E	TABR	A	M	7974	105	7.75751	5.44296	32.4164	48.9043	26.2036	Fall
SM3W_0+1_0_20200717_031713_000.wav	SM3W	0	20200717	31713	200716	B061	T1	E	TABR	A	M	2589	42	7.75751	5.36887	29.0737	51.6871	26.2411	Fall
SM3W_0+1_0_20200717_031713_000.wav	SM3W	0	20200717	31713	200716	B061	T1	E	TABR	A	M	2719	50	7.75751	4.5364	25.8725	45.4511	24.7087	Fall
SM3W_0+1_0_20200717_031733_000.wav	SM3W	0	20200717	31733	200716	B061	T1	E	TABR	A	M	5853	20	7.4397	3.01781	34.7132	49.5683	29.03	Fall
SM3W_0+1_0_20200717_031733_000.wav	SM3W	0	20200717	31733	200716	B061	T1	E	TABR	A	M	3653	91	7.4397	4.59836	32.6149	48.4994	29.42	Fall
SM3W_0+1_0_20200717_031733_000.wav	SM3W	0	20200717	31733	200716	B061	T1	E	TABR	A	M	5932	78	7.4397	2.77134	32.0247	44.3147	30.1901	Fall
SM3W_0+1_0_20200717_031733_000.wav	SM3W	0	20200717	31733	200716	B061	T1	E	TABR	A	M	4534	26	7.4397	2.18941	31.7712	47.3411	29.7657	Fall
SM3W_0+1_0_20200717_031733_000.wav	SM3W	0	20200717	31733	200716	B061	T1	E	TABR	A	M	14087	97	7.4397	5.85116	30.8127	50.2834	27.17	Fall
SM3W_0+1_0_20200717_031733_000.wav	SM3W	0	20200717	31733	200716	B061	T1	E	TABR	A	M	3090	77	7.4397	2.81542	30.8073	46.6339	28.4589	Fall
SM3W_0+1_0_20200717_031733_000.wav	SM3W	0	20200717	31733	200716	B061	T1	E	TABR	A	M	4667	78	7.4397	3.58396	30.6326	46.7657	29.6384	Fall
SM3W_0+1_0_20200717_031733_000.wav	SM3W	0	20200717	31733	200716	B061	T1	E	TABR	A	M	3459	92	7.4397	4.4004	30.1682	45.6185	25.6557	Fall
SM3W_0+1_0_20200717_031733_000.wav	SM3W	0	20200717	31733	200716	B061	T1	E	TABR	A	M	12690	152	7.4397	4.75477	29.8357	47.629	26.8088	Fall
SM3W_0+1_0_20200717_031733_000.wav	SM3W	0	20200717	31733	200716	B061	T1	E	TABR	A	M	13989	92	7.4397	4.69245	29.3823	46.7366	25.8586	Fall
SM3W_0+1_0_20200717_031733_000.wav	SM3W	0	20200717	31733	200716	B061	T1	E	TABR	A	M	13897	111	7.4397	5.00172	29.0154	49.0164	25.2455	Fall
SM3W_0+1_0_20200717_031733_000.wav	SM3W	0	20200717	31733	200716	B061	T1	E	TABR	A	M	5833	64	7.4397	2.42971	28.5346	44.1178	26.1371	Fall
SM3W_0+1_0_20200717_031733_000.wav	SM3W	0	20200717	31733	200716	B061	T1	E	TABR	A	M	7213	23	7.4397	3.13803	27.9003	48.4275	24.9847	Fall
SM3W_0+1_0_20200717_031733_000.wav	SM3W	0	20200717	31733	200716	B061	T1	E	TABR	A	M	4589	17	7.4397	2.99979	27.7721	51.0383	25.9829	Fall
SM3W_0+1_0_20200717_031733_000.wav	SM3W	0	20200717	31733	200716	B061	T1	E	TABR	A	M	5610	19	7.4397	3.34848	27.5727	47.6938	26.3329	Fall
SM3W_0+1_0_20200717_031733_000.wav	SM3W	0	20200717	31733	200716	B061	T1	E	TABR	A	M	14169	85	7.4397	6.77742	21.1515	24.2785	21.1515	Fall
SM3W__0__0_20200717_031752_000.wav	SM3W	0	20200717	31752	200716	B061	T1	E	TABR	A	M	2895	19	16.1767	2.89996	28.3307	48.579	26.3056	Fall
SM3W__0__0_20200717_031752_000.wav	SM3W	0	20200717	31752	200716	B061	T1	E	TABR	A	M	1536	159	16.1767	5.41799	27.7525	48.8469	27.5112	Fall
SM3W_0+1_0_20200717_031757_000.wav	SM3W	0	20200717	31757	200716	B061	T1	E	TABR	A	M	5969	47	8.42311	2.48375	40.3015	44.9041	30.1214	Fall
SM3W_0+1_0_20200717_031757_000.wav	SM3W	0	20200717	31757	200716	B061	T1	E	TABR	A	M	2781	144	8.42311	1.77227	29.2735	32.7329	25.8967	Fall
SM3W_0+1_0_20200717_031757_000.wav	SM3W	0	20200717	31757	200716	B061	T1	E	TABR	A	M	1684	33	8.42311	4.5277	29.2208	48.7944	27.4188	Fall
SM3W_0+1_0_20200717_031757_000.wav	SM3W	0	20200717	31757	200716	B061	T1	E	TABR	A	M	6275	89	8.42311	4.34092	28.7177	47.7481	25.881	Fall
SM3W_0+1_0_20200717_031757_000.wav	SM3W	0	20200717	31757	200716	B061	T1	E	TABR	A	M	1650	80	8.42311	4.88115	28.363	46.5497	26.2514	Fall
SM3W_0+1_0_20200717_031757_000.wav	SM3W	0	20200717	31757	200716	B061	T1	E	TABR	A	M	6186	81	8.42311	4.24705	28.2779	46.9902	26.0584	Fall
SM3W_0+1_0_20200717_031757_000.wav	SM3W	0	20200717	31757	200716	B061	T1	E	TABR	A	M	6482	107	8.42311	6.14375	21.2313	48.3538	21.2106	Fall
SM3W_0+1_0_20200717_031813_000.wav	SM3W	0	20200717	31813	200716	B061	T1	E	TABR	A	M	3369	17	12.7323	3.87431	32.5468	47.3208	21.0818	Fall
SM3W_0+1_0_20200717_031813_000.wav	SM3W	0	20200717	31813	200716	B061	T1	E	TABR	A	M	4453	89	12.7323	4.48984	30.9578	45.5215	26.9408	Fall
SM3W_0+1_0_20200717_031813_000.wav	SM3W	0	20200717	31813	200716	B061	T1	E	TABR	A	M	653	131	12.7323	5.42078	29.3791	48.8007	27.9114	Fall
SM3W_0+1_0_20200717_031813_000.wav	SM3W	0	20200717	31813	200716	B061	T1	E	TABR	A	M	3483	18	12.7323	2.94504	28.8961	47.8519	25.3993	Fall
SM3W_0+1_0_20200717_031813_000.wav	SM3W	0	20200717	31813	200716	B061	T1	E	TABR	A	M	3076	25	12.7323	4.76644	28.8854	51.9797	25.7418	Fall
SM3W_0+1_0_20200717_031813_000.wav	SM3W	0	20200717	31813	200716	B061	T1	E	TABR	A	M	4537	17	12.7323	2.81122	28.6543	48.778	27.49	Fall
[truncated: 108,953 more rows]
