# Supplementary material for: Species-specific acoustic responses by bats to ultrasonic stimuli used for reducing bat-wind turbine interactions
Source: PeerJ. 2026 Apr 28;14:e21231. doi: 10.7717/peerj.21231 (PMC13134550; doi:10.7717/peerj.21231)
Supplement: Supplemental Information 2 [file peerj-14-21231-s002.xlsx]

## Sheet: Sheet1
Filename	Detector ID	Channel Recorded	Date	Time	Event ID	Bat ID	Treatment	UAD ID	Pulse ID	Age	Sex	TimeInFile	PrecedingIntrvl	CallsPerSec	CallDuration	Fc	HiFreq	LowFreq	Season
SM3M_0+1_0_20200724_014608_000.wav	SM3M	0	20200724	14608	200723	B071	T00	E	MYVE	A	F	3934	0	4.64686	3.26441	40.5333	72.4074	36.3065	Fall
SM3M_0+1_0_20200724_014608_000.wav	SM3M	0	20200724	14608	200723	B071	T00	E	MYVE	A	F	4041	108	4.64686	3.80596	40.9462	77.7845	36.3328	Fall
SM3M_0+1_0_20200724_014608_000.wav	SM3M	0	20200724	14608	200723	B071	T00	E	MYVE	A	F	4157	116	4.64686	3.46254	41.0892	75.6358	36.5889	Fall
SM3M_0+1_0_20200724_014608_000.wav	SM3M	0	20200724	14608	200723	B071	T00	E	MYVE	A	F	4252	95	4.64686	3.99648	40.8003	78.4086	36.0197	Fall
SM3M_0+1_0_20200724_014608_000.wav	SM3M	0	20200724	14608	200723	B071	T00	E	MYVE	A	F	4305	52	4.64686	2.81438	42.6903	73.997	39.7871	Fall
SM3M_0+1_0_20200724_014608_000.wav	SM3M	0	20200724	14608	200723	B071	T00	E	MYVE	A	F	4373	69	4.64686	4.08608	41.3333	84.2194	37.5073	Fall
SM3M_0+1_0_20200724_014608_000.wav	SM3M	0	20200724	14608	200723	B071	T00	E	MYVE	A	F	4414	42	4.64686	2.94408	42.5638	75.4879	39.5405	Fall
SM3M_0+1_0_20200724_014608_000.wav	SM3M	0	20200724	14608	200723	B071	T00	E	MYVE	A	F	4465	51	4.64686	3.39362	42.5438	84.8558	38.8294	Fall
SM3M_0+1_0_20200724_014608_000.wav	SM3M	0	20200724	14608	200723	B071	T00	E	MYVE	A	F	4479	12	4.64686	2.67058	43.0863	66.466	39.8643	Fall
SM3M_0+1_0_20200724_014608_000.wav	SM3M	0	20200724	14608	200723	B071	T00	E	MYVE	A	F	4531	52	4.64686	3.95314	41.0687	78.1465	36.4461	Fall
SM3M_0+1_0_20200724_014608_000.wav	SM3M	0	20200724	14608	200723	B071	T00	E	MYVE	A	F	4588	60	4.64686	4.24987	42.4035	84.8907	37.5899	Fall
SM3M_0+1_0_20200724_014608_000.wav	SM3M	0	20200724	14608	200723	B071	T00	E	MYVE	A	F	4630	40	4.64686	3.05949	42.7949	69.6611	39.6149	Fall
SM3M_0+1_0_20200724_014608_000.wav	SM3M	0	20200724	14608	200723	B071	T00	E	MYVE	A	F	4661	32	4.64686	4.12485	41.5358	80.1862	36.562	Fall
SM3M_0+1_0_20200724_014608_000.wav	SM3M	0	20200724	14608	200723	B071	T00	E	MYVE	A	F	4729	67	4.64686	2.33055	41.1554	51.8011	37.2911	Fall
SM3M_0+1_0_20200724_014608_000.wav	SM3M	0	20200724	14608	200723	B071	T00	E	MYVE	A	F	4799	72	4.64686	3.99758	41.5781	81.9458	38.0468	Fall
SM3M_0+1_0_20200724_014608_000.wav	SM3M	0	20200724	14608	200723	B071	T00	E	MYVE	A	F	4867	69	4.64686	4.0099	41.3965	88.386	36.7659	Fall
SM3M_0+1_0_20200724_014608_000.wav	SM3M	0	20200724	14608	200723	B071	T00	E	MYVE	A	F	4930	61	4.64686	2.70209	41.9737	59.4646	36.7977	Fall
SM3M_0+1_0_20200724_014608_000.wav	SM3M	0	20200724	14608	200723	B071	T00	E	MYVE	A	F	4974	45	4.64686	3.5025	42.6656	83.7446	37.6939	Fall
SM3M_0+1_0_20200724_014608_000.wav	SM3M	0	20200724	14608	200723	B071	T00	E	MYVE	A	F	5023	50	4.64686	3.00351	41.9244	79.1847	37.2885	Fall
SM3M_0+1_0_20200724_014608_000.wav	SM3M	0	20200724	14608	200723	B071	T00	E	MYVE	A	F	5045	20	4.64686	2.45767	42.1096	56.8281	36.8862	Fall
SM3M_0+1_0_20200724_014608_000.wav	SM3M	0	20200724	14608	200723	B071	T00	E	MYVE	A	F	5092	49	4.64686	3.2857	42.5994	79.2955	36.7708	Fall
SM3M_0+1_0_20200724_014608_000.wav	SM3M	0	20200724	14608	200723	B071	T00	E	MYVE	A	F	5117	24	4.64686	2.85614	41.9822	67.6263	37.6396	Fall
SM3M_0+1_0_20200724_014608_000.wav	SM3M	0	20200724	14608	200723	B071	T00	E	MYVE	A	F	5176	59	4.64686	3.3676	51.6165	57.5779	36.5765	Fall
SM3M_0+1_0_20200724_014608_000.wav	SM3M	0	20200724	14608	200723	B071	T00	E	MYVE	A	F	5242	65	4.64686	2.03021	41.9274	53.9831	37.5037	Fall
SM3M_0+1_0_20200724_014608_000.wav	SM3M	0	20200724	14608	200723	B071	T00	E	MYVE	A	F	5371	130	4.64686	2.2976	42.0756	56.8945	37.6273	Fall
SM3M_0+1_0_20200724_014608_000.wav	SM3M	0	20200724	14608	200723	B071	T00	E	MYVE	A	F	5585	213	4.64686	2.84764	42.8733	67.9423	38.485	Fall
SM3M_0+1_0_20200724_014608_000.wav	SM3M	0	20200724	14608	200723	B071	T00	E	MYVE	A	F	5703	119	4.64686	2.93633	43.245	71.7761	38.627	Fall
SM3M_0+1_0_20200724_014608_000.wav	SM3M	0	20200724	14608	200723	B071	T00	E	MYVE	A	F	5830	128	4.64686	2.50076	43.147	67.4868	36.6692	Fall
SM3M_0+1_0_20200724_014608_000.wav	SM3M	0	20200724	14608	200723	B071	T00	E	MYVE	A	F	5905	75	4.64686	2.29162	45.5474	64.4727	36.1571	Fall
SM3M_0+1_0_20200724_014608_000.wav	SM3M	0	20200724	14608	200723	B071	T00	E	MYVE	A	F	5989	83	4.64686	1.93973	43.1493	59.1249	39.0333	Fall
SM3M_0+1_0_20200724_014608_000.wav	SM3M	0	20200724	14608	200723	B071	T00	E	MYVE	A	F	6075	86	4.64686	1.78531	42.8315	54.9998	38.2947	Fall
SM3M_0+1_0_20200724_014608_000.wav	SM3M	0	20200724	14608	200723	B071	T00	E	MYVE	A	F	6192	117	4.64686	1.87719	42.9425	55.7273	38.6611	Fall
SM3M_0+1_0_20200724_014608_000.wav	SM3M	0	20200724	14608	200723	B071	T00	E	MYVE	A	F	6249	57	4.64686	2.3553	41.9155	63.1475	39.6256	Fall
SM3M_0+1_0_20200724_014608_000.wav	SM3M	0	20200724	14608	200723	B071	T00	E	MYVE	A	F	7640	1391	4.64686	2.74199	42.4101	75.5821	37.6428	Fall
SM3M_0+1_0_20200724_014608_000.wav	SM3M	0	20200724	14608	200723	B071	T00	E	MYVE	A	F	7730	90	4.64686	2.75154	42.3612	77.1696	38.2227	Fall
SM3M_0+1_0_20200724_014608_000.wav	SM3M	0	20200724	14608	200723	B071	T00	E	MYVE	A	F	7859	130	4.64686	3.31447	40.9554	78.5059	36.4747	Fall
SM3M_0+1_0_20200724_014608_000.wav	SM3M	0	20200724	14608	200723	B071	T00	E	MYVE	A	F	7965	106	4.64686	2.62229	42.1568	74.0917	38.6329	Fall
SM3W_0+1_0_20200724_014618_000.wav	SM3W	0	20200724	14618	200723	B071	T00	E	MYVE	A	F	1846	0	8.66625	2.15057	48.4052	77.8511	38.3463	Fall
SM3W_0+1_0_20200724_014618_000.wav	SM3W	0	20200724	14618	200723	B071	T00	E	MYVE	A	F	2164	318	8.66625	2.14549	43.8175	76.618	38.9251	Fall
SM3W_0+1_0_20200724_014618_000.wav	SM3W	0	20200724	14618	200723	B071	T00	E	MYVE	A	F	2210	46	8.66625	2.2155	47.9178	78.3575	38.0875	Fall
SM3W_0+1_0_20200724_014618_000.wav	SM3W	0	20200724	14618	200723	B071	T00	E	MYVE	A	F	2251	42	8.66625	2.09782	47.991	76.4854	38.4083	Fall
SM3W_0+1_0_20200724_014618_000.wav	SM3W	0	20200724	14618	200723	B071	T00	E	MYVE	A	F	2286	35	8.66625	3.02512	41.2325	76.407	37.7733	Fall
SM3W_0+1_0_20200724_014618_000.wav	SM3W	0	20200724	14618	200723	B071	T00	E	MYVE	A	F	2299	13	8.66625	2.11287	47.5331	77.3086	38.4843	Fall
SM3W_0+1_0_20200724_014618_000.wav	SM3W	0	20200724	14618	200723	B071	T00	E	MYVE	A	F	2338	39	8.66625	2.18374	43.3949	78.8199	38.5003	Fall
SM3W_0+1_0_20200724_014618_000.wav	SM3W	0	20200724	14618	200723	B071	T00	E	MYVE	A	F	2387	49	8.66625	2.14721	42.1074	76.4909	38.7298	Fall
SM3W_0+1_0_20200724_014618_000.wav	SM3W	0	20200724	14618	200723	B071	T00	E	MYVE	A	F	2428	41	8.66625	2.02826	47.3805	78.22	38.4213	Fall
SM3W_0+1_0_20200724_014618_000.wav	SM3W	0	20200724	14618	200723	B071	T00	E	MYVE	A	F	2461	33	8.66625	1.93765	43.027	77.1157	38.3405	Fall
SM3W_0+1_0_20200724_014618_000.wav	SM3W	0	20200724	14618	200723	B071	T00	E	MYVE	A	F	2505	44	8.66625	3.3827	43.2157	75.7769	39.5775	Fall
SM3W_0+1_0_20200724_014618_000.wav	SM3W	0	20200724	14618	200723	B071	T00	E	MYVE	A	F	2620	115	8.66625	3.68045	41.9144	73.9209	38.5857	Fall
SM3W_0+1_0_20200724_014618_000.wav	SM3W	0	20200724	14618	200723	B071	T00	E	MYVE	A	F	2692	72	8.66625	3.69005	42.3887	73.687	38.2173	Fall
SM3W_0+1_0_20200724_014618_000.wav	SM3W	0	20200724	14618	200723	B071	T00	E	MYVE	A	F	2787	95	8.66625	3.65619	41.8439	73.2418	39.0005	Fall
SM3W_0+1_0_20200724_014618_000.wav	SM3W	0	20200724	14618	200723	B071	T00	E	MYVE	A	F	2904	117	8.66625	1.92803	42.1324	80.1819	38.0324	Fall
SM3W_0+1_0_20200724_014618_000.wav	SM3W	0	20200724	14618	200723	B071	T00	E	MYVE	A	F	2977	74	8.66625	3.90142	42.4666	71.8607	38.5215	Fall
SM3W_0+1_0_20200724_014618_000.wav	SM3W	0	20200724	14618	200723	B071	T00	E	MYVE	A	F	2999	21	8.66625	2.07779	42.3001	80.3986	37.9145	Fall
SM3W_0+1_0_20200724_014618_000.wav	SM3W	0	20200724	14618	200723	B071	T00	E	MYVE	A	F	3033	34	8.66625	1.95296	41.9607	77.4542	38.1947	Fall
SM3W_0+1_0_20200724_014618_000.wav	SM3W	0	20200724	14618	200723	B071	T00	E	MYVE	A	F	3047	15	8.66625	3.72368	42.4465	73.4626	39.2345	Fall
SM3W_0+1_0_20200724_014618_000.wav	SM3W	0	20200724	14618	200723	B071	T00	E	MYVE	A	F	3082	34	8.66625	2.10741	42.3539	78.0287	39.6405	Fall
SM3W_0+1_0_20200724_014618_000.wav	SM3W	0	20200724	14618	200723	B071	T00	E	MYVE	A	F	3124	43	8.66625	2.03843	42.0313	83.8078	38.7885	Fall
SM3W_0+1_0_20200724_014618_000.wav	SM3W	0	20200724	14618	200723	B071	T00	E	MYVE	A	F	3149	25	8.66625	3.6391	42.2298	75.4996	38.7922	Fall
SM3W_0+1_0_20200724_014618_000.wav	SM3W	0	20200724	14618	200723	B071	T00	E	MYVE	A	F	3165	15	8.66625	2.22602	43.2456	84.9182	39.5436	Fall
SM3W_0+1_0_20200724_014618_000.wav	SM3W	0	20200724	14618	200723	B071	T00	E	MYVE	A	F	3204	39	8.66625	2.06598	42.4451	80.2685	38.7192	Fall
SM3W_0+1_0_20200724_014618_000.wav	SM3W	0	20200724	14618	200723	B071	T00	E	MYVE	A	F	3248	43	8.66625	3.8663	42.1824	75.6588	38.3246	Fall
SM3W_0+1_0_20200724_014618_000.wav	SM3W	0	20200724	14618	200723	B071	T00	E	MYVE	A	F	3287	40	8.66625	1.93888	42.6299	76.7385	38.5811	Fall
SM3W_0+1_0_20200724_014618_000.wav	SM3W	0	20200724	14618	200723	B071	T00	E	MYVE	A	F	3340	53	8.66625	2.06252	42.0264	73.827	38.2986	Fall
SM3W_0+1_0_20200724_014618_000.wav	SM3W	0	20200724	14618	200723	B071	T00	E	MYVE	A	F	3364	24	8.66625	3.62383	41.9719	77.6902	38.6636	Fall
SM3W_0+1_0_20200724_014618_000.wav	SM3W	0	20200724	14618	200723	B071	T00	E	MYVE	A	F	3392	27	8.66625	1.74557	42.3613	67.0243	38.941	Fall
SM3W_0+1_0_20200724_014618_000.wav	SM3W	0	20200724	14618	200723	B071	T00	E	MYVE	A	F	3432	40	8.66625	2.08175	42.5111	75.6762	38.96	Fall
SM3W_0+1_0_20200724_014618_000.wav	SM3W	0	20200724	14618	200723	B071	T00	E	MYVE	A	F	3460	28	8.66625	3.4203	42.3137	76.3969	38.4686	Fall
SM3W_0+1_0_20200724_014618_000.wav	SM3W	0	20200724	14618	200723	B071	T00	E	MYVE	A	F	3482	21	8.66625	2.1543	42.4464	75.7671	39.3585	Fall
SM3W_0+1_0_20200724_014618_000.wav	SM3W	0	20200724	14618	200723	B071	T00	E	MYVE	A	F	3524	43	8.66625	1.88387	42.2354	66.487	38.3859	Fall
SM3W_0+1_0_20200724_014618_000.wav	SM3W	0	20200724	14618	200723	B071	T00	E	MYVE	A	F	3554	29	8.66625	3.02977	42.736	75.5359	39.3118	Fall
SM3W_0+1_0_20200724_014618_000.wav	SM3W	0	20200724	14618	200723	B071	T00	E	MYVE	A	F	3612	42	8.66625	2.75437	43.1032	71.0991	40.1155	Fall
SM3W_0+1_0_20200724_014618_000.wav	SM3W	0	20200724	14618	200723	B071	T00	E	MYVE	A	F	3704	93	8.66625	2.98726	42.2632	72.1387	37.8539	Fall
SM3W_0+1_0_20200724_014618_000.wav	SM3W	0	20200724	14618	200723	B071	T00	E	MYVE	A	F	3787	83	8.66625	2.82779	42.7747	74.8534	40.2273	Fall
SM3W_0+1_0_20200724_014618_000.wav	SM3W	0	20200724	14618	200723	B071	T00	E	MYVE	A	F	3882	95	8.66625	2.49171	41.4166	68.25	38.0888	Fall
SM3W_0+1_0_20200724_014618_000.wav	SM3W	0	20200724	14618	200723	B071	T00	E	MYVE	A	F	4010	128	8.66625	2.70121	42.359	71.4851	38.4424	Fall
SM3W_0+1_0_20200724_014618_000.wav	SM3W	0	20200724	14618	200723	B071	T00	E	MYVE	A	F	4105	95	8.66625	2.53443	41.803	66.3753	38.8684	Fall
SM3W_0+1_0_20200724_014618_000.wav	SM3W	0	20200724	14618	200723	B071	T00	E	MYVE	A	F	4185	82	8.66625	2.72817	42.4135	66.9021	39.2811	Fall
SM3W_0+1_0_20200724_014618_000.wav	SM3W	0	20200724	14618	200723	B071	T00	E	MYVE	A	F	4256	70	8.66625	2.79816	42.0078	65.4565	39.8721	Fall
SM3W_0+1_0_20200724_014618_000.wav	SM3W	0	20200724	14618	200723	B071	T00	E	MYVE	A	F	4342	85	8.66625	2.82494	42.5842	67.4359	38.5493	Fall
SM3W_0+1_0_20200724_014618_000.wav	SM3W	0	20200724	14618	200723	B071	T00	E	MYVE	A	F	4399	57	8.66625	2.40892	43.0739	64.2158	39.195	Fall
SM3W_0+1_0_20200724_014618_000.wav	SM3W	0	20200724	14618	200723	B071	T00	E	MYVE	A	F	4464	64	8.66625	2.133	43.0426	56.1781	39.2739	Fall
SM3W_0+1_0_20200724_014618_000.wav	SM3W	0	20200724	14618	200723	B071	T00	E	MYVE	A	F	4533	69	8.66625	2.63188	42.8707	58.8234	40.0746	Fall
SM3W_0+1_0_20200724_014618_000.wav	SM3W	0	20200724	14618	200723	B071	T00	E	MYVE	A	F	4624	91	8.66625	2.39411	42.8946	53.9758	38.9498	Fall
SM3W_0+1_0_20200724_014618_000.wav	SM3W	0	20200724	14618	200723	B071	T00	E	MYVE	A	F	5561	937	8.66625	3.62075	41.8035	58.2448	37.8639	Fall
SM3W_0+1_0_20200724_014618_000.wav	SM3W	0	20200724	14618	200723	B071	T00	E	MYVE	A	F	5693	132	8.66625	3.46929	40.9035	55.4622	40.9035	Fall
SM3W_0+1_0_20200724_014618_000.wav	SM3W	0	20200724	14618	200723	B071	T00	E	MYVE	A	F	5827	134	8.66625	3.63666	42.0545	57.5704	38.8108	Fall
SM3W_0+1_0_20200724_014618_000.wav	SM3W	0	20200724	14618	200723	B071	T00	E	MYVE	A	F	5897	70	8.66625	3.35751	42.5917	57.8723	39.3177	Fall
SM3W_0+1_0_20200724_014618_000.wav	SM3W	0	20200724	14618	200723	B071	T00	E	MYVE	A	F	5985	89	8.66625	3.41624	41.2495	56.6322	38.0411	Fall
SM3W_0+1_0_20200724_014618_000.wav	SM3W	0	20200724	14618	200723	B071	T00	E	MYVE	A	F	6089	104	8.66625	3.46092	42.0981	59.2201	38.5335	Fall
SM3W_0+1_0_20200724_014618_000.wav	SM3W	0	20200724	14618	200723	B071	T00	E	MYVE	A	F	6216	127	8.66625	3.31516	41.9902	59.0889	37.7979	Fall
SM3W_0+1_0_20200724_014618_000.wav	SM3W	0	20200724	14618	200723	B071	T00	E	MYVE	A	F	6465	249	8.66625	3.44243	41.1416	59.0314	37.2254	Fall
SM3M_0+1_0_20200724_014624_000.wav	SM3M	0	20200724	14624	200723	B071	T00	E	MYVE	A	F	2010	0	9.48462	2.94845	44.0309	87.0437	38.6934	Fall
SM3M_0+1_0_20200724_014624_000.wav	SM3M	0	20200724	14624	200723	B071	T00	E	MYVE	A	F	2070	60	9.48462	3.00326	44.0986	87.9283	39.8404	Fall
SM3M_0+1_0_20200724_014624_000.wav	SM3M	0	20200724	14624	200723	B071	T00	E	MYVE	A	F	2130	60	9.48462	2.67512	43.3384	86.6031	39.5043	Fall
SM3M_0+1_0_20200724_014624_000.wav	SM3M	0	20200724	14624	200723	B071	T00	E	MYVE	A	F	2189	58	9.48462	2.93045	43.1089	86.1781	39.6816	Fall
SM3M_0+1_0_20200724_014624_000.wav	SM3M	0	20200724	14624	200723	B071	T00	E	MYVE	A	F	2215	26	9.48462	2.71102	43.7787	83.6576	39.2377	Fall
SM3M_0+1_0_20200724_014624_000.wav	SM3M	0	20200724	14624	200723	B071	T00	E	MYVE	A	F	2242	27	9.48462	2.93648	42.8246	86.4913	39.8054	Fall
SM3M_0+1_0_20200724_014624_000.wav	SM3M	0	20200724	14624	200723	B071	T00	E	MYVE	A	F	2286	45	9.48462	2.51516	43.3047	87.8935	39.4958	Fall
SM3M_0+1_0_20200724_014624_000.wav	SM3M	0	20200724	14624	200723	B071	T00	E	MYVE	A	F	2320	35	9.48462	3.22329	42.4333	83.049	38.9556	Fall
SM3M_0+1_0_20200724_014624_000.wav	SM3M	0	20200724	14624	200723	B071	T00	E	MYVE	A	F	2379	60	9.48462	2.44954	42.3174	84.5593	38.6436	Fall
SM3M_0+1_0_20200724_014624_000.wav	SM3M	0	20200724	14624	200723	B071	T00	E	MYVE	A	F	2419	38	9.48462	2.23016	43.4013	88.3044	38.7078	Fall
SM3M_0+1_0_20200724_014624_000.wav	SM3M	0	20200724	14624	200723	B071	T00	E	MYVE	A	F	2449	30	9.48462	2.07994	41.9327	87.0714	38.2344	Fall
SM3M_0+1_0_20200724_014624_000.wav	SM3M	0	20200724	14624	200723	B071	T00	E	MYVE	A	F	2484	35	9.48462	1.98415	43.3101	89.2271	39.2171	Fall
SM3M_0+1_0_20200724_014624_000.wav	SM3M	0	20200724	14624	200723	B071	T00	E	MYVE	A	F	2518	34	9.48462	2.12273	42.9103	89.4267	38.9747	Fall
SM3M_0+1_0_20200724_014624_000.wav	SM3M	0	20200724	14624	200723	B071	T00	E	MYVE	A	F	2552	33	9.48462	1.9259	41.3313	89.7004	37.173	Fall
SM3M_0+1_0_20200724_014624_000.wav	SM3M	0	20200724	14624	200723	B071	T00	E	MYVE	A	F	2585	35	9.48462	1.95037	42.3302	89.4686	38.836	Fall
SM3M_0+1_0_20200724_014624_000.wav	SM3M	0	20200724	14624	200723	B071	T00	E	MYVE	A	F	2619	33	9.48462	1.93375	43.1756	91.6893	38.6971	Fall
SM3M_0+1_0_20200724_014624_000.wav	SM3M	0	20200724	14624	200723	B071	T00	E	MYVE	A	F	2651	32	9.48462	1.74315	42.2171	90.8711	38.3738	Fall
SM3M_0+1_0_20200724_014624_000.wav	SM3M	0	20200724	14624	200723	B071	T00	E	MYVE	A	F	2683	31	9.48462	1.87049	42.7973	90.4408	38.4959	Fall
SM3M_0+1_0_20200724_014624_000.wav	SM3M	0	20200724	14624	200723	B071	T00	E	MYVE	A	F	2717	34	9.48462	2.01669	42.1671	89.0136	37.6242	Fall
SM3M_0+1_0_20200724_014624_000.wav	SM3M	0	20200724	14624	200723	B071	T00	E	MYVE	A	F	2797	35	9.48462	1.89552	42.6291	87.7034	39.7475	Fall
SM3M_0+1_0_20200724_014624_000.wav	SM3M	0	20200724	14624	200723	B071	T00	E	MYVE	A	F	2869	73	9.48462	2.46262	45.3381	82.1249	39.5266	Fall
SM3M_0+1_0_20200724_014624_000.wav	SM3M	0	20200724	14624	200723	B071	T00	E	MYVE	A	F	2913	43	9.48462	2.02729	41.4395	78.3652	37.1082	Fall
SM3M_0+1_0_20200724_014624_000.wav	SM3M	0	20200724	14624	200723	B071	T00	E	MYVE	A	F	2991	79	9.48462	3.23317	42.3754	73.4361	39.7558	Fall
SM3M_0+1_0_20200724_014624_000.wav	SM3M	0	20200724	14624	200723	B071	T00	E	MYVE	A	F	3004	13	9.48462	2.21061	42.6975	77.3574	38.7611	Fall
SM3M_0+1_0_20200724_014624_000.wav	SM3M	0	20200724	14624	200723	B071	T00	E	MYVE	A	F	3060	56	9.48462	2.9829	42.2431	66.7981	39.313	Fall
SM3M_0+1_0_20200724_014624_000.wav	SM3M	0	20200724	14624	200723	B071	T00	E	MYVE	A	F	3127	67	9.48462	3.07077	42.447	69.0946	39.6932	Fall
SM3M_0+1_0_20200724_014624_000.wav	SM3M	0	20200724	14624	200723	B071	T00	E	MYVE	A	F	3141	14	9.48462	1.92441	40.4711	67.6115	37.3859	Fall
SM3M_0+1_0_20200724_014624_000.wav	SM3M	0	20200724	14624	200723	B071	T00	E	MYVE	A	F	3197	55	9.48462	2.30928	41.4647	72.5918	37.3012	Fall
SM3M_0+1_0_20200724_014624_000.wav	SM3M	0	20200724	14624	200723	B071	T00	E	MYVE	A	F	3217	19	9.48462	2.83232	41.6179	65.629	39.4392	Fall
SM3M_0+1_0_20200724_014624_000.wav	SM3M	0	20200724	14624	200723	B071	T00	E	MYVE	A	F	3257	41	9.48462	2.32415	41.2493	66.6221	37.0157	Fall
SM3M_0+1_0_20200724_014624_000.wav	SM3M	0	20200724	14624	200723	B071	T00	E	MYVE	A	F	3272	15	9.48462	2.18528	42.7208	52.2101	39.7311	Fall
SM3M_0+1_0_20200724_014624_000.wav	SM3M	0	20200724	14624	200723	B071	T00	E	MYVE	A	F	3335	63	9.48462	2.83558	41.6506	64.3359	39.0801	Fall
SM3M_0+1_0_20200724_014624_000.wav	SM3M	0	20200724	14624	200723	B071	T00	E	MYVE	A	F	3446	112	9.48462	2.29176	41.9286	55.7353	36.8294	Fall
SM3M_0+1_0_20200724_014624_000.wav	SM3M	0	20200724	14624	200723	B071	T00	E	MYVE	A	F	3503	57	9.48462	2.21442	42.8404	58.0025	39.1988	Fall
SM3M_0+1_0_20200724_014624_000.wav	SM3M	0	20200724	14624	200723	B071	T00	E	MYVE	A	F	3572	69	9.48462	2.28087	41.4122	54.5841	36.6255	Fall
SM3M_0+1_0_20200724_014624_000.wav	SM3M	0	20200724	14624	200723	B071	T00	E	MYVE	A	F	3660	87	9.48462	2.68633	41.1081	61.0541	37.7004	Fall
SM3M_0+1_0_20200724_014624_000.wav	SM3M	0	20200724	14624	200723	B071	T00	E	MYVE	A	F	3683	22	9.48462	2.39271	41.5063	66.133	37.1445	Fall
SM3M_0+1_0_20200724_014624_000.wav	SM3M	0	20200724	14624	200723	B071	T00	E	MYVE	A	F	3771	89	9.48462	2.6806	41.7921	62.8207	36.7165	Fall
SM3M_0+1_0_20200724_014624_000.wav	SM3M	0	20200724	14624	200723	B071	T00	E	MYVE	A	F	3870	99	9.48462	2.73698	41.9632	63.3185	36.8931	Fall
SM3M_0+1_0_20200724_014624_000.wav	SM3M	0	20200724	14624	200723	B071	T00	E	MYVE	A	F	3967	97	9.48462	2.96922	41.0012	65.6587	37.1657	Fall
SM3M_0+1_0_20200724_014624_000.wav	SM3M	0	20200724	14624	200723	B071	T00	E	MYVE	A	F	4069	102	9.48462	2.61367	42.0427	64.5541	36.7263	Fall
SM3M_0+1_0_20200724_014624_000.wav	SM3M	0	20200724	14624	200723	B071	T00	E	MYVE	A	F	4537	468	9.48462	3.35726	41.1168	60.9473	35.6886	Fall
SM3E_0+1_0_20200724_014632_000.wav	SM3E	0	20200724	14632	200723	B071	T00	E	MYVE	A	F	3044	0	5.88695	2.86435	42.337	79.4451	37.6548	Fall
SM3E_0+1_0_20200724_014632_000.wav	SM3E	0	20200724	14632	200723	B071	T00	E	MYVE	A	F	3177	133	5.88695	3.02645	42.4268	80.8796	38.2079	Fall
SM3E_0+1_0_20200724_014632_000.wav	SM3E	0	20200724	14632	200723	B071	T00	E	MYVE	A	F	3238	62	5.88695	3.22675	42.629	80.7332	38.805	Fall
SM3E_0+1_0_20200724_014632_000.wav	SM3E	0	20200724	14632	200723	B071	T00	E	MYVE	A	F	3311	72	5.88695	3.00988	42.082	80.1654	37.6585	Fall
SM3E_0+1_0_20200724_014632_000.wav	SM3E	0	20200724	14632	200723	B071	T00	E	MYVE	A	F	3374	64	5.88695	3.36061	45.124	85.7324	40.0857	Fall
SM3E_0+1_0_20200724_014632_000.wav	SM3E	0	20200724	14632	200723	B071	T00	E	MYVE	A	F	3512	60	5.88695	3.26877	44.4134	83.8897	38.7374	Fall
SM3E_0+1_0_20200724_014632_000.wav	SM3E	0	20200724	14632	200723	B071	T00	E	MYVE	A	F	3581	69	5.88695	3.32124	45.5312	84.2888	37.3624	Fall
SM3E_0+1_0_20200724_014632_000.wav	SM3E	0	20200724	14632	200723	B071	T00	E	MYVE	A	F	3952	58	5.88695	2.48457	42.5871	67.1839	37.371	Fall
SM3E_0+1_0_20200724_014632_000.wav	SM3E	0	20200724	14632	200723	B071	T00	E	MYVE	A	F	4415	463	5.88695	1.7991	42.4926	76.1009	38.9439	Fall
SM3E_0+1_0_20200724_014632_000.wav	SM3E	0	20200724	14632	200723	B071	T00	E	MYVE	A	F	4496	83	5.88695	1.74618	41.7434	74.4636	35.8523	Fall
SM3E_0+1_0_20200724_014632_000.wav	SM3E	0	20200724	14632	200723	B071	T00	E	MYVE	A	F	4843	45	5.88695	1.81766	42.5207	87.9215	39.8689	Fall
SM3E_0+1_0_20200724_014632_000.wav	SM3E	0	20200724	14632	200723	B071	T00	E	MYVE	A	F	4886	43	5.88695	1.65992	52.6525	87.979	40.2159	Fall
SM3E_0+1_0_20200724_014632_000.wav	SM3E	0	20200724	14632	200723	B071	T00	E	MYVE	A	F	4984	56	5.88695	2.0149	43.0046	88.8848	40.085	Fall
SM3E_0+1_0_20200724_014632_000.wav	SM3E	0	20200724	14632	200723	B071	T00	E	MYVE	A	F	5076	54	5.88695	2.28185	42.5052	87.6592	39.0714	Fall
SM3E_0+1_0_20200724_014632_000.wav	SM3E	0	20200724	14632	200723	B071	T00	E	MYVE	A	F	5339	64	5.88695	1.79564	43.403	75.0515	37.1912	Fall
SM3E_0+1_0_20200724_014632_000.wav	SM3E	0	20200724	14632	200723	B071	T00	E	MYVE	A	F	5378	38	5.88695	1.75752	46.269	78.8418	36.9541	Fall
SM3E_0+1_0_20200724_014632_000.wav	SM3E	0	20200724	14632	200723	B071	T00	E	MYVE	A	F	5458	32	5.88695	1.81869	44.6326	84.1046	36.6877	Fall
SM3E_0+1_0_20200724_014632_000.wav	SM3E	0	20200724	14632	200723	B071	T00	E	MYVE	A	F	7622	2124	5.88695	2.6984	42.4112	75.0218	37.7132	Fall
SM3E_0+1_0_20200724_014632_000.wav	SM3E	0	20200724	14632	200723	B071	T00	E	MYVE	A	F	7706	86	5.88695	2.83616	43.2991	80.3545	38.6452	Fall
SM3E_0+1_0_20200724_014632_000.wav	SM3E	0	20200724	14632	200723	B071	T00	E	MYVE	A	F	7799	92	5.88695	3.04204	43.5767	83.6534	37.6168	Fall
SM3E_0+1_0_20200724_014632_000.wav	SM3E	0	20200724	14632	200723	B071	T00	E	MYVE	A	F	7851	53	5.88695	2.82538	43.2028	82.9584	38.2074	Fall
SM3E_0+1_0_20200724_014632_000.wav	SM3E	0	20200724	14632	200723	B071	T00	E	MYVE	A	F	7908	57	5.88695	2.86086	44.1313	83.527	38.0676	Fall
SM3E_0+1_0_20200724_014632_000.wav	SM3E	0	20200724	14632	200723	B071	T00	E	MYVE	A	F	7980	72	5.88695	2.86732	44.761	87.0047	37.6938	Fall
SM3E_0+1_0_20200724_014632_000.wav	SM3E	0	20200724	14632	200723	B071	T00	E	MYVE	A	F	8027	47	5.88695	2.08986	43.3488	79.6195	37.6342	Fall
SM3E_0+1_0_20200724_014632_000.wav	SM3E	0	20200724	14632	200723	B071	T00	E	MYVE	A	F	8070	44	5.88695	2.22169	44.028	83.2072	39.654	Fall
SM3E_0+1_0_20200724_014632_000.wav	SM3E	0	20200724	14632	200723	B071	T00	E	MYVE	A	F	8117	47	5.88695	2.20203	44.2326	82.7307	39.7602	Fall
SM3E_0+1_0_20200724_014632_000.wav	SM3E	0	20200724	14632	200723	B071	T00	E	MYVE	A	F	8162	45	5.88695	2.15075	44.1203	87.1282	39.4877	Fall
SM3E_0+1_0_20200724_014632_000.wav	SM3E	0	20200724	14632	200723	B071	T00	E	MYVE	A	F	8203	41	5.88695	2.23522	43.9843	85.6023	38.2432	Fall
SM3E_0+1_0_20200724_014632_000.wav	SM3E	0	20200724	14632	200723	B071	T00	E	MYVE	A	F	8246	43	5.88695	2.04904	43.9079	83.9193	38.9918	Fall
SM3E_0+1_0_20200724_014632_000.wav	SM3E	0	20200724	14632	200723	B071	T00	E	MYVE	A	F	8279	32	5.88695	1.77882	43.4239	81.7661	39.3426	Fall
SM3E_0+1_0_20200724_014632_000.wav	SM3E	0	20200724	14632	200723	B071	T00	E	MYVE	A	F	8321	43	5.88695	2.02917	42.8797	80.3813	39.1813	Fall
SM3E_0+1_0_20200724_014632_000.wav	SM3E	0	20200724	14632	200723	B071	T00	E	MYVE	A	F	8448	48	5.88695	1.81328	42.7731	76.3499	39.2729	Fall
SM3E_0+1_0_20200724_014632_000.wav	SM3E	0	20200724	14632	200723	B071	T00	E	MYVE	A	F	8482	34	5.88695	2.01012	39.6245	78.7563	39.6245	Fall
SM3E_0+1_0_20200724_014632_000.wav	SM3E	0	20200724	14632	200723	B071	T00	E	MYVE	A	F	8577	50	5.88695	2.09635	42.9441	80.1371	39.8272	Fall
SM3E_0+1_0_20200724_014632_000.wav	SM3E	0	20200724	14632	200723	B071	T00	E	MYVE	A	F	8637	60	5.88695	1.97657	43.0326	80.5673	39.944	Fall
SM3E_0+1_0_20200724_014632_000.wav	SM3E	0	20200724	14632	200723	B071	T00	E	MYVE	A	F	8695	58	5.88695	1.80959	45.1913	67.3884	38.1934	Fall
SM3E_0+1_0_20200724_014632_000.wav	SM3E	0	20200724	14632	200723	B071	T00	E	MYVE	A	F	8741	46	5.88695	1.70125	43.6043	74.9988	39.2594	Fall
SM3E_0+1_0_20200724_014632_000.wav	SM3E	0	20200724	14632	200723	B071	T00	E	MYVE	A	F	8783	42	5.88695	1.74249	45.4252	72.1849	37.8939	Fall
SM3E_0+1_0_20200724_014632_000.wav	SM3E	0	20200724	14632	200723	B071	T00	E	MYVE	A	F	8924	43	5.88695	1.7117	42.2498	79.5763	38.8022	Fall
SM3E_0+1_0_20200724_014632_000.wav	SM3E	0	20200724	14632	200723	B071	T00	E	MYVE	A	F	12082	3117	5.88695	2.87766	44.5944	74.73	37.9533	Fall
SM3E_0+1_0_20200724_014632_000.wav	SM3E	0	20200724	14632	200723	B071	T00	E	MYVE	A	F	12137	55	5.88695	2.92599	44.5187	75.1535	38.198	Fall
SM3E_0+1_0_20200724_014632_000.wav	SM3E	0	20200724	14632	200723	B071	T00	E	MYVE	A	F	12201	64	5.88695	2.75408	44.0589	70.607	37.2375	Fall
SM3E_0+1_0_20200724_014632_000.wav	SM3E	0	20200724	14632	200723	B071	T00	E	MYVE	A	F	12259	59	5.88695	3.02272	44.6461	76.4976	38.2264	Fall
SM3E_0+1_0_20200724_014632_000.wav	SM3E	0	20200724	14632	200723	B071	T00	E	MYVE	A	F	12386	61	5.88695	3.13578	44.9163	78.2413	40.186	Fall
SM3E_0+1_0_20200724_014632_000.wav	SM3E	0	20200724	14632	200723	B071	T00	E	MYVE	A	F	12451	65	5.88695	3.1546	44.9913	78.5721	37.8854	Fall
SM3E_0+1_0_20200724_014632_000.wav	SM3E	0	20200724	14632	200723	B071	T00	E	MYVE	A	F	12496	45	5.88695	3.0224	44.5202	78.9055	38.2746	Fall
SM3E_0+1_0_20200724_014632_000.wav	SM3E	0	20200724	14632	200723	B071	T00	E	MYVE	A	F	12547	51	5.88695	3.08962	44.6442	75.8491	36.9722	Fall
SM3E_0+1_0_20200724_014632_000.wav	SM3E	0	20200724	14632	200723	B071	T00	E	MYVE	A	F	12588	41	5.88695	2.87304	45.0125	72.3937	37.5892	Fall
SM3E_0+1_0_20200724_014632_000.wav	SM3E	0	20200724	14632	200723	B071	T00	E	MYVE	A	F	12634	46	5.88695	3.03978	44.4249	77.1576	37.4012	Fall
SM3E_0+1_0_20200724_014632_000.wav	SM3E	0	20200724	14632	200723	B071	T00	E	MYVE	A	F	12744	52	5.88695	3.15804	44.4017	77.6668	37.2686	Fall
SM3E_0+1_0_20200724_014632_000.wav	SM3E	0	20200724	14632	200723	B071	T00	E	MYVE	A	F	12834	37	5.88695	2.98896	43.535	76.2147	37.0261	Fall
SM3E_0+1_0_20200724_014632_000.wav	SM3E	0	20200724	14632	200723	B071	T00	E	MYVE	A	F	12882	48	5.88695	3.16144	43.4381	76.7991	37.3145	Fall
SM3E_0+1_0_20200724_014632_000.wav	SM3E	0	20200724	14632	200723	B071	T00	E	MYVE	A	F	12933	52	5.88695	3.64319	44.4923	81.7703	37.5482	Fall
SM3E_0+1_0_20200724_014632_000.wav	SM3E	0	20200724	14632	200723	B071	T00	E	MYVE	A	F	12996	63	5.88695	3.51059	41.2822	79.2642	37.2695	Fall
SM3E_0+1_0_20200724_014632_000.wav	SM3E	0	20200724	14632	200723	B071	T00	E	MYVE	A	F	13059	63	5.88695	3.82793	41.2788	81.2429	37.0301	Fall
SM3E_0+1_0_20200724_014632_000.wav	SM3E	0	20200724	14632	200723	B071	T00	E	MYVE	A	F	13131	72	5.88695	3.41943	41.2127	80.4973	37.0942	Fall
SM3E_0+1_0_20200724_014632_000.wav	SM3E	0	20200724	14632	200723	B071	T00	E	MYVE	A	F	13192	60	5.88695	3.36497	43.0415	77.7671	37.3682	Fall
SM3E_0+1_0_20200724_014632_000.wav	SM3E	0	20200724	14632	200723	B071	T00	E	MYVE	A	F	13254	63	5.88695	2.91237	42.2029	73.05	36.7793	Fall
SM3E_0+1_0_20200724_014632_000.wav	SM3E	0	20200724	14632	200723	B071	T00	E	MYVE	A	F	13316	61	5.88695	2.75062	42.589	68.6755	37.1126	Fall
SM3E_0+1_0_20200724_014632_000.wav	SM3E	0	20200724	14632	200723	B071	T00	E	MYVE	A	F	13379	63	5.88695	2.58661	42.3261	67.277	36.9368	Fall
SM3E_0+1_0_20200724_014632_000.wav	SM3E	0	20200724	14632	200723	B071	T00	E	MYVE	A	F	14493	1114	5.88695	2.12791	43.3727	84.9656	38.45	Fall
SM3E_0+1_0_20200724_014632_000.wav	SM3E	0	20200724	14632	200723	B071	T00	E	MYVE	A	F	14613	65	5.88695	2.04459	43.8001	80.1469	38.4855	Fall
SM3E_0+1_0_20200724_014632_000.wav	SM3E	0	20200724	14632	200723	B071	T00	E	MYVE	A	F	14684	72	5.88695	2.27269	43.179	84.7446	38.0771	Fall
SM3E_0+1_0_20200724_014632_000.wav	SM3E	0	20200724	14632	200723	B071	T00	E	MYVE	A	F	14747	63	5.88695	2.10615	43.8289	77.829	39.0116	Fall
SM3E_0+1_0_20200724_014632_000.wav	SM3E	0	20200724	14632	200723	B071	T00	E	MYVE	A	F	14816	69	5.88695	2.39824	43.7342	84.7812	37.41	Fall
SM3E_0+1_0_20200724_014632_000.wav	SM3E	0	20200724	14632	200723	B071	T00	E	MYVE	A	F	14919	46	5.88695	2.16406	44.2108	83.9095	37.9533	Fall
SM3E_0+1_0_20200724_014632_000.wav	SM3E	0	20200724	14632	200723	B071	T00	E	MYVE	A	F	15103	44	5.88695	1.8844	42.9989	82.1821	38.7334	Fall
SM3E_0+1_0_20200724_014632_000.wav	SM3E	0	20200724	14632	200723	B071	T00	E	MYVE	A	F	15145	41	5.88695	1.69113	42.453	79.8661	37.9553	Fall
SM3E_0+1_0_20200724_014632_000.wav	SM3E	0	20200724	14632	200723	B071	T00	E	MYVE	A	F	17746	108	5.88695	3.19104	43.8431	83.9096	36.7965	Fall
SM3E_0+1_0_20200724_014632_000.wav	SM3E	0	20200724	14632	200723	B071	T00	E	MYVE	A	F	17820	74	5.88695	3.42209	44.7498	84.599	37.4033	Fall
SM3E_0+1_0_20200724_014632_000.wav	SM3E	0	20200724	14632	200723	B071	T00	E	MYVE	A	F	17922	103	5.88695	3.20746	44.4541	84.5464	37.1688	Fall
SM3E_0+1_0_20200724_014632_000.wav	SM3E	0	20200724	14632	200723	B071	T00	E	MYVE	A	F	17981	59	5.88695	3.68943	41.8594	85.8417	37.6405	Fall
SM3E_0+1_0_20200724_014632_000.wav	SM3E	0	20200724	14632	200723	B071	T00	E	MYVE	A	F	18099	60	5.88695	3.82245	44.0561	85.5551	38.5203	Fall
SM3E_0+1_0_20200724_014632_000.wav	SM3E	0	20200724	14632	200723	B071	T00	E	MYVE	A	F	18163	63	5.88695	3.33118	42.4979	82.9275	37.5081	Fall
SM3E_0+1_0_20200724_014632_000.wav	SM3E	0	20200724	14632	200723	B071	T00	E	MYVE	A	F	18273	58	5.88695	3.16703	44.4393	81.9761	37.305	Fall
SM3E_0+1_0_20200724_014632_000.wav	SM3E	0	20200724	14632	200723	B071	T00	E	MYVE	A	F	18389	60	5.88695	3.04172	43.9606	80.7274	36.5642	Fall
SM3E_0+1_0_20200724_014632_000.wav	SM3E	0	20200724	14632	200723	B071	T00	E	MYVE	A	F	18443	54	5.88695	2.95971	42.8015	77.1784	36.7585	Fall
SM3E_0+1_0_20200724_014632_000.wav	SM3E	0	20200724	14632	200723	B071	T00	E	MYVE	A	F	18496	52	5.88695	2.43015	42.1831	74.359	36.7817	Fall
SM3E_0+1_0_20200724_014632_000.wav	SM3E	0	20200724	14632	200723	B071	T00	E	MYVE	A	F	20075	65	5.88695	2.35942	43.6409	77.8752	37.123	Fall
SM3E_0+1_0_20200724_014632_000.wav	SM3E	0	20200724	14632	200723	B071	T00	E	MYVE	A	F	20361	108	5.88695	1.96908	43.7694	71.8342	37.7484	Fall
SM3E_0+1_0_20200724_014632_000.wav	SM3E	0	20200724	14632	200723	B071	T00	E	MYVE	A	F	20431	70	5.88695	2.20323	43.7281	71.998	37.7672	Fall
SM3E_0+1_0_20200724_014632_000.wav	SM3E	0	20200724	14632	200723	B071	T00	E	MYVE	A	F	20545	114	5.88695	1.9876	42.8315	74.2124	37.1253	Fall
SM3E_0+1_0_20200724_014632_000.wav	SM3E	0	20200724	14632	200723	B071	T00	E	MYVE	A	F	20608	63	5.88695	1.91067	42.0327	70.7668	36.6434	Fall
SM3E_0+1_0_20200724_014632_000.wav	SM3E	0	20200724	14632	200723	B071	T00	E	MYVE	A	F	20748	65	5.88695	1.91534	42.7493	71.9775	37.0972	Fall
SM3E_0+1_0_20200724_014632_000.wav	SM3E	0	20200724	14632	200723	B071	T00	E	MYVE	A	F	22646	1823	5.88695	1.83377	43.1093	71.2776	40.1536	Fall
SM3E_0+1_0_20200724_014632_000.wav	SM3E	0	20200724	14632	200723	B071	T00	E	MYVE	A	F	22951	67	5.88695	1.97402	43.8104	69.7991	38.3326	Fall
SM3E_0+1_0_20200724_014632_000.wav	SM3E	0	20200724	14632	200723	B071	T00	E	MYVE	A	F	23168	65	5.88695	2.13577	42.782	71.3797	37.18	Fall
SM3E_0+1_0_20200724_014632_000.wav	SM3E	0	20200724	14632	200723	B071	T00	E	MYVE	A	F	23253	86	5.88695	2.38226	43.2909	74.0594	37.1492	Fall
SM3E_0+1_0_20200724_014632_000.wav	SM3E	0	20200724	14632	200723	B071	T00	E	MYVE	A	F	23312	58	5.88695	2.38012	42.347	73.3729	37.3692	Fall
SM3E_0+1_0_20200724_014658_000.wav	SM3E	0	20200724	14658	200723	B071	T00	E	MYVE	A	F	1881	0	7.79196	2.85496	42.1802	65.9009	36.4056	Fall
SM3E_0+1_0_20200724_014658_000.wav	SM3E	0	20200724	14658	200723	B071	T00	E	MYVE	A	F	2065	96	7.79196	2.72937	44.6046	76.2725	36.3119	Fall
SM3E_0+1_0_20200724_014658_000.wav	SM3E	0	20200724	14658	200723	B071	T00	E	MYVE	A	F	2235	121	7.79196	3.0387	44.4464	81.3386	36.8047	Fall
SM3E_0+1_0_20200724_014658_000.wav	SM3E	0	20200724	14658	200723	B071	T00	E	MYVE	A	F	2321	84	7.79196	2.6174	43.9531	75.9821	36.6455	Fall
SM3E_0+1_0_20200724_014658_000.wav	SM3E	0	20200724	14658	200723	B071	T00	E	MYVE	A	F	2377	57	7.79196	3.25454	43.5147	78.4568	38.8896	Fall
SM3E_0+1_0_20200724_014658_000.wav	SM3E	0	20200724	14658	200723	B071	T00	E	MYVE	A	F	2496	56	7.79196	3.40395	43.1308	77.4544	38.2013	Fall
SM3E_0+1_0_20200724_014658_000.wav	SM3E	0	20200724	14658	200723	B071	T00	E	MYVE	A	F	2709	61	7.79196	2.93596	41.9877	67.8218	36.5941	Fall
SM3E_0+1_0_20200724_014658_000.wav	SM3E	0	20200724	14658	200723	B071	T00	E	MYVE	A	F	2768	59	7.79196	3.3127	41.8442	77.4943	36.6261	Fall
SM3E_0+1_0_20200724_014658_000.wav	SM3E	0	20200724	14658	200723	B071	T00	E	MYVE	A	F	2907	62	7.79196	3.13984	42.0522	76.4559	36.6973	Fall
SM3E_0+1_0_20200724_014658_000.wav	SM3E	0	20200724	14658	200723	B071	T00	E	MYVE	A	F	2974	68	7.79196	3.27032	42.6481	77.2856	36.7223	Fall
SM3E_0+1_0_20200724_014658_000.wav	SM3E	0	20200724	14658	200723	B071	T00	E	MYVE	A	F	3029	55	7.79196	3.29816	42.9849	77.4907	37.9175	Fall
SM3E_0+1_0_20200724_014658_000.wav	SM3E	0	20200724	14658	200723	B071	T00	E	MYVE	A	F	3093	63	7.79196	3.00502	41.6202	75.3775	37.25	Fall
SM3E_0+1_0_20200724_014658_000.wav	SM3E	0	20200724	14658	200723	B071	T00	E	MYVE	A	F	3398	60	7.79196	2.92398	42.6152	77.1619	37.094	Fall
SM3E_0+1_0_20200724_014658_000.wav	SM3E	0	20200724	14658	200723	B071	T00	E	MYVE	A	F	3517	61	7.79196	2.8625	42.8478	77.0851	37.3841	Fall
SM3E_0+1_0_20200724_014658_000.wav	SM3E	0	20200724	14658	200723	B071	T00	E	MYVE	A	F	3633	53	7.79196	2.38999	43.0027	71.816	37.4026	Fall
SM3E_0+1_0_20200724_014658_000.wav	SM3E	0	20200724	14658	200723	B071	T00	E	MYVE	A	F	3778	48	7.79196	2.13127	42.5107	68.1585	37.3894	Fall
SM3E_0+1_0_20200724_014658_000.wav	SM3E	0	20200724	14658	200723	B071	T00	E	MYVE	A	F	4410	63	7.79196	2.53325	44.3722	92.1265	38.5688	Fall
SM3E_0+1_0_20200724_014658_000.wav	SM3E	0	20200724	14658	200723	B071	T00	E	MYVE	A	F	4492	82	7.79196	2.69215	43.8499	89.5009	38.9395	Fall
SM3E_0+1_0_20200724_014658_000.wav	SM3E	0	20200724	14658	200723	B071	T00	E	MYVE	A	F	4605	53	7.79196	2.5554	43.205	85.983	39.4214	Fall
SM3E_0+1_0_20200724_014658_000.wav	SM3E	0	20200724	14658	200723	B071	T00	E	MYVE	A	F	4752	48	7.79196	2.27289	42.6316	87.9528	39.1573	Fall
SM3E_0+1_0_20200724_014658_000.wav	SM3E	0	20200724	14658	200723	B071	T00	E	MYVE	A	F	4796	44	7.79196	2.299	45.5144	88.175	38.0884	Fall
SM3E_0+1_0_20200724_014658_000.wav	SM3E	0	20200724	14658	200723	B071	T00	E	MYVE	A	F	4843	47	7.79196	2.16156	45.9161	88.7302	37.8828	Fall
SM3E_0+1_0_20200724_014658_000.wav	SM3E	0	20200724	14658	200723	B071	T00	E	MYVE	A	F	9638	4639	7.79196	1.88492	42.7495	80.7487	37.3457	Fall
SM3E_0+1_0_20200724_014658_000.wav	SM3E	0	20200724	14658	200723	B071	T00	E	MYVE	A	F	9706	68	7.79196	1.86651	43.0828	79.9785	37.8619	Fall
SM3E_0+1_0_20200724_014658_000.wav	SM3E	0	20200724	14658	200723	B071	T00	E	MYVE	A	F	9791	85	7.79196	1.89153	42.9389	80.1593	37.6231	Fall
SM3E_0+1_0_20200724_014658_000.wav	SM3E	0	20200724	14658	200723	B071	T00	E	MYVE	A	F	9825	35	7.79196	1.74671	43.0133	79.0044	38.1435	Fall
SM3E_0+1_0_20200724_014658_000.wav	SM3E	0	20200724	14658	200723	B071	T00	E	MYVE	A	F	9870	45	7.79196	2.10776	43.5741	81.4868	38.9683	Fall
SM3E_0+1_0_20200724_014658_000.wav	SM3E	0	20200724	14658	200723	B071	T00	E	MYVE	A	F	11671	1801	7.79196	3.08091	44.7931	82.4187	37.0509	Fall
SM3E_0+1_0_20200724_014658_000.wav	SM3E	0	20200724	14658	200723	B071	T00	E	MYVE	A	F	11725	54	7.79196	3.38949	45.1471	84.7155	37.8038	Fall
SM3E_0+1_0_20200724_014658_000.wav	SM3E	0	20200724	14658	200723	B071	T00	E	MYVE	A	F	11802	76	7.79196	3.42362	44.6026	83.8149	37.1547	Fall
SM3E_0+1_0_20200724_014658_000.wav	SM3E	0	20200724	14658	200723	B071	T00	E	MYVE	A	F	11890	88	7.79196	3.60668	44.7865	84.8532	37.3458	Fall
SM3E_0+1_0_20200724_014658_000.wav	SM3E	0	20200724	14658	200723	B071	T00	E	MYVE	A	F	12101	58	7.79196	3.77749	44.7254	85.217	37.1364	Fall
SM3E_0+1_0_20200724_014658_000.wav	SM3E	0	20200724	14658	200723	B071	T00	E	MYVE	A	F	12157	56	7.79196	4.05586	44.7828	86.0499	38.7926	Fall
SM3E_0+1_0_20200724_014658_000.wav	SM3E	0	20200724	14658	200723	B071	T00	E	MYVE	A	F	12203	47	7.79196	3.58512	44.5485	85.8537	37.8672	Fall
SM3E_0+1_0_20200724_014658_000.wav	SM3E	0	20200724	14658	200723	B071	T00	E	MYVE	A	F	12268	64	7.79196	3.94183	41.3845	84.2835	38.0877	Fall
SM3E_0+1_0_20200724_014658_000.wav	SM3E	0	20200724	14658	200723	B071	T00	E	MYVE	A	F	12341	73	7.79196	3.51112	43.1499	82.5199	37.0279	Fall
SM3E_0+1_0_20200724_014658_000.wav	SM3E	0	20200724	14658	200723	B071	T00	E	MYVE	A	F	12395	54	7.79196	3.59737	41.0666	74.1654	37.1611	Fall
SM3E_0+1_0_20200724_014658_000.wav	SM3E	0	20200724	14658	200723	B071	T00	E	MYVE	A	F	12520	54	7.79196	2.71362	41.159	66.204	35.6348	Fall
SM3E_0+1_0_20200724_014658_000.wav	SM3E	0	20200724	14658	200723	B071	T00	E	MYVE	A	F	12558	39	7.79196	3.9927	40.7301	103.762	35.9141	Fall
SM3E_0+1_0_20200724_014658_000.wav	SM3E	0	20200724	14658	200723	B071	T00	E	MYVE	A	F	12597	39	7.79196	3.06738	40.6279	75.9261	36.0813	Fall
SM3E_0+1_0_20200724_014658_000.wav	SM3E	0	20200724	14658	200723	B071	T00	E	MYVE	A	F	12636	38	7.79196	2.9297	44.0845	75.6987	36.6954	Fall
SM3E_0+1_0_20200724_014658_000.wav	SM3E	0	20200724	14658	200723	B071	T00	E	MYVE	A	F	12682	46	7.79196	2.53804	42.301	68.3161	36.7603	Fall
SM3E_0+1_0_20200724_014658_000.wav	SM3E	0	20200724	14658	200723	B071	T00	E	MYVE	A	F	12729	47	7.79196	2.15546	42.9301	59.1472	38.7511	Fall
SM3E_0+1_0_20200724_014658_000.wav	SM3E	0	20200724	14658	200723	B071	T00	E	MYVE	A	F	12784	55	7.79196	2.24033	40.6179	59.7021	36.7908	Fall
SM3E_0+1_0_20200724_014658_000.wav	SM3E	0	20200724	14658	200723	B071	T00	E	MYVE	A	F	12836	52	7.79196	2.17314	42.4397	63.348	38.699	Fall
SM3E_0+1_0_20200724_014658_000.wav	SM3E	0	20200724	14658	200723	B071	T00	E	MYVE	A	F	14306	50	7.79196	2.94601	43.1194	72.5789	37.0225	Fall
SM3E_0+1_0_20200724_014658_000.wav	SM3E	0	20200724	14658	200723	B071	T00	E	MYVE	A	F	14362	56	7.79196	3.03644	43.5277	71.4914	38.0367	Fall
SM3E_0+1_0_20200724_014658_000.wav	SM3E	0	20200724	14658	200723	B071	T00	E	MYVE	A	F	14421	59	7.79196	2.80406	42.7323	68.3698	36.6348	Fall
SM3E_0+1_0_20200724_014658_000.wav	SM3E	0	20200724	14658	200723	B071	T00	E	MYVE	A	F	14593	56	7.79196	2.99648	42.2717	67.7823	37.472	Fall
SM3E_0+1_0_20200724_014658_000.wav	SM3E	0	20200724	14658	200723	B071	T00	E	MYVE	A	F	14654	61	7.79196	2.9604	41.8022	67.5662	36.8006	Fall
SM3E_0+1_0_20200724_014658_000.wav	SM3E	0	20200724	14658	200723	B071	T00	E	MYVE	A	F	14713	60	7.79196	3.42265	40.8381	71.5216	37.1665	Fall
SM3E_0+1_0_20200724_014658_000.wav	SM3E	0	20200724	14658	200723	B071	T00	E	MYVE	A	F	14782	68	7.79196	3.08111	41.5346	70.8791	36.7623	Fall
SM3E_0+1_0_20200724_014658_000.wav	SM3E	0	20200724	14658	200723	B071	T00	E	MYVE	A	F	14835	53	7.79196	2.77041	41.3227	66.95	36.218	Fall
SM3E_0+1_0_20200724_014658_000.wav	SM3E	0	20200724	14658	200723	B071	T00	E	MYVE	A	F	14889	53	7.79196	2.78159	41.4047	68.1421	37.2036	Fall
SM3E_0+1_0_20200724_014658_000.wav	SM3E	0	20200724	14658	200723	B071	T00	E	MYVE	A	F	14999	111	7.79196	2.6478	41.38	64.7787	36.6303	Fall
SM3E_0+1_0_20200724_014658_000.wav	SM3E	0	20200724	14658	200723	B071	T00	E	MYVE	A	F	15075	76	7.79196	2.53293	41.4129	63.2907	36.4257	Fall
SM3E_0+1_0_20200724_014658_000.wav	SM3E	0	20200724	14658	200723	B071	T00	E	MYVE	A	F	15174	47	7.79196	3.02203	42.5257	74.8798	36.9521	Fall
SM3E_0+1_0_20200724_014658_000.wav	SM3E	0	20200724	14658	200723	B071	T00	E	MYVE	A	F	15250	76	7.79196	2.9324	42.186	74.6376	36.1448	Fall
SM3E_0+1_0_20200724_014658_000.wav	SM3E	0	20200724	14658	200723	B071	T00	E	MYVE	A	F	15324	74	7.79196	2.81055	42.6378	74.7161	36.8925	Fall
SM3E_0+1_0_20200724_014658_000.wav	SM3E	0	20200724	14658	200723	B071	T00	E	MYVE	A	F	15386	62	7.79196	2.79271	42.9062	75.916	37.1929	Fall
SM3E_0+1_0_20200724_014658_000.wav	SM3E	0	20200724	14658	200723	B071	T00	E	MYVE	A	F	15474	89	7.79196	2.90176	42.7926	78.7381	36.7224	Fall
SM3E_0+1_0_20200724_014658_000.wav	SM3E	0	20200724	14658	200723	B071	T00	E	MYVE	A	F	15529	55	7.79196	2.80781	43.9486	80.0223	37.9396	Fall
SM3E_0+1_0_20200724_014658_000.wav	SM3E	0	20200724	14658	200723	B071	T00	E	MYVE	A	F	15591	62	7.79196	2.78775	43.7837	75.1031	36.5622	Fall
SM3E_0+1_0_20200724_014658_000.wav	SM3E	0	20200724	14658	200723	B071	T00	E	MYVE	A	F	15666	75	7.79196	2.82668	44.0375	79.8605	37.135	Fall
SM3E_0+1_0_20200724_014658_000.wav	SM3E	0	20200724	14658	200723	B071	T00	E	MYVE	A	F	15721	55	7.79196	2.9831	44.6352	83.3095	37.7984	Fall
SM3E_0+1_0_20200724_014658_000.wav	SM3E	0	20200724	14658	200723	B071	T00	E	MYVE	A	F	15776	55	7.79196	2.76639	44.4367	78.3261	37.2866	Fall
SM3E_0+1_0_20200724_014658_000.wav	SM3E	0	20200724	14658	200723	B071	T00	E	MYVE	A	F	15823	48	7.79196	2.81864	43.4854	82.1945	37.0276	Fall
SM3E_0+1_0_20200724_014658_000.wav	SM3E	0	20200724	14658	200723	B071	T00	E	MYVE	A	F	15861	38	7.79196	3.15189	44.303	83.5476	37.2477	Fall
SM3E_0+1_0_20200724_014658_000.wav	SM3E	0	20200724	14658	200723	B071	T00	E	MYVE	A	F	15910	49	7.79196	2.78863	44.6885	76.6317	36.9951	Fall
SM3E_0+1_0_20200724_014658_000.wav	SM3E	0	20200724	14658	200723	B071	T00	E	MYVE	A	F	15966	55	7.79196	3.07251	44.527	84.2397	37.7482	Fall
SM3E_0+1_0_20200724_014658_000.wav	SM3E	0	20200724	14658	200723	B071	T00	E	MYVE	A	F	16062	49	7.79196	2.59909	44.3721	72.1783	38.2579	Fall
SM3E_0+1_0_20200724_014658_000.wav	SM3E	0	20200724	14658	200723	B071	T00	E	MYVE	A	F	16119	57	7.79196	2.95437	44.2169	78.2259	37.5404	Fall
SM3E_0+1_0_20200724_014658_000.wav	SM3E	0	20200724	14658	200723	B071	T00	E	MYVE	A	F	16172	53	7.79196	3.44857	44.8286	86.5821	38.8072	Fall
SM3E_0+1_0_20200724_014658_000.wav	SM3E	0	20200724	14658	200723	B071	T00	E	MYVE	A	F	16229	57	7.79196	3.15706	43.1797	82.9967	37.2759	Fall
SM3E_0+1_0_20200724_014658_000.wav	SM3E	0	20200724	14658	200723	B071	T00	E	MYVE	A	F	16299	70	7.79196	3.09753	44.2147	83.1587	36.871	Fall
SM3E_0+1_0_20200724_014658_000.wav	SM3E	0	20200724	14658	200723	B071	T00	E	MYVE	A	F	16356	57	7.79196	3.49343	43.9264	83.4565	39.2799	Fall
SM3E_0+1_0_20200724_014658_000.wav	SM3E	0	20200724	14658	200723	B071	T00	E	MYVE	A	F	16419	63	7.79196	3.2476	43.3659	82.06	36.9	Fall
SM3E_0+1_0_20200724_014658_000.wav	SM3E	0	20200724	14658	200723	B071	T00	E	MYVE	A	F	16504	84	7.79196	2.90474	41.9069	78.1412	37.5784	Fall
SM3E_0+1_0_20200724_014658_000.wav	SM3E	0	20200724	14658	200723	B071	T00	E	MYVE	A	F	16554	51	7.79196	2.64972	42.7645	72.4857	37.1992	Fall
SM3E_0+1_0_20200724_014658_000.wav	SM3E	0	20200724	14658	200723	B071	T00	E	MYVE	A	F	16603	48	7.79196	2.57758	42.9169	73.8477	37.1829	Fall
SM3E_0+1_0_20200724_014658_000.wav	SM3E	0	20200724	14658	200723	B071	T00	E	MYVE	A	F	16660	58	7.79196	2.83686	41.9173	69.1185	36.9517	Fall
SM3E_0+1_0_20200724_014658_000.wav	SM3E	0	20200724	14658	200723	B071	T00	E	MYVE	A	F	16721	60	7.79196	2.91848	41.8454	63.4809	37.2347	Fall
SM3E_0+1_0_20200724_014658_000.wav	SM3E	0	20200724	14658	200723	B071	T00	E	MYVE	A	F	16782	61	7.79196	2.74582	41.7921	64.0351	36.4725	Fall
SM3E_0+1_0_20200724_014658_000.wav	SM3E	0	20200724	14658	200723	B071	T00	E	MYVE	A	F	16834	51	7.79196	2.63302	41.3755	67.9617	41.3596	Fall
SM3E_0+1_0_20200724_014658_000.wav	SM3E	0	20200724	14658	200723	B071	T00	E	MYVE	A	F	16874	40	7.79196	2.17	45.7892	64.8186	41.7449	Fall
SM3E_0+1_0_20200724_014658_000.wav	SM3E	0	20200724	14658	200723	B071	T00	E	MYVE	A	F	16983	39	7.79196	2.33988	43.4141	72.0362	37.651	Fall
SM3E_0+1_0_20200724_014658_000.wav	SM3E	0	20200724	14658	200723	B071	T00	E	MYVE	A	F	17023	39	7.79196	2.16453	43.9176	74.9834	40.1814	Fall
SM3E_0+1_0_20200724_014658_000.wav	SM3E	0	20200724	14658	200723	B071	T00	E	MYVE	A	F	17154	40	7.79196	1.82457	43.5243	71.7609	39.2089	Fall
SM3E_0+1_0_20200724_014658_000.wav	SM3E	0	20200724	14658	200723	B071	T00	E	MYVE	A	F	17194	40	7.79196	1.79202	43.5276	71.3315	40.2093	Fall
SM3E_0+1_0_20200724_014658_000.wav	SM3E	0	20200724	14658	200723	B071	T00	E	MYVE	A	F	17236	42	7.79196	1.9333	43.8014	85.3222	40.6031	Fall
SM3E_0+1_0_20200724_014658_000.wav	SM3E	0	20200724	14658	200723	B071	T00	E	MYVE	A	F	17271	35	7.79196	1.99167	43.8489	86.1834	40.8616	Fall
SM3E_0+1_0_20200724_014658_000.wav	SM3E	0	20200724	14658	200723	B071	T00	E	MYVE	A	F	17306	34	7.79196	1.95295	43.7938	84.8042	40.2449	Fall
SM3E_0+1_0_20200724_014658_000.wav	SM3E	0	20200724	14658	200723	B071	T00	E	MYVE	A	F	17339	33	7.79196	1.77998	43.497	70.3657	36.9929	Fall
SM3E_0+1_0_20200724_014658_000.wav	SM3E	0	20200724	14658	200723	B071	T00	E	MYVE	A	F	17374	35	7.79196	1.7178	43.4132	69.808	38.5931	Fall
SM3E_0+1_0_20200724_014658_000.wav	SM3E	0	20200724	14658	200723	B071	T00	E	MYVE	A	F	17586	39	7.79196	1.76075	43.4903	67.5698	36.9413	Fall
SM3M_0+1_0_20200724_014717_000.wav	SM3M	0	20200724	14717	200723	B071	T00	E	MYVE	A	F	2795	0	6.09203	2.66167	41.7323	57.5337	40.3431	Fall
SM3M_0+1_0_20200724_014717_000.wav	SM3M	0	20200724	14717	200723	B071	T00	E	MYVE	A	F	3284	488	6.09203	2.54752	42.3842	58.5358	39.9637	Fall
SM3M_0+1_0_20200724_014717_000.wav	SM3M	0	20200724	14717	200723	B071	T00	E	MYVE	A	F	3411	127	6.09203	3.05747	42.461	60.1344	37.4352	Fall
SM3M_0+1_0_20200724_014717_000.wav	SM3M	0	20200724	14717	200723	B071	T00	E	MYVE	A	F	3478	67	6.09203	2.35716	44.1892	60.4245	40.857	Fall
SM3M_0+1_0_20200724_014717_000.wav	SM3M	0	20200724	14717	200723	B071	T00	E	MYVE	A	F	3537	59	6.09203	2.87299	41.633	61.7348	38.5338	Fall
SM3M_0+1_0_20200724_014717_000.wav	SM3M	0	20200724	14717	200723	B071	T00	E	MYVE	A	F	3603	67	6.09203	4.04481	41.5118	73.1305	35.9141	Fall
SM3M_0+1_0_20200724_014717_000.wav	SM3M	0	20200724	14717	200723	B071	T00	E	MYVE	A	F	3664	61	6.09203	3.00517	41.8548	64.0236	38.9899	Fall
SM3M_0+1_0_20200724_014717_000.wav	SM3M	0	20200724	14717	200723	B071	T00	E	MYVE	A	F	3731	68	6.09203	2.84337	40.7196	61.2277	36.0741	Fall
SM3M_0+1_0_20200724_014717_000.wav	SM3M	0	20200724	14717	200723	B071	T00	E	MYVE	A	F	3822	89	6.09203	2.47283	41.342	61.4261	39.2392	Fall
SM3M_0+1_0_20200724_014717_000.wav	SM3M	0	20200724	14717	200723	B071	T00	E	MYVE	A	F	3888	67	6.09203	2.70613	41.2873	60.8904	39.9575	Fall
SM3M_0+1_0_20200724_014717_000.wav	SM3M	0	20200724	14717	200723	B071	T00	E	MYVE	A	F	3957	68	6.09203	2.58989	41.4344	60.0339	37.5872	Fall
SM3M_0+1_0_20200724_014717_000.wav	SM3M	0	20200724	14717	200723	B071	T00	E	MYVE	A	F	4011	54	6.09203	2.69492	41.4488	59.2139	39.0846	Fall
SM3M_0+1_0_20200724_014717_000.wav	SM3M	0	20200724	14717	200723	B071	T00	E	MYVE	A	F	4073	62	6.09203	2.63006	41.0952	60.4307	36.6395	Fall
SM3M_0+1_0_20200724_014717_000.wav	SM3M	0	20200724	14717	200723	B071	T00	E	MYVE	A	F	4129	56	6.09203	2.70158	41.293	54.3641	37.1025	Fall
SM3M_0+1_0_20200724_014717_000.wav	SM3M	0	20200724	14717	200723	B071	T00	E	MYVE	A	F	4193	64	6.09203	2.64605	40.3717	57.0739	35.925	Fall
SM3M_0+1_0_20200724_014717_000.wav	SM3M	0	20200724	14717	200723	B071	T00	E	MYVE	A	F	4340	147	6.09203	2.4684	41.3617	54.7547	35.7732	Fall
SM3M_0+1_0_20200724_014717_000.wav	SM3M	0	20200724	14717	200723	B071	T00	E	MYVE	A	F	4406	65	6.09203	2.29333	41.4325	54.0132	36.1728	Fall
SM3M_0+1_0_20200724_014717_000.wav	SM3M	0	20200724	14717	200723	B071	T00	E	MYVE	A	F	5881	1475	6.09203	1.92058	42.5386	68.3071	40.2989	Fall
SM3M_0+1_0_20200724_014717_000.wav	SM3M	0	20200724	14717	200723	B071	T00	E	MYVE	A	F	5992	111	6.09203	2.50825	42.5481	73.2337	37.8456	Fall
SM3M_0+1_0_20200724_014717_000.wav	SM3M	0	20200724	14717	200723	B071	T00	E	MYVE	A	F	6048	56	6.09203	1.82018	42.3798	65.9677	38.5529	Fall
SM3M_0+1_0_20200724_014717_000.wav	SM3M	0	20200724	14717	200723	B071	T00	E	MYVE	A	F	6133	86	6.09203	1.95152	42.125	67.0933	37.3118	Fall
SM3M_0+1_0_20200724_014717_000.wav	SM3M	0	20200724	14717	200723	B071	T00	E	MYVE	A	F	6188	55	6.09203	2.16593	42.4032	65.614	38.0425	Fall
SM3M_0+1_0_20200724_014717_000.wav	SM3M	0	20200724	14717	200723	B071	T00	E	MYVE	A	F	6247	59	6.09203	1.93954	41.9845	65.624	36.1325	Fall
SM3M_0+1_0_20200724_014717_000.wav	SM3M	0	20200724	14717	200723	B071	T00	E	MYVE	A	F	6300	55	6.09203	2.41958	41.7361	68.1891	37.1746	Fall
SM3M_0+1_0_20200724_014717_000.wav	SM3M	0	20200724	14717	200723	B071	T00	E	MYVE	A	F	6372	72	6.09203	2.09007	41.3019	66.2684	36.6859	Fall
SM3M_0+1_0_20200724_014717_000.wav	SM3M	0	20200724	14717	200723	B071	T00	E	MYVE	A	F	6419	46	6.09203	2.22402	41.8307	66.5345	37.3302	Fall
SM3M_0+1_0_20200724_014717_000.wav	SM3M	0	20200724	14717	200723	B071	T00	E	MYVE	A	F	6529	108	6.09203	2.09382	42.7142	67.1983	37.4806	Fall
SM3M_0+1_0_20200724_014717_000.wav	SM3M	0	20200724	14717	200723	B071	T00	E	MYVE	A	F	6583	56	6.09203	2.6514	42.9321	75.5645	37.817	Fall
SM3M_0+1_0_20200724_014717_000.wav	SM3M	0	20200724	14717	200723	B071	T00	E	MYVE	A	F	6636	53	6.09203	2.59084	42.1361	73.2396	38.639	Fall
SM3M_0+1_0_20200724_014717_000.wav	SM3M	0	20200724	14717	200723	B071	T00	E	MYVE	A	F	6706	68	6.09203	2.64747	41.9151	74.1473	37.1006	Fall
SM3M_0+1_0_20200724_014717_000.wav	SM3M	0	20200724	14717	200723	B071	T00	E	MYVE	A	F	6761	56	6.09203	3.0833	41.8725	75.1355	40.2103	Fall
SM3M_0+1_0_20200724_014717_000.wav	SM3M	0	20200724	14717	200723	B071	T00	E	MYVE	A	F	6824	63	6.09203	2.79973	41.3942	73.7865	37.4035	Fall
SM3M_0+1_0_20200724_014717_000.wav	SM3M	0	20200724	14717	200723	B071	T00	E	MYVE	A	F	6878	55	6.09203	3.44891	41.9401	76.829	39.9071	Fall
SM3M_0+1_0_20200724_014717_000.wav	SM3M	0	20200724	14717	200723	B071	T00	E	MYVE	A	F	6940	63	6.09203	3.00973	41.1294	73.7758	36.4941	Fall
SM3M_0+1_0_20200724_014717_000.wav	SM3M	0	20200724	14717	200723	B071	T00	E	MYVE	A	F	6994	55	6.09203	3.76908	41.9293	76.8857	38.4512	Fall
SM3M_0+1_0_20200724_014717_000.wav	SM3M	0	20200724	14717	200723	B071	T00	E	MYVE	A	F	7057	63	6.09203	3.20977	41.1295	76.9553	36.8175	Fall
SM3M_0+1_0_20200724_014717_000.wav	SM3M	0	20200724	14717	200723	B071	T00	E	MYVE	A	F	7114	56	6.09203	3.89275	41.3721	76.5713	37.063	Fall
SM3M_0+1_0_20200724_014717_000.wav	SM3M	0	20200724	14717	200723	B071	T00	E	MYVE	A	F	7177	65	6.09203	3.39331	40.9788	73.2336	36.5611	Fall
SM3M_0+1_0_20200724_014717_000.wav	SM3M	0	20200724	14717	200723	B071	T00	E	MYVE	A	F	7237	58	6.09203	3.73859	41.2413	72.0769	36.3199	Fall
SM3M_0+1_0_20200724_014717_000.wav	SM3M	0	20200724	14717	200723	B071	T00	E	MYVE	A	F	7306	71	6.09203	2.93094	40.8276	67.6231	36.5424	Fall
SM3M_0+1_0_20200724_014717_000.wav	SM3M	0	20200724	14717	200723	B071	T00	E	MYVE	A	F	7401	92	6.09203	2.91095	40.2253	65.8433	36.6937	Fall
SM3M_0+1_0_20200724_014717_000.wav	SM3M	0	20200724	14717	200723	B071	T00	E	MYVE	A	F	7473	73	6.09203	3.17542	40.4956	58.8146	35.5474	Fall
SM3M_0+1_0_20200724_014717_000.wav	SM3M	0	20200724	14717	200723	B071	T00	E	MYVE	A	F	7595	121	6.09203	2.63006	39.8847	55.3047	35.4042	Fall
SM3M_0+1_0_20200724_014717_000.wav	SM3M	0	20200724	14717	200723	B071	T00	E	MYVE	A	F	7672	78	6.09203	3.91509	40.3486	73.561	34.7113	Fall
SM3M_0+1_0_20200724_014717_000.wav	SM3M	0	20200724	14717	200723	B071	T00	E	MYVE	A	F	7731	59	6.09203	2.92043	40.7175	57.1375	36.1201	Fall
SM3M_0+1_0_20200724_014717_000.wav	SM3M	0	20200724	14717	200723	B071	T00	E	MYVE	A	F	7790	59	6.09203	2.94919	40.7662	60.7004	35.3099	Fall
SM3M_0+1_0_20200724_014717_000.wav	SM3M	0	20200724	14717	200723	B071	T00	E	MYVE	A	F	7851	60	6.09203	2.7236	41.1925	55.1966	36.5489	Fall
SM3M_0+1_0_20200724_014717_000.wav	SM3M	0	20200724	14717	200723	B071	T00	E	MYVE	A	F	7912	61	6.09203	2.8861	40.4352	57.8084	35.6885	Fall
SM3M_0+1_0_20200724_014717_000.wav	SM3M	0	20200724	14717	200723	B071	T00	E	MYVE	A	F	8004	92	6.09203	3.19628	36.0841	54.1293	36.0801	Fall
SM3M_0+1_0_20200724_014717_000.wav	SM3M	0	20200724	14717	200723	B071	T00	E	MYVE	A	F	8134	130	6.09203	3.28079	39.0238	64.8686	33.942	Fall
SM3M_0+1_0_20200724_014717_000.wav	SM3M	0	20200724	14717	200723	B071	T00	E	MYVE	A	F	8291	157	6.09203	2.96879	39.4762	60.6981	35.9888	Fall
SM3M_0+1_0_20200724_014717_000.wav	SM3M	0	20200724	14717	200723	B071	T00	E	MYVE	A	F	8431	140	6.09203	2.70726	39.9599	58.0722	38.5866	Fall
SM3M_0+1_0_20200724_014717_000.wav	SM3M	0	20200724	14717	200723	B071	T00	E	MYVE	A	F	8559	128	6.09203	2.69575	39.9151	53.5651	35.4401	Fall
SM3M_0+1_0_20200724_014717_000.wav	SM3M	0	20200724	14717	200723	B071	T00	E	MYVE	A	F	8685	125	6.09203	2.77392	40.0958	56.5719	35.6695	Fall
SM3M_0+1_0_20200724_014717_000.wav	SM3M	0	20200724	14717	200723	B071	T00	E	MYVE	A	F	8818	134	6.09203	2.50273	40.0796	52.6565	34.8206	Fall
SM3M_0+1_0_20200724_014717_000.wav	SM3M	0	20200724	14717	200723	B071	T00	E	MYVE	A	F	8948	130	6.09203	2.78521	39.8546	58.5618	36.1302	Fall
SM3M_0+1_0_20200724_014717_000.wav	SM3M	0	20200724	14717	200723	B071	T00	E	MYVE	A	F	9195	247	6.09203	2.49518	39.037	51.6785	35.5912	Fall
SM3W_0+1_0_20200724_014724_000.wav	SM3W	0	20200724	14724	200723	B071	T00	E	MYVE	A	F	3887	0	4.61255	3.76107	42.2079	82.262	39.0435	Fall
SM3W_0+1_0_20200724_014724_000.wav	SM3W	0	20200724	14724	200723	B071	T00	E	MYVE	A	F	4093	205	4.61255	3.81286	41.5814	79.6517	37.57	Fall
SM3W_0+1_0_20200724_014724_000.wav	SM3W	0	20200724	14724	200723	B071	T00	E	MYVE	A	F	4223	130	4.61255	3.79819	40.5144	79.8643	37.032	Fall
SM3W_0+1_0_20200724_014724_000.wav	SM3W	0	20200724	14724	200723	B071	T00	E	MYVE	A	F	4283	61	4.61255	4.27751	41.6076	85.0244	37.203	Fall
SM3W_0+1_0_20200724_014724_000.wav	SM3W	0	20200724	14724	200723	B071	T00	E	MYVE	A	F	4358	74	4.61255	3.99762	42.2414	85.163	37.0837	Fall
SM3W_0+1_0_20200724_014724_000.wav	SM3W	0	20200724	14724	200723	B071	T00	E	MYVE	A	F	4423	65	4.61255	3.57985	43.3189	84.6559	38.5275	Fall
SM3W_0+1_0_20200724_014724_000.wav	SM3W	0	20200724	14724	200723	B071	T00	E	MYVE	A	F	4573	149	4.61255	3.20971	42.2939	74.2603	37.5286	Fall
SM3W_0+1_0_20200724_014724_000.wav	SM3W	0	20200724	14724	200723	B071	T00	E	MYVE	A	F	6219	1647	4.61255	4.44956	42.4109	82.8829	37.8458	Fall
SM3W_0+1_0_20200724_014724_000.wav	SM3W	0	20200724	14724	200723	B071	T00	E	MYVE	A	F	6373	154	4.61255	4.43214	41.9794	83.6383	35.7772	Fall
SM3W_0+1_0_20200724_014724_000.wav	SM3W	0	20200724	14724	200723	B071	T00	E	MYVE	A	F	6471	99	4.61255	3.97226	40.694	81.6226	35.8358	Fall
SM3W_0+1_0_20200724_014724_000.wav	SM3W	0	20200724	14724	200723	B071	T00	E	MYVE	A	F	6530	59	4.61255	4.77717	40.8259	87.1949	37.4928	Fall
SM3W_0+1_0_20200724_014724_000.wav	SM3W	0	20200724	14724	200723	B071	T00	E	MYVE	A	F	6604	74	4.61255	3.98939	40.6973	82.3313	36.3003	Fall
SM3W_0+1_0_20200724_014724_000.wav	SM3W	0	20200724	14724	200723	B071	T00	E	MYVE	A	F	6663	59	4.61255	4.48925	43.1128	90.2725	37.5132	Fall
SM3W_0+1_0_20200724_014724_000.wav	SM3W	0	20200724	14724	200723	B071	T00	E	MYVE	A	F	6733	69	4.61255	4.08791	42.8333	85.1003	37.2918	Fall
SM3W_0+1_0_20200724_014724_000.wav	SM3W	0	20200724	14724	200723	B071	T00	E	MYVE	A	F	6812	80	4.61255	4.67435	42.2664	93.3562	37.6091	Fall
SM3W_0+1_0_20200724_014724_000.wav	SM3W	0	20200724	14724	200723	B071	T00	E	MYVE	A	F	6899	87	4.61255	4.00186	42.6133	88.4169	36.1518	Fall
SM3W_0+1_0_20200724_014724_000.wav	SM3W	0	20200724	14724	200723	B071	T00	E	MYVE	A	F	6955	56	4.61255	4.41616	42.1704	90.7754	37.5703	Fall
SM3W_0+1_0_20200724_014724_000.wav	SM3W	0	20200724	14724	200723	B071	T00	E	MYVE	A	F	7019	64	4.61255	3.95281	42.5958	87.3734	35.9333	Fall
SM3W_0+1_0_20200724_014724_000.wav	SM3W	0	20200724	14724	200723	B071	T00	E	MYVE	A	F	7080	60	4.61255	3.61306	42.245	78.3186	37.6774	Fall
SM3W_0+1_0_20200724_014724_000.wav	SM3W	0	20200724	14724	200723	B071	T00	E	MYVE	A	F	7143	63	4.61255	2.89884	41.7145	68.7653	37.8291	Fall
SM3W_0+1_0_20200724_014724_000.wav	SM3W	0	20200724	14724	200723	B071	T00	E	MYVE	A	F	7218	74	4.61255	2.79351	41.4697	61.9172	35.6596	Fall
SM3W_0+1_0_20200724_014724_000.wav	SM3W	0	20200724	14724	200723	B071	T00	E	MYVE	A	F	7306	87	4.61255	2.47241	43.1928	56.9288	38.2095	Fall
SM3W_0+1_0_20200724_014724_000.wav	SM3W	0	20200724	14724	200723	B071	T00	E	MYVE	A	F	9075	1770	4.61255	3.57851	42.756	78.8206	37.9221	Fall
SM3W_0+1_0_20200724_014724_000.wav	SM3W	0	20200724	14724	200723	B071	T00	E	MYVE	A	F	9156	82	4.61255	3.78529	42.4506	80.0451	36.236	Fall
SM3W_0+1_0_20200724_014724_000.wav	SM3W	0	20200724	14724	200723	B071	T00	E	MYVE	A	F	9210	54	4.61255	4.37637	42.9973	84.6905	38.0165	Fall
SM3W_0+1_0_20200724_014724_000.wav	SM3W	0	20200724	14724	200723	B071	T00	E	MYVE	A	F	9267	57	4.61255	3.88827	42.9134	82.711	37.4705	Fall
SM3W_0+1_0_20200724_014724_000.wav	SM3W	0	20200724	14724	200723	B071	T00	E	MYVE	A	F	9321	54	4.61255	4.59497	43.3682	87.7251	37.6703	Fall
SM3W_0+1_0_20200724_014724_000.wav	SM3W	0	20200724	14724	200723	B071	T00	E	MYVE	A	F	9383	62	4.61255	4.00808	42.9368	85.1543	37.1345	Fall
SM3W_0+1_0_20200724_014724_000.wav	SM3W	0	20200724	14724	200723	B071	T00	E	MYVE	A	F	9436	53	4.61255	4.37279	42.9351	86.5898	37.271	Fall
SM3W_0+1_0_20200724_014724_000.wav	SM3W	0	20200724	14724	200723	B071	T00	E	MYVE	A	F	9502	66	4.61255	4.29019	42.5918	88.2657	36.8016	Fall
SM3W_0+1_0_20200724_014724_000.wav	SM3W	0	20200724	14724	200723	B071	T00	E	MYVE	A	F	9557	56	4.61255	4.72993	42.4854	91.2511	37.8244	Fall
SM3W_0+1_0_20200724_014724_000.wav	SM3W	0	20200724	14724	200723	B071	T00	E	MYVE	A	F	9622	64	4.61255	4.11051	43.0611	86.8203	37.2061	Fall
SM3W_0+1_0_20200724_014724_000.wav	SM3W	0	20200724	14724	200723	B071	T00	E	MYVE	A	F	9707	86	4.61255	4.62255	43.0844	89.9902	37.4818	Fall
SM3W_0+1_0_20200724_014724_000.wav	SM3W	0	20200724	14724	200723	B071	T00	E	MYVE	A	F	9799	92	4.61255	4.03349	41.0658	85.9842	35.9579	Fall
SM3W_0+1_0_20200724_014724_000.wav	SM3W	0	20200724	14724	200723	B071	T00	E	MYVE	A	F	9854	55	4.61255	3.6473	41.9004	76.3846	37.8066	Fall
SM3W_0+1_0_20200724_014724_000.wav	SM3W	0	20200724	14724	200723	B071	T00	E	MYVE	A	F	9920	65	4.61255	3.05722	41.7543	69.2598	37.3863	Fall
SM3W_0+1_0_20200724_014724_000.wav	SM3W	0	20200724	14724	200723	B071	T00	E	MYVE	A	F	9991	72	4.61255	3.53668	41.4162	84.6454	36.0737	Fall
SM3W_0+1_0_20200724_014724_000.wav	SM3W	0	20200724	14724	200723	B071	T00	E	MYVE	A	F	11666	1674	4.61255	3.12023	42.0645	75.0795	37.911	Fall
SM3W_0+1_0_20200724_014724_000.wav	SM3W	0	20200724	14724	200723	B071	T00	E	MYVE	A	F	11737	71	4.61255	3.52248	42.9657	81.7788	37.5882	Fall
SM3W_0+1_0_20200724_014724_000.wav	SM3W	0	20200724	14724	200723	B071	T00	E	MYVE	A	F	11793	56	4.61255	3.68674	41.974	83.8566	38.0232	Fall
SM3W_0+1_0_20200724_014724_000.wav	SM3W	0	20200724	14724	200723	B071	T00	E	MYVE	A	F	11856	64	4.61255	3.65536	43.1123	83.1622	37.4265	Fall
SM3W_0+1_0_20200724_014724_000.wav	SM3W	0	20200724	14724	200723	B071	T00	E	MYVE	A	F	11910	54	4.61255	4.01228	42.5998	86.8718	38.979	Fall
SM3W_0+1_0_20200724_014724_000.wav	SM3W	0	20200724	14724	200723	B071	T00	E	MYVE	A	F	11974	64	4.61255	3.93378	43.5122	84.4169	37.8079	Fall
SM3W_0+1_0_20200724_014724_000.wav	SM3W	0	20200724	14724	200723	B071	T00	E	MYVE	A	F	12024	50	4.61255	4.23801	42.8723	84.0212	37.854	Fall
SM3W_0+1_0_20200724_014724_000.wav	SM3W	0	20200724	14724	200723	B071	T00	E	MYVE	A	F	12076	53	4.61255	4.24922	43.0078	86.7604	38.3726	Fall
SM3W_0+1_0_20200724_014724_000.wav	SM3W	0	20200724	14724	200723	B071	T00	E	MYVE	A	F	12128	52	4.61255	4.16111	43.3014	88.1507	38.0945	Fall
SM3W_0+1_0_20200724_014724_000.wav	SM3W	0	20200724	14724	200723	B071	T00	E	MYVE	A	F	12191	62	4.61255	3.9623	42.8772	84.7314	37.9472	Fall
SM3W_0+1_0_20200724_014724_000.wav	SM3W	0	20200724	14724	200723	B071	T00	E	MYVE	A	F	12253	62	4.61255	4.09075	42.4199	84.7233	37.8652	Fall
SM3W_0+1_0_20200724_014724_000.wav	SM3W	0	20200724	14724	200723	B071	T00	E	MYVE	A	F	12319	66	4.61255	3.77736	41.9069	78.665	37.2669	Fall
SM3W_0+1_0_20200724_014724_000.wav	SM3W	0	20200724	14724	200723	B071	T00	E	MYVE	A	F	12416	97	4.61255	3.09016	41.1448	72.9223	36.4715	Fall
SM3W_0+1_0_20200724_014724_000.wav	SM3W	0	20200724	14724	200723	B071	T00	E	MYVE	A	F	12471	55	4.61255	3.19133	41.365	71.8644	37.507	Fall
SM3W_0+1_0_20200724_014724_000.wav	SM3W	0	20200724	14724	200723	B071	T00	E	MYVE	A	F	12537	65	4.61255	2.66298	40.9201	67.1183	36.2492	Fall
SM3W_0+1_0_20200724_014724_000.wav	SM3W	0	20200724	14724	200723	B071	T00	E	MYVE	A	F	12591	54	4.61255	2.56055	40.8686	65.8792	37.4483	Fall
SM3W_0+1_0_20200724_014724_000.wav	SM3W	0	20200724	14724	200723	B071	T00	E	MYVE	A	F	12636	45	4.61255	2.16828	40.816	63.0996	36.7394	Fall
SM3W_0+1_0_20200724_014724_000.wav	SM3W	0	20200724	14724	200723	B071	T00	E	MYVE	A	F	12684	48	4.61255	2.24904	41.1097	64.9517	38.1531	Fall
SM3W_0+1_0_20200724_014724_000.wav	SM3W	0	20200724	14724	200723	B071	T00	E	MYVE	A	F	12731	46	4.61255	2.11546	41.0444	71.9326	38.7525	Fall
SM3W_0+1_0_20200724_014724_000.wav	SM3W	0	20200724	14724	200723	B071	T00	E	MYVE	A	F	12820	89	4.61255	2.13768	40.9299	73.2394	38.1399	Fall
SM3W_0+1_0_20200724_014724_000.wav	SM3W	0	20200724	14724	200723	B071	T00	E	MYVE	A	F	12869	49	4.61255	1.90427	46.3837	75.4182	38.8838	Fall
SM3W_0+1_0_20200724_014724_000.wav	SM3W	0	20200724	14724	200723	B071	T00	E	MYVE	A	F	12964	33	4.61255	1.91396	40.6598	75.0724	38.4659	Fall
SM3W_0+1_0_20200724_014724_000.wav	SM3W	0	20200724	14724	200723	B071	T00	E	MYVE	A	F	15759	2796	4.61255	2.80061	42.6424	72.082	38.3919	Fall
SM3W_0+1_0_20200724_014724_000.wav	SM3W	0	20200724	14724	200723	B071	T00	E	MYVE	A	F	15824	65	4.61255	3.11379	43.2051	76.0368	39.5626	Fall
SM3W_0+1_0_20200724_014724_000.wav	SM3W	0	20200724	14724	200723	B071	T00	E	MYVE	A	F	15897	72	4.61255	2.96434	42.3934	65.2767	38.3088	Fall
SM3W_0+1_0_20200724_014724_000.wav	SM3W	0	20200724	14724	200723	B071	T00	E	MYVE	A	F	16021	125	4.61255	3.72066	40.9468	73.7819	35.5093	Fall
SM3W_0+1_0_20200724_014724_000.wav	SM3W	0	20200724	14724	200723	B071	T00	E	MYVE	A	F	16079	57	4.61255	3.4319	42.0794	73.6952	37.4253	Fall
SM3W_0+1_0_20200724_014724_000.wav	SM3W	0	20200724	14724	200723	B071	T00	E	MYVE	A	F	16141	62	4.61255	3.27414	41.459	71.8123	37.055	Fall
SM3W_0+1_0_20200724_014724_000.wav	SM3W	0	20200724	14724	200723	B071	T00	E	MYVE	A	F	16197	57	4.61255	3.17944	41.9437	71.9215	38.0631	Fall
SM3W_0+1_0_20200724_014724_000.wav	SM3W	0	20200724	14724	200723	B071	T00	E	MYVE	A	F	16270	73	4.61255	3.32918	41.5597	73.5496	36.5921	Fall
SM3W_0+1_0_20200724_014724_000.wav	SM3W	0	20200724	14724	200723	B071	T00	E	MYVE	A	F	16328	57	4.61255	2.40998	41.302	56.8117	37.2305	Fall
SM3W_0+1_0_20200724_014724_000.wav	SM3W	0	20200724	14724	200723	B071	T00	E	MYVE	A	F	16461	133	4.61255	2.98817	41.2266	67.8392	36.7411	Fall
SM3W_0+1_0_20200724_014724_000.wav	SM3W	0	20200724	14724	200723	B071	T00	E	MYVE	A	F	17051	591	4.61255	2.43551	41.2916	76.6285	39.0863	Fall
SM3W_0+1_0_20200724_014724_000.wav	SM3W	0	20200724	14724	200723	B071	T00	E	MYVE	A	F	17102	51	4.61255	2.41517	43.0568	78.471	39.3783	Fall
SM3W_0+1_0_20200724_014724_000.wav	SM3W	0	20200724	14724	200723	B071	T00	E	MYVE	A	F	17149	47	4.61255	2.35222	42.3026	79.1551	38.9152	Fall
SM3W_0+1_0_20200724_014724_000.wav	SM3W	0	20200724	14724	200723	B071	T00	E	MYVE	A	F	17245	96	4.61255	2.14452	42.5315	79.5874	39.7299	Fall
SM3W_0+1_0_20200724_014724_000.wav	SM3W	0	20200724	14724	200723	B071	T00	E	MYVE	A	F	17291	46	4.61255	2.15557	42.6932	79.6319	39.1355	Fall
SM3W_0+1_0_20200724_014724_000.wav	SM3W	0	20200724	14724	200723	B071	T00	E	MYVE	A	F	17385	95	4.61255	1.93793	47.0536	76.9178	38.6044	Fall
SM3W_0+1_0_20200724_014724_000.wav	SM3W	0	20200724	14724	200723	B071	T00	E	MYVE	A	F	20105	2719	4.61255	2.72974	42.912	67.8855	38.9118	Fall
SM3W_0+1_0_20200724_014724_000.wav	SM3W	0	20200724	14724	200723	B071	T00	E	MYVE	A	F	20243	138	4.61255	2.61902	41.9824	59.3302	37.4342	Fall
SM3W_0+1_0_20200724_014724_000.wav	SM3W	0	20200724	14724	200723	B071	T00	E	MYVE	A	F	20303	60	4.61255	2.90593	42.7751	67.0237	38.2446	Fall
SM3W_0+1_0_20200724_014724_000.wav	SM3W	0	20200724	14724	200723	B071	T00	E	MYVE	A	F	20380	77	4.61255	3.31815	41.3333	71.532	36.9085	Fall
SM3W_0+1_0_20200724_014724_000.wav	SM3W	0	20200724	14724	200723	B071	T00	E	MYVE	A	F	20443	63	4.61255	3.20379	41.9645	70.403	37.9319	Fall
SM3W_0+1_0_20200724_014724_000.wav	SM3W	0	20200724	14724	200723	B071	T00	E	MYVE	A	F	20509	66	4.61255	3.4388	41.6558	78.4152	38.0649	Fall
SM3W_0+1_0_20200724_014724_000.wav	SM3W	0	20200724	14724	200723	B071	T00	E	MYVE	A	F	20567	58	4.61255	3.14064	41.7972	72.7898	38.1006	Fall
SM3W_0+1_0_20200724_014724_000.wav	SM3W	0	20200724	14724	200723	B071	T00	E	MYVE	A	F	20635	68	4.61255	2.94128	41.1149	69.0359	36.3578	Fall
SM3W_0+1_0_20200724_014724_000.wav	SM3W	0	20200724	14724	200723	B071	T00	E	MYVE	A	F	20755	120	4.61255	2.70158	41.0377	66.9488	37.5646	Fall
SM3W_0+1_0_20200724_014724_000.wav	SM3W	0	20200724	14724	200723	B071	T00	E	MYVE	A	F	20811	56	4.61255	2.42607	41.8077	67.5992	39.0397	Fall
SM3W_0+1_0_20200724_014724_000.wav	SM3W	0	20200724	14724	200723	B071	T00	E	MYVE	A	F	20914	103	4.61255	2.60034	41.1559	73.3327	38.5221	Fall
SM3W_0+1_0_20200724_014724_000.wav	SM3W	0	20200724	14724	200723	B071	T00	E	MYVE	A	F	20965	50	4.61255	2.36992	41.2336	74.1084	38.3227	Fall
SM3W_0+1_0_20200724_014724_000.wav	SM3W	0	20200724	14724	200723	B071	T00	E	MYVE	A	F	21055	92	4.61255	2.31642	41.21	78.0444	38.4506	Fall
SM3W_0+1_0_20200724_014724_000.wav	SM3W	0	20200724	14724	200723	B071	T00	E	MYVE	A	F	21115	59	4.61255	2.30002	42.6952	79.0434	38.5859	Fall
SM3W_0+1_0_20200724_014724_000.wav	SM3W	0	20200724	14724	200723	B071	T00	E	MYVE	A	F	21158	43	4.61255	2.2971	42.5241	77.4564	38.2768	Fall
SM3W_0+1_0_20200724_014724_000.wav	SM3W	0	20200724	14724	200723	B071	T00	E	MYVE	A	F	21191	33	4.61255	2.22241	43.0621	77.4212	38.3818	Fall
SM3W_0+1_0_20200724_014724_000.wav	SM3W	0	20200724	14724	200723	B071	T00	E	MYVE	A	F	21230	38	4.61255	2.29733	41.687	77.4732	38.8161	Fall
SM3W_0+1_0_20200724_014724_000.wav	SM3W	0	20200724	14724	200723	B071	T00	E	MYVE	A	F	21270	41	4.61255	2.25421	43.8076	80.554	39.3246	Fall
SM3W_0+1_0_20200724_014724_000.wav	SM3W	0	20200724	14724	200723	B071	T00	E	MYVE	A	F	21314	43	4.61255	2.24575	41.7259	79.1547	39.074	Fall
SM3W_0+1_0_20200724_014724_000.wav	SM3W	0	20200724	14724	200723	B071	T00	E	MYVE	A	F	21360	47	4.61255	2.22308	42.1257	79.8456	40.0023	Fall
SM3W_0+1_0_20200724_014724_000.wav	SM3W	0	20200724	14724	200723	B071	T00	E	MYVE	A	F	21433	73	4.61255	2.22661	41.8404	79.6532	39.337	Fall
SM3W_0+1_0_20200724_014724_000.wav	SM3W	0	20200724	14724	200723	B071	T00	E	MYVE	A	F	21477	44	4.61255	2.10101	41.2524	76.1541	39.0664	Fall
SM3W_0+1_0_20200724_014724_000.wav	SM3W	0	20200724	14724	200723	B071	T00	E	MYVE	A	F	21524	47	4.61255	1.99426	47.5497	74.7629	39.6052	Fall
SM3W_0+1_0_20200724_014724_000.wav	SM3W	0	20200724	14724	200723	B071	T00	E	MYVE	A	F	21590	66	4.61255	1.8918	47.4826	74.1453	39.2711	Fall
SM3W_0+1_0_20200724_014724_000.wav	SM3W	0	20200724	14724	200723	B071	T00	E	MYVE	A	F	21684	94	4.61255	1.92874	46.3484	75.2092	38.3699	Fall
SM3M_0+1_0_20200724_014747_000.wav	SM3M	0	20200724	14747	200723	B071	T00	E	MYVE	A	F	2239	0	7.9628	2.68931	42.573	73.0414	39.6966	Fall
SM3M_0+1_0_20200724_014747_000.wav	SM3M	0	20200724	14747	200723	B071	T00	E	MYVE	A	F	2389	150	7.9628	2.74734	44.0821	77.8822	40.1035	Fall
SM3M_0+1_0_20200724_014747_000.wav	SM3M	0	20200724	14747	200723	B071	T00	E	MYVE	A	F	2534	145	7.9628	2.93711	42.4388	74.9681	39.7025	Fall
SM3M_0+1_0_20200724_014747_000.wav	SM3M	0	20200724	14747	200723	B071	T00	E	MYVE	A	F	2614	80	7.9628	2.38083	42.5092	67.0653	38.0659	Fall
SM3M_0+1_0_20200724_014747_000.wav	SM3M	0	20200724	14747	200723	B071	T00	E	MYVE	A	F	2682	69	7.9628	2.55504	42.266	65.6577	39.3524	Fall
SM3M_0+1_0_20200724_014747_000.wav	SM3M	0	20200724	14747	200723	B071	T00	E	MYVE	A	F	2772	90	7.9628	2.70852	41.1847	68.0171	37.0157	Fall
SM3M_0+1_0_20200724_014747_000.wav	SM3M	0	20200724	14747	200723	B071	T00	E	MYVE	A	F	2889	116	7.9628	3.07432	41.1918	73.1462	36.1715	Fall
SM3M_0+1_0_20200724_014747_000.wav	SM3M	0	20200724	14747	200723	B071	T00	E	MYVE	A	F	2936	47	7.9628	2.89882	42.0838	68.7435	36.0173	Fall
SM3M_0+1_0_20200724_014747_000.wav	SM3M	0	20200724	14747	200723	B071	T00	E	MYVE	A	F	2968	32	7.9628	2.73602	41.3685	68.1147	36.5012	Fall
SM3M_0+1_0_20200724_014747_000.wav	SM3M	0	20200724	14747	200723	B071	T00	E	MYVE	A	F	3010	42	7.9628	2.71079	41.4841	67.9484	36.4652	Fall
SM3M_0+1_0_20200724_014747_000.wav	SM3M	0	20200724	14747	200723	B071	T00	E	MYVE	A	F	3056	46	7.9628	2.73998	41.4012	71.7811	38.1829	Fall
SM3M_0+1_0_20200724_014747_000.wav	SM3M	0	20200724	14747	200723	B071	T00	E	MYVE	A	F	3110	54	7.9628	3.17456	41.3166	76.1954	41.3065	Fall
SM3M_0+1_0_20200724_014747_000.wav	SM3M	0	20200724	14747	200723	B071	T00	E	MYVE	A	F	3177	67	7.9628	2.92405	40.9711	69.0837	35.6639	Fall
SM3M_0+1_0_20200724_014747_000.wav	SM3M	0	20200724	14747	200723	B071	T00	E	MYVE	A	F	3238	61	7.9628	2.98367	41.9072	68.9691	39.3164	Fall
SM3M_0+1_0_20200724_014747_000.wav	SM3M	0	20200724	14747	200723	B071	T00	E	MYVE	A	F	3300	62	7.9628	2.92523	41.4689	69.0134	36.5435	Fall
SM3M_0+1_0_20200724_014747_000.wav	SM3M	0	20200724	14747	200723	B071	T00	E	MYVE	A	F	3358	58	7.9628	2.52563	41.6001	57.5331	41.6001	Fall
SM3M_0+1_0_20200724_014747_000.wav	SM3M	0	20200724	14747	200723	B071	T00	E	MYVE	A	F	3418	60	7.9628	2.68691	41.0394	58.2507	35.8027	Fall
SM3M_0+1_0_20200724_014747_000.wav	SM3M	0	20200724	14747	200723	B071	T00	E	MYVE	A	F	3473	55	7.9628	2.41317	41.2099	58.0544	36.938	Fall
SM3M_0+1_0_20200724_014747_000.wav	SM3M	0	20200724	14747	200723	B071	T00	E	MYVE	A	F	3536	63	7.9628	2.52993	40.9254	55.762	35.977	Fall
SM3M_0+1_0_20200724_014747_000.wav	SM3M	0	20200724	14747	200723	B071	T00	E	MYVE	A	F	3602	65	7.9628	2.59775	40.7341	57.3252	36.3737	Fall
SM3M_0+1_0_20200724_014747_000.wav	SM3M	0	20200724	14747	200723	B071	T00	E	MYVE	A	F	3715	113	7.9628	2.77889	41.4643	57.7605	35.4612	Fall
SM3M_0+1_0_20200724_014747_000.wav	SM3M	0	20200724	14747	200723	B071	T00	E	MYVE	A	F	3811	96	7.9628	2.68309	40.7194	55.556	35.8663	Fall
SM3M_0+1_0_20200724_014747_000.wav	SM3M	0	20200724	14747	200723	B071	T00	E	MYVE	A	F	3907	96	7.9628	2.85905	40.207	57.3135	35.4459	Fall
SM3M_0+1_0_20200724_014747_000.wav	SM3M	0	20200724	14747	200723	B071	T00	E	MYVE	A	F	3969	62	7.9628	2.62432	40.6235	55.811	35.2787	Fall
SM3M_0+1_0_20200724_014747_000.wav	SM3M	0	20200724	14747	200723	B071	T00	E	MYVE	A	F	4066	97	7.9628	2.73248	40.7363	57.7206	34.4823	Fall
SM3M_0+1_0_20200724_014747_000.wav	SM3M	0	20200724	14747	200723	B071	T00	E	MYVE	A	F	4127	61	7.9628	2.71223	41.1615	61.1875	36.7015	Fall
SM3M_0+1_0_20200724_014747_000.wav	SM3M	0	20200724	14747	200723	B071	T00	E	MYVE	A	F	4193	66	7.9628	2.54248	40.8349	57.5338	37.3109	Fall
SM3M_0+1_0_20200724_014747_000.wav	SM3M	0	20200724	14747	200723	B071	T00	E	MYVE	A	F	4280	87	7.9628	3.10805	40.4337	67.2187	35.8076	Fall
SM3M_0+1_0_20200724_014747_000.wav	SM3M	0	20200724	14747	200723	B071	T00	E	MYVE	A	F	4337	57	7.9628	3.31043	41.5251	73.1809	39.9278	Fall
SM3M_0+1_0_20200724_014747_000.wav	SM3M	0	20200724	14747	200723	B071	T00	E	MYVE	A	F	4392	55	7.9628	3.17033	40.5833	69.0955	36.0091	Fall
SM3M_0+1_0_20200724_014747_000.wav	SM3M	0	20200724	14747	200723	B071	T00	E	MYVE	A	F	4447	55	7.9628	2.95365	40.8859	62.7245	36.3052	Fall
SM3M_0+1_0_20200724_014747_000.wav	SM3M	0	20200724	14747	200723	B071	T00	E	MYVE	A	F	4555	109	7.9628	3.34547	42.1994	76.3512	38.9458	Fall
SM3M_0+1_0_20200724_014747_000.wav	SM3M	0	20200724	14747	200723	B071	T00	E	MYVE	A	F	4627	71	7.9628	3.2496	41.5879	73.684	36.2959	Fall
SM3M_0+1_0_20200724_014747_000.wav	SM3M	0	20200724	14747	200723	B071	T00	E	MYVE	A	F	4718	90	7.9628	3.22237	41.4673	72.2116	36.2577	Fall
SM3M_0+1_0_20200724_014747_000.wav	SM3M	0	20200724	14747	200723	B071	T00	E	MYVE	A	F	4773	55	7.9628	3.79743	41.133	79.2679	37.8058	Fall
SM3M_0+1_0_20200724_014747_000.wav	SM3M	0	20200724	14747	200723	B071	T00	E	MYVE	A	F	4840	66	7.9628	3.67091	41.6746	76.2487	36.1539	Fall
SM3M_0+1_0_20200724_014747_000.wav	SM3M	0	20200724	14747	200723	B071	T00	E	MYVE	A	F	4899	60	7.9628	3.8117	42.0299	75.6118	37.3338	Fall
SM3M_0+1_0_20200724_014747_000.wav	SM3M	0	20200724	14747	200723	B071	T00	E	MYVE	A	F	4967	67	7.9628	3.71642	40.8895	75.8005	35.9369	Fall
SM3M_0+1_0_20200724_014747_000.wav	SM3M	0	20200724	14747	200723	B071	T00	E	MYVE	A	F	5028	62	7.9628	3.60367	42.0056	75.2236	37.21	Fall
SM3M_0+1_0_20200724_014747_000.wav	SM3M	0	20200724	14747	200723	B071	T00	E	MYVE	A	F	5110	81	7.9628	3.4115	41.614	75.3812	36.4485	Fall
SM3M_0+1_0_20200724_014747_000.wav	SM3M	0	20200724	14747	200723	B071	T00	E	MYVE	A	F	5179	70	7.9628	3.10443	41.6626	68.9146	37.8283	Fall
SM3M_0+1_0_20200724_014747_000.wav	SM3M	0	20200724	14747	200723	B071	T00	E	MYVE	A	F	5259	79	7.9628	3.13558	41.2108	65.1985	35.5708	Fall
SM3M_0+1_0_20200724_014747_000.wav	SM3M	0	20200724	14747	200723	B071	T00	E	MYVE	A	F	5312	53	7.9628	3.02141	42.0223	68.965	36.2673	Fall
SM3M_0+1_0_20200724_014747_000.wav	SM3M	0	20200724	14747	200723	B071	T00	E	MYVE	A	F	5364	51	7.9628	2.95664	41.201	67.4489	36.4844	Fall
SM3M_0+1_0_20200724_014747_000.wav	SM3M	0	20200724	14747	200723	B071	T00	E	MYVE	A	F	5426	62	7.9628	2.61544	41.4394	60.1873	36.8477	Fall
SM3M_0+1_0_20200724_014747_000.wav	SM3M	0	20200724	14747	200723	B071	T00	E	MYVE	A	F	5503	77	7.9628	2.83607	41.0809	60.7266	36.1995	Fall
SM3M_0+1_0_20200724_014747_000.wav	SM3M	0	20200724	14747	200723	B071	T00	E	MYVE	A	F	5629	126	7.9628	2.81304	40.5589	58.9663	35.5441	Fall
SM3M_0+1_0_20200724_014747_000.wav	SM3M	0	20200724	14747	200723	B071	T00	E	MYVE	A	F	5756	127	7.9628	2.88673	40.3309	63.4917	35.2536	Fall
SM3M_0+1_0_20200724_014747_000.wav	SM3M	0	20200724	14747	200723	B071	T00	E	MYVE	A	F	5903	147	7.9628	2.77436	38.595	62.4819	36.84	Fall
SM3M_0+1_0_20200724_014747_000.wav	SM3M	0	20200724	14747	200723	B071	T00	E	MYVE	A	F	5945	42	7.9628	3.28558	42.5367	66.7768	38.7343	Fall
SM3M_0+1_0_20200724_014747_000.wav	SM3M	0	20200724	14747	200723	B071	T00	E	MYVE	A	F	6069	124	7.9628	2.99497	41.8772	63.3572	37.0464	Fall
SM3M_0+1_0_20200724_014747_000.wav	SM3M	0	20200724	14747	200723	B071	T00	E	MYVE	A	F	6197	128	7.9628	3.12748	41.3472	63.0989	36.2124	Fall
SM3M_0+1_0_20200724_014747_000.wav	SM3M	0	20200724	14747	200723	B071	T00	E	MYVE	A	F	6526	329	7.9628	2.74759	41.1394	61.6735	36.3124	Fall
SM3M_0+1_0_20200724_014747_000.wav	SM3M	0	20200724	14747	200723	B071	T00	E	MYVE	A	F	6659	133	7.9628	2.92074	40.8858	59.4909	35.8399	Fall
SM3E_0+1_1_20200724_014753_000.wav	SM3E	1	20200724	14753	200723	B071	T00	E	MYVE	A	F	3296	0	4.11992	2.87882	41.758	65.6222	36.3646	Fall
SM3E_0+1_1_20200724_014753_000.wav	SM3E	1	20200724	14753	200723	B071	T00	E	MYVE	A	F	3352	56	4.11992	3.39459	43.2171	75.9645	38.3612	Fall
SM3E_0+1_1_20200724_014753_000.wav	SM3E	1	20200724	14753	200723	B071	T00	E	MYVE	A	F	3417	64	4.11992	2.89834	41.5325	65.7119	36.2692	Fall
SM3E_0+1_1_20200724_014753_000.wav	SM3E	1	20200724	14753	200723	B071	T00	E	MYVE	A	F	3466	51	4.11992	3.02873	41.7897	65.1575	36.3362	Fall
SM3E_0+1_1_20200724_014753_000.wav	SM3E	1	20200724	14753	200723	B071	T00	E	MYVE	A	F	3522	54	4.11992	3.02698	40.6439	67.6005	36.929	Fall
SM3E_0+1_1_20200724_014753_000.wav	SM3E	1	20200724	14753	200723	B071	T00	E	MYVE	A	F	3572	51	4.11992	3.60561	40.752	78.3088	36.7733	Fall
SM3E_0+1_1_20200724_014753_000.wav	SM3E	1	20200724	14753	200723	B071	T00	E	MYVE	A	F	3626	54	4.11992	3.77074	42.44	82.1439	36.9066	Fall
SM3E_0+1_1_20200724_014753_000.wav	SM3E	1	20200724	14753	200723	B071	T00	E	MYVE	A	F	3688	61	4.11992	3.5214	40.422	76.0165	36.8431	Fall
SM3E_0+1_1_20200724_014753_000.wav	SM3E	1	20200724	14753	200723	B071	T00	E	MYVE	A	F	3739	53	4.11992	3.71726	43.3639	82.5351	39.4636	Fall
SM3E_0+1_1_20200724_014753_000.wav	SM3E	1	20200724	14753	200723	B071	T00	E	MYVE	A	F	3811	70	4.11992	3.41671	40.4426	77.5569	36.8663	Fall
SM3E_0+1_1_20200724_014753_000.wav	SM3E	1	20200724	14753	200723	B071	T00	E	MYVE	A	F	3871	60	4.11992	4.07766	42.8014	82.3355	37.5971	Fall
SM3E_0+1_1_20200724_014753_000.wav	SM3E	1	20200724	14753	200723	B071	T00	E	MYVE	A	F	3943	72	4.11992	3.48455	40.6756	76.2449	36.302	Fall
SM3E_0+1_1_20200724_014753_000.wav	SM3E	1	20200724	14753	200723	B071	T00	E	MYVE	A	F	3998	58	4.11992	3.95552	42.8265	83.6238	38.6516	Fall
SM3E_0+1_1_20200724_014753_000.wav	SM3E	1	20200724	14753	200723	B071	T00	E	MYVE	A	F	4069	69	4.11992	3.54763	40.5493	78.8657	36.7029	Fall
SM3E_0+1_1_20200724_014753_000.wav	SM3E	1	20200724	14753	200723	B071	T00	E	MYVE	A	F	4127	58	4.11992	4.00925	40.5378	83.6487	37.9396	Fall
SM3E_0+1_1_20200724_014753_000.wav	SM3E	1	20200724	14753	200723	B071	T00	E	MYVE	A	F	4194	66	4.11992	3.65798	40.077	80.5733	36.6441	Fall
SM3E_0+1_1_20200724_014753_000.wav	SM3E	1	20200724	14753	200723	B071	T00	E	MYVE	A	F	4254	61	4.11992	3.66133	42.2335	79.0016	37.4972	Fall
SM3E_0+1_1_20200724_014753_000.wav	SM3E	1	20200724	14753	200723	B071	T00	E	MYVE	A	F	4325	70	4.11992	3.67337	41.149	79.8579	36.3823	Fall
SM3E_0+1_1_20200724_014753_000.wav	SM3E	1	20200724	14753	200723	B071	T00	E	MYVE	A	F	4382	58	4.11992	3.43906	41.7524	74.8713	37.653	Fall
SM3E_0+1_1_20200724_014753_000.wav	SM3E	1	20200724	14753	200723	B071	T00	E	MYVE	A	F	4449	66	4.11992	3.42988	41.8823	76.1679	36.5535	Fall
SM3E_0+1_1_20200724_014753_000.wav	SM3E	1	20200724	14753	200723	B071	T00	E	MYVE	A	F	4547	98	4.11992	2.9041	41.3082	68.6686	36.4337	Fall
SM3E_0+1_1_20200724_014753_000.wav	SM3E	1	20200724	14753	200723	B071	T00	E	MYVE	A	F	4670	124	4.11992	2.94714	41.093	66.4284	36.1692	Fall
SM3E_0+1_1_20200724_014753_000.wav	SM3E	1	20200724	14753	200723	B071	T00	E	MYVE	A	F	4896	225	4.11992	3.04499	40.6128	68.7504	36.1227	Fall
SM3E_0+1_1_20200724_014753_000.wav	SM3E	1	20200724	14753	200723	B071	T00	E	MYVE	A	F	5027	132	4.11992	3.27662	40.1487	67.4206	35.5467	Fall
SM3E_0+1_1_20200724_014753_000.wav	SM3E	1	20200724	14753	200723	B071	T00	E	MYVE	A	F	8808	3781	4.11992	3.38804	40.3266	72.4663	36.1522	Fall
SM3E_0+1_1_20200724_014753_000.wav	SM3E	1	20200724	14753	200723	B071	T00	E	MYVE	A	F	8888	81	4.11992	3.09476	41.1021	69.0458	36.0949	Fall
SM3E_0+1_1_20200724_014753_000.wav	SM3E	1	20200724	14753	200723	B071	T00	E	MYVE	A	F	8958	70	4.11992	2.99495	41.1874	67.7816	35.8504	Fall
SM3E_0+1_1_20200724_014753_000.wav	SM3E	1	20200724	14753	200723	B071	T00	E	MYVE	A	F	9038	80	4.11992	3.05393	41.3652	71.6159	35.7512	Fall
SM3E_0+1_1_20200724_014753_000.wav	SM3E	1	20200724	14753	200723	B071	T00	E	MYVE	A	F	9099	59	4.11992	3.17255	42.2984	68.9515	36.7997	Fall
SM3E_0+1_1_20200724_014753_000.wav	SM3E	1	20200724	14753	200723	B071	T00	E	MYVE	A	F	9163	64	4.11992	2.79644	40.8561	68.085	36.1085	Fall
SM3E_0+1_1_20200724_014753_000.wav	SM3E	1	20200724	14753	200723	B071	T00	E	MYVE	A	F	9244	81	4.11992	2.832	40.7631	64.3195	36.4411	Fall
SM3E_0+1_1_20200724_014753_000.wav	SM3E	1	20200724	14753	200723	B071	T00	E	MYVE	A	F	9327	83	4.11992	2.29938	41.3724	56.8785	35.4572	Fall
SM3E_0+1_1_20200724_014753_000.wav	SM3E	1	20200724	14753	200723	B071	T00	E	MYVE	A	F	9446	118	4.11992	2.18771	40.4092	57.1979	40.4092	Fall
SM3E_0+1_1_20200724_014753_000.wav	SM3E	1	20200724	14753	200723	B071	T00	E	MYVE	A	F	13391	3945	4.11992	2.34266	41.6031	67.7088	37.9065	Fall
SM3E_0+1_1_20200724_014753_000.wav	SM3E	1	20200724	14753	200723	B071	T00	E	MYVE	A	F	13498	109	4.11992	2.43858	42.1309	67.5404	37.1058	Fall
SM3E_0+1_1_20200724_014753_000.wav	SM3E	1	20200724	14753	200723	B071	T00	E	MYVE	A	F	13586	86	4.11992	2.38621	41.4935	63.1617	37.4741	Fall
SM3E_0+1_1_20200724_014753_000.wav	SM3E	1	20200724	14753	200723	B071	T00	E	MYVE	A	F	13642	56	4.11992	2.72109	41.6804	66.9441	38.7017	Fall
SM3E_0+1_1_20200724_014753_000.wav	SM3E	1	20200724	14753	200723	B071	T00	E	MYVE	A	F	13703	61	4.11992	2.59942	41.429	65.6016	36.3642	Fall
SM3E_0+1_1_20200724_014753_000.wav	SM3E	1	20200724	14753	200723	B071	T00	E	MYVE	A	F	13754	51	4.11992	2.75087	41.6806	67.9168	37.5737	Fall
SM3E_0+1_1_20200724_014753_000.wav	SM3E	1	20200724	14753	200723	B071	T00	E	MYVE	A	F	13820	66	4.11992	2.75893	41.2262	67.2957	36.05	Fall
SM3E_0+1_1_20200724_014753_000.wav	SM3E	1	20200724	14753	200723	B071	T00	E	MYVE	A	F	13875	55	4.11992	2.94046	41.8422	72.0105	37.2573	Fall
SM3E_0+1_1_20200724_014753_000.wav	SM3E	1	20200724	14753	200723	B071	T00	E	MYVE	A	F	13939	64	4.11992	3.05583	41.5008	73.0734	36.9066	Fall
SM3E_0+1_1_20200724_014753_000.wav	SM3E	1	20200724	14753	200723	B071	T00	E	MYVE	A	F	14004	65	4.11992	2.76528	42.8292	72.6735	36.4183	Fall
SM3E_0+1_1_20200724_014753_000.wav	SM3E	1	20200724	14753	200723	B071	T00	E	MYVE	A	F	14058	54	4.11992	2.98181	42.6489	74.1162	36.7925	Fall
SM3E_0+1_1_20200724_014753_000.wav	SM3E	1	20200724	14753	200723	B071	T00	E	MYVE	A	F	14112	54	4.11992	2.83528	42.4888	74.3223	36.8896	Fall
SM3E_0+1_1_20200724_014753_000.wav	SM3E	1	20200724	14753	200723	B071	T00	E	MYVE	A	F	14157	48	4.11992	2.87848	43.3131	76.4974	36.7493	Fall
SM3E_0+1_1_20200724_014753_000.wav	SM3E	1	20200724	14753	200723	B071	T00	E	MYVE	A	F	14202	45	4.11992	2.86154	44.8123	74.7779	36.4774	Fall
SM3E_0+1_1_20200724_014753_000.wav	SM3E	1	20200724	14753	200723	B071	T00	E	MYVE	A	F	14247	45	4.11992	2.89979	43.6117	77.9551	36.3511	Fall
SM3E_0+1_1_20200724_014753_000.wav	SM3E	1	20200724	14753	200723	B071	T00	E	MYVE	A	F	14296	49	4.11992	2.79137	41.5775	76.9566	36.5208	Fall
SM3E_0+1_1_20200724_014753_000.wav	SM3E	1	20200724	14753	200723	B071	T00	E	MYVE	A	F	14353	56	4.11992	3.40522	44.3116	95.4058	38.4272	Fall
SM3E_0+1_1_20200724_014753_000.wav	SM3E	1	20200724	14753	200723	B071	T00	E	MYVE	A	F	14403	51	4.11992	2.54109	44.5012	78.4495	38.1211	Fall
SM3E_0+1_1_20200724_014753_000.wav	SM3E	1	20200724	14753	200723	B071	T00	E	MYVE	A	F	14452	47	4.11992	2.4286	44.4454	76.2538	38.8342	Fall
SM3E_0+1_1_20200724_014753_000.wav	SM3E	1	20200724	14753	200723	B071	T00	E	MYVE	A	F	14501	49	4.11992	3.32195	44.1918	98.8309	37.6635	Fall
SM3E_0+1_1_20200724_014753_000.wav	SM3E	1	20200724	14753	200723	B071	T00	E	MYVE	A	F	14557	56	4.11992	3.07192	43.9852	96.3953	38.0422	Fall
SM3E_0+1_1_20200724_014753_000.wav	SM3E	1	20200724	14753	200723	B071	T00	E	MYVE	A	F	14607	50	4.11992	3.00929	44.3817	93.0821	39.0863	Fall
SM3E_0+1_1_20200724_014753_000.wav	SM3E	1	20200724	14753	200723	B071	T00	E	MYVE	A	F	14656	52	4.11992	2.71953	43.7984	86.4385	37.4465	Fall
SM3E_0+1_1_20200724_014753_000.wav	SM3E	1	20200724	14753	200723	B071	T00	E	MYVE	A	F	14712	54	4.11992	2.15296	42.3761	66.4289	37.1556	Fall
SM3E_0+1_1_20200724_014753_000.wav	SM3E	1	20200724	14753	200723	B071	T00	E	MYVE	A	F	14768	56	4.11992	2.68422	42.6637	86.2203	36.3363	Fall
SM3E_0+1_1_20200724_014753_000.wav	SM3E	1	20200724	14753	200723	B071	T00	E	MYVE	A	F	14817	49	4.11992	2.73994	43.7153	86.8595	36.3789	Fall
SM3E_0+1_1_20200724_014753_000.wav	SM3E	1	20200724	14753	200723	B071	T00	E	MYVE	A	F	14884	66	4.11992	2.68062	42.4655	81.7974	36.2297	Fall
SM3E_0+1_1_20200724_014753_000.wav	SM3E	1	20200724	14753	200723	B071	T00	E	MYVE	A	F	15009	125	4.11992	2.16927	42.878	67.4969	36.6724	Fall
SM3E_0+1_1_20200724_014753_000.wav	SM3E	1	20200724	14753	200723	B071	T00	E	MYVE	A	F	15119	110	4.11992	2.10066	43.4291	65.9829	36.6529	Fall
SM3E_0+1_1_20200724_014753_000.wav	SM3E	1	20200724	14753	200723	B071	T00	E	MYVE	A	F	15176	57	4.11992	2.31737	41.6179	67.8778	36.7367	Fall
SM3E_0+1_1_20200724_014753_000.wav	SM3E	1	20200724	14753	200723	B071	T00	E	MYVE	A	F	15295	119	4.11992	2.0913	41.4868	64.9342	37.2754	Fall
SM3W_0+1_1_20200724_014813_000.wav	SM3W	1	20200724	14813	200723	B071	T00	E	MYVE	A	F	1062	0	7.20107	2.27804	43.2335	75.3964	38.989	Fall
SM3W_0+1_1_20200724_014813_000.wav	SM3W	1	20200724	14813	200723	B071	T00	E	MYVE	A	F	1435	373	7.20107	2.28951	42.9983	77.3136	38.9373	Fall
SM3W_0+1_1_20200724_014813_000.wav	SM3W	1	20200724	14813	200723	B071	T00	E	MYVE	A	F	1538	103	7.20107	2.1763	42.8992	78.6828	38.9414	Fall
SM3W_0+1_1_20200724_014813_000.wav	SM3W	1	20200724	14813	200723	B071	T00	E	MYVE	A	F	1583	46	7.20107	2.01189	44.7302	77.354	39.4062	Fall
SM3W_0+1_1_20200724_014813_000.wav	SM3W	1	20200724	14813	200723	B071	T00	E	MYVE	A	F	1629	45	7.20107	2.20391	42.0881	80.8064	39.0597	Fall
SM3W_0+1_1_20200724_014813_000.wav	SM3W	1	20200724	14813	200723	B071	T00	E	MYVE	A	F	1671	43	7.20107	1.96013	41.9551	79.0716	38.9094	Fall
SM3W_0+1_1_20200724_014813_000.wav	SM3W	1	20200724	14813	200723	B071	T00	E	MYVE	A	F	1711	40	7.20107	2.0308	42.3353	77.082	38.7932	Fall
SM3W_0+1_1_20200724_014813_000.wav	SM3W	1	20200724	14813	200723	B071	T00	E	MYVE	A	F	1763	51	7.20107	2.03015	41.8693	85.8991	39.2229	Fall
SM3W_0+1_1_20200724_014813_000.wav	SM3W	1	20200724	14813	200723	B071	T00	E	MYVE	A	F	1802	40	7.20107	2.33981	42.5522	87.0943	38.8327	Fall
SM3W_0+1_1_20200724_014813_000.wav	SM3W	1	20200724	14813	200723	B071	T00	E	MYVE	A	F	1861	59	7.20107	2.30252	42.7976	89.0855	39.3113	Fall
SM3W_0+1_1_20200724_014813_000.wav	SM3W	1	20200724	14813	200723	B071	T00	E	MYVE	A	F	1912	51	7.20107	2.34301	42.8199	88.8191	39.9451	Fall
SM3W_0+1_1_20200724_014813_000.wav	SM3W	1	20200724	14813	200723	B071	T00	E	MYVE	A	F	1965	53	7.20107	2.56231	43.0618	89.6757	38.253	Fall
SM3W_0+1_1_20200724_014813_000.wav	SM3W	1	20200724	14813	200723	B071	T00	E	MYVE	A	F	2020	55	7.20107	2.46302	43.3795	89.7406	39.7094	Fall
SM3W_0+1_1_20200724_014813_000.wav	SM3W	1	20200724	14813	200723	B071	T00	E	MYVE	A	F	2066	46	7.20107	2.40803	42.6314	89.3274	39.0008	Fall
SM3W_0+1_1_20200724_014813_000.wav	SM3W	1	20200724	14813	200723	B071	T00	E	MYVE	A	F	2111	45	7.20107	2.28693	48.7946	87.8935	40.1034	Fall
SM3W_0+1_1_20200724_014813_000.wav	SM3W	1	20200724	14813	200723	B071	T00	E	MYVE	A	F	2159	48	7.20107	2.46641	46.1253	89.6357	40.7495	Fall
SM3W_0+1_1_20200724_014813_000.wav	SM3W	1	20200724	14813	200723	B071	T00	E	MYVE	A	F	2223	63	7.20107	2.4346	43.8943	86.1038	39.2858	Fall
SM3W_0+1_1_20200724_014813_000.wav	SM3W	1	20200724	14813	200723	B071	T00	E	MYVE	A	F	2280	58	7.20107	2.87351	43.7942	91.1383	39.5207	Fall
SM3W_0+1_1_20200724_014813_000.wav	SM3W	1	20200724	14813	200723	B071	T00	E	MYVE	A	F	2329	48	7.20107	2.46846	43.4163	89.6576	39.8906	Fall
SM3W_0+1_1_20200724_014813_000.wav	SM3W	1	20200724	14813	200723	B071	T00	E	MYVE	A	F	2377	48	7.20107	2.45383	43.8708	85.6845	38.9193	Fall
SM3W_0+1_1_20200724_014813_000.wav	SM3W	1	20200724	14813	200723	B071	T00	E	MYVE	A	F	2424	47	7.20107	2.63041	43.2008	88.8742	39.368	Fall
SM3W_0+1_1_20200724_014813_000.wav	SM3W	1	20200724	14813	200723	B071	T00	E	MYVE	A	F	2476	52	7.20107	2.41169	43.4721	88.3555	38.9871	Fall
SM3W_0+1_1_20200724_014813_000.wav	SM3W	1	20200724	14813	200723	B071	T00	E	MYVE	A	F	2532	57	7.20107	2.70987	44.6321	88.3859	38.6641	Fall
SM3W_0+1_1_20200724_014813_000.wav	SM3W	1	20200724	14813	200723	B071	T00	E	MYVE	A	F	2615	83	7.20107	2.52979	45.4239	83.5743	36.3333	Fall
SM3W_0+1_1_20200724_014813_000.wav	SM3W	1	20200724	14813	200723	B071	T00	E	MYVE	A	F	2668	53	7.20107	2.61989	41.6907	78.0995	37.6762	Fall
SM3W_0+1_1_20200724_014813_000.wav	SM3W	1	20200724	14813	200723	B071	T00	E	MYVE	A	F	2729	61	7.20107	2.60519	40.9897	83.9552	36.0032	Fall
SM3W_0+1_1_20200724_014813_000.wav	SM3W	1	20200724	14813	200723	B071	T00	E	MYVE	A	F	2801	74	7.20107	2.7961	41.1042	80.4065	36.7016	Fall
SM3W_0+1_1_20200724_014813_000.wav	SM3W	1	20200724	14813	200723	B071	T00	E	MYVE	A	F	2863	60	7.20107	2.14755	47.7294	69.2576	39.3151	Fall
SM3W_0+1_1_20200724_014813_000.wav	SM3W	1	20200724	14813	200723	B071	T00	E	MYVE	A	F	2915	54	7.20107	2.54123	41.6152	79.6522	38.53	Fall
SM3W_0+1_1_20200724_014813_000.wav	SM3W	1	20200724	14813	200723	B071	T00	E	MYVE	A	F	2977	61	7.20107	2.09346	42.3054	68.3543	38.6866	Fall
SM3W_0+1_1_20200724_014813_000.wav	SM3W	1	20200724	14813	200723	B071	T00	E	MYVE	A	F	3033	55	7.20107	1.95072	40.9669	61.305	37.6669	Fall
SM3W_0+1_1_20200724_014813_000.wav	SM3W	1	20200724	14813	200723	B071	T00	E	MYVE	A	F	3093	61	7.20107	2.08012	41.9236	62.8218	36.0199	Fall
SM3W_0+1_1_20200724_014813_000.wav	SM3W	1	20200724	14813	200723	B071	T00	E	MYVE	A	F	7177	4084	7.20107	1.89111	43.3178	67.5874	40.8487	Fall
SM3W_0+1_1_20200724_014813_000.wav	SM3W	1	20200724	14813	200723	B071	T00	E	MYVE	A	F	7234	59	7.20107	1.77242	43.4159	67.958	40.5254	Fall
SM3W_0+1_1_20200724_014813_000.wav	SM3W	1	20200724	14813	200723	B071	T00	E	MYVE	A	F	7299	63	7.20107	1.78758	42.5498	67.36	39.5007	Fall
SM3W_0+1_1_20200724_014813_000.wav	SM3W	1	20200724	14813	200723	B071	T00	E	MYVE	A	F	7355	56	7.20107	2.19715	42.9059	71.269	39.3102	Fall
SM3W_0+1_1_20200724_014813_000.wav	SM3W	1	20200724	14813	200723	B071	T00	E	MYVE	A	F	7419	65	7.20107	2.02854	42.7908	73.9619	39.1509	Fall
SM3W_0+1_1_20200724_014813_000.wav	SM3W	1	20200724	14813	200723	B071	T00	E	MYVE	A	F	7496	77	7.20107	2.1579	50.6892	79.6821	40.622	Fall
SM3W_0+1_1_20200724_014813_000.wav	SM3W	1	20200724	14813	200723	B071	T00	E	MYVE	A	F	7558	62	7.20107	2.33585	43.2684	78.3834	39.8485	Fall
SM3W_0+1_1_20200724_014813_000.wav	SM3W	1	20200724	14813	200723	B071	T00	E	MYVE	A	F	7620	62	7.20107	2.07895	43.6969	74.5402	39.1769	Fall
SM3W_0+1_1_20200724_014813_000.wav	SM3W	1	20200724	14813	200723	B071	T00	E	MYVE	A	F	7671	51	7.20107	2.14142	43.4262	74.5541	39.7951	Fall
SM3W_0+1_1_20200724_014813_000.wav	SM3W	1	20200724	14813	200723	B071	T00	E	MYVE	A	F	7734	63	7.20107	2.09041	43.5617	74.8795	40.5706	Fall
SM3W_0+1_1_20200724_014813_000.wav	SM3W	1	20200724	14813	200723	B071	T00	E	MYVE	A	F	7784	50	7.20107	2.1448	43.1286	78.2737	40.3587	Fall
SM3W_0+1_1_20200724_014813_000.wav	SM3W	1	20200724	14813	200723	B071	T00	E	MYVE	A	F	7842	58	7.20107	2.11545	43.0729	76.6063	39.9573	Fall
SM3W_0+1_1_20200724_014813_000.wav	SM3W	1	20200724	14813	200723	B071	T00	E	MYVE	A	F	7905	64	7.20107	1.91446	43.0865	77.1279	40.4655	Fall
SM3W_0+1_1_20200724_014813_000.wav	SM3W	1	20200724	14813	200723	B071	T00	E	MYVE	A	F	7955	50	7.20107	1.83316	42.7293	72.9511	40.1597	Fall
SM3W_0+1_1_20200724_014813_000.wav	SM3W	1	20200724	14813	200723	B071	T00	E	MYVE	A	F	8007	52	7.20107	1.78857	43.4075	78.9532	40.5504	Fall
SM3W_0+1_1_20200724_014813_000.wav	SM3W	1	20200724	14813	200723	B071	T00	E	MYVE	A	F	8059	51	7.20107	1.87385	43.3731	78.5553	40.2707	Fall
SM3W_0+1_1_20200724_014813_000.wav	SM3W	1	20200724	14813	200723	B071	T00	E	MYVE	A	F	8110	52	7.20107	2.11506	43.8268	87.3103	40.1057	Fall
SM3W_0+1_1_20200724_014813_000.wav	SM3W	1	20200724	14813	200723	B071	T00	E	MYVE	A	F	8155	45	7.20107	2.02431	44.5636	87.1391	40.3748	Fall
SM3W_0+1_1_20200724_014813_000.wav	SM3W	1	20200724	14813	200723	B071	T00	E	MYVE	A	F	8204	49	7.20107	1.85112	43.0776	76.3694	39.0818	Fall
SM3W_0+1_1_20200724_014813_000.wav	SM3W	1	20200724	14813	200723	B071	T00	E	MYVE	A	F	8256	53	7.20107	2.16775	44.0093	90.4525	40.2613	Fall
SM3W_0+1_1_20200724_014813_000.wav	SM3W	1	20200724	14813	200723	B071	T00	E	MYVE	A	F	8316	59	7.20107	2.36113	44.9484	88.9879	40.1767	Fall
SM3W_0+1_1_20200724_014813_000.wav	SM3W	1	20200724	14813	200723	B071	T00	E	MYVE	A	F	8378	61	7.20107	2.17419	43.3059	82.1757	40.0448	Fall
SM3W_0+1_1_20200724_014813_000.wav	SM3W	1	20200724	14813	200723	B071	T00	E	MYVE	A	F	8464	87	7.20107	2.02849	42.2586	82.1522	40.1311	Fall
SM3W_0+1_1_20200724_014813_000.wav	SM3W	1	20200724	14813	200723	B071	T00	E	MYVE	A	F	8519	54	7.20107	1.9601	43.5934	75.6514	40.0164	Fall
SM3W_0+1_1_20200724_014813_000.wav	SM3W	1	20200724	14813	200723	B071	T00	E	MYVE	A	F	8592	73	7.20107	2.06919	42.5969	77.49	39.7955	Fall
SM3W_0+1_1_20200724_014813_000.wav	SM3W	1	20200724	14813	200723	B071	T00	E	MYVE	A	F	8643	51	7.20107	1.99364	50.1188	74.9542	41.8963	Fall
SM3W_0+1_1_20200724_014813_000.wav	SM3W	1	20200724	14813	200723	B071	T00	E	MYVE	A	F	8690	47	7.20107	2.78006	41.9477	101.801	37.8184	Fall
SM3W_0+1_1_20200724_014813_000.wav	SM3W	1	20200724	14813	200723	B071	T00	E	MYVE	A	F	8739	48	7.20107	2.06218	42.1663	77.6677	39.4115	Fall
SM3W_0+1_1_20200724_014813_000.wav	SM3W	1	20200724	14813	200723	B071	T00	E	MYVE	A	F	8786	47	7.20107	2.07319	42.4073	76.5313	37.6844	Fall
SM3W_0+1_1_20200724_014813_000.wav	SM3W	1	20200724	14813	200723	B071	T00	E	MYVE	A	F	8833	47	7.20107	1.92346	41.7527	66.9054	37.1297	Fall
SM3W_0+1_1_20200724_014813_000.wav	SM3W	1	20200724	14813	200723	B071	T00	E	MYVE	A	F	8883	52	7.20107	2.30765	41.2845	78.1357	38.2599	Fall
SM3W_0+1_1_20200724_014813_000.wav	SM3W	1	20200724	14813	200723	B071	T00	E	MYVE	A	F	8937	52	7.20107	2.22307	40.4523	77.2254	37.4721	Fall
SM3W_0+1_1_20200724_014813_000.wav	SM3W	1	20200724	14813	200723	B071	T00	E	MYVE	A	F	8985	49	7.20107	2.51469	47.8205	79.1917	37.5133	Fall
SM3W_0+1_1_20200724_014813_000.wav	SM3W	1	20200724	14813	200723	B071	T00	E	MYVE	A	F	9043	58	7.20107	2.32535	40.1326	77.9044	37.277	Fall
SM3W_0+1_1_20200724_014813_000.wav	SM3W	1	20200724	14813	200723	B071	T00	E	MYVE	A	F	9169	125	7.20107	2.8365	38.047	84.6383	38.0333	Fall
SM3E_0+1_1_20200724_014826_000.wav	SM3E	1	20200724	14826	200723	B071	T00	E	MYVE	A	F	2087	0	5.93213	2.16948	43.4308	66.9568	38.4791	Fall
SM3E_0+1_1_20200724_014826_000.wav	SM3E	1	20200724	14826	200723	B071	T00	E	MYVE	A	F	2142	53	5.93213	2.15984	43.2401	67.9475	39.9822	Fall
SM3E_0+1_1_20200724_014826_000.wav	SM3E	1	20200724	14826	200723	B071	T00	E	MYVE	A	F	2200	58	5.93213	2.62336	43.2518	80.9118	39.6137	Fall
SM3E_0+1_1_20200724_014826_000.wav	SM3E	1	20200724	14826	200723	B071	T00	E	MYVE	A	F	2252	52	5.93213	2.50134	42.5712	79.286	39.3484	Fall
SM3E_0+1_1_20200724_014826_000.wav	SM3E	1	20200724	14826	200723	B071	T00	E	MYVE	A	F	2299	47	5.93213	2.28309	42.8295	80.7842	39.9829	Fall
SM3E_0+1_1_20200724_014826_000.wav	SM3E	1	20200724	14826	200723	B071	T00	E	MYVE	A	F	2352	53	5.93213	2.32062	42.7914	79.9247	38.8953	Fall
SM3E_0+1_1_20200724_014826_000.wav	SM3E	1	20200724	14826	200723	B071	T00	E	MYVE	A	F	2408	56	5.93213	2.47782	42.6206	80.5233	38.8045	Fall
SM3E_0+1_1_20200724_014826_000.wav	SM3E	1	20200724	14826	200723	B071	T00	E	MYVE	A	F	2464	56	5.93213	2.44539	42.5219	81.5639	39.4183	Fall
SM3E_0+1_1_20200724_014826_000.wav	SM3E	1	20200724	14826	200723	B071	T00	E	MYVE	A	F	2515	51	5.93213	2.41534	42.3443	80.5372	39.3522	Fall
SM3E_0+1_1_20200724_014826_000.wav	SM3E	1	20200724	14826	200723	B071	T00	E	MYVE	A	F	2565	50	5.93213	2.53494	43.9091	82.1705	38.909	Fall
SM3E_0+1_1_20200724_014826_000.wav	SM3E	1	20200724	14826	200723	B071	T00	E	MYVE	A	F	2620	55	5.93213	2.57456	43.8128	83.2094	37.1654	Fall
SM3E_0+1_1_20200724_014826_000.wav	SM3E	1	20200724	14826	200723	B071	T00	E	MYVE	A	F	2671	52	5.93213	2.73129	44.2393	86.8728	38.8659	Fall
SM3E_0+1_1_20200724_014826_000.wav	SM3E	1	20200724	14826	200723	B071	T00	E	MYVE	A	F	2729	58	5.93213	2.66044	43.9335	84.8396	38.2084	Fall
SM3E_0+1_1_20200724_014826_000.wav	SM3E	1	20200724	14826	200723	B071	T00	E	MYVE	A	F	2800	70	5.93213	2.45082	44.3485	80.5787	39.9203	Fall
SM3E_0+1_1_20200724_014826_000.wav	SM3E	1	20200724	14826	200723	B071	T00	E	MYVE	A	F	2860	60	5.93213	2.78555	43.5541	82.0889	39.9401	Fall
SM3E_0+1_1_20200724_014826_000.wav	SM3E	1	20200724	14826	200723	B071	T00	E	MYVE	A	F	2922	65	5.93213	2.39009	43.2783	79.5636	39.7287	Fall
SM3E_0+1_1_20200724_014826_000.wav	SM3E	1	20200724	14826	200723	B071	T00	E	MYVE	A	F	2973	49	5.93213	2.57299	43.4774	86.3667	39.7285	Fall
SM3E_0+1_1_20200724_014826_000.wav	SM3E	1	20200724	14826	200723	B071	T00	E	MYVE	A	F	3038	65	5.93213	2.79685	43.6785	87.7293	39.0861	Fall
SM3E_0+1_1_20200724_014826_000.wav	SM3E	1	20200724	14826	200723	B071	T00	E	MYVE	A	F	3094	56	5.93213	3.06009	43.7102	89.4295	39.9272	Fall
SM3E_0+1_1_20200724_014826_000.wav	SM3E	1	20200724	14826	200723	B071	T00	E	MYVE	A	F	3151	56	5.93213	2.65904	43.2193	87.402	39.541	Fall
SM3E_0+1_1_20200724_014826_000.wav	SM3E	1	20200724	14826	200723	B071	T00	E	MYVE	A	F	3202	51	5.93213	2.86266	43.2949	88.5054	39.8119	Fall
SM3E_0+1_1_20200724_014826_000.wav	SM3E	1	20200724	14826	200723	B071	T00	E	MYVE	A	F	3259	57	5.93213	2.61894	43.4566	87.0159	38.8731	Fall
SM3E_0+1_1_20200724_014826_000.wav	SM3E	1	20200724	14826	200723	B071	T00	E	MYVE	A	F	3316	57	5.93213	2.91401	43.587	87.5903	39.2428	Fall
SM3E_0+1_1_20200724_014826_000.wav	SM3E	1	20200724	14826	200723	B071	T00	E	MYVE	A	F	3371	56	5.93213	3.08486	42.7981	87.2721	39.1522	Fall
SM3E_0+1_1_20200724_014826_000.wav	SM3E	1	20200724	14826	200723	B071	T00	E	MYVE	A	F	3435	63	5.93213	2.90669	42.8256	86.0459	36.962	Fall
SM3E_0+1_1_20200724_014826_000.wav	SM3E	1	20200724	14826	200723	B071	T00	E	MYVE	A	F	3493	58	5.93213	2.97411	42.8044	81.7811	39.1328	Fall
SM3E_0+1_1_20200724_014826_000.wav	SM3E	1	20200724	14826	200723	B071	T00	E	MYVE	A	F	3562	69	5.93213	2.83456	42.5399	83.8002	37.3254	Fall
SM3E_0+1_1_20200724_014826_000.wav	SM3E	1	20200724	14826	200723	B071	T00	E	MYVE	A	F	3622	60	5.93213	2.77414	42.4532	76.0797	38.3563	Fall
SM3E_0+1_1_20200724_014826_000.wav	SM3E	1	20200724	14826	200723	B071	T00	E	MYVE	A	F	3749	57	5.93213	2.36521	41.854	67.9426	37.4748	Fall
SM3E_0+1_1_20200724_014826_000.wav	SM3E	1	20200724	14826	200723	B071	T00	E	MYVE	A	F	3816	67	5.93213	2.1867	41.3096	68.1089	37.7891	Fall
SM3E_0+1_1_20200724_014826_000.wav	SM3E	1	20200724	14826	200723	B071	T00	E	MYVE	A	F	3874	59	5.93213	2.33781	41.5306	67.5106	36.8563	Fall
SM3E_0+1_1_20200724_014826_000.wav	SM3E	1	20200724	14826	200723	B071	T00	E	MYVE	A	F	7455	3582	5.93213	2.17785	43.3834	76.1262	39.9615	Fall
SM3E_0+1_1_20200724_014826_000.wav	SM3E	1	20200724	14826	200723	B071	T00	E	MYVE	A	F	7570	114	5.93213	2.26289	43.0422	76.1588	40.4446	Fall
SM3E_0+1_1_20200724_014826_000.wav	SM3E	1	20200724	14826	200723	B071	T00	E	MYVE	A	F	7624	57	5.93213	2.15578	43.0789	74.4716	39.6969	Fall
SM3E_0+1_1_20200724_014826_000.wav	SM3E	1	20200724	14826	200723	B071	T00	E	MYVE	A	F	7682	57	5.93213	2.23056	43.0874	75.8224	39.8766	Fall
SM3E_0+1_1_20200724_014826_000.wav	SM3E	1	20200724	14826	200723	B071	T00	E	MYVE	A	F	7761	78	5.93213	2.1849	43.6377	76.2291	38.6587	Fall
SM3E_0+1_1_20200724_014826_000.wav	SM3E	1	20200724	14826	200723	B071	T00	E	MYVE	A	F	7865	50	5.93213	2.11396	43.7898	76.9936	38.8207	Fall
SM3E_0+1_1_20200724_014826_000.wav	SM3E	1	20200724	14826	200723	B071	T00	E	MYVE	A	F	7908	44	5.93213	2.07368	43.3543	76.4232	39.3661	Fall
SM3E_0+1_1_20200724_014826_000.wav	SM3E	1	20200724	14826	200723	B071	T00	E	MYVE	A	F	7963	55	5.93213	1.89958	44.223	76.7636	39.575	Fall
SM3E_0+1_1_20200724_014826_000.wav	SM3E	1	20200724	14826	200723	B071	T00	E	MYVE	A	F	8019	56	5.93213	2.1898	43.0349	74.9244	39.0574	Fall
SM3E_0+1_1_20200724_014826_000.wav	SM3E	1	20200724	14826	200723	B071	T00	E	MYVE	A	F	8083	64	5.93213	1.97322	43.3382	76.5085	40.331	Fall
SM3E_0+1_1_20200724_014826_000.wav	SM3E	1	20200724	14826	200723	B071	T00	E	MYVE	A	F	8137	54	5.93213	2.08713	42.4868	76.3198	40.0762	Fall
SM3E_0+1_1_20200724_014826_000.wav	SM3E	1	20200724	14826	200723	B071	T00	E	MYVE	A	F	8190	54	5.93213	2.44395	44.1704	90.6819	39.404	Fall
SM3E_0+1_1_20200724_014826_000.wav	SM3E	1	20200724	14826	200723	B071	T00	E	MYVE	A	F	8247	56	5.93213	2.0263	43.8338	76.8893	40.7253	Fall
SM3E_0+1_1_20200724_014826_000.wav	SM3E	1	20200724	14826	200723	B071	T00	E	MYVE	A	F	8308	62	5.93213	2.23708	42.6125	76.5522	37.8924	Fall
SM3E_0+1_1_20200724_014826_000.wav	SM3E	1	20200724	14826	200723	B071	T00	E	MYVE	A	F	8368	60	5.93213	2.23143	44.2351	77.3647	40.0902	Fall
SM3E_0+1_1_20200724_014826_000.wav	SM3E	1	20200724	14826	200723	B071	T00	E	MYVE	A	F	8593	41	5.93213	2.28389	42.3351	82.9466	38.0195	Fall
SM3E_0+1_1_20200724_014826_000.wav	SM3E	1	20200724	14826	200723	B071	T00	E	MYVE	A	F	8648	55	5.93213	2.09056	41.5608	73.0835	36.8685	Fall
SM3E_0+1_1_20200724_014826_000.wav	SM3E	1	20200724	14826	200723	B071	T00	E	MYVE	A	F	8706	58	5.93213	1.99322	41.817	64.0206	36.7318	Fall
SM3W_0+1_1_20200724_014839_000.wav	SM3W	1	20200724	14839	200723	B071	T00	E	MYVE	A	F	1760	0	4.91961	2.53944	42.3758	88.009	39.4425	Fall
SM3W_0+1_1_20200724_014839_000.wav	SM3W	1	20200724	14839	200723	B071	T00	E	MYVE	A	F	1867	107	4.91961	2.68247	43.6777	88.2182	40.7464	Fall
SM3W_0+1_1_20200724_014839_000.wav	SM3W	1	20200724	14839	200723	B071	T00	E	MYVE	A	F	1923	56	4.91961	2.67529	42.924	86.8199	39.0248	Fall
SM3W_0+1_1_20200724_014839_000.wav	SM3W	1	20200724	14839	200723	B071	T00	E	MYVE	A	F	1975	52	4.91961	2.5358	42.5484	87.2399	40.1422	Fall
SM3W_0+1_1_20200724_014839_000.wav	SM3W	1	20200724	14839	200723	B071	T00	E	MYVE	A	F	2027	52	4.91961	2.75758	43.5499	85.778	40.3682	Fall
SM3W_0+1_1_20200724_014839_000.wav	SM3W	1	20200724	14839	200723	B071	T00	E	MYVE	A	F	2080	53	4.91961	2.95816	44.0377	89.8488	40.4107	Fall
SM3W_0+1_1_20200724_014839_000.wav	SM3W	1	20200724	14839	200723	B071	T00	E	MYVE	A	F	2147	67	4.91961	2.83666	44.0459	85.6261	38.8669	Fall
SM3W_0+1_1_20200724_014839_000.wav	SM3W	1	20200724	14839	200723	B071	T00	E	MYVE	A	F	2205	59	4.91961	3.07748	44.0916	89.4033	39.0029	Fall
SM3W_0+1_1_20200724_014839_000.wav	SM3W	1	20200724	14839	200723	B071	T00	E	MYVE	A	F	2290	85	4.91961	3.01703	45.0452	88.2378	38.2115	Fall
SM3W_0+1_1_20200724_014839_000.wav	SM3W	1	20200724	14839	200723	B071	T00	E	MYVE	A	F	2342	53	4.91961	3.19198	44.2743	92.3155	38.9118	Fall
SM3W_0+1_1_20200724_014839_000.wav	SM3W	1	20200724	14839	200723	B071	T00	E	MYVE	A	F	2404	61	4.91961	3.03822	44.2175	88.8977	39.0296	Fall
SM3W_0+1_1_20200724_014839_000.wav	SM3W	1	20200724	14839	200723	B071	T00	E	MYVE	A	F	2458	55	4.91961	3.08237	43.5947	91.8487	38.6246	Fall
SM3W_0+1_1_20200724_014839_000.wav	SM3W	1	20200724	14839	200723	B071	T00	E	MYVE	A	F	2534	76	4.91961	3.08467	43.7732	91.1187	39.0723	Fall
SM3W_0+1_1_20200724_014839_000.wav	SM3W	1	20200724	14839	200723	B071	T00	E	MYVE	A	F	2587	53	4.91961	2.05057	48.7573	87.895	47.175	Fall
SM3W_0+1_1_20200724_014839_000.wav	SM3W	1	20200724	14839	200723	B071	T00	E	MYVE	A	F	2635	48	4.91961	2.45221	43.2339	84.1096	38.9825	Fall
SM3W_0+1_1_20200724_014839_000.wav	SM3W	1	20200724	14839	200723	B071	T00	E	MYVE	A	F	2686	51	4.91961	2.5477	41.6781	81.7436	38.3211	Fall
SM3W_0+1_1_20200724_014839_000.wav	SM3W	1	20200724	14839	200723	B071	T00	E	MYVE	A	F	2745	58	4.91961	2.52995	40.8812	78.7045	36.5829	Fall
SM3W_0+1_1_20200724_014839_000.wav	SM3W	1	20200724	14839	200723	B071	T00	E	MYVE	A	F	2793	49	4.91961	2.37345	42.4395	81.8403	38.1688	Fall
SM3W_0+1_1_20200724_014839_000.wav	SM3W	1	20200724	14839	200723	B071	T00	E	MYVE	A	F	6197	3320	4.91961	2.18376	42.8994	69.3105	39.6434	Fall
SM3W_0+1_1_20200724_014839_000.wav	SM3W	1	20200724	14839	200723	B071	T00	E	MYVE	A	F	6494	295	4.91961	2.66729	43.7635	77.7191	39.4035	Fall
SM3W_0+1_1_20200724_014839_000.wav	SM3W	1	20200724	14839	200723	B071	T00	E	MYVE	A	F	6555	63	4.91961	2.29494	44.1802	72.247	39.6525	Fall
SM3W_0+1_1_20200724_014839_000.wav	SM3W	1	20200724	14839	200723	B071	T00	E	MYVE	A	F	6613	56	4.91961	2.49665	43.7945	75.1532	40.3359	Fall
SM3W_0+1_1_20200724_014839_000.wav	SM3W	1	20200724	14839	200723	B071	T00	E	MYVE	A	F	6676	66	4.91961	2.22726	43.5972	74.4273	40.7865	Fall
SM3W_0+1_1_20200724_014839_000.wav	SM3W	1	20200724	14839	200723	B071	T00	E	MYVE	A	F	6734	56	4.91961	2.76183	43.4562	76.656	40.093	Fall
SM3W_0+1_1_20200724_014839_000.wav	SM3W	1	20200724	14839	200723	B071	T00	E	MYVE	A	F	6797	64	4.91961	2.63586	43.1067	79.3254	40.8259	Fall
SM3W_0+1_1_20200724_014839_000.wav	SM3W	1	20200724	14839	200723	B071	T00	E	MYVE	A	F	6854	56	4.91961	3.10643	43.1856	87.2533	40.5865	Fall
SM3W_0+1_1_20200724_014839_000.wav	SM3W	1	20200724	14839	200723	B071	T00	E	MYVE	A	F	6915	60	4.91961	2.55154	43.8116	81.4733	38.8717	Fall
SM3W_0+1_1_20200724_014839_000.wav	SM3W	1	20200724	14839	200723	B071	T00	E	MYVE	A	F	6968	53	4.91961	3.0116	43.7827	89.2931	40.4389	Fall
SM3W_0+1_1_20200724_014839_000.wav	SM3W	1	20200724	14839	200723	B071	T00	E	MYVE	A	F	7037	69	4.91961	2.56044	42.6701	82.0516	40.0142	Fall
SM3W_0+1_1_20200724_014839_000.wav	SM3W	1	20200724	14839	200723	B071	T00	E	MYVE	A	F	7102	66	4.91961	3.26518	43.6337	89.8817	40.3491	Fall
SM3W_0+1_1_20200724_014839_000.wav	SM3W	1	20200724	14839	200723	B071	T00	E	MYVE	A	F	7176	73	4.91961	2.47099	42.8623	76.5588	39.7322	Fall
SM3W_0+1_1_20200724_014839_000.wav	SM3W	1	20200724	14839	200723	B071	T00	E	MYVE	A	F	7244	70	4.91961	2.86847	43.9521	79.6869	39.351	Fall
SM3W_0+1_1_20200724_014839_000.wav	SM3W	1	20200724	14839	200723	B071	T00	E	MYVE	A	F	7331	88	4.91961	2.68755	42.1198	83.2342	38.7548	Fall
SM3W_0+1_1_20200724_014839_000.wav	SM3W	1	20200724	14839	200723	B071	T00	E	MYVE	A	F	7406	74	4.91961	2.55465	42.1708	76.9652	40.1782	Fall
SM3W_0+1_1_20200724_014839_000.wav	SM3W	1	20200724	14839	200723	B071	T00	E	MYVE	A	F	7491	84	4.91961	2.2591	41.6771	67.861	37.7541	Fall
SM3W_0+1_1_20200724_014839_000.wav	SM3W	1	20200724	14839	200723	B071	T00	E	MYVE	A	F	7558	67	4.91961	2.74836	44.5218	77.9429	39.9295	Fall
SM3W_0+1_1_20200724_014839_000.wav	SM3W	1	20200724	14839	200723	B071	T00	E	MYVE	A	F	7670	112	4.91961	2.73011	39.2395	77.5621	36.4043	Fall
SM3W_0+1_1_20200724_014839_000.wav	SM3W	1	20200724	14839	200723	B071	T00	E	MYVE	A	F	7727	57	4.91961	3.05728	42.5091	84.3205	36.2232	Fall
SM3E_0+1_1_20200724_014850_000.wav	SM3E	1	20200724	14850	200723	B071	T00	E	MYVE	A	F	3237	0	4.01211	2.19859	43.178	64.1928	38.6318	Fall
SM3E_0+1_1_20200724_014850_000.wav	SM3E	1	20200724	14850	200723	B071	T00	E	MYVE	A	F	3290	53	4.01211	2.34439	42.9889	67.3425	39.7304	Fall
SM3E_0+1_1_20200724_014850_000.wav	SM3E	1	20200724	14850	200723	B071	T00	E	MYVE	A	F	3346	58	4.01211	2.60277	42.8042	77.3209	39.0262	Fall
SM3E_0+1_1_20200724_014850_000.wav	SM3E	1	20200724	14850	200723	B071	T00	E	MYVE	A	F	3404	57	4.01211	2.78784	42.8229	80.0166	39.2927	Fall
SM3E_0+1_1_20200724_014850_000.wav	SM3E	1	20200724	14850	200723	B071	T00	E	MYVE	A	F	3465	63	4.01211	2.61972	41.9162	75.5186	37.3168	Fall
SM3E_0+1_1_20200724_014850_000.wav	SM3E	1	20200724	14850	200723	B071	T00	E	MYVE	A	F	3522	56	4.01211	2.90565	42.3146	79.7969	39.0313	Fall
SM3E_0+1_1_20200724_014850_000.wav	SM3E	1	20200724	14850	200723	B071	T00	E	MYVE	A	F	3591	66	4.01211	2.63088	43.6015	78.6194	37.6678	Fall
SM3E_0+1_1_20200724_014850_000.wav	SM3E	1	20200724	14850	200723	B071	T00	E	MYVE	A	F	3645	55	4.01211	3.10634	43.8033	85.7083	37.5143	Fall
SM3E_0+1_1_20200724_014850_000.wav	SM3E	1	20200724	14850	200723	B071	T00	E	MYVE	A	F	3703	60	4.01211	3.09101	43.6928	83.0313	39.1892	Fall
SM3E_0+1_1_20200724_014850_000.wav	SM3E	1	20200724	14850	200723	B071	T00	E	MYVE	A	F	3768	63	4.01211	2.59713	43.5276	78.5579	39.9977	Fall
SM3E_0+1_1_20200724_014850_000.wav	SM3E	1	20200724	14850	200723	B071	T00	E	MYVE	A	F	3822	54	4.01211	2.91426	43.4142	79.5947	39.4931	Fall
SM3E_0+1_1_20200724_014850_000.wav	SM3E	1	20200724	14850	200723	B071	T00	E	MYVE	A	F	3883	63	4.01211	2.65406	43.0156	78.4938	39.3786	Fall
SM3E_0+1_1_20200724_014850_000.wav	SM3E	1	20200724	14850	200723	B071	T00	E	MYVE	A	F	3935	50	4.01211	3.11911	43.158	86.2738	39.3842	Fall
SM3E_0+1_1_20200724_014850_000.wav	SM3E	1	20200724	14850	200723	B071	T00	E	MYVE	A	F	3993	58	4.01211	2.73869	43.0226	84.4763	37.4779	Fall
SM3E_0+1_1_20200724_014850_000.wav	SM3E	1	20200724	14850	200723	B071	T00	E	MYVE	A	F	4041	48	4.01211	2.61266	43.1959	82.0543	38.7973	Fall
SM3E_0+1_1_20200724_014850_000.wav	SM3E	1	20200724	14850	200723	B071	T00	E	MYVE	A	F	4099	59	4.01211	3.08281	43.4268	87.315	38.4103	Fall
SM3E_0+1_1_20200724_014850_000.wav	SM3E	1	20200724	14850	200723	B071	T00	E	MYVE	A	F	4155	55	4.01211	2.78009	43.886	84.8947	40.4369	Fall
SM3E_0+1_1_20200724_014850_000.wav	SM3E	1	20200724	14850	200723	B071	T00	E	MYVE	A	F	4219	64	4.01211	2.96246	42.0296	84.1439	38.7498	Fall
SM3E_0+1_1_20200724_014850_000.wav	SM3E	1	20200724	14850	200723	B071	T00	E	MYVE	A	F	4277	59	4.01211	3.18843	43.7041	86.3511	38.5757	Fall
SM3E_0+1_1_20200724_014850_000.wav	SM3E	1	20200724	14850	200723	B071	T00	E	MYVE	A	F	4332	55	4.01211	3.41358	42.4446	85.0881	39.5027	Fall
SM3E_0+1_1_20200724_014850_000.wav	SM3E	1	20200724	14850	200723	B071	T00	E	MYVE	A	F	4397	65	4.01211	3.17442	43.1026	85.7708	37.6528	Fall
SM3E_0+1_1_20200724_014850_000.wav	SM3E	1	20200724	14850	200723	B071	T00	E	MYVE	A	F	4450	53	4.01211	3.15243	43.2195	87.0582	39.0113	Fall
SM3E_0+1_1_20200724_014850_000.wav	SM3E	1	20200724	14850	200723	B071	T00	E	MYVE	A	F	4513	64	4.01211	3.1169	43.0271	87.2198	38.2274	Fall
SM3E_0+1_1_20200724_014850_000.wav	SM3E	1	20200724	14850	200723	B071	T00	E	MYVE	A	F	4568	55	4.01211	3.12397	42.5266	84.0217	38.9541	Fall
SM3E_0+1_1_20200724_014850_000.wav	SM3E	1	20200724	14850	200723	B071	T00	E	MYVE	A	F	4634	66	4.01211	2.93742	42.7119	85.5037	37.4873	Fall
SM3E_0+1_1_20200724_014850_000.wav	SM3E	1	20200724	14850	200723	B071	T00	E	MYVE	A	F	4690	55	4.01211	2.5982	41.7074	71.8154	37.9249	Fall
SM3E_0+1_1_20200724_014850_000.wav	SM3E	1	20200724	14850	200723	B071	T00	E	MYVE	A	F	4756	66	4.01211	2.50401	42.1559	68.4084	36.6262	Fall
SM3E_0+1_1_20200724_014850_000.wav	SM3E	1	20200724	14850	200723	B071	T00	E	MYVE	A	F	8596	3695	4.01211	1.97146	42.6244	75.0112	39.4208	Fall
SM3E_0+1_1_20200724_014850_000.wav	SM3E	1	20200724	14850	200723	B071	T00	E	MYVE	A	F	8713	117	4.01211	2.0192	42.5392	74.9848	39.6482	Fall
SM3E_0+1_1_20200724_014850_000.wav	SM3E	1	20200724	14850	200723	B071	T00	E	MYVE	A	F	8795	82	4.01211	2.03242	42.1172	75.6046	39.1516	Fall
SM3E_0+1_1_20200724_014850_000.wav	SM3E	1	20200724	14850	200723	B071	T00	E	MYVE	A	F	8868	73	4.01211	2.12019	43.5595	75.5685	38.2462	Fall
SM3E_0+1_1_20200724_014850_000.wav	SM3E	1	20200724	14850	200723	B071	T00	E	MYVE	A	F	8969	101	4.01211	1.975	44.735	71.1292	40.0023	Fall
SM3E_0+1_1_20200724_014850_000.wav	SM3E	1	20200724	14850	200723	B071	T00	E	MYVE	A	F	9064	95	4.01211	2.11644	42.3979	68.1204	39.9709	Fall
SM3E_0+1_1_20200724_014850_000.wav	SM3E	1	20200724	14850	200723	B071	T00	E	MYVE	A	F	9150	86	4.01211	2.1653	42.364	66.576	38.2035	Fall
SM3E_0+1_1_20200724_014850_000.wav	SM3E	1	20200724	14850	200723	B071	T00	E	MYVE	A	F	9333	183	4.01211	2.5482	42.5308	66.5351	35.9927	Fall
SM3E_0+1_1_20200724_014850_000.wav	SM3E	1	20200724	14850	200723	B071	T00	E	MYVE	A	F	9513	180	4.01211	2.80326	42.2108	68.6459	37.1248	Fall
SM3E_0+1_1_20200724_014850_000.wav	SM3E	1	20200724	14850	200723	B071	T00	E	MYVE	A	F	13467	3954	4.01211	1.71532	42.6982	72.1166	39.88	Fall
SM3E_0+1_1_20200724_014850_000.wav	SM3E	1	20200724	14850	200723	B071	T00	E	MYVE	A	F	13525	58	4.01211	1.91291	42.1865	72.2589	38.8694	Fall
SM3E_0+1_1_20200724_014850_000.wav	SM3E	1	20200724	14850	200723	B071	T00	E	MYVE	A	F	13584	59	4.01211	1.8747	43.0213	74.8747	39.6349	Fall
SM3E_0+1_1_20200724_014850_000.wav	SM3E	1	20200724	14850	200723	B071	T00	E	MYVE	A	F	13636	52	4.01211	1.88288	42.1024	74.1416	39.2227	Fall
SM3E_0+1_1_20200724_014850_000.wav	SM3E	1	20200724	14850	200723	B071	T00	E	MYVE	A	F	13684	48	4.01211	2.17788	42.2386	86.476	39.0732	Fall
SM3E_0+1_1_20200724_014850_000.wav	SM3E	1	20200724	14850	200723	B071	T00	E	MYVE	A	F	13773	89	4.01211	2.16261	44.5936	90.3224	39.7083	Fall
SM3E_0+1_1_20200724_014850_000.wav	SM3E	1	20200724	14850	200723	B071	T00	E	MYVE	A	F	13822	49	4.01211	1.9194	44.1302	75.495	39.8149	Fall
SM3E_0+1_1_20200724_014850_000.wav	SM3E	1	20200724	14850	200723	B071	T00	E	MYVE	A	F	13895	73	4.01211	2.02439	42.1814	74.0682	39.7998	Fall
SM3E_0+1_1_20200724_014850_000.wav	SM3E	1	20200724	14850	200723	B071	T00	E	MYVE	A	F	13958	63	4.01211	2.36052	42.6552	76.0274	37.3654	Fall
SM3E_0+1_1_20200724_014850_000.wav	SM3E	1	20200724	14850	200723	B071	T00	E	MYVE	A	F	14018	60	4.01211	2.13016	42.7787	75.711	39.9878	Fall
SM3E_0+1_1_20200724_014850_000.wav	SM3E	1	20200724	14850	200723	B071	T00	E	MYVE	A	F	14097	79	4.01211	2.10728	42.4897	74.2053	39.8857	Fall
SM3E_0+1_1_20200724_014850_000.wav	SM3E	1	20200724	14850	200723	B071	T00	E	MYVE	A	F	14149	52	4.01211	2.17056	43.7952	76.0761	39.7077	Fall
SM3E_0+1_1_20200724_014850_000.wav	SM3E	1	20200724	14850	200723	B071	T00	E	MYVE	A	F	14217	68	4.01211	2.29983	42.7603	73.7432	37.482	Fall
SM3E_0+1_1_20200724_014850_000.wav	SM3E	1	20200724	14850	200723	B071	T00	E	MYVE	A	F	14278	61	4.01211	2.42984	43.0352	74.7679	39.6748	Fall
SM3E_0+1_1_20200724_014850_000.wav	SM3E	1	20200724	14850	200723	B071	T00	E	MYVE	A	F	14358	80	4.01211	2.31377	42.3174	75.4102	37.2231	Fall
SM3E_0+1_1_20200724_014850_000.wav	SM3E	1	20200724	14850	200723	B071	T00	E	MYVE	A	F	14417	59	4.01211	2.45093	41.798	74.9312	38.3522	Fall
SM3E_0+1_1_20200724_014850_000.wav	SM3E	1	20200724	14850	200723	B071	T00	E	MYVE	A	F	14480	63	4.01211	2.36226	41.4414	76.2886	36.0835	Fall
SM3E_0+1_1_20200724_014850_000.wav	SM3E	1	20200724	14850	200723	B071	T00	E	MYVE	A	F	14529	50	4.01211	2.35821	42.0833	73.4185	37.3035	Fall
SM3E_0+1_1_20200724_014850_000.wav	SM3E	1	20200724	14850	200723	B071	T00	E	MYVE	A	F	14590	60	4.01211	1.79994	44.7837	63.9549	42.4729	Fall
SM3E_0+1_1_20200724_014850_000.wav	SM3E	1	20200724	14850	200723	B071	T00	E	MYVE	A	F	14650	60	4.01211	2.71285	42.5836	85.9534	37.6479	Fall
SM3E_0+1_1_20200724_014850_000.wav	SM3E	1	20200724	14850	200723	B071	T00	E	MYVE	A	F	14709	59	4.01211	2.43175	42.6657	77.7646	38.3116	Fall
SM3E_0+1_1_20200724_014908_000.wav	SM3E	1	20200724	14908	200723	B071	T00	E	MYVE	A	F	1969	0	2.70357	2.11146	42.8978	63.5734	39.1953	Fall
SM3E_0+1_1_20200724_014908_000.wav	SM3E	1	20200724	14908	200723	B071	T00	E	MYVE	A	F	2024	55	2.70357	2.1495	43.4743	65.3259	40.012	Fall
SM3E_0+1_1_20200724_014908_000.wav	SM3E	1	20200724	14908	200723	B071	T00	E	MYVE	A	F	2092	68	2.70357	2.2156	42.5322	64.9459	38.167	Fall
SM3E_0+1_1_20200724_014908_000.wav	SM3E	1	20200724	14908	200723	B071	T00	E	MYVE	A	F	2147	55	2.70357	2.81835	42.9315	80.7633	38.5258	Fall
SM3E_0+1_1_20200724_014908_000.wav	SM3E	1	20200724	14908	200723	B071	T00	E	MYVE	A	F	2204	60	2.70357	2.57901	42.0742	74.5204	37.4611	Fall
SM3E_0+1_1_20200724_014908_000.wav	SM3E	1	20200724	14908	200723	B071	T00	E	MYVE	A	F	2261	54	2.70357	2.66893	42.9804	79.9797	39.6362	Fall
SM3E_0+1_1_20200724_014908_000.wav	SM3E	1	20200724	14908	200723	B071	T00	E	MYVE	A	F	2324	65	2.70357	2.59272	42.3938	76.6044	37.3945	Fall
SM3E_0+1_1_20200724_014908_000.wav	SM3E	1	20200724	14908	200723	B071	T00	E	MYVE	A	F	2380	54	2.70357	2.76933	43.4894	84.9233	39.7864	Fall
SM3E_0+1_1_20200724_014908_000.wav	SM3E	1	20200724	14908	200723	B071	T00	E	MYVE	A	F	2447	66	2.70357	2.66045	43.9637	78.0612	36.6048	Fall
SM3E_0+1_1_20200724_014908_000.wav	SM3E	1	20200724	14908	200723	B071	T00	E	MYVE	A	F	2502	57	2.70357	2.92744	43.8794	84.6364	39.3632	Fall
SM3E_0+1_1_20200724_014908_000.wav	SM3E	1	20200724	14908	200723	B071	T00	E	MYVE	A	F	2569	65	2.70357	2.75392	44.1369	84.3488	39.9107	Fall
SM3E_0+1_1_20200724_014908_000.wav	SM3E	1	20200724	14908	200723	B071	T00	E	MYVE	A	F	2629	61	2.70357	2.74717	43.1234	81.7901	39.4266	Fall
SM3E_0+1_1_20200724_014908_000.wav	SM3E	1	20200724	14908	200723	B071	T00	E	MYVE	A	F	2681	53	2.70357	2.7069	43.3393	85.3065	40.1218	Fall
SM3E_0+1_1_20200724_014908_000.wav	SM3E	1	20200724	14908	200723	B071	T00	E	MYVE	A	F	2741	58	2.70357	2.85638	42.7368	84.3127	39.6465	Fall
SM3E_0+1_1_20200724_014908_000.wav	SM3E	1	20200724	14908	200723	B071	T00	E	MYVE	A	F	2824	84	2.70357	2.47411	44.057	85.8642	40.0424	Fall
SM3E_0+1_1_20200724_014908_000.wav	SM3E	1	20200724	14908	200723	B071	T00	E	MYVE	A	F	2891	65	2.70357	2.41677	43.0421	80.7719	40.0642	Fall
SM3E_0+1_1_20200724_014908_000.wav	SM3E	1	20200724	14908	200723	B071	T00	E	MYVE	A	F	2939	47	2.70357	2.33615	43.2986	83.9314	39.3615	Fall
SM3E_0+1_1_20200724_014908_000.wav	SM3E	1	20200724	14908	200723	B071	T00	E	MYVE	A	F	3005	67	2.70357	2.75988	43.83	87.1555	38.2159	Fall
SM3E_0+1_1_20200724_014908_000.wav	SM3E	1	20200724	14908	200723	B071	T00	E	MYVE	A	F	3058	53	2.70357	2.8013	43.1322	89.4095	40.4447	Fall
SM3E_0+1_1_20200724_014908_000.wav	SM3E	1	20200724	14908	200723	B071	T00	E	MYVE	A	F	3121	62	2.70357	2.84842	43.8198	89.9312	39.1001	Fall
SM3E_0+1_1_20200724_014908_000.wav	SM3E	1	20200724	14908	200723	B071	T00	E	MYVE	A	F	3174	53	2.70357	3.01764	43.5678	88.3133	40.8304	Fall
SM3E_0+1_1_20200724_014908_000.wav	SM3E	1	20200724	14908	200723	B071	T00	E	MYVE	A	F	3226	53	2.70357	3.25645	43.3323	88.4491	38.7916	Fall
SM3E_0+1_1_20200724_014908_000.wav	SM3E	1	20200724	14908	200723	B071	T00	E	MYVE	A	F	3275	49	2.70357	2.66817	43.0925	86.3045	37.9688	Fall
SM3E_0+1_1_20200724_014908_000.wav	SM3E	1	20200724	14908	200723	B071	T00	E	MYVE	A	F	3325	51	2.70357	3.06371	43.1675	86.2998	39.5808	Fall
SM3E_0+1_1_20200724_014908_000.wav	SM3E	1	20200724	14908	200723	B071	T00	E	MYVE	A	F	3383	57	2.70357	3.03806	42.6326	86.3958	37.1078	Fall
SM3E_0+1_1_20200724_014908_000.wav	SM3E	1	20200724	14908	200723	B071	T00	E	MYVE	A	F	3437	53	2.70357	2.68135	42.6672	76.8843	38.8999	Fall
SM3E_0+1_1_20200724_014908_000.wav	SM3E	1	20200724	14908	200723	B071	T00	E	MYVE	A	F	3502	65	2.70357	2.75853	42.0005	73.0729	36.4553	Fall
SM3E_0+1_1_20200724_014908_000.wav	SM3E	1	20200724	14908	200723	B071	T00	E	MYVE	A	F	3554	52	2.70357	2.40735	42.4592	67.33	38.0593	Fall
SM3E_0+1_1_20200724_014908_000.wav	SM3E	1	20200724	14908	200723	B071	T00	E	MYVE	A	F	3613	59	2.70357	2.55653	41.7116	68.7021	37.4819	Fall
SM3E_0+1_1_20200724_014908_000.wav	SM3E	1	20200724	14908	200723	B071	T00	E	MYVE	A	F	3693	80	2.70357	2.40085	41.7212	64.5852	36.2296	Fall
SM3E_0+1_1_20200724_014908_000.wav	SM3E	1	20200724	14908	200723	B071	T00	E	MYVE	A	F	15917	12224	2.70357	1.90296	43.53	75.8513	39.8341	Fall
SM3E_0+1_1_20200724_014908_000.wav	SM3E	1	20200724	14908	200723	B071	T00	E	MYVE	A	F	15970	53	2.70357	1.84493	43.4488	75.523	40.2501	Fall
SM3E_0+1_1_20200724_014908_000.wav	SM3E	1	20200724	14908	200723	B071	T00	E	MYVE	A	F	16032	63	2.70357	2.05565	43.7407	77.3616	39.9735	Fall
SM3E_0+1_1_20200724_014908_000.wav	SM3E	1	20200724	14908	200723	B071	T00	E	MYVE	A	F	16099	67	2.70357	2.01976	42.8334	76.074	39.0772	Fall
SM3E_0+1_1_20200724_014908_000.wav	SM3E	1	20200724	14908	200723	B071	T00	E	MYVE	A	F	16153	54	2.70357	2.09258	43.8258	77.6298	39.3513	Fall
SM3E_0+1_1_20200724_014908_000.wav	SM3E	1	20200724	14908	200723	B071	T00	E	MYVE	A	F	16222	69	2.70357	2.15208	43.9542	78.3288	39.0457	Fall
SM3E_0+1_1_20200724_014908_000.wav	SM3E	1	20200724	14908	200723	B071	T00	E	MYVE	A	F	16281	59	2.70357	2.36316	43.9345	79.7188	39.5416	Fall
SM3E_0+1_1_20200724_014908_000.wav	SM3E	1	20200724	14908	200723	B071	T00	E	MYVE	A	F	16348	67	2.70357	2.34226	44.2212	81.5324	39.2667	Fall
SM3E_0+1_1_20200724_014908_000.wav	SM3E	1	20200724	14908	200723	B071	T00	E	MYVE	A	F	16400	54	2.70357	2.25329	42.4733	80.2227	39.9976	Fall
SM3E_0+1_1_20200724_014908_000.wav	SM3E	1	20200724	14908	200723	B071	T00	E	MYVE	A	F	16503	50	2.70357	2.19713	44.6575	84.113	39.8831	Fall
SM3E_0+1_1_20200724_014908_000.wav	SM3E	1	20200724	14908	200723	B071	T00	E	MYVE	A	F	16550	46	2.70357	1.97579	42.6225	77.3161	40.0026	Fall
SM3E_0+1_1_20200724_014908_000.wav	SM3E	1	20200724	14908	200723	B071	T00	E	MYVE	A	F	16639	89	2.70357	2.04965	41.8029	72.7113	37.7205	Fall
SM3E_0+1_1_20200724_014908_000.wav	SM3E	1	20200724	14908	200723	B071	T00	E	MYVE	A	F	16698	60	2.70357	1.94411	44.461	70.1409	39.49	Fall
SM3E_0+1_1_20200724_014908_000.wav	SM3E	1	20200724	14908	200723	B071	T00	E	MYVE	A	F	16753	55	2.70357	2.34658	43.3342	84.9888	38.4948	Fall
SM3E_0+1_1_20200724_014908_000.wav	SM3E	1	20200724	14908	200723	B071	T00	E	MYVE	A	F	16813	59	2.70357	2.74482	42.812	84.9219	36.7051	Fall
SM3W_0+1_1_20200724_014929_000.wav	SM3W	1	20200724	14929	200723	B071	T00	E	MYVE	A	F	2475	0	3.52902	2.002	47.592	77.385	40.0857	Fall
SM3W_0+1_1_20200724_014929_000.wav	SM3W	1	20200724	14929	200723	B071	T00	E	MYVE	A	F	2524	49	3.52902	1.99144	41.8541	76.8065	39.2522	Fall
SM3W_0+1_1_20200724_014929_000.wav	SM3W	1	20200724	14929	200723	B071	T00	E	MYVE	A	F	2635	111	3.52902	2.19525	43.0738	80.168	38.5511	Fall
SM3W_0+1_1_20200724_014929_000.wav	SM3W	1	20200724	14929	200723	B071	T00	E	MYVE	A	F	2682	47	3.52902	2.00634	42.5571	79.7305	38.7507	Fall
SM3W_0+1_1_20200724_014929_000.wav	SM3W	1	20200724	14929	200723	B071	T00	E	MYVE	A	F	2735	54	3.52902	2.34083	43.8673	87.1373	38.8751	Fall
SM3W_0+1_1_20200724_014929_000.wav	SM3W	1	20200724	14929	200723	B071	T00	E	MYVE	A	F	2788	52	3.52902	2.289	42.8102	86.9807	38.9166	Fall
SM3W_0+1_1_20200724_014929_000.wav	SM3W	1	20200724	14929	200723	B071	T00	E	MYVE	A	F	2851	64	3.52902	2.52637	42.9161	87.5525	39.2638	Fall
SM3W_0+1_1_20200724_014929_000.wav	SM3W	1	20200724	14929	200723	B071	T00	E	MYVE	A	F	2939	88	3.52902	2.43103	43.1353	86.3688	39.1926	Fall
SM3W_0+1_1_20200724_014929_000.wav	SM3W	1	20200724	14929	200723	B071	T00	E	MYVE	A	F	2990	51	3.52902	2.09701	43.7531	72.9958	39.6839	Fall
SM3W_0+1_1_20200724_014929_000.wav	SM3W	1	20200724	14929	200723	B071	T00	E	MYVE	A	F	3045	56	3.52902	2.51877	43.7625	86.8954	39.8343	Fall
SM3W_0+1_1_20200724_014929_000.wav	SM3W	1	20200724	14929	200723	B071	T00	E	MYVE	A	F	3096	51	3.52902	2.84254	43.6911	86.9885	39.0587	Fall
SM3W_0+1_1_20200724_014929_000.wav	SM3W	1	20200724	14929	200723	B071	T00	E	MYVE	A	F	3163	66	3.52902	2.48771	43.3315	85.0611	39.4955	Fall
SM3W_0+1_1_20200724_014929_000.wav	SM3W	1	20200724	14929	200723	B071	T00	E	MYVE	A	F	3237	75	3.52902	2.99265	43.7291	83.6615	38.3668	Fall
SM3W_0+1_1_20200724_014929_000.wav	SM3W	1	20200724	14929	200723	B071	T00	E	MYVE	A	F	3308	71	3.52902	2.65869	41.8281	86.424	39.9905	Fall
SM3W_0+1_1_20200724_014929_000.wav	SM3W	1	20200724	14929	200723	B071	T00	E	MYVE	A	F	3364	58	3.52902	3.26248	40.5296	95.2438	36.3852	Fall
SM3W_0+1_1_20200724_014929_000.wav	SM3W	1	20200724	14929	200723	B071	T00	E	MYVE	A	F	3424	59	3.52902	2.8476	41.1188	80.6852	36.4832	Fall
SM3W_0+1_1_20200724_014929_000.wav	SM3W	1	20200724	14929	200723	B071	T00	E	MYVE	A	F	8145	4720	3.52902	2.17949	42.388	70.8492	39.1994	Fall
SM3W_0+1_1_20200724_014929_000.wav	SM3W	1	20200724	14929	200723	B071	T00	E	MYVE	A	F	8211	66	3.52902	2.35129	42.5063	72.7642	38.5057	Fall
SM3W_0+1_1_20200724_014929_000.wav	SM3W	1	20200724	14929	200723	B071	T00	E	MYVE	A	F	8282	71	3.52902	2.29309	43.4299	74.9961	41.1594	Fall
SM3W_0+1_1_20200724_014929_000.wav	SM3W	1	20200724	14929	200723	B071	T00	E	MYVE	A	F	8360	78	3.52902	2.71337	43.8021	88.1739	39.4666	Fall
SM3W_0+1_1_20200724_014929_000.wav	SM3W	1	20200724	14929	200723	B071	T00	E	MYVE	A	F	8426	66	3.52902	2.25888	43.5307	80.245	40.6333	Fall
SM3W_0+1_1_20200724_014929_000.wav	SM3W	1	20200724	14929	200723	B071	T00	E	MYVE	A	F	8495	69	3.52902	2.61634	43.4067	83.5222	40.5049	Fall
SM3W_0+1_1_20200724_014929_000.wav	SM3W	1	20200724	14929	200723	B071	T00	E	MYVE	A	F	8559	66	3.52902	2.36853	43.3266	83.657	40.5541	Fall
SM3W_0+1_1_20200724_014929_000.wav	SM3W	1	20200724	14929	200723	B071	T00	E	MYVE	A	F	8622	61	3.52902	2.23694	43.0401	79.5501	39.6433	Fall
SM3W_0+1_1_20200724_014929_000.wav	SM3W	1	20200724	14929	200723	B071	T00	E	MYVE	A	F	8684	63	3.52902	2.62579	43.3882	89.8817	40.0126	Fall
SM3W_0+1_1_20200724_014929_000.wav	SM3W	1	20200724	14929	200723	B071	T00	E	MYVE	A	F	8776	92	3.52902	2.64866	43.6277	89.978	38.6942	Fall
SM3W_0+1_1_20200724_014929_000.wav	SM3W	1	20200724	14929	200723	B071	T00	E	MYVE	A	F	8836	60	3.52902	2.24269	43.4871	77.8229	39.9087	Fall
SM3W_0+1_1_20200724_014929_000.wav	SM3W	1	20200724	14929	200723	B071	T00	E	MYVE	A	F	8898	62	3.52902	2.33706	43.6024	90.082	41.6228	Fall
SM3W_0+1_1_20200724_014929_000.wav	SM3W	1	20200724	14929	200723	B071	T00	E	MYVE	A	F	8962	63	3.52902	2.77769	43.3698	92.7856	39.9478	Fall
SM3W_0+1_1_20200724_014929_000.wav	SM3W	1	20200724	14929	200723	B071	T00	E	MYVE	A	F	9055	93	3.52902	2.47934	42.9519	83.1832	37.6257	Fall
SM3W_0+1_1_20200724_014929_000.wav	SM3W	1	20200724	14929	200723	B071	T00	E	MYVE	A	F	9127	73	3.52902	2.51409	42.3842	80.1234	38.3425	Fall
SM3W_0+1_1_20200724_014929_000.wav	SM3W	1	20200724	14929	200723	B071	T00	E	MYVE	A	F	9209	82	3.52902	2.89463	41.8876	92.2523	37.0622	Fall
SM3W_0+1_1_20200724_014929_000.wav	SM3W	1	20200724	14929	200723	B071	T00	E	MYVE	A	F	9354	45	3.52902	2.33198	45.9617	80.5245	44.9902	Fall
SM3E_0+1_1_20200724_014943_000.wav	SM3E	1	20200724	14943	200723	B071	T00	E	MYVE	A	F	1968	0	5.32162	1.99156	42.6607	80.9663	40.1503	Fall
SM3E_0+1_1_20200724_014943_000.wav	SM3E	1	20200724	14943	200723	B071	T00	E	MYVE	A	F	2009	40	5.32162	1.98161	42.7764	83.5408	40.0768	Fall
SM3E_0+1_1_20200724_014943_000.wav	SM3E	1	20200724	14943	200723	B071	T00	E	MYVE	A	F	2043	35	5.32162	2.00077	42.9775	81.489	39.6632	Fall
SM3E_0+1_1_20200724_014943_000.wav	SM3E	1	20200724	14943	200723	B071	T00	E	MYVE	A	F	2089	45	5.32162	2.10106	42.8177	83.3257	39.9962	Fall
SM3E_0+1_1_20200724_014943_000.wav	SM3E	1	20200724	14943	200723	B071	T00	E	MYVE	A	F	2134	46	5.32162	2.10114	42.7397	82.5153	39.6333	Fall
SM3E_0+1_1_20200724_014943_000.wav	SM3E	1	20200724	14943	200723	B071	T00	E	MYVE	A	F	2172	38	5.32162	2.02614	42.8092	85.9004	39.5876	Fall
SM3E_0+1_1_20200724_014943_000.wav	SM3E	1	20200724	14943	200723	B071	T00	E	MYVE	A	F	2210	38	5.32162	2.00004	42.954	84.4913	39.8728	Fall
SM3E_0+1_1_20200724_014943_000.wav	SM3E	1	20200724	14943	200723	B071	T00	E	MYVE	A	F	2262	52	5.32162	2.09142	42.353	82.582	40.1149	Fall
SM3E_0+1_1_20200724_014943_000.wav	SM3E	1	20200724	14943	200723	B071	T00	E	MYVE	A	F	2303	41	5.32162	2.1896	42.984	88.3186	38.3064	Fall
SM3E_0+1_1_20200724_014943_000.wav	SM3E	1	20200724	14943	200723	B071	T00	E	MYVE	A	F	2346	43	5.32162	2.1256	43.595	88.3404	39.759	Fall
SM3E_0+1_1_20200724_014943_000.wav	SM3E	1	20200724	14943	200723	B071	T00	E	MYVE	A	F	2401	55	5.32162	2.38206	43.9883	86.8421	39.7822	Fall
SM3E_0+1_1_20200724_014943_000.wav	SM3E	1	20200724	14943	200723	B071	T00	E	MYVE	A	F	2460	59	5.32162	2.27018	43.2262	81.7109	40.2771	Fall
SM3E_0+1_1_20200724_014943_000.wav	SM3E	1	20200724	14943	200723	B071	T00	E	MYVE	A	F	2513	53	5.32162	2.32924	43.0241	81.6584	39.4387	Fall
SM3E_0+1_1_20200724_014943_000.wav	SM3E	1	20200724	14943	200723	B071	T00	E	MYVE	A	F	2567	54	5.32162	2.45681	43.8172	86.8177	40.3397	Fall
SM3E_0+1_1_20200724_014943_000.wav	SM3E	1	20200724	14943	200723	B071	T00	E	MYVE	A	F	2625	57	5.32162	2.31502	43.9731	81.2401	39.9162	Fall
SM3E_0+1_1_20200724_014943_000.wav	SM3E	1	20200724	14943	200723	B071	T00	E	MYVE	A	F	2665	40	5.32162	2.17876	42.6083	85.3565	40.4614	Fall
SM3E_0+1_1_20200724_014943_000.wav	SM3E	1	20200724	14943	200723	B071	T00	E	MYVE	A	F	2704	40	5.32162	2.29726	43.2072	88.7626	40.11	Fall
SM3E_0+1_1_20200724_014943_000.wav	SM3E	1	20200724	14943	200723	B071	T00	E	MYVE	A	F	2748	43	5.32162	2.23643	43.3505	90.4624	40.0638	Fall
SM3E_0+1_1_20200724_014943_000.wav	SM3E	1	20200724	14943	200723	B071	T00	E	MYVE	A	F	2794	46	5.32162	2.11127	42.6035	88.7759	40.1885	Fall
SM3E_0+1_1_20200724_014943_000.wav	SM3E	1	20200724	14943	200723	B071	T00	E	MYVE	A	F	2839	46	5.32162	2.19615	43.6869	88.2543	39.6407	Fall
SM3E_0+1_1_20200724_014943_000.wav	SM3E	1	20200724	14943	200723	B071	T00	E	MYVE	A	F	2889	50	5.32162	2.4914	43.217	88.8505	39.8176	Fall
SM3E_0+1_1_20200724_014943_000.wav	SM3E	1	20200724	14943	200723	B071	T00	E	MYVE	A	F	2950	61	5.32162	2.36775	43.4094	87.7207	40.0209	Fall
SM3E_0+1_1_20200724_014943_000.wav	SM3E	1	20200724	14943	200723	B071	T00	E	MYVE	A	F	3011	61	5.32162	2.27464	42.5407	84.4845	40.5021	Fall
SM3E_0+1_1_20200724_014943_000.wav	SM3E	1	20200724	14943	200723	B071	T00	E	MYVE	A	F	3090	79	5.32162	2.4889	41.8457	83.267	37.0736	Fall
SM3E_0+1_1_20200724_014943_000.wav	SM3E	1	20200724	14943	200723	B071	T00	E	MYVE	A	F	3144	53	5.32162	1.93811	41.6886	68.158	38.025	Fall
SM3E_0+1_1_20200724_014943_000.wav	SM3E	1	20200724	14943	200723	B071	T00	E	MYVE	A	F	3197	53	5.32162	1.85267	45.6226	67.3311	39.2415	Fall
SM3E_0+1_1_20200724_014943_000.wav	SM3E	1	20200724	14943	200723	B071	T00	E	MYVE	A	F	3475	279	5.32162	2.23568	41.7631	67.5453	37.3088	Fall
SM3E_0+1_1_20200724_014943_000.wav	SM3E	1	20200724	14943	200723	B071	T00	E	MYVE	A	F	7686	4210	5.32162	1.91448	44.4679	75.5094	38.7708	Fall
SM3E_0+1_1_20200724_014943_000.wav	SM3E	1	20200724	14943	200723	B071	T00	E	MYVE	A	F	7782	96	5.32162	1.86115	44.2959	76.0729	40.3522	Fall
SM3E_0+1_1_20200724_014943_000.wav	SM3E	1	20200724	14943	200723	B071	T00	E	MYVE	A	F	7838	56	5.32162	2.01511	43.1198	75.1563	39.8735	Fall
SM3E_0+1_1_20200724_014943_000.wav	SM3E	1	20200724	14943	200723	B071	T00	E	MYVE	A	F	7900	62	5.32162	1.99317	42.5704	75.6576	39.3895	Fall
SM3E_0+1_1_20200724_014943_000.wav	SM3E	1	20200724	14943	200723	B071	T00	E	MYVE	A	F	7957	57	5.32162	1.98881	43.3361	76.2251	39.6259	Fall
SM3E_0+1_1_20200724_014943_000.wav	SM3E	1	20200724	14943	200723	B071	T00	E	MYVE	A	F	8007	50	5.32162	2.52819	44.1744	91.5097	39.025	Fall
SM3E_0+1_1_20200724_014943_000.wav	SM3E	1	20200724	14943	200723	B071	T00	E	MYVE	A	F	8054	46	5.32162	1.86924	43.3196	76.3164	41.2251	Fall
SM3E_0+1_1_20200724_014943_000.wav	SM3E	1	20200724	14943	200723	B071	T00	E	MYVE	A	F	8096	42	5.32162	2.19929	43.1525	90.7291	39.9045	Fall
SM3E_0+1_1_20200724_014943_000.wav	SM3E	1	20200724	14943	200723	B071	T00	E	MYVE	A	F	8134	37	5.32162	1.75737	43.1348	76.3949	40.2755	Fall
SM3E_0+1_1_20200724_014943_000.wav	SM3E	1	20200724	14943	200723	B071	T00	E	MYVE	A	F	8180	47	5.32162	2.40446	43.0744	91.5256	40.0386	Fall
SM3E_0+1_1_20200724_014943_000.wav	SM3E	1	20200724	14943	200723	B071	T00	E	MYVE	A	F	8229	49	5.32162	2.39958	44.0292	93.0375	39.6444	Fall
SM3E_0+1_1_20200724_014943_000.wav	SM3E	1	20200724	14943	200723	B071	T00	E	MYVE	A	F	8273	44	5.32162	2.28958	42.7555	93.6121	39.9547	Fall
SM3E_0+1_1_20200724_014943_000.wav	SM3E	1	20200724	14943	200723	B071	T00	E	MYVE	A	F	8309	36	5.32162	2.13013	43.6354	92.846	40.2884	Fall
SM3E_0+1_1_20200724_014943_000.wav	SM3E	1	20200724	14943	200723	B071	T00	E	MYVE	A	F	8352	44	5.32162	2.35396	43.341	92.7137	37.7214	Fall
SM3E_0+1_1_20200724_014943_000.wav	SM3E	1	20200724	14943	200723	B071	T00	E	MYVE	A	F	8399	46	5.32162	1.79667	43.9053	77.2993	40.0389	Fall
SM3E_0+1_1_20200724_014943_000.wav	SM3E	1	20200724	14943	200723	B071	T00	E	MYVE	A	F	8447	49	5.32162	1.78795	43.9988	77.329	40.1742	Fall
SM3E_0+1_1_20200724_014943_000.wav	SM3E	1	20200724	14943	200723	B071	T00	E	MYVE	A	F	8505	56	5.32162	1.76203	49.4875	73.8122	40.2447	Fall
SM3E_0+1_1_20200724_014943_000.wav	SM3E	1	20200724	14943	200723	B071	T00	E	MYVE	A	F	8552	49	5.32162	2.35368	44.9484	85.5738	37.5497	Fall
SM3E_0+1_1_20200724_014943_000.wav	SM3E	1	20200724	14943	200723	B071	T00	E	MYVE	A	F	8597	45	5.32162	1.98819	43.0107	78.7513	37.5686	Fall
SM3E_0+1_1_20200724_014943_000.wav	SM3E	1	20200724	14943	200723	B071	T00	E	MYVE	A	F	8648	49	5.32162	2.25464	43.2101	90.1789	37.7909	Fall
SM3W__1__1_20200724_015046_000.wav	SM3W	1	20200724	15046	200723	B071	T2	E	MYVE	A	F	1220	73	17.1137	2.20167	43.9154	88.6846	40.0408	Fall
SM3W__1__1_20200724_015046_000.wav	SM3W	1	20200724	15046	200723	B071	T2	E	MYVE	A	F	1271	52	17.1137	2.0974	41.9255	80.1858	38.4364	Fall
SM3W__1__1_20200724_015046_000.wav	SM3W	1	20200724	15046	200723	B071	T2	E	MYVE	A	F	1321	49	17.1137	2.25211	42.8108	90.1939	39.1337	Fall
SM3W__1__1_20200724_015046_000.wav	SM3W	1	20200724	15046	200723	B071	T2	E	MYVE	A	F	1374	53	17.1137	2.36134	44.4502	98.3743	39.7615	Fall
SM3W__1__1_20200724_015046_000.wav	SM3W	1	20200724	15046	200723	B071	T2	E	MYVE	A	F	1416	42	17.1137	2.27665	42.6263	95.1966	39.2906	Fall
SM3W__1__1_20200724_015046_000.wav	SM3W	1	20200724	15046	200723	B071	T2	E	MYVE	A	F	1454	37	17.1137	2.20426	42.9392	95.7163	40.1043	Fall
SM3W__1__1_20200724_015046_000.wav	SM3W	1	20200724	15046	200723	B071	T2	E	MYVE	A	F	1552	50	17.1137	2.21635	42.8961	90.5008	39.5716	Fall
SM3W__1__1_20200724_015046_000.wav	SM3W	1	20200724	15046	200723	B071	T2	E	MYVE	A	F	1666	61	17.1137	2.13499	42.0826	77.5591	37.1609	Fall
SM3W__1__1_20200724_015104_000.wav	SM3W	1	20200724	15104	200723	B071	T2	E	MYVE	A	F	756	52	13.3626	2.26358	43.455	87.9648	37.5918	Fall
SM3W__1__1_20200724_015104_000.wav	SM3W	1	20200724	15104	200723	B071	T2	E	MYVE	A	F	808	52	13.3626	2.36539	42.6443	88.0447	37.5724	Fall
SM3W__1__1_20200724_015104_000.wav	SM3W	1	20200724	15104	200723	B071	T2	E	MYVE	A	F	950	48	13.3626	2.09946	43.8085	89.6376	40.6805	Fall
SM3W__1__1_20200724_015104_000.wav	SM3W	1	20200724	15104	200723	B071	T2	E	MYVE	A	F	999	50	13.3626	2.10367	47.9185	86.4016	39.828	Fall
SM3W__1__1_20200724_015104_000.wav	SM3W	1	20200724	15104	200723	B071	T2	E	MYVE	A	F	1054	55	13.3626	2.18615	43.763	90.7369	41.2146	Fall
SM3W__1__1_20200724_015104_000.wav	SM3W	1	20200724	15104	200723	B071	T2	E	MYVE	A	F	1102	48	13.3626	2.24591	43.2475	91.4497	40.8419	Fall
SM3W__1__1_20200724_015104_000.wav	SM3W	1	20200724	15104	200723	B071	T2	E	MYVE	A	F	1152	50	13.3626	2.25851	43.3309	91.2457	39.2659	Fall
SM3W__1__1_20200724_015104_000.wav	SM3W	1	20200724	15104	200723	B071	T2	E	MYVE	A	F	1208	55	13.3626	2.35289	43.4212	96.3834	38.3813	Fall
SM3W__1__1_20200724_015104_000.wav	SM3W	1	20200724	15104	200723	B071	T2	E	MYVE	A	F	1251	43	13.3626	2.05968	43.5585	88.6723	40.1138	Fall
SM3W__1__1_20200724_015104_000.wav	SM3W	1	20200724	15104	200723	B071	T2	E	MYVE	A	F	1295	44	13.3626	1.8973	47.02	86.6833	39.3494	Fall
SM3W__1__1_20200724_015104_000.wav	SM3W	1	20200724	15104	200723	B071	T2	E	MYVE	A	F	1321	26	13.3626	1.61109	49.77	75.7023	39.8019	Fall
SM3W__1__1_20200724_015104_000.wav	SM3W	1	20200724	15104	200723	B071	T2	E	MYVE	A	F	1513	43	13.3626	1.82327	42.0585	77.5284	37.7929	Fall
SM3W__1__1_20200724_015104_000.wav	SM3W	1	20200724	15104	200723	B071	T2	E	MYVE	A	F	1559	46	13.3626	1.95305	42.7387	79.5452	38.3913	Fall
SM3W__1__1_20200724_015104_000.wav	SM3W	1	20200724	15104	200723	B071	T2	E	MYVE	A	F	1612	53	13.3626	2.04293	41.1377	80.1076	38.3428	Fall
SM3W__1__1_20200724_015104_000.wav	SM3W	1	20200724	15104	200723	B071	T2	E	MYVE	A	F	1668	56	13.3626	2.18771	46.6478	85.496	39.9148	Fall
SM3W__1__1_20200724_015133_000.wav	SM3W	1	20200724	15133	200723	B071	T2	E	MYVE	A	F	494	46	18.8321	1.61847	42.6012	75.7651	38.8806	Fall
SM3W__1__1_20200724_015133_000.wav	SM3W	1	20200724	15133	200723	B071	T2	E	MYVE	A	F	543	49	18.8321	1.89427	42.0879	75.989	38.8503	Fall
SM3W__1__1_20200724_015133_000.wav	SM3W	1	20200724	15133	200723	B071	T2	E	MYVE	A	F	720	41	18.8321	1.70474	42.1352	76.4019	38.5232	Fall
SM3W__1__1_20200724_015133_000.wav	SM3W	1	20200724	15133	200723	B071	T2	E	MYVE	A	F	989	42	18.8321	1.76243	47.8454	81.1932	40.6491	Fall
SM3W__1__1_20200724_015133_000.wav	SM3W	1	20200724	15133	200723	B071	T2	E	MYVE	A	F	1035	46	18.8321	1.77251	43.4453	87.2057	39.5958	Fall
SM3W__1__1_20200724_015133_000.wav	SM3W	1	20200724	15133	200723	B071	T2	E	MYVE	A	F	1067	32	18.8321	1.88704	42.6679	86.7681	39.0132	Fall
SM3W__1__1_20200724_015133_000.wav	SM3W	1	20200724	15133	200723	B071	T2	E	MYVE	A	F	1106	40	18.8321	1.91765	42.989	88.3697	39.5291	Fall
SM3W__1__1_20200724_015133_000.wav	SM3W	1	20200724	15133	200723	B071	T2	E	MYVE	A	F	1143	37	18.8321	1.92725	43.659	91.8185	39.6465	Fall
SM3W__1__1_20200724_015133_000.wav	SM3W	1	20200724	15133	200723	B071	T2	E	MYVE	A	F	1221	30	18.8321	1.78612	43.359	88.7301	39.602	Fall
SM3W__1__1_20200724_015133_000.wav	SM3W	1	20200724	15133	200723	B071	T2	E	MYVE	A	F	1376	43	18.8321	1.9565	43.5471	94.8258	37.7194	Fall
SM3W__1__1_20200724_015133_000.wav	SM3W	1	20200724	15133	200723	B071	T2	E	MYVE	A	F	1405	29	18.8321	2.02777	46.5156	94.1887	38.5971	Fall
SM3W__1__1_20200724_015133_000.wav	SM3W	1	20200724	15133	200723	B071	T2	E	MYVE	A	F	1495	48	18.8321	1.76009	44.6214	93.2946	41.2465	Fall
SM3W__1__1_20200724_015133_000.wav	SM3W	1	20200724	15133	200723	B071	T2	E	MYVE	A	F	1559	64	18.8321	1.85748	42.8569	92.595	38.6216	Fall
SM3W__1__1_20200724_015133_000.wav	SM3W	1	20200724	15133	200723	B071	T2	E	MYVE	A	F	1594	36	18.8321	1.85531	42.2977	88.7388	38.4919	Fall
SM3W__1__1_20200724_015133_000.wav	SM3W	1	20200724	15133	200723	B071	T2	E	MYVE	A	F	1647	53	18.8321	1.74541	44.6994	82.2267	38.8434	Fall
SM3W__1__1_20200724_015133_000.wav	SM3W	1	20200724	15133	200723	B071	T2	E	MYVE	A	F	1746	44	18.8321	1.99434	46.8459	88.3786	38.298	Fall
SM3W__1__1_20200724_015133_000.wav	SM3W	1	20200724	15133	200723	B071	T2	E	MYVE	A	F	1788	42	18.8321	2.07712	43.4684	91.7093	37.5966	Fall
SM3W__1__1_20200724_015133_000.wav	SM3W	1	20200724	15133	200723	B071	T2	E	MYVE	A	F	1822	35	18.8321	1.83299	42.8825	86.9565	38.7818	Fall
SM3W__1__1_20200724_015133_000.wav	SM3W	1	20200724	15133	200723	B071	T2	E	MYVE	A	F	1862	39	18.8321	2.04846	40.3133	91.8025	36.4018	Fall
SM3W__1__1_20200724_015208_000.wav	SM3W	1	20200724	15208	200723	B071	T2	E	MYVE	A	F	972	47	12.904	2.28799	43.6717	86.4663	37.4905	Fall
SM3W__1__1_20200724_015208_000.wav	SM3W	1	20200724	15208	200723	B071	T2	E	MYVE	A	F	1173	53	12.904	3.5854	41.8885	83.4371	41.8885	Fall
SM3W__1__1_20200724_015208_000.wav	SM3W	1	20200724	15208	200723	B071	T2	E	MYVE	A	F	1223	50	12.904	2.49204	43.3138	88.6774	38.4102	Fall
SM3W__1__1_20200724_015208_000.wav	SM3W	1	20200724	15208	200723	B071	T2	E	MYVE	A	F	1270	48	12.904	2.56737	42.9291	87.4965	38.8791	Fall
SM3W__1__1_20200724_015208_000.wav	SM3W	1	20200724	15208	200723	B071	T2	E	MYVE	A	F	1331	61	12.904	2.58533	43.3592	88.2398	38.1855	Fall
SM3W__1__1_20200724_015208_000.wav	SM3W	1	20200724	15208	200723	B071	T2	E	MYVE	A	F	1400	69	12.904	2.48294	44.402	86.3709	38.3195	Fall
SM3W__1__1_20200724_015208_000.wav	SM3W	1	20200724	15208	200723	B071	T2	E	MYVE	A	F	1447	46	12.904	2.26563	44.6837	83.8069	38.9797	Fall
SM3W__1__1_20200724_015208_000.wav	SM3W	1	20200724	15208	200723	B071	T2	E	MYVE	A	F	1502	55	12.904	2.47055	43.6299	79.5451	37.9855	Fall
SM3W__1__1_20200724_015208_000.wav	SM3W	1	20200724	15208	200723	B071	T2	E	MYVE	A	F	1631	70	12.904	2.49656	43.331	79.2917	36.6309	Fall
SM3W__1__1_20200724_015214_000.wav	SM3W	1	20200724	15214	200723	B071	T2	E	MYVE	A	F	1507	47	8.83761	2.33786	47.672	94.7641	39.8812	Fall
SM3W__1__1_20200724_015214_000.wav	SM3W	1	20200724	15214	200723	B071	T2	E	MYVE	A	F	1648	49	8.83761	2.16271	47.0307	93.5249	38.976	Fall
SM3W__1__1_20200724_015214_000.wav	SM3W	1	20200724	15214	200723	B071	T2	E	MYVE	A	F	1745	49	8.83761	2.19731	46.215	96.5349	38.509	Fall
SM3W__1__1_20200724_015214_000.wav	SM3W	1	20200724	15214	200723	B071	T2	E	MYVE	A	F	1787	42	8.83761	2.24742	45.0438	97.7793	38.8437	Fall
SM3W__1__1_20200724_015214_000.wav	SM3W	1	20200724	15214	200723	B071	T2	E	MYVE	A	F	1832	45	8.83761	2.29122	43.8771	97.1322	37.7767	Fall
SM3W__1__1_20200724_015214_000.wav	SM3W	1	20200724	15214	200723	B071	T2	E	MYVE	A	F	1872	41	8.83761	2.28596	43.1653	95.5335	38.5848	Fall
SM3W__1__1_20200724_015214_000.wav	SM3W	1	20200724	15214	200723	B071	T2	E	MYVE	A	F	1921	49	8.83761	2.20781	43.2908	93.9262	39.3186	Fall
SM3W__1__1_20200724_015214_000.wav	SM3W	1	20200724	15214	200723	B071	T2	E	MYVE	A	F	2094	67	8.83761	1.78233	41.1374	73.3229	36.4652	Fall
SM3W__1__1_20200724_015237_000.wav	SM3W	1	20200724	15237	200723	B071	T2	E	MYVE	A	F	631	38	19.8415	2.19249	43.2166	89.288	37.3751	Fall
SM3W__1__1_20200724_015237_000.wav	SM3W	1	20200724	15237	200723	B071	T2	E	MYVE	A	F	828	43	19.8415	1.71787	60.2092	90.4769	48.1433	Fall
SM3W__1__1_20200724_015237_000.wav	SM3W	1	20200724	15237	200723	B071	T2	E	MYVE	A	F	899	33	19.8415	1.70196	60.0104	90.1068	48.2483	Fall
SM3W__1__1_20200724_015237_000.wav	SM3W	1	20200724	15237	200723	B071	T2	E	MYVE	A	F	943	44	19.8415	1.63798	59.3388	90.239	48.4526	Fall
SM3W__1__1_20200724_015237_000.wav	SM3W	1	20200724	15237	200723	B071	T2	E	MYVE	A	F	977	34	19.8415	2.18113	47.1285	91.7122	39.4209	Fall
SM3W__1__1_20200724_015237_000.wav	SM3W	1	20200724	15237	200723	B071	T2	E	MYVE	A	F	1011	33	19.8415	2.11524	42.3048	92.0305	38.7853	Fall
SM3W__1__1_20200724_015237_000.wav	SM3W	1	20200724	15237	200723	B071	T2	E	MYVE	A	F	1045	34	19.8415	2.17684	41.6557	92.4829	38.357	Fall
SM3W__1__1_20200724_015237_000.wav	SM3W	1	20200724	15237	200723	B071	T2	E	MYVE	A	F	1077	32	19.8415	1.92966	46.3281	92.1907	38.2282	Fall
SM3W__1__1_20200724_015237_000.wav	SM3W	1	20200724	15237	200723	B071	T2	E	MYVE	A	F	1104	27	19.8415	2.02562	48.5659	92.3288	38.1498	Fall
SM3W__1__1_20200724_015237_000.wav	SM3W	1	20200724	15237	200723	B071	T2	E	MYVE	A	F	1137	33	19.8415	2.06999	47.5386	92.1388	38.4749	Fall
SM3W__1__1_20200724_015237_000.wav	SM3W	1	20200724	15237	200723	B071	T2	E	MYVE	A	F	1172	35	19.8415	2.18456	47.0177	92.2107	39.6555	Fall
SM3W__1__1_20200724_015237_000.wav	SM3W	1	20200724	15237	200723	B071	T2	E	MYVE	A	F	1213	41	19.8415	2.33653	43.5454	92.3905	38.2339	Fall
SM3W__1__1_20200724_015237_000.wav	SM3W	1	20200724	15237	200723	B071	T2	E	MYVE	A	F	1253	40	19.8415	2.15262	43.3448	90.4981	40.2183	Fall
SM3W__1__1_20200724_015237_000.wav	SM3W	1	20200724	15237	200723	B071	T2	E	MYVE	A	F	1301	48	19.8415	2.21747	44.2808	85.8514	38.9304	Fall
SM3W__1__1_20200724_015237_000.wav	SM3W	1	20200724	15237	200723	B071	T2	E	MYVE	A	F	1351	50	19.8415	2.27732	42.9553	89.0162	38.6302	Fall
SM3W__1__1_20200724_015237_000.wav	SM3W	1	20200724	15237	200723	B071	T2	E	MYVE	A	F	1433	40	19.8415	2.60551	43.6454	104.241	39.6406	Fall
SM3W__1__1_20200724_015237_000.wav	SM3W	1	20200724	15237	200723	B071	T2	E	MYVE	A	F	1476	43	19.8415	2.85704	42.6571	103.416	35.7787	Fall
SM3W__1__1_20200724_015237_000.wav	SM3W	1	20200724	15237	200723	B071	T2	E	MYVE	A	F	1524	46	19.8415	1.835	49.7066	74.8714	41.0343	Fall
SM3W_0+1_0_20200724_015353_000.wav	SM3W	0	20200724	15353	200723	B071	T2	E	MYVE	A	F	424	60	5.66112	2.21968	41.6665	75.6111	38.0711	Fall
SM3W_0+1_0_20200724_015353_000.wav	SM3W	0	20200724	15353	200723	B071	T2	E	MYVE	A	F	523	45	5.66112	1.7936	48.95	74.1093	39.3269	Fall
SM3W_0+1_0_20200724_015353_000.wav	SM3W	0	20200724	15353	200723	B071	T2	E	MYVE	A	F	572	49	5.66112	2.16789	41.0442	72.7248	38.0766	Fall
SM3W_0+1_0_20200724_015353_000.wav	SM3W	0	20200724	15353	200723	B071	T2	E	MYVE	A	F	649	77	5.66112	2.14631	41.3829	63.5782	36.8353	Fall
SM3W_0+1_0_20200724_015353_000.wav	SM3W	0	20200724	15353	200723	B071	T2	E	MYVE	A	F	4236	3183	5.66112	1.99484	43.4265	78.5382	39.839	Fall
SM3W_0+1_0_20200724_015353_000.wav	SM3W	0	20200724	15353	200723	B071	T2	E	MYVE	A	F	5137	39	5.66112	1.62261	41.6098	78.0554	39.2995	Fall
SM3W_0+1_0_20200724_015353_000.wav	SM3W	0	20200724	15353	200723	B071	T2	E	MYVE	A	F	5179	42	5.66112	1.64758	41.7495	79.05	37.9644	Fall
SM3W_0+1_0_20200724_015353_000.wav	SM3W	0	20200724	15353	200723	B071	T2	E	MYVE	A	F	5207	28	5.66112	1.88285	42.9098	86.758	38.7137	Fall
SM3W_0+1_0_20200724_015353_000.wav	SM3W	0	20200724	15353	200723	B071	T2	E	MYVE	A	F	5250	43	5.66112	1.69721	41.7556	78.1457	38.9483	Fall
SM3W_0+1_0_20200724_015353_000.wav	SM3W	0	20200724	15353	200723	B071	T2	E	MYVE	A	F	5298	48	5.66112	1.98087	42.511	79.3818	39.169	Fall
SM3W_0+1_0_20200724_015353_000.wav	SM3W	0	20200724	15353	200723	B071	T2	E	MYVE	A	F	5347	49	5.66112	1.8968	42.7074	79.476	39.7161	Fall
SM3W_0+1_0_20200724_015353_000.wav	SM3W	0	20200724	15353	200723	B071	T2	E	MYVE	A	F	5385	38	5.66112	1.76126	42.3999	78.2907	38.7906	Fall
SM3W_0+1_0_20200724_015353_000.wav	SM3W	0	20200724	15353	200723	B071	T2	E	MYVE	A	F	5436	51	5.66112	1.85013	47.3844	76.2139	38.7577	Fall
SM3W_0+1_0_20200724_015353_000.wav	SM3W	0	20200724	15353	200723	B071	T2	E	MYVE	A	F	5477	41	5.66112	1.75289	44.3481	78.5753	38.5715	Fall
SM3W_0+1_0_20200724_015353_000.wav	SM3W	0	20200724	15353	200723	B071	T2	E	MYVE	A	F	5506	29	5.66112	1.75164	40.833	76.2396	38.0983	Fall
SM3W_0+1_0_20200724_015353_000.wav	SM3W	0	20200724	15353	200723	B071	T2	E	MYVE	A	F	5551	45	5.66112	1.81958	47.4198	77.4745	38.9342	Fall
SM3W_0+1_0_20200724_015353_000.wav	SM3W	0	20200724	15353	200723	B071	T2	E	MYVE	A	F	5595	44	5.66112	1.75785	47.2901	75.2998	38.9163	Fall
SM3W_0+1_0_20200724_015353_000.wav	SM3W	0	20200724	15353	200723	B071	T2	E	MYVE	A	F	5636	41	5.66112	1.80656	47.1414	77.154	38.7264	Fall
SM3W_0+1_0_20200724_015353_000.wav	SM3W	0	20200724	15353	200723	B071	T2	E	MYVE	A	F	5689	53	5.66112	1.87751	46.7548	75.0946	39.1108	Fall
SM3W_0+1_0_20200724_015353_000.wav	SM3W	0	20200724	15353	200723	B071	T2	E	MYVE	A	F	5739	50	5.66112	1.74181	46.2529	74.2588	38.3735	Fall
SM3W_0+1_0_20200724_015353_000.wav	SM3W	0	20200724	15353	200723	B071	T2	E	MYVE	A	F	5781	42	5.66112	1.85796	47.4279	75.7449	38.8749	Fall
SM3W_0+1_0_20200724_015353_000.wav	SM3W	0	20200724	15353	200723	B071	T2	E	MYVE	A	F	5832	52	5.66112	1.63326	40.4556	63.1156	37.8421	Fall
SM3W__1__1_20200724_015825_000.wav	SM3W	1	20200724	15825	200723	B071	T1	E	MYVE	A	F	69	65	17.439	1.90008	42.0544	65.9243	38.4736	Fall
SM3W__1__1_20200724_015825_000.wav	SM3W	1	20200724	15825	200723	B071	T1	E	MYVE	A	F	144	75	17.439	1.84205	42.4041	63.469	37.9533	Fall
SM3W__1__1_20200724_015825_000.wav	SM3W	1	20200724	15825	200723	B071	T1	E	MYVE	A	F	207	62	17.439	2.0226	41.9266	65.9797	38.3423	Fall
SM3W__1__1_20200724_015825_000.wav	SM3W	1	20200724	15825	200723	B071	T1	E	MYVE	A	F	321	53	17.439	1.79244	42.3857	67.9754	38.5914	Fall
SM3W__1__1_20200724_015825_000.wav	SM3W	1	20200724	15825	200723	B071	T1	E	MYVE	A	F	387	66	17.439	1.933	41.8993	67.4247	37.82	Fall
SM3W__1__1_20200724_015825_000.wav	SM3W	1	20200724	15825	200723	B071	T1	E	MYVE	A	F	511	61	17.439	1.8697	41.524	68.8892	37.8273	Fall
SM3W__1__1_20200724_015825_000.wav	SM3W	1	20200724	15825	200723	B071	T1	E	MYVE	A	F	724	156	17.439	1.95946	42.2828	73.9003	37.8406	Fall
SM3W__1__1_20200724_015825_000.wav	SM3W	1	20200724	15825	200723	B071	T1	E	MYVE	A	F	818	48	17.439	2.21679	42.4992	85.5705	37.6257	Fall
SM3W__1__1_20200724_015825_000.wav	SM3W	1	20200724	15825	200723	B071	T1	E	MYVE	A	F	922	48	17.439	2.27155	47.2501	89.0864	39.3404	Fall
SM3W__1__1_20200724_015825_000.wav	SM3W	1	20200724	15825	200723	B071	T1	E	MYVE	A	F	980	58	17.439	2.40922	42.8174	89.0378	38.3421	Fall
SM3W__1__1_20200724_015825_000.wav	SM3W	1	20200724	15825	200723	B071	T1	E	MYVE	A	F	1028	48	17.439	2.2501	43.1363	87.4006	39.5795	Fall
SM3W__1__1_20200724_015825_000.wav	SM3W	1	20200724	15825	200723	B071	T1	E	MYVE	A	F	1082	54	17.439	2.11724	42.968	89.8231	40.5745	Fall
SM3W__1__1_20200724_015825_000.wav	SM3W	1	20200724	15825	200723	B071	T1	E	MYVE	A	F	1126	44	17.439	2.02369	43.1077	87.8064	40.5362	Fall
SM3W__1__1_20200724_015825_000.wav	SM3W	1	20200724	15825	200723	B071	T1	E	MYVE	A	F	1178	52	17.439	2.20051	42.706	94.8513	39.1646	Fall
SM3W__1__1_20200724_015825_000.wav	SM3W	1	20200724	15825	200723	B071	T1	E	MYVE	A	F	1217	39	17.439	2.38946	42.5034	92.6451	38.7315	Fall
SM3W__1__1_20200724_015825_000.wav	SM3W	1	20200724	15825	200723	B071	T1	E	MYVE	A	F	1268	50	17.439	2.30213	43.2394	94.6195	38.7432	Fall
SM3W__1__1_20200724_015825_000.wav	SM3W	1	20200724	15825	200723	B071	T1	E	MYVE	A	F	1314	46	17.439	2.22105	44.2629	98.185	39.1065	Fall
SM3W__1__1_20200724_015825_000.wav	SM3W	1	20200724	15825	200723	B071	T1	E	MYVE	A	F	1359	45	17.439	2.17717	44.4111	94.6698	39.1973	Fall
SM3W__1__1_20200724_015825_000.wav	SM3W	1	20200724	15825	200723	B071	T1	E	MYVE	A	F	1406	47	17.439	2.13327	42.4779	91.894	38.9725	Fall
SM3W__1__1_20200724_015825_000.wav	SM3W	1	20200724	15825	200723	B071	T1	E	MYVE	A	F	1451	45	17.439	1.8521	42.9177	88.5069	39.2129	Fall
SM3W__1__1_20200724_015825_000.wav	SM3W	1	20200724	15825	200723	B071	T1	E	MYVE	A	F	1502	51	17.439	1.83233	42.2409	75.2042	36.2295	Fall
SM3W__1__1_20200724_015825_000.wav	SM3W	1	20200724	15825	200723	B071	T1	E	MYVE	A	F	1558	56	17.439	1.69459	47.0709	83.5359	42.8343	Fall
SM3W__0__0_20200724_020012_000.wav	SM3W	0	20200724	20012	200723	B071	T1	E	MYVE	A	F	170	0	6.89895	2.83935	39.8261	77.0685	35.9603	Fall
SM3W__0__0_20200724_020012_000.wav	SM3W	0	20200724	20012	200723	B071	T1	E	MYVE	A	F	260	90	6.89895	2.86206	41.2562	78.4729	38.1128	Fall
SM3W__0__0_20200724_020012_000.wav	SM3W	0	20200724	20012	200723	B071	T1	E	MYVE	A	F	350	90	6.89895	2.88471	47.4067	83.5413	43.2981	Fall
SM3W__0__0_20200724_020012_000.wav	SM3W	0	20200724	20012	200723	B071	T1	E	MYVE	A	F	446	96	6.89895	2.99096	47.447	85.9053	43.1432	Fall
SM3W__0__0_20200724_020012_000.wav	SM3W	0	20200724	20012	200723	B071	T1	E	MYVE	A	F	523	77	6.89895	3.00872	42.412	84.0964	38.9884	Fall
SM3W__0__0_20200724_020012_000.wav	SM3W	0	20200724	20012	200723	B071	T1	E	MYVE	A	F	625	103	6.89895	3.04665	41.9825	86.5264	38.2608	Fall
SM3W__0__0_20200724_020012_000.wav	SM3W	0	20200724	20012	200723	B071	T1	E	MYVE	A	F	710	84	6.89895	2.60871	41.5362	81.3218	38.8941	Fall
SM3W__0__0_20200724_020012_000.wav	SM3W	0	20200724	20012	200723	B071	T1	E	MYVE	A	F	820	53	6.89895	1.82888	46.8906	74.8566	42.9676	Fall
SM3W__0__0_20200724_020012_000.wav	SM3W	0	20200724	20012	200723	B071	T1	E	MYVE	A	F	892	72	6.89895	1.85437	49.8158	73.8298	40.2053	Fall
SM3W__0__0_20200724_020012_000.wav	SM3W	0	20200724	20012	200723	B071	T1	E	MYVE	A	F	941	49	6.89895	1.82885	49.1831	74.0374	37.4066	Fall
SM3W__0__0_20200724_020012_000.wav	SM3W	0	20200724	20012	200723	B071	T1	E	MYVE	A	F	2597	57	6.89895	1.79002	48.2626	74.8997	42.2568	Fall
SM3W_0+1_1_20200724_020646_000.wav	SM3W	1	20200724	20646	200723	B071	T3	E	MYVE	A	F	2430	0	2.86311	2.13886	42.6538	90.3331	38.4666	Fall
SM3W_0+1_1_20200724_020646_000.wav	SM3W	1	20200724	20646	200723	B071	T3	E	MYVE	A	F	2493	63	2.86311	1.77005	42.8352	89.2611	37.4308	Fall
SM3W_0+1_1_20200724_020646_000.wav	SM3W	1	20200724	20646	200723	B071	T3	E	MYVE	A	F	2536	43	2.86311	1.85886	43.0852	89.0979	39.0869	Fall
SM3W_0+1_1_20200724_020646_000.wav	SM3W	1	20200724	20646	200723	B071	T3	E	MYVE	A	F	2576	40	2.86311	1.9513	42.9548	89.9714	39.2492	Fall
SM3W_0+1_1_20200724_020646_000.wav	SM3W	1	20200724	20646	200723	B071	T3	E	MYVE	A	F	2700	29	2.86311	1.71372	45.3203	89.419	38.2115	Fall
SM3W_0+1_1_20200724_020646_000.wav	SM3W	1	20200724	20646	200723	B071	T3	E	MYVE	A	F	2740	40	2.86311	1.89693	45.9914	91.6519	37.9893	Fall
SM3W_0+1_1_20200724_020646_000.wav	SM3W	1	20200724	20646	200723	B071	T3	E	MYVE	A	F	2777	37	2.86311	1.92803	46.1161	92.1364	39.3182	Fall
SM3W_0+1_1_20200724_020646_000.wav	SM3W	1	20200724	20646	200723	B071	T3	E	MYVE	A	F	2818	41	2.86311	1.88236	46.4734	92.1563	40.0088	Fall
SM3W_0+1_1_20200724_020646_000.wav	SM3W	1	20200724	20646	200723	B071	T3	E	MYVE	A	F	2859	41	2.86311	2.10756	45.5791	91.0103	38.5798	Fall
SM3W_0+1_1_20200724_020646_000.wav	SM3W	1	20200724	20646	200723	B071	T3	E	MYVE	A	F	2899	40	2.86311	1.95409	43.986	91.559	37.5763	Fall
SM3W_0+1_1_20200724_020646_000.wav	SM3W	1	20200724	20646	200723	B071	T3	E	MYVE	A	F	2928	29	2.86311	1.71461	44.254	92.1341	38.5909	Fall
SM3W_0+1_1_20200724_020646_000.wav	SM3W	1	20200724	20646	200723	B071	T3	E	MYVE	A	F	2967	40	2.86311	2.10581	42.4593	92.4438	37.7319	Fall
SM3W_0+1_1_20200724_020646_000.wav	SM3W	1	20200724	20646	200723	B071	T3	E	MYVE	A	F	3004	37	2.86311	1.88895	45.7571	92.6588	38.4609	Fall
SM3W_0+1_1_20200724_020646_000.wav	SM3W	1	20200724	20646	200723	B071	T3	E	MYVE	A	F	3033	29	2.86311	1.75606	45.8579	92.1203	37.9317	Fall
SM3W_0+1_1_20200724_020646_000.wav	SM3W	1	20200724	20646	200723	B071	T3	E	MYVE	A	F	3066	33	2.86311	1.72557	47.1083	93.4784	38.3788	Fall
SM3W_0+1_1_20200724_020646_000.wav	SM3W	1	20200724	20646	200723	B071	T3	E	MYVE	A	F	3097	31	2.86311	1.93407	45.7057	93.6689	38.3	Fall
SM3W_0+1_1_20200724_020646_000.wav	SM3W	1	20200724	20646	200723	B071	T3	E	MYVE	A	F	3140	43	2.86311	1.97375	45.8827	94.0617	39.0773	Fall
SM3W_0+1_1_20200724_020646_000.wav	SM3W	1	20200724	20646	200723	B071	T3	E	MYVE	A	F	3178	38	2.86311	1.88235	42.3131	94.433	38.0448	Fall
SM3W_0+1_1_20200724_020646_000.wav	SM3W	1	20200724	20646	200723	B071	T3	E	MYVE	A	F	3205	26	2.86311	1.91339	41.9455	93.3659	38.5003	Fall
SM3W_0+1_1_20200724_020646_000.wav	SM3W	1	20200724	20646	200723	B071	T3	E	MYVE	A	F	3253	48	2.86311	2.13396	44.755	92.9285	38.7673	Fall
SM3W_0+1_1_20200724_020646_000.wav	SM3W	1	20200724	20646	200723	B071	T3	E	MYVE	A	F	3361	45	2.86311	1.81829	42.6694	88.0392	38.2093	Fall
SM3W_0+1_1_20200724_020646_000.wav	SM3W	1	20200724	20646	200723	B071	T3	E	MYVE	A	F	3398	37	2.86311	2.0514	45.9306	102.059	38.8831	Fall
SM3W_0+1_1_20200724_020646_000.wav	SM3W	1	20200724	20646	200723	B071	T3	E	MYVE	A	F	3426	28	2.86311	1.91885	41.6519	99.6215	34.9954	Fall
SM3W_0+1_1_20200724_020646_000.wav	SM3W	1	20200724	20646	200723	B071	T3	E	MYVE	A	F	3462	35	2.86311	2.12325	44.2276	105.647	39.1975	Fall
SM3W_0+1_1_20200724_020646_000.wav	SM3W	1	20200724	20646	200723	B071	T3	E	MYVE	A	F	3500	37	2.86311	2.19856	43.2409	101.346	38.7943	Fall
SM3W_0+1_1_20200724_020646_000.wav	SM3W	1	20200724	20646	200723	B071	T3	E	MYVE	A	F	8691	5190	2.86311	1.83034	42.759	76.2738	39.1679	Fall
SM3W_0+1_1_20200724_020646_000.wav	SM3W	1	20200724	20646	200723	B071	T3	E	MYVE	A	F	8804	113	2.86311	1.71543	41.9966	74.164	38.4481	Fall
SM3W_0+1_1_20200724_020646_000.wav	SM3W	1	20200724	20646	200723	B071	T3	E	MYVE	A	F	8863	59	2.86311	1.60011	42.0971	73.3371	39.5449	Fall
SM3W_0+1_1_20200724_020646_000.wav	SM3W	1	20200724	20646	200723	B071	T3	E	MYVE	A	F	10985	2122	2.86311	1.72251	42.5438	72.2005	39.8239	Fall
SM3W_0+1_1_20200724_020646_000.wav	SM3W	1	20200724	20646	200723	B071	T3	E	MYVE	A	F	11528	545	2.86311	1.87797	42.9077	77.2692	37.4677	Fall
SM3W_0+1_1_20200724_020741_000.wav	SM3W	1	20200724	20741	200723	B071	T3	E	MYVE	A	F	1760	0	2.39654	2.1058	42.3776	81.6419	37.8784	Fall
SM3W_0+1_1_20200724_020741_000.wav	SM3W	1	20200724	20741	200723	B071	T3	E	MYVE	A	F	1811	51	2.39654	2.05018	44.8061	85.2185	39.2638	Fall
SM3W_0+1_1_20200724_020741_000.wav	SM3W	1	20200724	20741	200723	B071	T3	E	MYVE	A	F	1889	78	2.39654	2.04646	42.3101	84.9757	38.7182	Fall
SM3W_0+1_1_20200724_020741_000.wav	SM3W	1	20200724	20741	200723	B071	T3	E	MYVE	A	F	1947	58	2.39654	2.09858	42.2643	86.0739	37.4008	Fall
SM3W_0+1_1_20200724_020741_000.wav	SM3W	1	20200724	20741	200723	B071	T3	E	MYVE	A	F	2019	71	2.39654	2.02672	42.6278	86.5933	39.3429	Fall
SM3W_0+1_1_20200724_020741_000.wav	SM3W	1	20200724	20741	200723	B071	T3	E	MYVE	A	F	2076	58	2.39654	1.73974	42.1927	75.651	38.6843	Fall
SM3W_0+1_1_20200724_020741_000.wav	SM3W	1	20200724	20741	200723	B071	T3	E	MYVE	A	F	2135	59	2.39654	1.81299	42.3459	76.3891	39.0555	Fall
SM3W_0+1_1_20200724_020741_000.wav	SM3W	1	20200724	20741	200723	B071	T3	E	MYVE	A	F	2189	54	2.39654	1.72989	45.966	76.4796	38.9293	Fall
SM3W_0+1_1_20200724_020741_000.wav	SM3W	1	20200724	20741	200723	B071	T3	E	MYVE	A	F	2239	50	2.39654	1.83252	42.5473	80.4637	39.0029	Fall
SM3W_0+1_1_20200724_020741_000.wav	SM3W	1	20200724	20741	200723	B071	T3	E	MYVE	A	F	2282	43	2.39654	1.71723	42.2349	78.6671	37.5942	Fall
SM3W_0+1_1_20200724_020741_000.wav	SM3W	1	20200724	20741	200723	B071	T3	E	MYVE	A	F	2328	46	2.39654	2.04583	43.2192	85.8355	38.6245	Fall
SM3W_0+1_1_20200724_020741_000.wav	SM3W	1	20200724	20741	200723	B071	T3	E	MYVE	A	F	2387	59	2.39654	1.98313	43.0827	84.0589	38.6057	Fall
SM3W_0+1_1_20200724_020741_000.wav	SM3W	1	20200724	20741	200723	B071	T3	E	MYVE	A	F	2483	46	2.39654	2.01546	42.729	86.2554	38.0424	Fall
SM3W_0+1_1_20200724_020741_000.wav	SM3W	1	20200724	20741	200723	B071	T3	E	MYVE	A	F	2552	68	2.39654	1.9551	43.1675	84.5695	38.4071	Fall
SM3W_0+1_1_20200724_020741_000.wav	SM3W	1	20200724	20741	200723	B071	T3	E	MYVE	A	F	2664	57	2.39654	2.02095	43.9961	83.164	37.9518	Fall
SM3W_0+1_1_20200724_020741_000.wav	SM3W	1	20200724	20741	200723	B071	T3	E	MYVE	A	F	2717	51	2.39654	1.82071	44.7415	77.2796	38.869	Fall
SM3W_0+1_1_20200724_020741_000.wav	SM3W	1	20200724	20741	200723	B071	T3	E	MYVE	A	F	2771	55	2.39654	1.81618	43.5239	79.0803	37.564	Fall
SM3W_0+1_1_20200724_020741_000.wav	SM3W	1	20200724	20741	200723	B071	T3	E	MYVE	A	F	2827	56	2.39654	2.07668	42.1712	79.743	36.9285	Fall
SM3W_0+1_1_20200724_020741_000.wav	SM3W	1	20200724	20741	200723	B071	T3	E	MYVE	A	F	2896	68	2.39654	2.5401	45.3552	101.802	36.4122	Fall
SM3W_0+1_1_20200724_020741_000.wav	SM3W	1	20200724	20741	200723	B071	T3	E	MYVE	A	F	2967	72	2.39654	1.80298	41.6133	76.6216	36.4798	Fall
SM3W_0+1_1_20200724_020741_000.wav	SM3W	1	20200724	20741	200723	B071	T3	E	MYVE	A	F	6446	3479	2.39654	1.72353	43.3198	76.5839	37.8794	Fall
SM3W_0+1_1_20200724_020741_000.wav	SM3W	1	20200724	20741	200723	B071	T3	E	MYVE	A	F	17132	10546	2.39654	1.61598	41.6621	72.0215	37.4626	Fall
SM3W_0+1_1_20200724_020741_000.wav	SM3W	1	20200724	20741	200723	B071	T3	E	MYVE	A	F	17860	552	2.39654	1.73329	42.9313	76.0668	38.4837	Fall
SM3W_0+1_1_20200724_020741_000.wav	SM3W	1	20200724	20741	200723	B071	T3	E	MYVE	A	F	17983	57	2.39654	1.62518	47.9894	75.8607	38.5179	Fall
SM3W_0+1_1_20200724_020741_000.wav	SM3W	1	20200724	20741	200723	B071	T3	E	MYVE	A	F	18037	54	2.39654	2.14581	42.9292	91.038	37.8559	Fall
SM3W_0+1_1_20200724_020741_000.wav	SM3W	1	20200724	20741	200723	B071	T3	E	MYVE	A	F	18100	63	2.39654	1.9542	42.8247	93.2558	39.2454	Fall
SM3W_0+1_1_20200724_020741_000.wav	SM3W	1	20200724	20741	200723	B071	T3	E	MYVE	A	F	18171	71	2.39654	1.86896	46.3383	93.0546	39.1434	Fall
SM3W_0+1_1_20200724_020741_000.wav	SM3W	1	20200724	20741	200723	B071	T3	E	MYVE	A	F	18250	79	2.39654	1.86395	43.5549	93.8128	38.1822	Fall
SM3W_0+1_1_20200724_020741_000.wav	SM3W	1	20200724	20741	200723	B071	T3	E	MYVE	A	F	18291	41	2.39654	1.96607	44.1732	94.9914	38.9832	Fall
SM3W_0+1_1_20200724_020741_000.wav	SM3W	1	20200724	20741	200723	B071	T3	E	MYVE	A	F	18354	63	2.39654	1.73167	44.9022	94.2092	39.1054	Fall
SM3W_0+1_1_20200724_020741_000.wav	SM3W	1	20200724	20741	200723	B071	T3	E	MYVE	A	F	18394	40	2.39654	1.80751	45.2238	95.1212	39.3385	Fall
SM3W_0+1_1_20200724_020741_000.wav	SM3W	1	20200724	20741	200723	B071	T3	E	MYVE	A	F	18459	65	2.39654	1.82889	44.4011	95.8725	39.7312	Fall
SM3W_0+1_1_20200724_020741_000.wav	SM3W	1	20200724	20741	200723	B071	T3	E	MYVE	A	F	18543	46	2.39654	1.68886	42.8024	92.4976	35.8274	Fall
SM3W_0+1_1_20200724_020813_000.wav	SM3W	1	20200724	20813	200723	B071	T3	E	MYVE	A	F	2007	0	8.39815	1.99539	42.7146	79.2361	39.0695	Fall
SM3W_0+1_1_20200724_020813_000.wav	SM3W	1	20200724	20813	200723	B071	T3	E	MYVE	A	F	2130	123	8.39815	1.82565	42.0356	76.2774	37.7975	Fall
SM3W_0+1_1_20200724_020813_000.wav	SM3W	1	20200724	20813	200723	B071	T3	E	MYVE	A	F	2184	53	8.39815	1.74531	41.2128	76.4093	38.2518	Fall
SM3W_0+1_1_20200724_020813_000.wav	SM3W	1	20200724	20813	200723	B071	T3	E	MYVE	A	F	2293	53	8.39815	1.6548	47.3861	78.7494	38.6915	Fall
SM3W_0+1_1_20200724_020813_000.wav	SM3W	1	20200724	20813	200723	B071	T3	E	MYVE	A	F	2344	51	8.39815	1.7082	46.2559	78.6711	38.6728	Fall
SM3W_0+1_1_20200724_020813_000.wav	SM3W	1	20200724	20813	200723	B071	T3	E	MYVE	A	F	2395	53	8.39815	2.18472	42.5825	87.3654	38.8345	Fall
SM3W_0+1_1_20200724_020813_000.wav	SM3W	1	20200724	20813	200723	B071	T3	E	MYVE	A	F	2470	76	8.39815	2.1361	47.2191	87.9186	39.7711	Fall
SM3W_0+1_1_20200724_020813_000.wav	SM3W	1	20200724	20813	200723	B071	T3	E	MYVE	A	F	2535	65	8.39815	1.83996	46.5113	88.8573	39.9113	Fall
SM3W_0+1_1_20200724_020813_000.wav	SM3W	1	20200724	20813	200723	B071	T3	E	MYVE	A	F	2627	42	8.39815	1.85081	45.8916	88.1708	39.3815	Fall
SM3W_0+1_1_20200724_020813_000.wav	SM3W	1	20200724	20813	200723	B071	T3	E	MYVE	A	F	2671	44	8.39815	1.82249	41.9002	84.7386	38.2142	Fall
SM3W_0+1_1_20200724_020813_000.wav	SM3W	1	20200724	20813	200723	B071	T3	E	MYVE	A	F	2710	39	8.39815	1.65134	50.694	81.6723	39.312	Fall
SM3W_0+1_1_20200724_020813_000.wav	SM3W	1	20200724	20813	200723	B071	T3	E	MYVE	A	F	3179	60	8.39815	1.66806	45.364	89.8035	39.16	Fall
SM3W_0+1_1_20200724_020813_000.wav	SM3W	1	20200724	20813	200723	B071	T3	E	MYVE	A	F	3220	40	8.39815	1.62809	46.8461	85.4117	38.7749	Fall
SM3W_0+1_1_20200724_020813_000.wav	SM3W	1	20200724	20813	200723	B071	T3	E	MYVE	A	F	3332	61	8.39815	1.85977	41.8791	87.0983	37.9833	Fall
SM3W_0+1_1_20200724_020813_000.wav	SM3W	1	20200724	20813	200723	B071	T3	E	MYVE	A	F	3393	61	8.39815	1.92745	41.7127	86.4404	36.8257	Fall
SM3W_0+1_1_20200724_020813_000.wav	SM3W	1	20200724	20813	200723	B071	T3	E	MYVE	A	F	3457	63	8.39815	1.85227	42.6596	74.8187	35.0431	Fall
SM3W_0+1_1_20200724_020851_000.wav	SM3W	1	20200724	20851	200723	B071	T3	E	MYVE	A	F	9369	63	2.64344	1.62448	49.4924	68.34	42.1891	Fall
SM3W_0+1_1_20200724_020851_000.wav	SM3W	1	20200724	20851	200723	B071	T3	E	MYVE	A	F	19546	74	2.64344	1.98365	48.3849	66.4714	42.7221	Fall
SM3W_0+1_1_20200724_020851_000.wav	SM3W	1	20200724	20851	200723	B071	T3	E	MYVE	A	F	19718	88	2.64344	5.8568	43.868	83.3339	41.5649	Fall
SM3W_0+1_1_20200724_020851_000.wav	SM3W	1	20200724	20851	200723	B071	T3	E	MYVE	A	F	19813	91	2.64344	1.75029	48.885	64.9921	42.5711	Fall
SM3W_0+1_1_20200724_020851_000.wav	SM3W	1	20200724	20851	200723	B071	T3	E	MYVE	A	F	19999	63	2.64344	1.89102	43.0954	64.2329	41.7167	Fall
SM3W_0+1_1_20200724_020851_000.wav	SM3W	1	20200724	20851	200723	B071	T3	E	MYVE	A	F	25370	63	2.64344	1.62749	50.3389	78.5866	40.8634	Fall
SM3W_0+1_1_20200724_020851_000.wav	SM3W	1	20200724	20851	200723	B071	T3	E	MYVE	A	F	25430	60	2.64344	1.84826	41.8799	80.6119	40.068	Fall
SM3W_0+1_1_20200724_020851_000.wav	SM3W	1	20200724	20851	200723	B071	T3	E	MYVE	A	F	25659	49	2.64344	3.02206	38.1712	43.7899	38.1712	Fall
SM3W_0+1_1_20200724_020921_000.wav	SM3W	1	20200724	20921	200723	B071	T3	E	MYVE	A	F	9926	76	1.27182	1.73016	41.7962	78.8936	39.3689	Fall
SM3W_0+1_1_20200724_020921_000.wav	SM3W	1	20200724	20921	200723	B071	T3	E	MYVE	A	F	21735	157	1.27182	1.78931	40.9637	71.2591	33.6356	Fall
SM3W_0+1_1_20200724_020921_000.wav	SM3W	1	20200724	20921	200723	B071	T3	E	MYVE	A	F	21788	53	1.27182	1.86705	41.9867	76.2606	37.3518	Fall
SM3W_0+1_1_20200724_020921_000.wav	SM3W	1	20200724	20921	200723	B071	T3	E	MYVE	A	F	21973	72	1.27182	2.13281	43.6387	89.8942	38.4651	Fall
SM3W_0+1_1_20200724_020921_000.wav	SM3W	1	20200724	20921	200723	B071	T3	E	MYVE	A	F	22042	71	1.27182	2.02723	42.8427	89.844	38.8543	Fall
SM3W_0+1_1_20200724_020921_000.wav	SM3W	1	20200724	20921	200723	B071	T3	E	MYVE	A	F	22123	80	1.27182	1.99827	41.9797	90.7588	39.1136	Fall
SM3W_0+1_1_20200724_020921_000.wav	SM3W	1	20200724	20921	200723	B071	T3	E	MYVE	A	F	22221	44	1.27182	1.79853	41.9281	90.0417	38.879	Fall
SM3M_0+1_0_20200730_232011_000.wav	SM3M	0	20200730	232011	200730	B082	T00	E	MYVE	A	M	65	0	8.77782	1.8088	46.2093	67.0546	42.0296	Fall
SM3M_0+1_0_20200730_232011_000.wav	SM3M	0	20200730	232011	200730	B082	T00	E	MYVE	A	M	135	69	8.77782	1.81586	45.8342	72.4305	42.6847	Fall
SM3M_0+1_0_20200730_232011_000.wav	SM3M	0	20200730	232011	200730	B082	T00	E	MYVE	A	M	198	63	8.77782	2.02315	44.9037	75.0514	42.1914	Fall
SM3M_0+1_0_20200730_232011_000.wav	SM3M	0	20200730	232011	200730	B082	T00	E	MYVE	A	M	256	57	8.77782	1.86339	47.1534	74.01	42.2069	Fall
SM3M_0+1_0_20200730_232011_000.wav	SM3M	0	20200730	232011	200730	B082	T00	E	MYVE	A	M	311	56	8.77782	1.88682	47.3162	73.0971	42.0876	Fall
SM3M_0+1_0_20200730_232011_000.wav	SM3M	0	20200730	232011	200730	B082	T00	E	MYVE	A	M	361	50	8.77782	1.84903	46.9926	72.6541	42.0626	Fall
SM3M_0+1_0_20200730_232011_000.wav	SM3M	0	20200730	232011	200730	B082	T00	E	MYVE	A	M	422	61	8.77782	2.20924	46.0636	73.4579	42.5371	Fall
SM3M_0+1_0_20200730_232011_000.wav	SM3M	0	20200730	232011	200730	B082	T00	E	MYVE	A	M	487	64	8.77782	2.05279	45.372	73.5263	41.9289	Fall
SM3M_0+1_0_20200730_232011_000.wav	SM3M	0	20200730	232011	200730	B082	T00	E	MYVE	A	M	541	54	8.77782	1.99705	45.5375	74.0872	41.5316	Fall
SM3M_0+1_0_20200730_232011_000.wav	SM3M	0	20200730	232011	200730	B082	T00	E	MYVE	A	M	596	55	8.77782	1.94252	46.993	74.3713	41.615	Fall
SM3M_0+1_0_20200730_232011_000.wav	SM3M	0	20200730	232011	200730	B082	T00	E	MYVE	A	M	641	44	8.77782	1.71778	46.4243	74.2377	42.5844	Fall
SM3M_0+1_0_20200730_232011_000.wav	SM3M	0	20200730	232011	200730	B082	T00	E	MYVE	A	M	697	57	8.77782	1.85381	46.618	74.9755	42.213	Fall
SM3M_0+1_0_20200730_232011_000.wav	SM3M	0	20200730	232011	200730	B082	T00	E	MYVE	A	M	750	53	8.77782	1.84338	47.2843	74.9463	41.9631	Fall
SM3M_0+1_0_20200730_232011_000.wav	SM3M	0	20200730	232011	200730	B082	T00	E	MYVE	A	M	807	57	8.77782	2.0935	45.7865	75.0522	41.7215	Fall
SM3M_0+1_0_20200730_232011_000.wav	SM3M	0	20200730	232011	200730	B082	T00	E	MYVE	A	M	861	54	8.77782	1.94979	45.5582	75.248	41.8009	Fall
SM3M_0+1_0_20200730_232011_000.wav	SM3M	0	20200730	232011	200730	B082	T00	E	MYVE	A	M	942	81	8.77782	1.97751	44.1256	69.0518	40.8071	Fall
SM3M_0+1_0_20200730_232011_000.wav	SM3M	0	20200730	232011	200730	B082	T00	E	MYVE	A	M	999	59	8.77782	2.24599	44.1267	81.778	41.4268	Fall
SM3M_0+1_0_20200730_232011_000.wav	SM3M	0	20200730	232011	200730	B082	T00	E	MYVE	A	M	1060	60	8.77782	2.51539	45.3423	101.614	41.3716	Fall
SM3M_0+1_0_20200730_232011_000.wav	SM3M	0	20200730	232011	200730	B082	T00	E	MYVE	A	M	2140	1080	8.77782	2.60189	42.8964	65.024	40.947	Fall
SM3M_0+1_0_20200730_232011_000.wav	SM3M	0	20200730	232011	200730	B082	T00	E	MYVE	A	M	2211	71	8.77782	2.36778	44.2403	53.1904	44.2403	Fall
SM3M_0+1_0_20200730_232011_000.wav	SM3M	0	20200730	232011	200730	B082	T00	E	MYVE	A	M	2307	96	8.77782	2.07304	43.9699	53.5317	40.4946	Fall
SM3M_0+1_0_20200730_232011_000.wav	SM3M	0	20200730	232011	200730	B082	T00	E	MYVE	A	M	2426	119	8.77782	2.04462	44.2372	52.8357	41.1307	Fall
SM3M_0+1_0_20200730_232011_000.wav	SM3M	0	20200730	232011	200730	B082	T00	E	MYVE	A	M	2510	84	8.77782	2.03888	43.2925	56.6961	40.8612	Fall
SM3M__0__0_20200730_232024_000.wav	SM3M	0	20200730	232024	200730	B082	T00	E	MYVE	A	M	66	62	8.91859	1.66673	47.0193	73.2742	41.0151	Fall
SM3M__0__0_20200730_232024_000.wav	SM3M	0	20200730	232024	200730	B082	T00	E	MYVE	A	M	111	45	8.91859	1.91942	45.3952	73.2464	42.2418	Fall
SM3M__0__0_20200730_232024_000.wav	SM3M	0	20200730	232024	200730	B082	T00	E	MYVE	A	M	187	76	8.91859	2.1042	47.1447	73.6043	41.8974	Fall
SM3M__0__0_20200730_232024_000.wav	SM3M	0	20200730	232024	200730	B082	T00	E	MYVE	A	M	243	57	8.91859	1.94693	47.2194	74.755	42.7991	Fall
SM3M__0__0_20200730_232024_000.wav	SM3M	0	20200730	232024	200730	B082	T00	E	MYVE	A	M	309	65	8.91859	2.07537	46.5048	75.0685	42.3495	Fall
SM3M__0__0_20200730_232024_000.wav	SM3M	0	20200730	232024	200730	B082	T00	E	MYVE	A	M	388	80	8.91859	2.71929	45.4188	78.0082	41.4271	Fall
SM3M__0__0_20200730_232024_000.wav	SM3M	0	20200730	232024	200730	B082	T00	E	MYVE	A	M	456	56	8.91859	2.29647	45.8784	75.9656	42.103	Fall
SM3M__0__0_20200730_232024_000.wav	SM3M	0	20200730	232024	200730	B082	T00	E	MYVE	A	M	529	73	8.91859	2.22378	45.2086	71.6041	40.9524	Fall
SM3M__0__0_20200730_232024_000.wav	SM3M	0	20200730	232024	200730	B082	T00	E	MYVE	A	M	575	46	8.91859	2.13442	45.6819	73.1251	41.2252	Fall
SM3M__0__0_20200730_232024_000.wav	SM3M	0	20200730	232024	200730	B082	T00	E	MYVE	A	M	644	70	8.91859	2.49174	45.3806	87.8284	40.4777	Fall
SM3M__0__0_20200730_232024_000.wav	SM3M	0	20200730	232024	200730	B082	T00	E	MYVE	A	M	681	37	8.91859	2.12143	51.9787	82.9215	41.2167	Fall
SM3M__0__0_20200730_232024_000.wav	SM3M	0	20200730	232024	200730	B082	T00	E	MYVE	A	M	727	47	8.91859	2.22963	46.6223	96.6553	41.3522	Fall
SM3M__0__0_20200730_232024_000.wav	SM3M	0	20200730	232024	200730	B082	T00	E	MYVE	A	M	1573	845	8.91859	2.41622	43.266	72.6268	40.3778	Fall
SM3W_0+1_1_20200730_232026_000.wav	SM3W	1	20200730	232026	200730	B082	T00	E	MYVE	A	M	1909	0	5.73319	2.21766	44.1811	64.0916	41.6305	Fall
SM3W_0+1_1_20200730_232026_000.wav	SM3W	1	20200730	232026	200730	B082	T00	E	MYVE	A	M	2264	49	5.73319	1.94413	45.4416	61.2183	43.4505	Fall
SM3W_0+1_1_20200730_232026_000.wav	SM3W	1	20200730	232026	200730	B082	T00	E	MYVE	A	M	2745	103	5.73319	1.77685	46.8839	68.0368	43.7464	Fall
SM3W_0+1_1_20200730_232026_000.wav	SM3W	1	20200730	232026	200730	B082	T00	E	MYVE	A	M	2840	48	5.73319	1.99672	46.0259	74.6916	41.0704	Fall
SM3W_0+1_1_20200730_232026_000.wav	SM3W	1	20200730	232026	200730	B082	T00	E	MYVE	A	M	2911	71	5.73319	2.25015	46.0339	80.806	41.8806	Fall
SM3W_0+1_1_20200730_232026_000.wav	SM3W	1	20200730	232026	200730	B082	T00	E	MYVE	A	M	2951	40	5.73319	1.99431	46.7413	79.3238	42.0672	Fall
SM3W_0+1_1_20200730_232026_000.wav	SM3W	1	20200730	232026	200730	B082	T00	E	MYVE	A	M	3053	103	5.73319	2.50956	46.2068	79.4139	41.9337	Fall
SM3W_0+1_1_20200730_232026_000.wav	SM3W	1	20200730	232026	200730	B082	T00	E	MYVE	A	M	3138	85	5.73319	2.52899	46.9264	83.0019	42.1816	Fall
SM3W_0+1_1_20200730_232026_000.wav	SM3W	1	20200730	232026	200730	B082	T00	E	MYVE	A	M	3257	118	5.73319	2.78447	44.9384	81.2251	41.6726	Fall
SM3W_0+1_1_20200730_232026_000.wav	SM3W	1	20200730	232026	200730	B082	T00	E	MYVE	A	M	3308	50	5.73319	2.63604	46.8032	83.0572	42.6578	Fall
SM3W_0+1_1_20200730_232026_000.wav	SM3W	1	20200730	232026	200730	B082	T00	E	MYVE	A	M	3368	61	5.73319	2.88084	45.9586	79.752	45.8757	Fall
SM3W_0+1_1_20200730_232026_000.wav	SM3W	1	20200730	232026	200730	B082	T00	E	MYVE	A	M	3444	76	5.73319	2.63735	44.5264	77.735	41.7126	Fall
SM3W_0+1_1_20200730_232026_000.wav	SM3W	1	20200730	232026	200730	B082	T00	E	MYVE	A	M	3537	92	5.73319	2.54286	44.5404	74.1166	41.0159	Fall
SM3W_0+1_1_20200730_232026_000.wav	SM3W	1	20200730	232026	200730	B082	T00	E	MYVE	A	M	3606	68	5.73319	2.07005	47.0903	66.0049	41.5463	Fall
SM3W_0+1_1_20200730_232026_000.wav	SM3W	1	20200730	232026	200730	B082	T00	E	MYVE	A	M	3647	42	5.73319	2.70417	46.104	84.7743	46.0229	Fall
SM3W_0+1_1_20200730_232026_000.wav	SM3W	1	20200730	232026	200730	B082	T00	E	MYVE	A	M	3695	47	5.73319	2.12963	45.6725	66.9262	44.6501	Fall
SM3W_0+1_1_20200730_232026_000.wav	SM3W	1	20200730	232026	200730	B082	T00	E	MYVE	A	M	3740	46	5.73319	2.51744	47.3945	85.0511	46.3372	Fall
SM3W_0+1_1_20200730_232026_000.wav	SM3W	1	20200730	232026	200730	B082	T00	E	MYVE	A	M	3841	99	5.73319	2.36502	45.8671	68.3059	44.8392	Fall
SM3W_0+1_1_20200730_232032_000.wav	SM3W	1	20200730	232032	200730	B082	T00	E	MYVE	A	M	105	0	4.54085	1.93903	47.2178	66.7944	44.2777	Fall
SM3W_0+1_1_20200730_232032_000.wav	SM3W	1	20200730	232032	200730	B082	T00	E	MYVE	A	M	2025	99	4.54085	2.10072	46.675	79.1124	41.6259	Fall
SM3W_0+1_1_20200730_232032_000.wav	SM3W	1	20200730	232032	200730	B082	T00	E	MYVE	A	M	2129	104	4.54085	2.47618	48.3461	83.0863	42.3292	Fall
SM3W_0+1_1_20200730_232032_000.wav	SM3W	1	20200730	232032	200730	B082	T00	E	MYVE	A	M	2212	84	4.54085	2.4869	46.7025	86.3486	41.831	Fall
SM3W_0+1_1_20200730_232032_000.wav	SM3W	1	20200730	232032	200730	B082	T00	E	MYVE	A	M	2333	121	4.54085	2.95561	46.7503	82.1538	40.9543	Fall
SM3W_0+1_1_20200730_232032_000.wav	SM3W	1	20200730	232032	200730	B082	T00	E	MYVE	A	M	2400	67	4.54085	2.75091	46.6306	84.0591	40.7753	Fall
SM3W_0+1_1_20200730_232032_000.wav	SM3W	1	20200730	232032	200730	B082	T00	E	MYVE	A	M	2506	106	4.54085	2.81556	45.6341	83.2966	40.8005	Fall
SM3W_0+1_1_20200730_232032_000.wav	SM3W	1	20200730	232032	200730	B082	T00	E	MYVE	A	M	2549	42	4.54085	1.60717	44.4139	63.0846	42.4065	Fall
SM3W_0+1_1_20200730_232032_000.wav	SM3W	1	20200730	232032	200730	B082	T00	E	MYVE	A	M	2699	89	4.54085	2.74216	44.4511	84.1727	41.6345	Fall
SM3W_0+1_1_20200730_232032_000.wav	SM3W	1	20200730	232032	200730	B082	T00	E	MYVE	A	M	2828	129	4.54085	2.36936	45.5637	64.8815	40.7626	Fall
SM3W_0+1_1_20200730_232032_000.wav	SM3W	1	20200730	232032	200730	B082	T00	E	MYVE	A	M	2904	75	4.54085	1.91712	45.814	60.7903	43.1472	Fall
SM3W_0+1_1_20200730_232032_000.wav	SM3W	1	20200730	232032	200730	B082	T00	E	MYVE	A	M	2970	67	4.54085	2.17456	49.8082	65.2944	44.7389	Fall
SM3W_0+1_1_20200730_232032_000.wav	SM3W	1	20200730	232032	200730	B082	T00	E	MYVE	A	M	3071	101	4.54085	2.63072	44.9335	68.2269	40.5697	Fall
SM3E_0+1_0_20200730_232037_000.wav	SM3E	0	20200730	232037	200730	B082	T00	E	MYVE	A	M	4129	0	3.07141	2.56819	47.0462	81.3199	41.2669	Fall
SM3E_0+1_0_20200730_232037_000.wav	SM3E	0	20200730	232037	200730	B082	T00	E	MYVE	A	M	4229	100	3.07141	2.80273	47.0053	82.8752	41.7425	Fall
SM3E_0+1_0_20200730_232037_000.wav	SM3E	0	20200730	232037	200730	B082	T00	E	MYVE	A	M	4292	63	3.07141	2.49134	45.3558	84.9476	40.5384	Fall
SM3E_0+1_0_20200730_232037_000.wav	SM3E	0	20200730	232037	200730	B082	T00	E	MYVE	A	M	4379	87	3.07141	2.47419	47.759	83.9365	42.0436	Fall
SM3E_0+1_0_20200730_232037_000.wav	SM3E	0	20200730	232037	200730	B082	T00	E	MYVE	A	M	4433	53	3.07141	2.42629	48.1813	84.8346	42.1871	Fall
SM3E_0+1_0_20200730_232037_000.wav	SM3E	0	20200730	232037	200730	B082	T00	E	MYVE	A	M	4474	42	3.07141	2.68957	47.2181	84.5092	42.0893	Fall
SM3E_0+1_0_20200730_232037_000.wav	SM3E	0	20200730	232037	200730	B082	T00	E	MYVE	A	M	4547	73	3.07141	3.11344	48.1196	83.8232	42.1048	Fall
SM3E_0+1_0_20200730_232037_000.wav	SM3E	0	20200730	232037	200730	B082	T00	E	MYVE	A	M	4610	64	3.07141	3.02462	47.9684	84.5333	42.0968	Fall
SM3E_0+1_0_20200730_232037_000.wav	SM3E	0	20200730	232037	200730	B082	T00	E	MYVE	A	M	4689	79	3.07141	3.365	45.824	82.1321	41.2662	Fall
SM3E_0+1_0_20200730_232037_000.wav	SM3E	0	20200730	232037	200730	B082	T00	E	MYVE	A	M	4749	61	3.07141	3.21814	47.1953	85.3457	41.2483	Fall
SM3E_0+1_0_20200730_232037_000.wav	SM3E	0	20200730	232037	200730	B082	T00	E	MYVE	A	M	4857	107	3.07141	3.54394	45.2932	82.9659	41.5274	Fall
SM3E_0+1_0_20200730_232037_000.wav	SM3E	0	20200730	232037	200730	B082	T00	E	MYVE	A	M	4916	58	3.07141	3.2605	44.9583	83.8725	41.9451	Fall
SM3E_0+1_0_20200730_232037_000.wav	SM3E	0	20200730	232037	200730	B082	T00	E	MYVE	A	M	4975	59	3.07141	3.3033	47.6641	83.1955	42.301	Fall
SM3E_0+1_0_20200730_232037_000.wav	SM3E	0	20200730	232037	200730	B082	T00	E	MYVE	A	M	5043	69	3.07141	2.95889	46.8619	79.8671	41.2317	Fall
SM3E_0+1_0_20200730_232037_000.wav	SM3E	0	20200730	232037	200730	B082	T00	E	MYVE	A	M	5103	60	3.07141	2.94321	44.7795	83.0548	41.3558	Fall
SM3E_0+1_0_20200730_232037_000.wav	SM3E	0	20200730	232037	200730	B082	T00	E	MYVE	A	M	5151	48	3.07141	2.94852	43.9984	84.6462	41.053	Fall
SM3E_0+1_0_20200730_232037_000.wav	SM3E	0	20200730	232037	200730	B082	T00	E	MYVE	A	M	5213	62	3.07141	2.55655	43.9009	84.0697	41.1248	Fall
SM3E_0+1_0_20200730_232050_000.wav	SM3E	0	20200730	232050	200730	B082	T00	E	MYVE	A	M	2263	0	6.15275	3.1007	45.4251	71.3124	40.9227	Fall
SM3E_0+1_0_20200730_232050_000.wav	SM3E	0	20200730	232050	200730	B082	T00	E	MYVE	A	M	2537	274	6.15275	2.77956	45.5059	73.6239	41.147	Fall
SM3E_0+1_0_20200730_232050_000.wav	SM3E	0	20200730	232050	200730	B082	T00	E	MYVE	A	M	2701	164	6.15275	2.95192	45.5254	74.4936	40.816	Fall
SM3E_0+1_0_20200730_232050_000.wav	SM3E	0	20200730	232050	200730	B082	T00	E	MYVE	A	M	2753	52	6.15275	2.629	47.127	79.5263	41.4769	Fall
SM3E_0+1_0_20200730_232050_000.wav	SM3E	0	20200730	232050	200730	B082	T00	E	MYVE	A	M	2907	154	6.15275	2.79041	47.2205	79.8139	41.6407	Fall
SM3E_0+1_0_20200730_232050_000.wav	SM3E	0	20200730	232050	200730	B082	T00	E	MYVE	A	M	2959	52	6.15275	2.56644	46.3468	78.7861	41.3067	Fall
SM3E_0+1_0_20200730_232050_000.wav	SM3E	0	20200730	232050	200730	B082	T00	E	MYVE	A	M	3015	55	6.15275	2.32441	46.0898	81.7164	41.0891	Fall
SM3E_0+1_0_20200730_232050_000.wav	SM3E	0	20200730	232050	200730	B082	T00	E	MYVE	A	M	3052	37	6.15275	2.33447	47.5683	80.0513	41.8697	Fall
SM3E_0+1_0_20200730_232050_000.wav	SM3E	0	20200730	232050	200730	B082	T00	E	MYVE	A	M	3199	148	6.15275	2.99523	47.1794	79.665	40.4571	Fall
SM3E_0+1_0_20200730_232050_000.wav	SM3E	0	20200730	232050	200730	B082	T00	E	MYVE	A	M	3251	51	6.15275	2.93232	47.6194	83.3159	42.0272	Fall
SM3E_0+1_0_20200730_232050_000.wav	SM3E	0	20200730	232050	200730	B082	T00	E	MYVE	A	M	3305	55	6.15275	3.18308	45.515	82.3511	41.3947	Fall
SM3E_0+1_0_20200730_232050_000.wav	SM3E	0	20200730	232050	200730	B082	T00	E	MYVE	A	M	3384	79	6.15275	2.93846	47.7455	82.8721	42.0097	Fall
SM3E_0+1_0_20200730_232050_000.wav	SM3E	0	20200730	232050	200730	B082	T00	E	MYVE	A	M	3450	66	6.15275	3.10466	47.5218	83.6768	42.1989	Fall
SM3E_0+1_0_20200730_232050_000.wav	SM3E	0	20200730	232050	200730	B082	T00	E	MYVE	A	M	3506	56	6.15275	3.28053	45.7542	84.5868	42.187	Fall
SM3E_0+1_0_20200730_232050_000.wav	SM3E	0	20200730	232050	200730	B082	T00	E	MYVE	A	M	3574	68	6.15275	2.72702	47.5852	84.5878	42.2049	Fall
SM3E_0+1_0_20200730_232050_000.wav	SM3E	0	20200730	232050	200730	B082	T00	E	MYVE	A	M	3625	51	6.15275	3.12907	46.6308	84.1486	41.7592	Fall
SM3E_0+1_0_20200730_232050_000.wav	SM3E	0	20200730	232050	200730	B082	T00	E	MYVE	A	M	3672	46	6.15275	2.51378	46.4141	82.2971	41.6395	Fall
SM3E_0+1_0_20200730_232050_000.wav	SM3E	0	20200730	232050	200730	B082	T00	E	MYVE	A	M	3711	40	6.15275	2.39102	45.4601	80.8107	41.1655	Fall
SM3E_0+1_0_20200730_232050_000.wav	SM3E	0	20200730	232050	200730	B082	T00	E	MYVE	A	M	3754	42	6.15275	2.52293	50.2113	81.8621	40.9313	Fall
SM3E_0+1_0_20200730_232050_000.wav	SM3E	0	20200730	232050	200730	B082	T00	E	MYVE	A	M	3846	46	6.15275	2.43918	45.0932	82.6669	40.7321	Fall
SM3E_0+1_0_20200730_232050_000.wav	SM3E	0	20200730	232050	200730	B082	T00	E	MYVE	A	M	5414	1568	6.15275	1.97192	45.4751	75.6136	41.3045	Fall
SM3E_0+1_0_20200730_232050_000.wav	SM3E	0	20200730	232050	200730	B082	T00	E	MYVE	A	M	5505	90	6.15275	1.92971	45.1829	73.8722	41.4299	Fall
SM3E_0+1_0_20200730_232050_000.wav	SM3E	0	20200730	232050	200730	B082	T00	E	MYVE	A	M	5564	60	6.15275	2.07345	46.8955	78.7561	41.597	Fall
SM3E_0+1_0_20200730_232050_000.wav	SM3E	0	20200730	232050	200730	B082	T00	E	MYVE	A	M	5617	53	6.15275	2.0499	47.0999	81.5558	41.7252	Fall
SM3E_0+1_0_20200730_232050_000.wav	SM3E	0	20200730	232050	200730	B082	T00	E	MYVE	A	M	5664	47	6.15275	2.03811	46.1708	81.249	41.1147	Fall
SM3E_0+1_0_20200730_232050_000.wav	SM3E	0	20200730	232050	200730	B082	T00	E	MYVE	A	M	5703	39	6.15275	1.93811	46.9188	81.0023	41.2722	Fall
SM3E_0+1_0_20200730_232050_000.wav	SM3E	0	20200730	232050	200730	B082	T00	E	MYVE	A	M	5752	49	6.15275	2.18107	46.0644	82.4926	41.2059	Fall
SM3E_0+1_0_20200730_232050_000.wav	SM3E	0	20200730	232050	200730	B082	T00	E	MYVE	A	M	5795	43	6.15275	1.97262	47.2872	82.0728	42.1007	Fall
SM3E_0+1_0_20200730_232050_000.wav	SM3E	0	20200730	232050	200730	B082	T00	E	MYVE	A	M	5840	46	6.15275	2.149	47.5146	81.4118	41.6086	Fall
SM3E_0+1_0_20200730_232050_000.wav	SM3E	0	20200730	232050	200730	B082	T00	E	MYVE	A	M	5880	39	6.15275	1.8703	46.7781	81.763	41.1176	Fall
SM3E_0+1_0_20200730_232050_000.wav	SM3E	0	20200730	232050	200730	B082	T00	E	MYVE	A	M	5917	38	6.15275	1.9814	48.7348	81.053	42.2375	Fall
SM3E_0+1_0_20200730_232050_000.wav	SM3E	0	20200730	232050	200730	B082	T00	E	MYVE	A	M	5964	47	6.15275	2.20525	48.3099	82.7451	42.1795	Fall
SM3E_0+1_0_20200730_232050_000.wav	SM3E	0	20200730	232050	200730	B082	T00	E	MYVE	A	M	6024	60	6.15275	2.41933	47.8991	82.5083	41.6148	Fall
SM3E_0+1_0_20200730_232050_000.wav	SM3E	0	20200730	232050	200730	B082	T00	E	MYVE	A	M	6087	64	6.15275	2.63653	47.5866	83.9756	41.4235	Fall
SM3E_0+1_0_20200730_232050_000.wav	SM3E	0	20200730	232050	200730	B082	T00	E	MYVE	A	M	6167	80	6.15275	2.78538	47.8248	83.1047	41.9438	Fall
SM3E_0+1_0_20200730_232050_000.wav	SM3E	0	20200730	232050	200730	B082	T00	E	MYVE	A	M	6238	72	6.15275	2.5179	47.4364	79.1187	42.0823	Fall
SM3E_0+1_0_20200730_232050_000.wav	SM3E	0	20200730	232050	200730	B082	T00	E	MYVE	A	M	6288	50	6.15275	2.71967	47.0286	85.6913	41.2347	Fall
SM3E_0+1_0_20200730_232050_000.wav	SM3E	0	20200730	232050	200730	B082	T00	E	MYVE	A	M	6349	59	6.15275	2.59734	44.0022	84.5468	41.1503	Fall
SM3E_0+1_0_20200730_232050_000.wav	SM3E	0	20200730	232050	200730	B082	T00	E	MYVE	A	M	6400	52	6.15275	2.56453	44.3513	85.5567	41.4616	Fall
SM3E_0+1_0_20200730_232050_000.wav	SM3E	0	20200730	232050	200730	B082	T00	E	MYVE	A	M	6505	103	6.15275	2.47337	46.0816	85.3438	41.0048	Fall
SM3E_0+1_0_20200730_232101_000.wav	SM3E	0	20200730	232101	200730	B082	T00	E	MYVE	A	M	9	0	15.1131	2.91623	45.9053	77.7146	41.3694	Fall
SM3E_0+1_0_20200730_232101_000.wav	SM3E	0	20200730	232101	200730	B082	T00	E	MYVE	A	M	110	102	15.1131	3.07285	46.1876	79.3649	41.2746	Fall
SM3E_0+1_0_20200730_232101_000.wav	SM3E	0	20200730	232101	200730	B082	T00	E	MYVE	A	M	195	85	15.1131	2.9568	45.9672	80.435	41.1201	Fall
SM3E_0+1_0_20200730_232101_000.wav	SM3E	0	20200730	232101	200730	B082	T00	E	MYVE	A	M	261	66	15.1131	3.28733	44.9625	78.5049	41.1246	Fall
SM3E_0+1_0_20200730_232101_000.wav	SM3E	0	20200730	232101	200730	B082	T00	E	MYVE	A	M	343	82	15.1131	3.10747	47.1853	79.794	41.7231	Fall
SM3E_0+1_0_20200730_232101_000.wav	SM3E	0	20200730	232101	200730	B082	T00	E	MYVE	A	M	405	62	15.1131	2.8498	47.0697	80.2511	41.5297	Fall
SM3E_0+1_0_20200730_232101_000.wav	SM3E	0	20200730	232101	200730	B082	T00	E	MYVE	A	M	463	58	15.1131	3.27712	45.252	81.0388	41.3518	Fall
SM3E_0+1_0_20200730_232101_000.wav	SM3E	0	20200730	232101	200730	B082	T00	E	MYVE	A	M	543	81	15.1131	3.04823	46.4367	82.0464	41.3267	Fall
SM3E_0+1_0_20200730_232101_000.wav	SM3E	0	20200730	232101	200730	B082	T00	E	MYVE	A	M	618	74	15.1131	2.97472	46.5166	81.7514	41.5792	Fall
SM3E_0+1_0_20200730_232101_000.wav	SM3E	0	20200730	232101	200730	B082	T00	E	MYVE	A	M	686	68	15.1131	3.59891	45.0667	81.6502	41.6868	Fall
SM3E_0+1_0_20200730_232101_000.wav	SM3E	0	20200730	232101	200730	B082	T00	E	MYVE	A	M	744	59	15.1131	2.79018	46.3645	80.6813	41.6675	Fall
SM3E_0+1_0_20200730_232101_000.wav	SM3E	0	20200730	232101	200730	B082	T00	E	MYVE	A	M	811	66	15.1131	2.81768	46.9695	80.1527	41.953	Fall
SM3E_0+1_0_20200730_232101_000.wav	SM3E	0	20200730	232101	200730	B082	T00	E	MYVE	A	M	872	62	15.1131	3.09211	45.4927	80.2223	41.9104	Fall
SM3E_0+1_0_20200730_232101_000.wav	SM3E	0	20200730	232101	200730	B082	T00	E	MYVE	A	M	942	70	15.1131	2.89062	46.7769	81.2251	41.6629	Fall
SM3E_0+1_0_20200730_232101_000.wav	SM3E	0	20200730	232101	200730	B082	T00	E	MYVE	A	M	1026	85	15.1131	2.92286	46.2458	81.0348	41.4922	Fall
SM3E_0+1_0_20200730_232101_000.wav	SM3E	0	20200730	232101	200730	B082	T00	E	MYVE	A	M	1101	73	15.1131	2.72124	45.9713	82.3933	41.6285	Fall
SM3E_0+1_0_20200730_232101_000.wav	SM3E	0	20200730	232101	200730	B082	T00	E	MYVE	A	M	1167	69	15.1131	2.8897	44.6387	86.013	41.4363	Fall
SM3E_0+1_0_20200730_232101_000.wav	SM3E	0	20200730	232101	200730	B082	T00	E	MYVE	A	M	1285	54	15.1131	2.99342	44.1402	83.742	44.1179	Fall
SM3E_0+1_0_20200730_232101_000.wav	SM3E	0	20200730	232101	200730	B082	T00	E	MYVE	A	M	1345	60	15.1131	2.69995	44.8836	84.822	41.0552	Fall
SM3E_0+1_0_20200730_232101_000.wav	SM3E	0	20200730	232101	200730	B082	T00	E	MYVE	A	M	1393	48	15.1131	2.61076	44.2143	81.5905	40.8944	Fall
SM3E_0+1_0_20200730_232105_000.wav	SM3E	0	20200730	232105	200730	B082	T00	E	MYVE	A	M	3132	0	5.69116	3.0423	46.7118	75.5535	41.4266	Fall
SM3E_0+1_0_20200730_232105_000.wav	SM3E	0	20200730	232105	200730	B082	T00	E	MYVE	A	M	3190	57	5.69116	2.66696	46.9925	76.1598	41.8087	Fall
SM3E_0+1_0_20200730_232105_000.wav	SM3E	0	20200730	232105	200730	B082	T00	E	MYVE	A	M	3244	56	5.69116	2.88607	47.399	78.0205	42.0645	Fall
SM3E_0+1_0_20200730_232105_000.wav	SM3E	0	20200730	232105	200730	B082	T00	E	MYVE	A	M	3305	60	5.69116	2.67632	46.1509	80.2841	41.3354	Fall
SM3E_0+1_0_20200730_232105_000.wav	SM3E	0	20200730	232105	200730	B082	T00	E	MYVE	A	M	3342	37	5.69116	2.65212	46.0417	78.928	40.9002	Fall
SM3E_0+1_0_20200730_232105_000.wav	SM3E	0	20200730	232105	200730	B082	T00	E	MYVE	A	M	3400	59	5.69116	2.86271	47.2876	80.1266	41.9082	Fall
SM3E_0+1_0_20200730_232105_000.wav	SM3E	0	20200730	232105	200730	B082	T00	E	MYVE	A	M	3463	63	5.69116	3.14273	46.3509	80.3095	41.1458	Fall
SM3E_0+1_0_20200730_232105_000.wav	SM3E	0	20200730	232105	200730	B082	T00	E	MYVE	A	M	3527	63	5.69116	2.82309	46.9369	79.7959	42.1022	Fall
SM3E_0+1_0_20200730_232105_000.wav	SM3E	0	20200730	232105	200730	B082	T00	E	MYVE	A	M	3587	62	5.69116	3.1953	45.0256	80.5718	41.2295	Fall
SM3E_0+1_0_20200730_232105_000.wav	SM3E	0	20200730	232105	200730	B082	T00	E	MYVE	A	M	3668	81	5.69116	2.8425	46.0301	80.7528	41.2714	Fall
SM3E_0+1_0_20200730_232105_000.wav	SM3E	0	20200730	232105	200730	B082	T00	E	MYVE	A	M	3772	103	5.69116	2.91127	46.9644	81.7745	41.8519	Fall
SM3E_0+1_0_20200730_232105_000.wav	SM3E	0	20200730	232105	200730	B082	T00	E	MYVE	A	M	3830	58	5.69116	2.99379	46.3421	82.7465	41.6833	Fall
SM3E_0+1_0_20200730_232105_000.wav	SM3E	0	20200730	232105	200730	B082	T00	E	MYVE	A	M	3908	77	5.69116	3.34643	45.0907	81.9466	41.5347	Fall
SM3E_0+1_0_20200730_232105_000.wav	SM3E	0	20200730	232105	200730	B082	T00	E	MYVE	A	M	3958	50	5.69116	2.89892	46.9014	82.3992	42.1483	Fall
SM3E_0+1_0_20200730_232105_000.wav	SM3E	0	20200730	232105	200730	B082	T00	E	MYVE	A	M	4014	57	5.69116	2.67122	48.0182	82.9308	42.8835	Fall
SM3E_0+1_0_20200730_232105_000.wav	SM3E	0	20200730	232105	200730	B082	T00	E	MYVE	A	M	4080	66	5.69116	3.0553	46.6031	82.7198	42.5743	Fall
SM3E_0+1_0_20200730_232105_000.wav	SM3E	0	20200730	232105	200730	B082	T00	E	MYVE	A	M	4130	51	5.69116	2.56861	47.0739	83.088	42.1646	Fall
SM3E_0+1_0_20200730_232105_000.wav	SM3E	0	20200730	232105	200730	B082	T00	E	MYVE	A	M	4189	60	5.69116	2.30872	47.7106	81.3575	42.6651	Fall
SM3E_0+1_0_20200730_232105_000.wav	SM3E	0	20200730	232105	200730	B082	T00	E	MYVE	A	M	4240	51	5.69116	2.40859	47.3648	82.7992	41.8719	Fall
SM3E_0+1_0_20200730_232105_000.wav	SM3E	0	20200730	232105	200730	B082	T00	E	MYVE	A	M	4303	63	5.69116	2.58339	47.6093	87.4433	41.8446	Fall
SM3E_0+1_0_20200730_232105_000.wav	SM3E	0	20200730	232105	200730	B082	T00	E	MYVE	A	M	4344	39	5.69116	2.35363	46.7782	85.2087	41.5718	Fall
SM3E_0+1_0_20200730_232105_000.wav	SM3E	0	20200730	232105	200730	B082	T00	E	MYVE	A	M	4394	50	5.69116	2.30558	47.6746	85.9132	40.7235	Fall
SM3E_0+1_0_20200730_232105_000.wav	SM3E	0	20200730	232105	200730	B082	T00	E	MYVE	A	M	4434	40	5.69116	2.14731	46.5304	88.9608	40.8051	Fall
SM3E_0+1_0_20200730_232105_000.wav	SM3E	0	20200730	232105	200730	B082	T00	E	MYVE	A	M	4471	37	5.69116	2.16682	45.2801	87.4482	41.1495	Fall
SM3E_0+1_0_20200730_232105_000.wav	SM3E	0	20200730	232105	200730	B082	T00	E	MYVE	A	M	4509	38	5.69116	2.10654	50.743	90.1248	40.5529	Fall
SM3E_0+1_0_20200730_232105_000.wav	SM3E	0	20200730	232105	200730	B082	T00	E	MYVE	A	M	4540	32	5.69116	2.1061	48.407	91.8313	41.1135	Fall
SM3E_0+1_0_20200730_232105_000.wav	SM3E	0	20200730	232105	200730	B082	T00	E	MYVE	A	M	4572	32	5.69116	2.03598	45.2673	91.6762	41.5044	Fall
SM3E_0+1_0_20200730_232112_000.wav	SM3E	0	20200730	232112	200730	B082	T00	E	MYVE	A	M	2866	0	6.95036	2.53513	47.6516	78.4514	41.4359	Fall
SM3E_0+1_0_20200730_232112_000.wav	SM3E	0	20200730	232112	200730	B082	T00	E	MYVE	A	M	2980	115	6.95036	3.02852	44.8015	77.221	40.608	Fall
SM3E_0+1_0_20200730_232112_000.wav	SM3E	0	20200730	232112	200730	B082	T00	E	MYVE	A	M	3069	89	6.95036	2.99002	46.5631	81.2424	41.2568	Fall
SM3E_0+1_0_20200730_232112_000.wav	SM3E	0	20200730	232112	200730	B082	T00	E	MYVE	A	M	3123	54	6.95036	2.814	46.9282	81.6995	41.7028	Fall
SM3E_0+1_0_20200730_232112_000.wav	SM3E	0	20200730	232112	200730	B082	T00	E	MYVE	A	M	3216	93	6.95036	3.34452	45.2336	80.8056	41.4634	Fall
SM3E_0+1_0_20200730_232112_000.wav	SM3E	0	20200730	232112	200730	B082	T00	E	MYVE	A	M	3263	46	6.95036	2.35968	46.1735	82.5134	41.5536	Fall
SM3E_0+1_0_20200730_232112_000.wav	SM3E	0	20200730	232112	200730	B082	T00	E	MYVE	A	M	3409	147	6.95036	2.26884	48.3202	84.0053	41.8632	Fall
SM3E_0+1_0_20200730_232112_000.wav	SM3E	0	20200730	232112	200730	B082	T00	E	MYVE	A	M	3468	59	6.95036	2.65629	48.617	85.0036	42.4557	Fall
SM3E_0+1_0_20200730_232112_000.wav	SM3E	0	20200730	232112	200730	B082	T00	E	MYVE	A	M	3544	76	6.95036	2.90185	45.6529	82.5825	42.0407	Fall
SM3E_0+1_0_20200730_232112_000.wav	SM3E	0	20200730	232112	200730	B082	T00	E	MYVE	A	M	3603	58	6.95036	2.80677	47.046	85.9377	42.3559	Fall
SM3E_0+1_0_20200730_232112_000.wav	SM3E	0	20200730	232112	200730	B082	T00	E	MYVE	A	M	3686	83	6.95036	3.1374	47.3044	85.481	42.8142	Fall
SM3E_0+1_0_20200730_232112_000.wav	SM3E	0	20200730	232112	200730	B082	T00	E	MYVE	A	M	3746	59	6.95036	2.91463	45.3558	83.6477	42.1435	Fall
SM3E_0+1_0_20200730_232112_000.wav	SM3E	0	20200730	232112	200730	B082	T00	E	MYVE	A	M	3810	66	6.95036	2.63782	47.1457	85.1461	41.5435	Fall
SM3E_0+1_0_20200730_232112_000.wav	SM3E	0	20200730	232112	200730	B082	T00	E	MYVE	A	M	3867	55	6.95036	2.5538	46.0739	86.0966	41.4739	Fall
SM3E_0+1_0_20200730_232112_000.wav	SM3E	0	20200730	232112	200730	B082	T00	E	MYVE	A	M	3912	45	6.95036	2.21015	47.8775	84.7401	41.4101	Fall
SM3E_0+1_0_20200730_232112_000.wav	SM3E	0	20200730	232112	200730	B082	T00	E	MYVE	A	M	3958	46	6.95036	2.14331	48.3795	85.4199	42.147	Fall
SM3E_0+1_0_20200730_232112_000.wav	SM3E	0	20200730	232112	200730	B082	T00	E	MYVE	A	M	3997	39	6.95036	2.01557	49.2788	88.6843	41.4255	Fall
SM3E_0+1_0_20200730_232112_000.wav	SM3E	0	20200730	232112	200730	B082	T00	E	MYVE	A	M	4026	29	6.95036	1.9178	48.5018	87.4256	41.9825	Fall
SM3E_0+1_0_20200730_232112_000.wav	SM3E	0	20200730	232112	200730	B082	T00	E	MYVE	A	M	4059	34	6.95036	1.77979	45.2576	87.5679	40.3672	Fall
SM3E_0+1_0_20200730_232112_000.wav	SM3E	0	20200730	232112	200730	B082	T00	E	MYVE	A	M	4115	23	6.95036	1.63676	45.6587	86.1554	40.0902	Fall
SM3E_0+1_0_20200730_232112_000.wav	SM3E	0	20200730	232112	200730	B082	T00	E	MYVE	A	M	4147	34	6.95036	1.60558	45.7865	86.5697	40.5922	Fall
SM3E_0+1_0_20200730_232112_000.wav	SM3E	0	20200730	232112	200730	B082	T00	E	MYVE	A	M	4659	305	6.95036	1.74494	48.2759	81.4267	39.4947	Fall
SM3E_0+1_0_20200730_232112_000.wav	SM3E	0	20200730	232112	200730	B082	T00	E	MYVE	A	M	5029	369	6.95036	1.81768	49.0217	71.2186	41.9655	Fall
SM3E_0+1_0_20200730_232112_000.wav	SM3E	0	20200730	232112	200730	B082	T00	E	MYVE	A	M	5118	89	6.95036	1.92878	48.5782	69.0503	41.5028	Fall
SM3E_0+1_0_20200730_232112_000.wav	SM3E	0	20200730	232112	200730	B082	T00	E	MYVE	A	M	5223	104	6.95036	2.08765	49.9836	67.6238	41.472	Fall
SM3E_0+1_0_20200730_232112_000.wav	SM3E	0	20200730	232112	200730	B082	T00	E	MYVE	A	M	5310	88	6.95036	2.27998	47.5258	67.658	40.9062	Fall
SM3E_0+1_0_20200730_232112_000.wav	SM3E	0	20200730	232112	200730	B082	T00	E	MYVE	A	M	5410	99	6.95036	2.51899	43.7992	68.2679	41.0878	Fall
SM3E_0+1_0_20200730_232112_000.wav	SM3E	0	20200730	232112	200730	B082	T00	E	MYVE	A	M	5493	83	6.95036	2.51331	43.9581	71.8529	41.0965	Fall
SM3E_0+1_0_20200730_232112_000.wav	SM3E	0	20200730	232112	200730	B082	T00	E	MYVE	A	M	5582	89	6.95036	2.58924	45.876	79.0203	41.1582	Fall
SM3E_0+1_0_20200730_232112_000.wav	SM3E	0	20200730	232112	200730	B082	T00	E	MYVE	A	M	5686	105	6.95036	2.55697	44.4806	78.4765	40.8592	Fall
SM3E_0+1_0_20200730_232112_000.wav	SM3E	0	20200730	232112	200730	B082	T00	E	MYVE	A	M	5769	83	6.95036	2.19896	43.994	74.5003	41.1259	Fall
SM3E_0+1_0_20200730_232112_000.wav	SM3E	0	20200730	232112	200730	B082	T00	E	MYVE	A	M	5818	50	6.95036	2.37929	46.1041	80.3258	41.167	Fall
SM3E_0+1_0_20200730_232112_000.wav	SM3E	0	20200730	232112	200730	B082	T00	E	MYVE	A	M	5902	83	6.95036	2.45421	47.3448	81.2622	41.2134	Fall
SM3E_0+1_0_20200730_232112_000.wav	SM3E	0	20200730	232112	200730	B082	T00	E	MYVE	A	M	5958	55	6.95036	2.00725	46.8357	78.4046	40.9699	Fall
SM3E_0+1_0_20200730_232112_000.wav	SM3E	0	20200730	232112	200730	B082	T00	E	MYVE	A	M	5995	37	6.95036	1.82391	47.6486	78.5265	41.4894	Fall
SM3E_0+1_0_20200730_232112_000.wav	SM3E	0	20200730	232112	200730	B082	T00	E	MYVE	A	M	6045	52	6.95036	2.25733	45.2491	84.8503	41.0161	Fall
SM3E_0+1_0_20200730_232123_000.wav	SM3E	0	20200730	232123	200730	B082	T00	E	MYVE	A	M	8701	369	4.34179	1.68551	47.5139	68.8765	40.3164	Fall
SM3E_0+1_0_20200730_232123_000.wav	SM3E	0	20200730	232123	200730	B082	T00	E	MYVE	A	M	8769	31	4.34179	1.6171	45.2248	72.9706	40.893	Fall
SM3E_0+1_0_20200730_232123_000.wav	SM3E	0	20200730	232123	200730	B082	T00	E	MYVE	A	M	8808	40	4.34179	1.65078	47.4922	73.684	42.1501	Fall
SM3E_0+1_0_20200730_232123_000.wav	SM3E	0	20200730	232123	200730	B082	T00	E	MYVE	A	M	8849	41	4.34179	1.83675	48.4705	77.4843	41.553	Fall
SM3E_0+1_0_20200730_232123_000.wav	SM3E	0	20200730	232123	200730	B082	T00	E	MYVE	A	M	8912	63	4.34179	1.83972	49.6387	78.3414	42.1677	Fall
SM3E_0+1_0_20200730_232123_000.wav	SM3E	0	20200730	232123	200730	B082	T00	E	MYVE	A	M	8961	50	4.34179	2.23936	48.7655	82.5767	42.0218	Fall
SM3E_0+1_0_20200730_232123_000.wav	SM3E	0	20200730	232123	200730	B082	T00	E	MYVE	A	M	9024	62	4.34179	2.14682	47.5387	80.4654	41.1879	Fall
SM3E_0+1_0_20200730_232123_000.wav	SM3E	0	20200730	232123	200730	B082	T00	E	MYVE	A	M	9059	36	4.34179	2.39229	46.8685	80.7979	41.5054	Fall
SM3E_0+1_0_20200730_232123_000.wav	SM3E	0	20200730	232123	200730	B082	T00	E	MYVE	A	M	9127	68	4.34179	2.20761	46.448	79.8223	40.911	Fall
SM3E_0+1_0_20200730_232123_000.wav	SM3E	0	20200730	232123	200730	B082	T00	E	MYVE	A	M	9172	14	4.34179	2.65682	46.5026	81.9317	41.4723	Fall
SM3E_0+1_0_20200730_232123_000.wav	SM3E	0	20200730	232123	200730	B082	T00	E	MYVE	A	M	9254	82	4.34179	2.83939	45.8525	79.2977	40.9041	Fall
SM3E_0+1_0_20200730_232123_000.wav	SM3E	0	20200730	232123	200730	B082	T00	E	MYVE	A	M	9350	97	4.34179	2.80861	45.473	78.1748	40.8235	Fall
SM3E_0+1_0_20200730_232123_000.wav	SM3E	0	20200730	232123	200730	B082	T00	E	MYVE	A	M	9430	80	4.34179	2.67371	47.0495	80.2332	41.3821	Fall
SM3E_0+1_0_20200730_232123_000.wav	SM3E	0	20200730	232123	200730	B082	T00	E	MYVE	A	M	9480	50	4.34179	2.51519	46.6593	80.3348	41.4348	Fall
SM3E_0+1_0_20200730_232123_000.wav	SM3E	0	20200730	232123	200730	B082	T00	E	MYVE	A	M	9581	102	4.34179	2.72483	46.5732	80.4034	41.9041	Fall
SM3E_0+1_0_20200730_232123_000.wav	SM3E	0	20200730	232123	200730	B082	T00	E	MYVE	A	M	9629	47	4.34179	2.33611	46.7692	81.2196	41.9884	Fall
SM3E_0+1_0_20200730_232123_000.wav	SM3E	0	20200730	232123	200730	B082	T00	E	MYVE	A	M	9680	52	4.34179	2.08324	46.6505	74.0417	41.7493	Fall
SM3E_0+1_0_20200730_232123_000.wav	SM3E	0	20200730	232123	200730	B082	T00	E	MYVE	A	M	9726	46	4.34179	1.83166	46.7454	73.0576	41.1262	Fall
SM3E_0+1_0_20200730_232123_000.wav	SM3E	0	20200730	232123	200730	B082	T00	E	MYVE	A	M	9774	49	4.34179	2.27372	46.3229	84.747	41.3076	Fall
SM3E_0+1_0_20200730_232123_000.wav	SM3E	0	20200730	232123	200730	B082	T00	E	MYVE	A	M	9829	32	4.34179	2.27043	45.9122	82.3458	41.1858	Fall
SM3E_0+1_0_20200730_232123_000.wav	SM3E	0	20200730	232123	200730	B082	T00	E	MYVE	A	M	9869	40	4.34179	2.24175	44.7594	87.0307	40.4842	Fall
SM3E_0+1_0_20200730_232123_000.wav	SM3E	0	20200730	232123	200730	B082	T00	E	MYVE	A	M	10030	161	4.34179	1.96571	49.1991	83.4806	44.574	Fall
SM3E_0+1_0_20200730_232123_000.wav	SM3E	0	20200730	232123	200730	B082	T00	E	MYVE	A	M	10068	39	4.34179	2.20314	46.6327	83.8001	40.5509	Fall
SM3E_0+1_0_20200730_232123_000.wav	SM3E	0	20200730	232123	200730	B082	T00	E	MYVE	A	M	10118	49	4.34179	1.73961	51.7484	72.3836	43.4255	Fall
SM3E_0+1_0_20200730_232123_000.wav	SM3E	0	20200730	232123	200730	B082	T00	E	MYVE	A	M	10152	33	4.34179	2.0001	44.7158	79.9854	39.8768	Fall
SM3E_0+1_1_20200730_232230_000.wav	SM3E	1	20200730	232230	200730	B082	T00	E	MYVE	A	M	629	0	3.89305	2.76875	44.1613	61.5878	43.551	Fall
SM3E_0+1_1_20200730_232230_000.wav	SM3E	1	20200730	232230	200730	B082	T00	E	MYVE	A	M	2150	1521	3.89305	2.286	45.4402	76.0611	41.6822	Fall
SM3E_0+1_1_20200730_232230_000.wav	SM3E	1	20200730	232230	200730	B082	T00	E	MYVE	A	M	2209	57	3.89305	2.29791	46.2303	80.1873	42.5178	Fall
SM3E_0+1_1_20200730_232230_000.wav	SM3E	1	20200730	232230	200730	B082	T00	E	MYVE	A	M	2264	56	3.89305	2.14434	46.8389	81.0391	41.762	Fall
SM3E_0+1_1_20200730_232230_000.wav	SM3E	1	20200730	232230	200730	B082	T00	E	MYVE	A	M	2300	36	3.89305	2.03679	45.7848	77.7751	42.2664	Fall
SM3E_0+1_1_20200730_232230_000.wav	SM3E	1	20200730	232230	200730	B082	T00	E	MYVE	A	M	2379	79	3.89305	2.51837	46.523	76.9474	40.9942	Fall
SM3E_0+1_1_20200730_232230_000.wav	SM3E	1	20200730	232230	200730	B082	T00	E	MYVE	A	M	2449	70	3.89305	2.71753	46.3454	82.735	41.7277	Fall
SM3E_0+1_1_20200730_232230_000.wav	SM3E	1	20200730	232230	200730	B082	T00	E	MYVE	A	M	2583	136	3.89305	3.08566	46.6464	81.9485	40.6889	Fall
SM3E_0+1_1_20200730_232230_000.wav	SM3E	1	20200730	232230	200730	B082	T00	E	MYVE	A	M	2650	65	3.89305	2.90566	45.7808	80.3183	41.7298	Fall
SM3E_0+1_1_20200730_232230_000.wav	SM3E	1	20200730	232230	200730	B082	T00	E	MYVE	A	M	2789	139	3.89305	3.34362	44.8148	78.266	41.0037	Fall
SM3E_0+1_1_20200730_232230_000.wav	SM3E	1	20200730	232230	200730	B082	T00	E	MYVE	A	M	2867	78	3.89305	2.72029	44.3737	66.3973	41.122	Fall
SM3E_0+1_1_20200730_232230_000.wav	SM3E	1	20200730	232230	200730	B082	T00	E	MYVE	A	M	2982	115	3.89305	2.91695	45.1369	67.4787	41.2751	Fall
SM3E_0+1_1_20200730_232230_000.wav	SM3E	1	20200730	232230	200730	B082	T00	E	MYVE	A	M	3086	104	3.89305	2.49114	45.4397	59.7293	40.8974	Fall
SM3M_0+1_0_20200730_232235_000.wav	SM3M	0	20200730	232235	200730	B082	T00	E	MYVE	A	M	1641	47	8.51343	1.67321	47.2269	72.8842	43.8541	Fall
SM3M_0+1_0_20200730_232235_000.wav	SM3M	0	20200730	232235	200730	B082	T00	E	MYVE	A	M	1689	49	8.51343	1.71721	46.1785	74.0516	41.9458	Fall
SM3M_0+1_0_20200730_232235_000.wav	SM3M	0	20200730	232235	200730	B082	T00	E	MYVE	A	M	1884	67	8.51343	1.66045	46.7245	78.0687	41.2617	Fall
SM3M_0+1_0_20200730_232235_000.wav	SM3M	0	20200730	232235	200730	B082	T00	E	MYVE	A	M	1924	38	8.51343	1.70096	48.4556	78.3783	42.5009	Fall
SM3M_0+1_0_20200730_232235_000.wav	SM3M	0	20200730	232235	200730	B082	T00	E	MYVE	A	M	2000	77	8.51343	2.47736	48.2351	103.212	40.6944	Fall
SM3W_0+1_0_20200730_232237_000.wav	SM3W	0	20200730	232237	200730	B082	T00	E	MYVE	A	M	4472	0	2.39709	1.63479	45.7577	81.9049	42.7449	Fall
SM3W_0+1_0_20200730_232237_000.wav	SM3W	0	20200730	232237	200730	B082	T00	E	MYVE	A	M	4520	49	2.39709	1.74387	45.4559	83.3801	42.4595	Fall
SM3W_0+1_0_20200730_232237_000.wav	SM3W	0	20200730	232237	200730	B082	T00	E	MYVE	A	M	4651	130	2.39709	1.95669	45.5788	84.7015	42.2288	Fall
SM3W_0+1_0_20200730_232237_000.wav	SM3W	0	20200730	232237	200730	B082	T00	E	MYVE	A	M	4685	34	2.39709	1.76947	46.5045	78.459	42.8965	Fall
SM3W_0+1_0_20200730_232237_000.wav	SM3W	0	20200730	232237	200730	B082	T00	E	MYVE	A	M	4745	61	2.39709	1.97487	45.3326	84.7036	41.8217	Fall
SM3W_0+1_0_20200730_232237_000.wav	SM3W	0	20200730	232237	200730	B082	T00	E	MYVE	A	M	4856	111	2.39709	2.28229	46.2779	83.9303	42.1348	Fall
SM3W_0+1_0_20200730_232237_000.wav	SM3W	0	20200730	232237	200730	B082	T00	E	MYVE	A	M	4954	97	2.39709	2.49162	46.2409	84.3326	42.6219	Fall
SM3W_0+1_0_20200730_232237_000.wav	SM3W	0	20200730	232237	200730	B082	T00	E	MYVE	A	M	5004	51	2.39709	2.37567	45.4619	84.1762	42.2873	Fall
SM3W_0+1_0_20200730_232237_000.wav	SM3W	0	20200730	232237	200730	B082	T00	E	MYVE	A	M	5065	60	2.39709	2.66112	46.4276	85.5367	42.5696	Fall
SM3W_0+1_0_20200730_232237_000.wav	SM3W	0	20200730	232237	200730	B082	T00	E	MYVE	A	M	5130	64	2.39709	2.26967	45.5231	68.0042	42.7409	Fall
SM3W_0+1_0_20200730_232237_000.wav	SM3W	0	20200730	232237	200730	B082	T00	E	MYVE	A	M	5195	65	2.39709	2.53948	45.5137	66.8397	41.5598	Fall
SM3W_0+1_0_20200730_232237_000.wav	SM3W	0	20200730	232237	200730	B082	T00	E	MYVE	A	M	5277	83	2.39709	2.9977	44.919	75.4923	40.9504	Fall
SM3W_0+1_0_20200730_232237_000.wav	SM3W	0	20200730	232237	200730	B082	T00	E	MYVE	A	M	5354	78	2.39709	2.95654	46.1634	76.6904	41.0699	Fall
SM3W_0+1_0_20200730_232237_000.wav	SM3W	0	20200730	232237	200730	B082	T00	E	MYVE	A	M	5427	72	2.39709	2.92727	44.1245	76.2424	40.7209	Fall
SM3M_0+1_1_20200730_232249_000.wav	SM3M	1	20200730	232249	200730	B082	T00	E	MYVE	A	M	2701	0	5.36982	2.70231	45.9543	74.0055	41.6739	Fall
SM3M_0+1_1_20200730_232249_000.wav	SM3M	1	20200730	232249	200730	B082	T00	E	MYVE	A	M	2857	156	5.36982	3.27248	46.1246	76.889	41.0947	Fall
SM3M_0+1_1_20200730_232249_000.wav	SM3M	1	20200730	232249	200730	B082	T00	E	MYVE	A	M	2947	90	5.36982	3.342	46.3042	79.4107	40.8032	Fall
SM3M_0+1_1_20200730_232249_000.wav	SM3M	1	20200730	232249	200730	B082	T00	E	MYVE	A	M	3020	73	5.36982	3.532	43.8675	77.1383	40.9972	Fall
SM3M_0+1_1_20200730_232249_000.wav	SM3M	1	20200730	232249	200730	B082	T00	E	MYVE	A	M	3093	73	5.36982	3.40521	45.8113	76.5	40.9643	Fall
SM3M_0+1_1_20200730_232249_000.wav	SM3M	1	20200730	232249	200730	B082	T00	E	MYVE	A	M	3196	103	5.36982	3.56612	45.3347	80.4083	41.1226	Fall
SM3M_0+1_1_20200730_232249_000.wav	SM3M	1	20200730	232249	200730	B082	T00	E	MYVE	A	M	3277	81	5.36982	3.53596	45.6351	78.6978	39.9491	Fall
SM3M_0+1_1_20200730_232249_000.wav	SM3M	1	20200730	232249	200730	B082	T00	E	MYVE	A	M	3373	96	5.36982	3.53064	44.9555	81.1311	40.9063	Fall
SM3M_0+1_1_20200730_232249_000.wav	SM3M	1	20200730	232249	200730	B082	T00	E	MYVE	A	M	3462	89	5.36982	3.52505	46.9382	83.0656	40.7138	Fall
SM3M_0+1_1_20200730_232249_000.wav	SM3M	1	20200730	232249	200730	B082	T00	E	MYVE	A	M	3526	65	5.36982	3.3463	45.8102	81.8367	41.372	Fall
SM3M_0+1_1_20200730_232249_000.wav	SM3M	1	20200730	232249	200730	B082	T00	E	MYVE	A	M	3621	94	5.36982	3.57989	44.7082	79.5737	41.0387	Fall
SM3M_0+1_1_20200730_232249_000.wav	SM3M	1	20200730	232249	200730	B082	T00	E	MYVE	A	M	3687	66	5.36982	3.41566	46.2811	82.1599	40.9365	Fall
SM3M_0+1_1_20200730_232249_000.wav	SM3M	1	20200730	232249	200730	B082	T00	E	MYVE	A	M	3758	71	5.36982	3.47884	45.5564	84.0812	40.8044	Fall
SM3M_0+1_1_20200730_232249_000.wav	SM3M	1	20200730	232249	200730	B082	T00	E	MYVE	A	M	3826	69	5.36982	3.39821	44.7284	80.1148	41.4427	Fall
SM3M_0+1_1_20200730_232249_000.wav	SM3M	1	20200730	232249	200730	B082	T00	E	MYVE	A	M	3917	91	5.36982	3.48741	44.8264	78.7612	41.5871	Fall
SM3M_0+1_1_20200730_232249_000.wav	SM3M	1	20200730	232249	200730	B082	T00	E	MYVE	A	M	3978	61	5.36982	3.2743	44.7859	78.9324	40.7015	Fall
SM3M_0+1_1_20200730_232249_000.wav	SM3M	1	20200730	232249	200730	B082	T00	E	MYVE	A	M	4042	64	5.36982	3.34432	44.538	77.3349	41.4826	Fall
SM3M_0+1_1_20200730_232249_000.wav	SM3M	1	20200730	232249	200730	B082	T00	E	MYVE	A	M	4111	68	5.36982	3.19139	44.8042	73.2428	41.4429	Fall
SM3M_0+1_1_20200730_232249_000.wav	SM3M	1	20200730	232249	200730	B082	T00	E	MYVE	A	M	4185	74	5.36982	3.21863	44.3482	74.9713	40.9615	Fall
SM3M_0+1_1_20200730_232249_000.wav	SM3M	1	20200730	232249	200730	B082	T00	E	MYVE	A	M	4245	60	5.36982	2.30597	44.0804	58.6837	40.1559	Fall
SM3M_0+1_1_20200730_232249_000.wav	SM3M	1	20200730	232249	200730	B082	T00	E	MYVE	A	M	4321	75	5.36982	2.22444	43.7106	57.4119	40.1096	Fall
SM3M_0+1_1_20200730_232249_000.wav	SM3M	1	20200730	232249	200730	B082	T00	E	MYVE	A	M	4381	60	5.36982	1.82214	43.7804	54.9818	40.7256	Fall
SM3M_0+1_1_20200730_232249_000.wav	SM3M	1	20200730	232249	200730	B082	T00	E	MYVE	A	M	4442	61	5.36982	2.12123	44.167	58.8211	40.0728	Fall
SM3M_0+1_1_20200730_232249_000.wav	SM3M	1	20200730	232249	200730	B082	T00	E	MYVE	A	M	4497	55	5.36982	1.951	43.4349	55.2941	40.9246	Fall
SM3M_0+1_1_20200730_232249_000.wav	SM3M	1	20200730	232249	200730	B082	T00	E	MYVE	A	M	4571	74	5.36982	2.09359	44.1301	56.9928	40.1523	Fall
SM3M_0+1_1_20200730_232249_000.wav	SM3M	1	20200730	232249	200730	B082	T00	E	MYVE	A	M	5404	833	5.36982	2.52417	43.0393	54.0879	39.5663	Fall
SM3W_0+1_0_20200730_232415_000.wav	SM3W	0	20200730	232415	200730	B082	T1	E	MYVE	A	M	396	53	7.02945	3.22612	46.5299	79.5053	46.3684	Fall
SM3W_0+1_0_20200730_232415_000.wav	SM3W	0	20200730	232415	200730	B082	T1	E	MYVE	A	M	484	91	7.02945	3.05763	46.0037	80.2599	39.5162	Fall
SM3W_0+1_0_20200730_232415_000.wav	SM3W	0	20200730	232415	200730	B082	T1	E	MYVE	A	M	574	91	7.02945	4.3123	45.0761	79.9147	44.7314	Fall
SM3W_0+1_0_20200730_232415_000.wav	SM3W	0	20200730	232415	200730	B082	T1	E	MYVE	A	M	657	84	7.02945	3.31893	45.7252	83.0949	39.485	Fall
SM3W_0+1_0_20200730_232415_000.wav	SM3W	0	20200730	232415	200730	B082	T1	E	MYVE	A	M	770	113	7.02945	3.45418	46.08	80.6605	39.5265	Fall
SM3W_0+1_0_20200730_232415_000.wav	SM3W	0	20200730	232415	200730	B082	T1	E	MYVE	A	M	857	87	7.02945	4.18125	45.4967	91.0561	45.4932	Fall
SM3W_0+1_0_20200730_232415_000.wav	SM3W	0	20200730	232415	200730	B082	T1	E	MYVE	A	M	955	98	7.02945	3.6325	45.048	97.5289	41.5305	Fall
SM3W_0+1_0_20200730_232415_000.wav	SM3W	0	20200730	232415	200730	B082	T1	E	MYVE	A	M	1051	96	7.02945	3.33654	44.9726	93.5042	41.1983	Fall
SM3W_0+1_0_20200730_232415_000.wav	SM3W	0	20200730	232415	200730	B082	T1	E	MYVE	A	M	1280	48	7.02945	2.10343	47.747	77.9294	40.0097	Fall
SM3W_0+1_0_20200730_232415_000.wav	SM3W	0	20200730	232415	200730	B082	T1	E	MYVE	A	M	1336	56	7.02945	2.22371	49.1531	78.0319	39.8436	Fall
SM3W_0+1_0_20200730_232415_000.wav	SM3W	0	20200730	232415	200730	B082	T1	E	MYVE	A	M	3216	1788	7.02945	2.04959	54.9191	82.8586	43.1454	Fall
SM3W_0+1_0_20200730_232415_000.wav	SM3W	0	20200730	232415	200730	B082	T1	E	MYVE	A	M	3269	54	7.02945	2.14299	54.715	83.5484	46.0625	Fall
SM3W_0+1_0_20200730_232415_000.wav	SM3W	0	20200730	232415	200730	B082	T1	E	MYVE	A	M	3382	57	7.02945	1.94345	45.2719	82.9857	41.1206	Fall
SM3W_0+1_0_20200730_232415_000.wav	SM3W	0	20200730	232415	200730	B082	T1	E	MYVE	A	M	3509	38	7.02945	2.29705	45.6154	85.5723	41.6041	Fall
SM3W_0+1_0_20200730_232415_000.wav	SM3W	0	20200730	232415	200730	B082	T1	E	MYVE	A	M	3784	105	7.02945	2.42166	45.3852	84.5058	42.6899	Fall
SM3W_0+1_0_20200730_232415_000.wav	SM3W	0	20200730	232415	200730	B082	T1	E	MYVE	A	M	3889	105	7.02945	2.46993	54.9639	83.6507	46.0273	Fall
SM3W_0+1_0_20200730_232415_000.wav	SM3W	0	20200730	232415	200730	B082	T1	E	MYVE	A	M	3966	77	7.02945	2.37417	45.8408	83.0795	42.0715	Fall
SM3W_0+1_0_20200730_232415_000.wav	SM3W	0	20200730	232415	200730	B082	T1	E	MYVE	A	M	4071	104	7.02945	2.39594	45.9604	79.8973	40.0088	Fall
SM3W__0__0_20200730_232425_000.wav	SM3W	0	20200730	232425	200730	B082	T1	E	MYVE	A	M	1	0	12.9265	2.10617	45.82	59.6528	40.6242	Fall
SM3W__0__0_20200730_232425_000.wav	SM3W	0	20200730	232425	200730	B082	T1	E	MYVE	A	M	119	116	12.9265	3.81286	44.4833	82.9566	39.9967	Fall
SM3W__0__0_20200730_232425_000.wav	SM3W	0	20200730	232425	200730	B082	T1	E	MYVE	A	M	191	72	12.9265	3.25533	46.4361	82.3722	45.4089	Fall
SM3W__0__0_20200730_232425_000.wav	SM3W	0	20200730	232425	200730	B082	T1	E	MYVE	A	M	284	93	12.9265	3.72352	44.809	84.4185	40.5923	Fall
SM3W__0__0_20200730_232425_000.wav	SM3W	0	20200730	232425	200730	B082	T1	E	MYVE	A	M	373	89	12.9265	3.41042	45.9646	83.6786	41.4997	Fall
SM3W__0__0_20200730_232425_000.wav	SM3W	0	20200730	232425	200730	B082	T1	E	MYVE	A	M	477	104	12.9265	3.81191	44.9498	89.7297	40.839	Fall
SM3W__0__0_20200730_232425_000.wav	SM3W	0	20200730	232425	200730	B082	T1	E	MYVE	A	M	568	91	12.9265	3.32589	45.0373	81.6753	40.7294	Fall
SM3W__0__0_20200730_232425_000.wav	SM3W	0	20200730	232425	200730	B082	T1	E	MYVE	A	M	659	90	12.9265	2.87741	45.7771	82.7814	41.2721	Fall
SM3W__0__0_20200730_232425_000.wav	SM3W	0	20200730	232425	200730	B082	T1	E	MYVE	A	M	721	62	12.9265	2.30456	44.4963	75.4093	41.7291	Fall
SM3W__0__0_20200730_232425_000.wav	SM3W	0	20200730	232425	200730	B082	T1	E	MYVE	A	M	767	46	12.9265	2.19019	47.0442	76.897	41.0765	Fall
SM3W__0__0_20200730_232425_000.wav	SM3W	0	20200730	232425	200730	B082	T1	E	MYVE	A	M	840	73	12.9265	1.87603	48.1681	71.184	40.3722	Fall
SM3W__0__0_20200730_232425_000.wav	SM3W	0	20200730	232425	200730	B082	T1	E	MYVE	A	M	932	57	12.9265	1.60541	49.6983	71.6316	39.7952	Fall
SM3W_0+1_0_20200730_232433_000.wav	SM3W	0	20200730	232433	200730	B082	T1	E	MYVE	A	M	427	74	7.91186	2.63061	45.4578	79.5944	40.5871	Fall
SM3W_0+1_0_20200730_232433_000.wav	SM3W	0	20200730	232433	200730	B082	T1	E	MYVE	A	M	571	143	7.91186	3.21129	46.572	81.7833	41.6388	Fall
SM3W_0+1_0_20200730_232433_000.wav	SM3W	0	20200730	232433	200730	B082	T1	E	MYVE	A	M	645	74	7.91186	3.02303	46.2173	79.0786	41.953	Fall
SM3W_0+1_0_20200730_232433_000.wav	SM3W	0	20200730	232433	200730	B082	T1	E	MYVE	A	M	767	122	7.91186	3.03888	46.6892	79.5078	45.5579	Fall
SM3W_0+1_0_20200730_232433_000.wav	SM3W	0	20200730	232433	200730	B082	T1	E	MYVE	A	M	847	81	7.91186	3.5947	45.272	85.1269	41.6426	Fall
SM3W_0+1_0_20200730_232433_000.wav	SM3W	0	20200730	232433	200730	B082	T1	E	MYVE	A	M	927	79	7.91186	3.33708	46.7903	86.2732	41.445	Fall
SM3W_0+1_0_20200730_232433_000.wav	SM3W	0	20200730	232433	200730	B082	T1	E	MYVE	A	M	1018	92	7.91186	3.42454	46.0879	88.1416	41.0918	Fall
SM3W_0+1_0_20200730_232433_000.wav	SM3W	0	20200730	232433	200730	B082	T1	E	MYVE	A	M	1101	82	7.91186	2.56736	46.3364	83.1217	44.7248	Fall
SM3W_0+1_0_20200730_232433_000.wav	SM3W	0	20200730	232433	200730	B082	T1	E	MYVE	A	M	1188	87	7.91186	2.16193	50.6642	74.8512	41.2052	Fall
SM3W_0+1_0_20200730_232433_000.wav	SM3W	0	20200730	232433	200730	B082	T1	E	MYVE	A	M	1266	80	7.91186	2.09688	45.8151	82.2803	44.1964	Fall
SM3W_0+1_0_20200730_232801_000.wav	SM3W	0	20200730	232801	200730	B082	T1	E	MYVE	A	M	373	68	8.3295	1.67115	55.2288	83.9192	47.5187	Fall
SM3W_0+1_0_20200730_232801_000.wav	SM3W	0	20200730	232801	200730	B082	T1	E	MYVE	A	M	472	99	8.3295	2.03437	45.1247	79.8535	42.1068	Fall
SM3W_0+1_0_20200730_232801_000.wav	SM3W	0	20200730	232801	200730	B082	T1	E	MYVE	A	M	571	30	8.3295	2.01301	46.9655	84.4806	40.3444	Fall
SM3W_0+1_0_20200730_232801_000.wav	SM3W	0	20200730	232801	200730	B082	T1	E	MYVE	A	M	2416	163	8.3295	1.7398	44.3286	75.1425	40.7925	Fall
SM3W_0+1_0_20200730_232801_000.wav	SM3W	0	20200730	232801	200730	B082	T1	E	MYVE	A	M	2765	121	8.3295	2.13094	43.7081	75.5935	40.7334	Fall
SM3M_0+1_0_20200730_233205_000.wav	SM3M	0	20200730	233205	200730	B082	T3	E	MYVE	A	M	3123	0	5.46491	2.02493	47.0962	69.0188	43.3447	Fall
SM3M_0+1_0_20200730_233205_000.wav	SM3M	0	20200730	233205	200730	B082	T3	E	MYVE	A	M	3369	246	5.46491	1.87721	46.5406	67.6869	42.4681	Fall
SM3M_0+1_0_20200730_233205_000.wav	SM3M	0	20200730	233205	200730	B082	T3	E	MYVE	A	M	3445	76	5.46491	1.9757	46.0646	72.5994	42.1257	Fall
SM3M_0+1_0_20200730_233205_000.wav	SM3M	0	20200730	233205	200730	B082	T3	E	MYVE	A	M	3490	45	5.46491	1.94729	46.144	72.0894	42.6433	Fall
SM3M_0+1_0_20200730_233205_000.wav	SM3M	0	20200730	233205	200730	B082	T3	E	MYVE	A	M	3574	85	5.46491	2.16099	45.8333	72.5252	41.9003	Fall
SM3M_0+1_0_20200730_233205_000.wav	SM3M	0	20200730	233205	200730	B082	T3	E	MYVE	A	M	3635	60	5.46491	1.71208	45.9576	72.4261	43.0316	Fall
SM3M_0+1_0_20200730_233205_000.wav	SM3M	0	20200730	233205	200730	B082	T3	E	MYVE	A	M	3680	46	5.46491	1.95989	45.8065	72.2185	42.7172	Fall
SM3M_0+1_0_20200730_233205_000.wav	SM3M	0	20200730	233205	200730	B082	T3	E	MYVE	A	M	3750	70	5.46491	1.66563	45.2794	71.8367	42.1795	Fall
SM3M_0+1_0_20200730_233205_000.wav	SM3M	0	20200730	233205	200730	B082	T3	E	MYVE	A	M	3784	34	5.46491	1.6587	48.8498	71.3343	43.1776	Fall
SM3M_0+1_0_20200730_233205_000.wav	SM3M	0	20200730	233205	200730	B082	T3	E	MYVE	A	M	3969	85	5.46491	1.71786	45.345	73.6826	41.8252	Fall
SM3M_0+1_0_20200730_233205_000.wav	SM3M	0	20200730	233205	200730	B082	T3	E	MYVE	A	M	4014	45	5.46491	1.82441	48.0176	83.3583	42.7981	Fall
SM3M_0+1_0_20200730_233205_000.wav	SM3M	0	20200730	233205	200730	B082	T3	E	MYVE	A	M	4123	109	5.46491	1.79651	46.0992	73.5106	41.9217	Fall
SM3M_0+1_0_20200730_233205_000.wav	SM3M	0	20200730	233205	200730	B082	T3	E	MYVE	A	M	4237	114	5.46491	2.02989	46.4168	72.8362	42.4883	Fall
SM3M_0+1_0_20200730_233205_000.wav	SM3M	0	20200730	233205	200730	B082	T3	E	MYVE	A	M	4315	78	5.46491	1.995	47.1981	69.0273	43.0435	Fall
SM3M_0+1_0_20200730_233205_000.wav	SM3M	0	20200730	233205	200730	B082	T3	E	MYVE	A	M	4414	99	5.46491	2.36025	46.0977	73.6773	42.8379	Fall
SM3M_0+1_0_20200730_233205_000.wav	SM3M	0	20200730	233205	200730	B082	T3	E	MYVE	A	M	4484	70	5.46491	2.38177	47.563	74.4376	41.9883	Fall
SM3M_0+1_0_20200730_233205_000.wav	SM3M	0	20200730	233205	200730	B082	T3	E	MYVE	A	M	4534	50	5.46491	2.1574	48.1792	71.883	47.9616	Fall
SM3M_0+1_0_20200730_233205_000.wav	SM3M	0	20200730	233205	200730	B082	T3	E	MYVE	A	M	4602	68	5.46491	2.32977	47.1479	72.8503	42.0929	Fall
SM3M_0+1_0_20200730_233205_000.wav	SM3M	0	20200730	233205	200730	B082	T3	E	MYVE	A	M	4705	103	5.46491	2.52684	47.7635	73.9956	42.1561	Fall
SM3M_0+1_0_20200730_233205_000.wav	SM3M	0	20200730	233205	200730	B082	T3	E	MYVE	A	M	4781	75	5.46491	2.37466	46.1246	74.7344	41.8704	Fall
SM3M_0+1_0_20200730_233205_000.wav	SM3M	0	20200730	233205	200730	B082	T3	E	MYVE	A	M	4835	55	5.46491	2.36666	47.3036	75.5021	42.0341	Fall
SM3M_0+1_0_20200730_233205_000.wav	SM3M	0	20200730	233205	200730	B082	T3	E	MYVE	A	M	4923	88	5.46491	2.30465	45.6088	76.8093	40.8031	Fall
SM3M_0+1_0_20200730_233205_000.wav	SM3M	0	20200730	233205	200730	B082	T3	E	MYVE	A	M	4972	49	5.46491	2.03662	44.508	78.9796	40.9341	Fall
SM3M_0+1_0_20200730_233205_000.wav	SM3M	0	20200730	233205	200730	B082	T3	E	MYVE	A	M	5028	56	5.46491	2.47191	46.605	81.4973	41.5203	Fall
SM3M_0+1_0_20200730_233205_000.wav	SM3M	0	20200730	233205	200730	B082	T3	E	MYVE	A	M	5131	104	5.46491	2.71524	45.477	81.3523	41.4163	Fall
SM3M_0+1_0_20200730_233205_000.wav	SM3M	0	20200730	233205	200730	B082	T3	E	MYVE	A	M	5231	99	5.46491	2.53045	48.6867	83.5075	41.6428	Fall
SM3M_0+1_0_20200730_233205_000.wav	SM3M	0	20200730	233205	200730	B082	T3	E	MYVE	A	M	5292	61	5.46491	2.86177	43.7082	82.9359	41.9087	Fall
SM3M_0+1_0_20200730_233205_000.wav	SM3M	0	20200730	233205	200730	B082	T3	E	MYVE	A	M	5355	62	5.46491	2.17208	44.1318	67.2009	42.1725	Fall
SM3M_0+1_0_20200730_233205_000.wav	SM3M	0	20200730	233205	200730	B082	T3	E	MYVE	A	M	5859	65	5.46491	2.29885	44.7295	65.5075	43.6139	Fall
SM3W_0+1_0_20200730_233218_000.wav	SM3W	0	20200730	233218	200730	B082	T3	E	MYVE	A	M	1581	0	7.30117	2.58984	45.2843	79.2101	45.2738	Fall
SM3W_0+1_0_20200730_233218_000.wav	SM3W	0	20200730	233218	200730	B082	T3	E	MYVE	A	M	1686	105	7.30117	2.69816	46.6467	81.1717	42.1664	Fall
SM3W_0+1_0_20200730_233218_000.wav	SM3W	0	20200730	233218	200730	B082	T3	E	MYVE	A	M	1780	94	7.30117	2.65974	46.1692	80.8041	43.3829	Fall
SM3W_0+1_0_20200730_233218_000.wav	SM3W	0	20200730	233218	200730	B082	T3	E	MYVE	A	M	1841	61	7.30117	2.40608	44.9429	68.3832	42.2298	Fall
SM3W_0+1_0_20200730_233218_000.wav	SM3W	0	20200730	233218	200730	B082	T3	E	MYVE	A	M	1916	75	7.30117	2.87287	46.1631	76.581	42.5751	Fall
SM3W_0+1_0_20200730_233218_000.wav	SM3W	0	20200730	233218	200730	B082	T3	E	MYVE	A	M	1971	55	7.30117	2.95601	45.6401	76.1243	42.1025	Fall
SM3W_0+1_0_20200730_233218_000.wav	SM3W	0	20200730	233218	200730	B082	T3	E	MYVE	A	M	2053	82	7.30117	2.73043	45.3132	67.5079	41.8908	Fall
SM3W_0+1_0_20200730_233218_000.wav	SM3W	0	20200730	233218	200730	B082	T3	E	MYVE	A	M	2107	53	7.30117	2.24433	45.1129	66.2306	42.6068	Fall
SM3W_0+1_0_20200730_233218_000.wav	SM3W	0	20200730	233218	200730	B082	T3	E	MYVE	A	M	2234	59	7.30117	2.05259	44.7336	64.5884	43.2316	Fall
SM3W_0+1_0_20200730_233218_000.wav	SM3W	0	20200730	233218	200730	B082	T3	E	MYVE	A	M	2293	59	7.30117	1.94577	48.9648	62.7139	43.5435	Fall
SM3W_0+1_0_20200730_233218_000.wav	SM3W	0	20200730	233218	200730	B082	T3	E	MYVE	A	M	2350	56	7.30117	2.15957	45.0108	61.6141	45.0108	Fall
SM3W_0+1_0_20200730_233218_000.wav	SM3W	0	20200730	233218	200730	B082	T3	E	MYVE	A	M	2451	102	7.30117	1.9036	49.3751	65.3871	42.6938	Fall
SM3W_0+1_0_20200730_233218_000.wav	SM3W	0	20200730	233218	200730	B082	T3	E	MYVE	A	M	2504	52	7.30117	1.64781	48.2508	58.0361	43.2874	Fall
SM3W_0+1_0_20200730_233218_000.wav	SM3W	0	20200730	233218	200730	B082	T3	E	MYVE	A	M	2763	259	7.30117	1.82531	44.4878	74.2459	41.9486	Fall
SM3W_0+1_0_20200730_233218_000.wav	SM3W	0	20200730	233218	200730	B082	T3	E	MYVE	A	M	3518	67	7.30117	1.61689	54.031	86.0454	42.3784	Fall
SM3W_0+1_0_20200730_233218_000.wav	SM3W	0	20200730	233218	200730	B082	T3	E	MYVE	A	M	3593	48	7.30117	1.68795	53.697	85.1324	43.0981	Fall
SM3W_0+1_0_20200730_233218_000.wav	SM3W	0	20200730	233218	200730	B082	T3	E	MYVE	A	M	3629	36	7.30117	1.63921	53.7753	81.7992	44.3581	Fall
SM3W_0+1_0_20200730_233218_000.wav	SM3W	0	20200730	233218	200730	B082	T3	E	MYVE	A	M	3693	65	7.30117	1.97195	45.3399	82.7472	41.6475	Fall
SM3W_0+1_0_20200730_233218_000.wav	SM3W	0	20200730	233218	200730	B082	T3	E	MYVE	A	M	3781	88	7.30117	2.17122	45.457	82.8187	41.8512	Fall
SM3W_0+1_0_20200730_233218_000.wav	SM3W	0	20200730	233218	200730	B082	T3	E	MYVE	A	M	3858	78	7.30117	2.41533	46.9941	82.6034	43.158	Fall
SM3W_0+1_0_20200730_233218_000.wav	SM3W	0	20200730	233218	200730	B082	T3	E	MYVE	A	M	3965	106	7.30117	2.64581	45.6115	77.1572	41.9874	Fall
SM3W_0+1_0_20200730_233218_000.wav	SM3W	0	20200730	233218	200730	B082	T3	E	MYVE	A	M	4060	95	7.30117	2.7525	44.7628	75.7723	41.4472	Fall
SM3W_0+1_0_20200730_233218_000.wav	SM3W	0	20200730	233218	200730	B082	T3	E	MYVE	A	M	4154	84	7.30117	3.13762	45.1493	82.2849	40.0576	Fall
SM3W_0+1_0_20200730_233218_000.wav	SM3W	0	20200730	233218	200730	B082	T3	E	MYVE	A	M	4249	95	7.30117	2.83419	45.9185	77.5283	45.6531	Fall
SM3W_0+1_0_20200730_233241_000.wav	SM3W	0	20200730	233241	200730	B082	T3	E	MYVE	A	M	1516	0	5.97136	3.32367	44.1978	74.9837	41.7751	Fall
SM3W_0+1_0_20200730_233241_000.wav	SM3W	0	20200730	233241	200730	B082	T3	E	MYVE	A	M	1645	129	5.97136	3.71513	43.8428	75.4912	41.9256	Fall
SM3W_0+1_0_20200730_233241_000.wav	SM3W	0	20200730	233241	200730	B082	T3	E	MYVE	A	M	1707	62	5.97136	3.5458	43.9757	72.9891	40.7024	Fall
SM3W_0+1_0_20200730_233241_000.wav	SM3W	0	20200730	233241	200730	B082	T3	E	MYVE	A	M	1868	96	5.97136	3.84529	44.753	75.5527	40.8494	Fall
SM3W_0+1_0_20200730_233241_000.wav	SM3W	0	20200730	233241	200730	B082	T3	E	MYVE	A	M	1981	113	5.97136	4.04052	43.7581	75.8266	40.5587	Fall
SM3W_0+1_0_20200730_233241_000.wav	SM3W	0	20200730	233241	200730	B082	T3	E	MYVE	A	M	2043	62	5.97136	3.7016	44.7252	76.0601	40.7631	Fall
SM3W_0+1_0_20200730_233241_000.wav	SM3W	0	20200730	233241	200730	B082	T3	E	MYVE	A	M	2193	60	5.97136	3.36319	45.2166	74.7692	41.4675	Fall
SM3W_0+1_0_20200730_233241_000.wav	SM3W	0	20200730	233241	200730	B082	T3	E	MYVE	A	M	2275	83	5.97136	3.57574	44.1985	72.7624	41.0862	Fall
SM3W_0+1_0_20200730_233241_000.wav	SM3W	0	20200730	233241	200730	B082	T3	E	MYVE	A	M	2336	61	5.97136	3.3267	45.1165	74.6829	41.4501	Fall
SM3W_0+1_0_20200730_233241_000.wav	SM3W	0	20200730	233241	200730	B082	T3	E	MYVE	A	M	2405	69	5.97136	3.49228	44.7227	75.2084	42.1504	Fall
SM3W_0+1_0_20200730_233241_000.wav	SM3W	0	20200730	233241	200730	B082	T3	E	MYVE	A	M	2468	63	5.97136	3.31506	45.7097	76.6071	41.4308	Fall
SM3W_0+1_0_20200730_233241_000.wav	SM3W	0	20200730	233241	200730	B082	T3	E	MYVE	A	M	2552	83	5.97136	3.5935	44.5044	74.8562	40.2336	Fall
SM3W_0+1_0_20200730_233241_000.wav	SM3W	0	20200730	233241	200730	B082	T3	E	MYVE	A	M	2613	61	5.97136	3.32935	44.5916	77.4096	41.5823	Fall
SM3W_0+1_0_20200730_233241_000.wav	SM3W	0	20200730	233241	200730	B082	T3	E	MYVE	A	M	2688	76	5.97136	3.6811	44.2577	78.7388	41.1011	Fall
SM3W_0+1_0_20200730_233241_000.wav	SM3W	0	20200730	233241	200730	B082	T3	E	MYVE	A	M	2751	62	5.97136	3.06794	45.4308	75.6668	42.0217	Fall
SM3W_0+1_0_20200730_233241_000.wav	SM3W	0	20200730	233241	200730	B082	T3	E	MYVE	A	M	2818	67	5.97136	3.19345	44.6533	74.8939	41.955	Fall
SM3W_0+1_0_20200730_233241_000.wav	SM3W	0	20200730	233241	200730	B082	T3	E	MYVE	A	M	2876	58	5.97136	2.95007	45.8511	77.8417	42.1248	Fall
SM3W_0+1_0_20200730_233241_000.wav	SM3W	0	20200730	233241	200730	B082	T3	E	MYVE	A	M	2951	75	5.97136	3.08791	44.5253	73.1375	41.205	Fall
SM3W_0+1_0_20200730_233241_000.wav	SM3W	0	20200730	233241	200730	B082	T3	E	MYVE	A	M	3005	53	5.97136	2.77564	45.4071	78.3288	42.5362	Fall
SM3W_0+1_0_20200730_233241_000.wav	SM3W	0	20200730	233241	200730	B082	T3	E	MYVE	A	M	3066	61	5.97136	2.30252	45.4408	72.1216	42.5675	Fall
SM3W_0+1_0_20200730_233241_000.wav	SM3W	0	20200730	233241	200730	B082	T3	E	MYVE	A	M	3155	89	5.97136	2.53979	45.0123	66.6907	41.6451	Fall
SM3W_0+1_0_20200730_233241_000.wav	SM3W	0	20200730	233241	200730	B082	T3	E	MYVE	A	M	3202	46	5.97136	2.04056	44.8011	67.5384	41.8073	Fall
SM3W_0+1_0_20200730_233241_000.wav	SM3W	0	20200730	233241	200730	B082	T3	E	MYVE	A	M	3254	52	5.97136	1.97155	46.2388	75.8041	44.5517	Fall
SM3W_0+1_0_20200730_233241_000.wav	SM3W	0	20200730	233241	200730	B082	T3	E	MYVE	A	M	4609	77	5.97136	1.72782	45.3421	83.2311	42.4117	Fall
SM3W_0+1_0_20200730_233241_000.wav	SM3W	0	20200730	233241	200730	B082	T3	E	MYVE	A	M	4681	72	5.97136	1.96301	45.244	83.3158	41.8518	Fall
SM3W_0+1_0_20200730_233241_000.wav	SM3W	0	20200730	233241	200730	B082	T3	E	MYVE	A	M	4768	87	5.97136	2.16025	46.1289	82.1935	41.9601	Fall
SM3W_0+1_0_20200730_233241_000.wav	SM3W	0	20200730	233241	200730	B082	T3	E	MYVE	A	M	4862	94	5.97136	2.32605	46.5899	83.3913	42.0843	Fall
SM3W_0+1_0_20200730_233241_000.wav	SM3W	0	20200730	233241	200730	B082	T3	E	MYVE	A	M	4956	94	5.97136	2.61934	46.9498	83.1516	42.3271	Fall
SM3W_0+1_0_20200730_233241_000.wav	SM3W	0	20200730	233241	200730	B082	T3	E	MYVE	A	M	5060	104	5.97136	2.80584	45.6862	80.2118	42.2602	Fall
SM3W_0+1_0_20200730_233241_000.wav	SM3W	0	20200730	233241	200730	B082	T3	E	MYVE	A	M	5125	65	5.97136	2.7657	45.7054	78.52	42.0232	Fall
SM3W_0+1_0_20200730_233241_000.wav	SM3W	0	20200730	233241	200730	B082	T3	E	MYVE	A	M	5186	61	5.97136	2.28789	45.1949	64.7327	41.8853	Fall
SM3W_0+1_0_20200730_233241_000.wav	SM3W	0	20200730	233241	200730	B082	T3	E	MYVE	A	M	5267	81	5.97136	2.52884	45.3021	60.036	42.2601	Fall
SM3W_0+1_0_20200730_233241_000.wav	SM3W	0	20200730	233241	200730	B082	T3	E	MYVE	A	M	5355	89	5.97136	3.40561	44.8343	75.547	43.6611	Fall
SM3W_0+1_0_20200730_233241_000.wav	SM3W	0	20200730	233241	200730	B082	T3	E	MYVE	A	M	5478	123	5.97136	3.22976	43.92	69.3687	41.0668	Fall
SM3W_0+1_0_20200730_233241_000.wav	SM3W	0	20200730	233241	200730	B082	T3	E	MYVE	A	M	5944	466	5.97136	2.59715	44.3984	62.3046	43.7818	Fall
SM3W_0+1_0_20200730_233241_000.wav	SM3W	0	20200730	233241	200730	B082	T3	E	MYVE	A	M	6015	71	5.97136	2.55699	44.06	57.6103	40.9969	Fall
SM3W_0+1_0_20200730_233241_000.wav	SM3W	0	20200730	233241	200730	B082	T3	E	MYVE	A	M	6100	84	5.97136	2.56518	44.2227	63.0831	41.8142	Fall
SM3W_0+1_0_20200730_233241_000.wav	SM3W	0	20200730	233241	200730	B082	T3	E	MYVE	A	M	6789	689	5.97136	1.99283	51.4311	74.8217	43.624	Fall
SM3W_0+1_0_20200730_233241_000.wav	SM3W	0	20200730	233241	200730	B082	T3	E	MYVE	A	M	6870	81	5.97136	1.90129	47.0104	74.6167	44.0147	Fall
SM3W_0+1_1_20200730_233253_000.wav	SM3W	1	20200730	233253	200730	B082	T3	E	MYVE	A	M	137	103	9.40945	1.65966	50.968	61.3116	46.8648	Fall
SM3W_0+1_1_20200730_233253_000.wav	SM3W	1	20200730	233253	200730	B082	T3	E	MYVE	A	M	241	104	9.40945	2.01233	45.5205	61.374	45.0438	Fall
SM3W_0+1_1_20200730_233253_000.wav	SM3W	1	20200730	233253	200730	B082	T3	E	MYVE	A	M	406	71	9.40945	2.43512	46.2547	68.4687	43.4127	Fall
SM3W_0+1_1_20200730_233253_000.wav	SM3W	1	20200730	233253	200730	B082	T3	E	MYVE	A	M	555	148	9.40945	2.42193	46.8101	65.6651	42.3969	Fall
SM3W_0+1_1_20200730_233253_000.wav	SM3W	1	20200730	233253	200730	B082	T3	E	MYVE	A	M	624	70	9.40945	2.38846	46.9888	68.2097	42.7106	Fall
SM3W_0+1_1_20200730_233253_000.wav	SM3W	1	20200730	233253	200730	B082	T3	E	MYVE	A	M	751	127	9.40945	2.55129	45.5225	67.7414	42.373	Fall
SM3W_0+1_1_20200730_233253_000.wav	SM3W	1	20200730	233253	200730	B082	T3	E	MYVE	A	M	818	67	9.40945	2.65151	46.0386	68.2489	42.6517	Fall
SM3W_0+1_1_20200730_233253_000.wav	SM3W	1	20200730	233253	200730	B082	T3	E	MYVE	A	M	883	65	9.40945	2.7078	46.0493	68.5221	42.9104	Fall
SM3W_0+1_1_20200730_233253_000.wav	SM3W	1	20200730	233253	200730	B082	T3	E	MYVE	A	M	968	85	9.40945	2.73307	45.5633	67.9123	41.6796	Fall
SM3W_0+1_1_20200730_233253_000.wav	SM3W	1	20200730	233253	200730	B082	T3	E	MYVE	A	M	1064	97	9.40945	2.30658	44.9273	64.0575	41.4049	Fall
SM3W_0+1_1_20200730_233253_000.wav	SM3W	1	20200730	233253	200730	B082	T3	E	MYVE	A	M	1221	49	9.40945	1.70023	47.6785	63.3853	42.0583	Fall
SM3W_0+1_1_20200730_233253_000.wav	SM3W	1	20200730	233253	200730	B082	T3	E	MYVE	A	M	1401	71	9.40945	2.28431	45.0505	57.858	42.6328	Fall
SM3W_0+1_1_20200730_233253_000.wav	SM3W	1	20200730	233253	200730	B082	T3	E	MYVE	A	M	1757	229	9.40945	2.11786	44.3382	55.4157	43.3677	Fall
SM3W_0+1_1_20200730_233253_000.wav	SM3W	1	20200730	233253	200730	B082	T3	E	MYVE	A	M	1886	128	9.40945	1.92485	44.2098	52.1344	43.757	Fall
SM3W_0+1_0_20200730_233259_000.wav	SM3W	0	20200730	233259	200730	B082	T3	E	MYVE	A	M	4127	0	3.48736	2.9445	43.8367	73.8925	41.1897	Fall
SM3W_0+1_0_20200730_233259_000.wav	SM3W	0	20200730	233259	200730	B082	T3	E	MYVE	A	M	4254	129	3.48736	3.30471	45.5888	77.5411	40.8276	Fall
SM3W_0+1_0_20200730_233259_000.wav	SM3W	0	20200730	233259	200730	B082	T3	E	MYVE	A	M	4347	92	3.48736	3.44215	44.5966	77.2482	40.7831	Fall
SM3W_0+1_0_20200730_233259_000.wav	SM3W	0	20200730	233259	200730	B082	T3	E	MYVE	A	M	4412	65	3.48736	3.28416	47.6392	77.5597	45.1784	Fall
SM3W_0+1_0_20200730_233259_000.wav	SM3W	0	20200730	233259	200730	B082	T3	E	MYVE	A	M	4469	57	3.48736	3.25994	45.1763	79.1867	41.9196	Fall
SM3W_0+1_0_20200730_233259_000.wav	SM3W	0	20200730	233259	200730	B082	T3	E	MYVE	A	M	4558	90	3.48736	3.63014	44.6567	78.7174	40.8067	Fall
SM3W_0+1_0_20200730_233259_000.wav	SM3W	0	20200730	233259	200730	B082	T3	E	MYVE	A	M	4666	108	3.48736	3.38499	45.0668	77.9528	41.7808	Fall
SM3W_0+1_0_20200730_233259_000.wav	SM3W	0	20200730	233259	200730	B082	T3	E	MYVE	A	M	4777	110	3.48736	3.42401	44.8395	77.4	40.4493	Fall
SM3W_0+1_0_20200730_233259_000.wav	SM3W	0	20200730	233259	200730	B082	T3	E	MYVE	A	M	4826	49	3.48736	3.21146	45.4944	76.602	42.4494	Fall
SM3W_0+1_0_20200730_233259_000.wav	SM3W	0	20200730	233259	200730	B082	T3	E	MYVE	A	M	4958	69	3.48736	3.17345	44.9778	76.8629	41.8716	Fall
SM3W_0+1_0_20200730_233259_000.wav	SM3W	0	20200730	233259	200730	B082	T3	E	MYVE	A	M	5012	54	3.48736	3.18012	44.4093	72.7042	40.763	Fall
SM3W_0+1_0_20200730_233259_000.wav	SM3W	0	20200730	233259	200730	B082	T3	E	MYVE	A	M	5071	59	3.48736	2.79066	45.2403	72.9818	44.9367	Fall
SM3W_0+1_0_20200730_233259_000.wav	SM3W	0	20200730	233259	200730	B082	T3	E	MYVE	A	M	5126	57	3.48736	2.86152	45.2216	66.5271	41.7938	Fall
SM3W_0+1_0_20200730_233259_000.wav	SM3W	0	20200730	233259	200730	B082	T3	E	MYVE	A	M	5227	99	3.48736	2.96083	44.7004	69.0313	41.0265	Fall
SM3W_0+1_0_20200730_233259_000.wav	SM3W	0	20200730	233259	200730	B082	T3	E	MYVE	A	M	5279	51	3.48736	2.44628	44.9288	67.9706	41.4512	Fall
SM3W_0+1_0_20200730_233259_000.wav	SM3W	0	20200730	233259	200730	B082	T3	E	MYVE	A	M	5415	138	3.48736	2.18357	44.747	65.8249	41.9648	Fall
SM3W_0+1_0_20200730_233259_000.wav	SM3W	0	20200730	233259	200730	B082	T3	E	MYVE	A	M	5462	46	3.48736	2.25743	44.1753	71.8212	41.5749	Fall
SM3W_0+1_0_20200730_233259_000.wav	SM3W	0	20200730	233259	200730	B082	T3	E	MYVE	A	M	6047	586	3.48736	1.87012	45.0383	75.2349	41.9958	Fall
SM3W_0+1_0_20200730_233259_000.wav	SM3W	0	20200730	233259	200730	B082	T3	E	MYVE	A	M	7372	75	3.48736	1.62965	53.3423	83.1449	42.647	Fall
SM3W_0+1_0_20200730_233259_000.wav	SM3W	0	20200730	233259	200730	B082	T3	E	MYVE	A	M	7493	43	3.48736	1.61518	53.175	83.8825	42.7981	Fall
SM3W_0+1_0_20200730_233259_000.wav	SM3W	0	20200730	233259	200730	B082	T3	E	MYVE	A	M	7589	96	3.48736	2.06375	45.9955	85.8618	42.2606	Fall
SM3W_0+1_0_20200730_233259_000.wav	SM3W	0	20200730	233259	200730	B082	T3	E	MYVE	A	M	7683	94	3.48736	2.11741	45.9232	84.1841	42.6009	Fall
SM3W_0+1_0_20200730_233259_000.wav	SM3W	0	20200730	233259	200730	B082	T3	E	MYVE	A	M	7779	96	3.48736	2.29147	46.5504	82.4749	42.1178	Fall
SM3W_0+1_0_20200730_233259_000.wav	SM3W	0	20200730	233259	200730	B082	T3	E	MYVE	A	M	7871	92	3.48736	2.12029	45.337	73.9412	42.8035	Fall
SM3W_0+1_0_20200730_233259_000.wav	SM3W	0	20200730	233259	200730	B082	T3	E	MYVE	A	M	7979	108	3.48736	2.72065	44.6795	82.6984	42.066	Fall
SM3W_0+1_0_20200730_233259_000.wav	SM3W	0	20200730	233259	200730	B082	T3	E	MYVE	A	M	8069	90	3.48736	2.93941	45.3387	75.6486	41.6829	Fall
SM3W_0+1_0_20200730_233259_000.wav	SM3W	0	20200730	233259	200730	B082	T3	E	MYVE	A	M	8128	59	3.48736	2.84345	44.4934	73.4557	41.8166	Fall
SM3W_0+1_0_20200730_233259_000.wav	SM3W	0	20200730	233259	200730	B082	T3	E	MYVE	A	M	8184	56	3.48736	2.90881	44.937	74.4168	41.571	Fall
SM3W_0+1_0_20200730_233259_000.wav	SM3W	0	20200730	233259	200730	B082	T3	E	MYVE	A	M	9517	1332	3.48736	2.93893	43.8493	62.8536	42.2997	Fall
SM3W_0+1_0_20200730_233259_000.wav	SM3W	0	20200730	233259	200730	B082	T3	E	MYVE	A	M	9610	94	3.48736	2.37925	44.1176	55.3717	42.0781	Fall
SM3W_0+1_0_20200730_233259_000.wav	SM3W	0	20200730	233259	200730	B082	T3	E	MYVE	A	M	9717	107	3.48736	3.00256	43.8878	66.3469	41.8498	Fall
SM3W_0+1_0_20200730_233259_000.wav	SM3W	0	20200730	233259	200730	B082	T3	E	MYVE	A	M	9830	114	3.48736	2.97819	43.7898	60.6693	41.7727	Fall
SM3W_0+1_0_20200730_233259_000.wav	SM3W	0	20200730	233259	200730	B082	T3	E	MYVE	A	M	9899	69	3.48736	3.1035	43.3453	63.4327	41.8265	Fall
SM3W_0+1_0_20200730_233259_000.wav	SM3W	0	20200730	233259	200730	B082	T3	E	MYVE	A	M	9968	69	3.48736	3.41655	43.6345	67.9668	41.5107	Fall
SM3W_0+1_0_20200730_233259_000.wav	SM3W	0	20200730	233259	200730	B082	T3	E	MYVE	A	M	10060	91	3.48736	3.32749	43.792	66.2622	41.7164	Fall
SM3W_0+1_0_20200730_233259_000.wav	SM3W	0	20200730	233259	200730	B082	T3	E	MYVE	A	M	10126	66	3.48736	3.07032	43.9119	65.0574	41.9618	Fall
SM3W_0+1_0_20200730_233259_000.wav	SM3W	0	20200730	233259	200730	B082	T3	E	MYVE	A	M	10184	58	3.48736	3.26699	43.964	71.5428	42.0229	Fall
SM3W_0+1_0_20200730_233259_000.wav	SM3W	0	20200730	233259	200730	B082	T3	E	MYVE	A	M	13029	82	3.48736	1.63892	45.8072	78.2697	42.1464	Fall
SM3W_0+1_0_20200730_233259_000.wav	SM3W	0	20200730	233259	200730	B082	T3	E	MYVE	A	M	13085	57	3.48736	2.03714	45.7353	81.8371	43.0823	Fall
SM3W_0+1_0_20200730_233259_000.wav	SM3W	0	20200730	233259	200730	B082	T3	E	MYVE	A	M	13216	130	3.48736	2.37502	45.7371	75.2061	42.1524	Fall
SM3W_0+1_0_20200730_233259_000.wav	SM3W	0	20200730	233259	200730	B082	T3	E	MYVE	A	M	13387	171	3.48736	1.93678	44.658	56.6997	41.9844	Fall
SM3W_0+1_0_20200730_233259_000.wav	SM3W	0	20200730	233259	200730	B082	T3	E	MYVE	A	M	13473	87	3.48736	2.34475	45.2999	58.949	42.6539	Fall
SM3W_0+1_0_20200730_233259_000.wav	SM3W	0	20200730	233259	200730	B082	T3	E	MYVE	A	M	13668	196	3.48736	2.83961	44.9286	67.5014	41.6672	Fall
SM3W_0+1_0_20200730_233259_000.wav	SM3W	0	20200730	233259	200730	B082	T3	E	MYVE	A	M	13768	99	3.48736	2.77819	44.2332	65.7126	41.4214	Fall
SM3M__0__0_20200730_233313_000.wav	SM3M	0	20200730	233313	200730	B082	T3	E	MYVE	A	M	1245	0	8.22701	2.10555	48.4087	82.7317	45.5888	Fall
SM3M__0__0_20200730_233313_000.wav	SM3M	0	20200730	233313	200730	B082	T3	E	MYVE	A	M	1360	115	8.22701	2.09564	47.4561	83.1142	45.7122	Fall
SM3M__0__0_20200730_233313_000.wav	SM3M	0	20200730	233313	200730	B082	T3	E	MYVE	A	M	1426	66	8.22701	2.17098	47.0296	84.4212	42.7203	Fall
SM3M__0__0_20200730_233313_000.wav	SM3M	0	20200730	233313	200730	B082	T3	E	MYVE	A	M	1464	38	8.22701	2.07754	48.1302	86.5493	43.1951	Fall
SM3M__0__0_20200730_233313_000.wav	SM3M	0	20200730	233313	200730	B082	T3	E	MYVE	A	M	1511	47	8.22701	2.01933	48.2547	87.3125	43.1429	Fall
SM3M__0__0_20200730_233313_000.wav	SM3M	0	20200730	233313	200730	B082	T3	E	MYVE	A	M	1568	58	8.22701	2.40582	47.094	85.373	41.8057	Fall
SM3M__0__0_20200730_233313_000.wav	SM3M	0	20200730	233313	200730	B082	T3	E	MYVE	A	M	1621	52	8.22701	2.25828	47.932	88.8548	42.6409	Fall
SM3M__0__0_20200730_233313_000.wav	SM3M	0	20200730	233313	200730	B082	T3	E	MYVE	A	M	1673	52	8.22701	2.25291	48.6658	88.7709	42.4289	Fall
SM3M__0__0_20200730_233313_000.wav	SM3M	0	20200730	233313	200730	B082	T3	E	MYVE	A	M	1728	55	8.22701	2.19528	47.9575	89.4156	42.41	Fall
SM3M__0__0_20200730_233313_000.wav	SM3M	0	20200730	233313	200730	B082	T3	E	MYVE	A	M	1756	28	8.22701	1.95943	47.3825	88.4603	41.9194	Fall
SM3M__0__0_20200730_233313_000.wav	SM3M	0	20200730	233313	200730	B082	T3	E	MYVE	A	M	1795	39	8.22701	1.91545	47.4915	89.0174	42.1842	Fall
SM3M__0__0_20200730_233313_000.wav	SM3M	0	20200730	233313	200730	B082	T3	E	MYVE	A	M	1822	27	8.22701	1.72239	46.6852	86.8473	41.6862	Fall
SM3M__0__0_20200730_233313_000.wav	SM3M	0	20200730	233313	200730	B082	T3	E	MYVE	A	M	1864	42	8.22701	1.98913	47.7386	88.4994	41.3179	Fall
SM3M__0__0_20200730_233313_000.wav	SM3M	0	20200730	233313	200730	B082	T3	E	MYVE	A	M	1901	37	8.22701	1.92514	47.3316	90.087	41.9205	Fall
SM3M__0__0_20200730_233313_000.wav	SM3M	0	20200730	233313	200730	B082	T3	E	MYVE	A	M	1947	47	8.22701	2.06746	47.9234	90.2876	41.6681	Fall
SM3M__0__0_20200730_233313_000.wav	SM3M	0	20200730	233313	200730	B082	T3	E	MYVE	A	M	1988	41	8.22701	1.94	49.6052	90.7085	42.8312	Fall
SM3M__0__0_20200730_233313_000.wav	SM3M	0	20200730	233313	200730	B082	T3	E	MYVE	A	M	2037	49	8.22701	2.16525	48.4896	91.0117	42.6367	Fall
SM3M__0__0_20200730_233313_000.wav	SM3M	0	20200730	233313	200730	B082	T3	E	MYVE	A	M	2079	42	8.22701	1.82037	47.724	89.7957	42.3628	Fall
SM3M__0__0_20200730_233313_000.wav	SM3M	0	20200730	233313	200730	B082	T3	E	MYVE	A	M	2197	39	8.22701	2.05684	49.1994	105.169	40.4096	Fall
SM3M__0__0_20200730_233313_000.wav	SM3M	0	20200730	233313	200730	B082	T3	E	MYVE	A	M	2228	31	8.22701	1.88327	47.7392	105.377	41.9539	Fall
SM3M__0__0_20200730_233313_000.wav	SM3M	0	20200730	233313	200730	B082	T3	E	MYVE	A	M	2263	33	8.22701	1.9281	47.8906	103.071	43.0407	Fall
SM3M__0__0_20200730_233313_000.wav	SM3M	0	20200730	233313	200730	B082	T3	E	MYVE	A	M	3415	1152	8.22701	2.64558	44.669	67.991	43.5629	Fall
SM3M__0__0_20200730_233313_000.wav	SM3M	0	20200730	233313	200730	B082	T3	E	MYVE	A	M	3738	323	8.22701	2.96401	45.2021	64.128	42.9055	Fall
SM3M__0__0_20200730_233313_000.wav	SM3M	0	20200730	233313	200730	B082	T3	E	MYVE	A	M	3798	60	8.22701	3.1137	45.2868	68.5067	42.0121	Fall
SM3M__0__0_20200730_233313_000.wav	SM3M	0	20200730	233313	200730	B082	T3	E	MYVE	A	M	3864	66	8.22701	3.12293	44.7789	69.5064	42.4019	Fall
SM3M__0__0_20200730_233313_000.wav	SM3M	0	20200730	233313	200730	B082	T3	E	MYVE	A	M	3945	81	8.22701	2.58015	44.5368	68.5916	42.3572	Fall
SM3M__0__0_20200730_233313_000.wav	SM3M	0	20200730	233313	200730	B082	T3	E	MYVE	A	M	4011	67	8.22701	2.77977	46.211	77.3962	41.4925	Fall
SM3M__0__0_20200730_233313_000.wav	SM3M	0	20200730	233313	200730	B082	T3	E	MYVE	A	M	4075	63	8.22701	3.14636	44.8132	72.9205	40.2709	Fall
SM3M__0__0_20200730_233313_000.wav	SM3M	0	20200730	233313	200730	B082	T3	E	MYVE	A	M	4166	92	8.22701	3.0619	45.6589	75.8898	40.08	Fall
SM3M__0__0_20200730_233313_000.wav	SM3M	0	20200730	233313	200730	B082	T3	E	MYVE	A	M	4220	54	8.22701	3.23511	45.8512	78.2004	42.1933	Fall
SM3M__0__0_20200730_233313_000.wav	SM3M	0	20200730	233313	200730	B082	T3	E	MYVE	A	M	4283	63	8.22701	3.54725	44.5513	76.1	40.1914	Fall
SM3M__0__0_20200730_233313_000.wav	SM3M	0	20200730	233313	200730	B082	T3	E	MYVE	A	M	4341	58	8.22701	3.23758	45.5475	77.8551	41.2846	Fall
SM3M__0__0_20200730_233313_000.wav	SM3M	0	20200730	233313	200730	B082	T3	E	MYVE	A	M	4417	75	8.22701	3.17914	45.028	81.5084	41.0365	Fall
SM3M__0__0_20200730_233313_000.wav	SM3M	0	20200730	233313	200730	B082	T3	E	MYVE	A	M	4503	86	8.22701	2.74503	46.4292	83.103	41.6713	Fall
SM3M__0__0_20200730_233313_000.wav	SM3M	0	20200730	233313	200730	B082	T3	E	MYVE	A	M	4551	48	8.22701	2.62093	45.8437	80.2294	43.3724	Fall
SM3M__0__0_20200730_233313_000.wav	SM3M	0	20200730	233313	200730	B082	T3	E	MYVE	A	M	4623	71	8.22701	2.09946	49.6258	76.4165	42.0585	Fall
SM3W_0+1_1_20200730_233326_000.wav	SM3W	1	20200730	233326	200730	B082	T3	E	MYVE	A	M	27	0	4.37412	2.69123	45.4852	67.4037	42.4292	Fall
SM3W_0+1_1_20200730_233326_000.wav	SM3W	1	20200730	233326	200730	B082	T3	E	MYVE	A	M	147	121	4.37412	3.20174	45.8013	67.194	42.9803	Fall
SM3W_0+1_1_20200730_233326_000.wav	SM3W	1	20200730	233326	200730	B082	T3	E	MYVE	A	M	237	89	4.37412	2.78856	44.7786	62.7988	41.6555	Fall
SM3W_0+1_1_20200730_233326_000.wav	SM3W	1	20200730	233326	200730	B082	T3	E	MYVE	A	M	345	108	4.37412	2.82457	45.1875	65.7856	42.0088	Fall
SM3W_0+1_1_20200730_233326_000.wav	SM3W	1	20200730	233326	200730	B082	T3	E	MYVE	A	M	472	127	4.37412	3.10538	45.1623	63.3966	41.7746	Fall
SM3W_0+1_1_20200730_233326_000.wav	SM3W	1	20200730	233326	200730	B082	T3	E	MYVE	A	M	528	56	4.37412	2.18001	45.918	58.1479	45.918	Fall
SM3W_0+1_1_20200730_233326_000.wav	SM3W	1	20200730	233326	200730	B082	T3	E	MYVE	A	M	593	65	4.37412	1.92137	44.751	54.7324	42.1019	Fall
SM3W_0+1_1_20200730_233326_000.wav	SM3W	1	20200730	233326	200730	B082	T3	E	MYVE	A	M	706	113	4.37412	2.22792	45.0803	55.0503	41.8798	Fall
SM3W_0+1_1_20200730_233326_000.wav	SM3W	1	20200730	233326	200730	B082	T3	E	MYVE	A	M	4742	3888	4.37412	1.77514	48.5109	65.282	43.2627	Fall
SM3W_0+1_1_20200730_233326_000.wav	SM3W	1	20200730	233326	200730	B082	T3	E	MYVE	A	M	4926	92	4.37412	2.07656	45.9492	66.8354	42.4641	Fall
SM3W_0+1_1_20200730_233326_000.wav	SM3W	1	20200730	233326	200730	B082	T3	E	MYVE	A	M	5056	71	4.37412	2.22342	46.8557	68.5506	43.4015	Fall
SM3W_0+1_1_20200730_233326_000.wav	SM3W	1	20200730	233326	200730	B082	T3	E	MYVE	A	M	5145	88	4.37412	2.66748	46.4404	68.2703	42.5152	Fall
SM3W_0+1_1_20200730_233326_000.wav	SM3W	1	20200730	233326	200730	B082	T3	E	MYVE	A	M	5216	71	4.37412	2.34273	46.5877	69.803	42.8512	Fall
SM3W_0+1_1_20200730_233326_000.wav	SM3W	1	20200730	233326	200730	B082	T3	E	MYVE	A	M	5272	56	4.37412	2.68534	47.3732	71.0227	42.6091	Fall
SM3W_0+1_1_20200730_233326_000.wav	SM3W	1	20200730	233326	200730	B082	T3	E	MYVE	A	M	5356	85	4.37412	3.12116	46.8976	73.9676	41.7641	Fall
SM3W_0+1_1_20200730_233326_000.wav	SM3W	1	20200730	233326	200730	B082	T3	E	MYVE	A	M	5438	81	4.37412	2.61872	46.1547	69.2062	46.1476	Fall
SM3W_0+1_1_20200730_233326_000.wav	SM3W	1	20200730	233326	200730	B082	T3	E	MYVE	A	M	5537	99	4.37412	2.73032	46.475	66.9271	46.2884	Fall
SM3W_0+1_1_20200730_233326_000.wav	SM3W	1	20200730	233326	200730	B082	T3	E	MYVE	A	M	5639	102	4.37412	2.4522	44.8436	64.4899	42.2926	Fall
SM3W_0+1_1_20200730_233326_000.wav	SM3W	1	20200730	233326	200730	B082	T3	E	MYVE	A	M	5747	108	4.37412	2.39749	45.609	60.8065	43.6343	Fall
SM3W_0+1_1_20200730_233326_000.wav	SM3W	1	20200730	233326	200730	B082	T3	E	MYVE	A	M	5842	95	4.37412	1.67057	46.7749	57.1188	46.6867	Fall
SM3W_0+1_1_20200730_233326_000.wav	SM3W	1	20200730	233326	200730	B082	T3	E	MYVE	A	M	5970	127	4.37412	1.76095	49.38	58.124	42.8231	Fall
SM3W_0+1_1_20200730_233326_000.wav	SM3W	1	20200730	233326	200730	B082	T3	E	MYVE	A	M	6127	94	4.37412	1.82297	44.9506	57.9919	42.6748	Fall
SM3W_0+1_1_20200730_233326_000.wav	SM3W	1	20200730	233326	200730	B082	T3	E	MYVE	A	M	6189	63	4.37412	1.62952	49.252	58.0359	44.3989	Fall
SM3W_0+1_1_20200730_233334_000.wav	SM3W	1	20200730	233334	200730	B082	T3	E	MYVE	A	M	6578	55	3.07485	1.91388	47.1096	77.8341	42.5855	Fall
SM3W_0+1_1_20200730_233334_000.wav	SM3W	1	20200730	233334	200730	B082	T3	E	MYVE	A	M	6716	88	3.07485	2.29583	47.3756	82.3641	42.0078	Fall
SM3W_0+1_1_20200730_233334_000.wav	SM3W	1	20200730	233334	200730	B082	T3	E	MYVE	A	M	6765	49	3.07485	2.09317	47.6508	84.0357	42.8236	Fall
SM3W_0+1_1_20200730_233334_000.wav	SM3W	1	20200730	233334	200730	B082	T3	E	MYVE	A	M	6825	60	3.07485	2.27893	47.2741	82.3534	42.8089	Fall
SM3W_0+1_1_20200730_233334_000.wav	SM3W	1	20200730	233334	200730	B082	T3	E	MYVE	A	M	6879	53	3.07485	2.13768	47.1296	84.2313	42.6849	Fall
SM3W_0+1_1_20200730_233334_000.wav	SM3W	1	20200730	233334	200730	B082	T3	E	MYVE	A	M	6912	33	3.07485	2.30439	47.2427	82.9189	42.4425	Fall
SM3W_0+1_1_20200730_233334_000.wav	SM3W	1	20200730	233334	200730	B082	T3	E	MYVE	A	M	6963	52	3.07485	2.20891	46.6199	82.2896	42.9873	Fall
SM3W_0+1_1_20200730_233334_000.wav	SM3W	1	20200730	233334	200730	B082	T3	E	MYVE	A	M	7012	48	3.07485	2.19407	46.9132	84.7784	42.3328	Fall
SM3W_0+1_1_20200730_233334_000.wav	SM3W	1	20200730	233334	200730	B082	T3	E	MYVE	A	M	7068	56	3.07485	2.08805	47.3813	83.1464	43.588	Fall
SM3W_0+1_1_20200730_233334_000.wav	SM3W	1	20200730	233334	200730	B082	T3	E	MYVE	A	M	7142	75	3.07485	2.46821	46.6032	84.5466	42.6491	Fall
SM3W_0+1_1_20200730_233334_000.wav	SM3W	1	20200730	233334	200730	B082	T3	E	MYVE	A	M	7199	57	3.07485	2.08553	46.6618	85.5826	43.2358	Fall
SM3W_0+1_1_20200730_233334_000.wav	SM3W	1	20200730	233334	200730	B082	T3	E	MYVE	A	M	7232	32	3.07485	1.98265	46.0866	83.0899	42.4691	Fall
SM3W_0+1_1_20200730_233334_000.wav	SM3W	1	20200730	233334	200730	B082	T3	E	MYVE	A	M	7282	50	3.07485	1.96485	46.5421	81.5169	42.565	Fall
SM3W_0+1_1_20200730_233334_000.wav	SM3W	1	20200730	233334	200730	B082	T3	E	MYVE	A	M	7323	41	3.07485	2.0037	48.3561	84.7074	42.1731	Fall
SM3W_0+1_1_20200730_233334_000.wav	SM3W	1	20200730	233334	200730	B082	T3	E	MYVE	A	M	7362	39	3.07485	1.781	48.6273	83.9475	42.584	Fall
SM3W_0+1_1_20200730_233334_000.wav	SM3W	1	20200730	233334	200730	B082	T3	E	MYVE	A	M	7401	40	3.07485	1.85874	49.0225	75.6164	42.5301	Fall
SM3W_0+1_1_20200730_233334_000.wav	SM3W	1	20200730	233334	200730	B082	T3	E	MYVE	A	M	7445	44	3.07485	2.51579	46.6648	84.8317	46.5853	Fall
SM3W_0+1_1_20200730_233334_000.wav	SM3W	1	20200730	233334	200730	B082	T3	E	MYVE	A	M	7507	62	3.07485	2.20221	49.2066	83.3585	42.2714	Fall
SM3W_0+1_1_20200730_233334_000.wav	SM3W	1	20200730	233334	200730	B082	T3	E	MYVE	A	M	7558	53	3.07485	3.57254	56.2535	94.9126	42.9902	Fall
SM3W_0+1_1_20200730_233334_000.wav	SM3W	1	20200730	233334	200730	B082	T3	E	MYVE	A	M	7610	50	3.07485	2.29867	48.3447	90.1922	42.4471	Fall
SM3W_0+1_1_20200730_233334_000.wav	SM3W	1	20200730	233334	200730	B082	T3	E	MYVE	A	M	7809	199	3.07485	3.00621	47.6951	85.5166	42.3602	Fall
SM3W_0+1_1_20200730_233345_000.wav	SM3W	1	20200730	233345	200730	B082	T3	E	MYVE	A	M	2015	55	3.12107	1.91213	49.5025	81.9266	43.0095	Fall
SM3W_0+1_1_20200730_233345_000.wav	SM3W	1	20200730	233345	200730	B082	T3	E	MYVE	A	M	2074	60	3.12107	1.92381	47.4857	84.2211	42.5076	Fall
SM3W_0+1_1_20200730_233345_000.wav	SM3W	1	20200730	233345	200730	B082	T3	E	MYVE	A	M	2186	111	3.12107	2.03782	47.379	84.4474	42.6359	Fall
SM3W_0+1_1_20200730_233345_000.wav	SM3W	1	20200730	233345	200730	B082	T3	E	MYVE	A	M	2254	68	3.12107	1.85255	48.8658	71.1501	41.92	Fall
SM3W_0+1_1_20200730_233345_000.wav	SM3W	1	20200730	233345	200730	B082	T3	E	MYVE	A	M	2297	46	3.12107	5.23996	50.0516	95.5935	42.8379	Fall
SM3W_0+1_1_20200730_233345_000.wav	SM3W	1	20200730	233345	200730	B082	T3	E	MYVE	A	M	2387	87	3.12107	1.71287	45.1295	64.5516	42.1794	Fall
SM3W_0+1_1_20200730_233345_000.wav	SM3W	1	20200730	233345	200730	B082	T3	E	MYVE	A	M	6207	3819	3.12107	2.10824	46.8942	65.5353	46.8353	Fall
SM3W_0+1_1_20200730_233345_000.wav	SM3W	1	20200730	233345	200730	B082	T3	E	MYVE	A	M	6319	112	3.12107	2.75863	46.2245	67.55	42.9605	Fall
SM3W_0+1_1_20200730_233345_000.wav	SM3W	1	20200730	233345	200730	B082	T3	E	MYVE	A	M	6457	139	3.12107	3.28156	45.6022	72.7917	42.0789	Fall
SM3W_0+1_1_20200730_233345_000.wav	SM3W	1	20200730	233345	200730	B082	T3	E	MYVE	A	M	6543	86	3.12107	2.72798	46.3886	73.3483	42.3989	Fall
SM3W_0+1_1_20200730_233345_000.wav	SM3W	1	20200730	233345	200730	B082	T3	E	MYVE	A	M	6657	114	3.12107	3.11626	46.1341	69.2495	41.85	Fall
SM3W_0+1_1_20200730_233345_000.wav	SM3W	1	20200730	233345	200730	B082	T3	E	MYVE	A	M	6749	92	3.12107	3.21251	46.0975	69.1923	41.3165	Fall
SM3W_0+1_1_20200730_233345_000.wav	SM3W	1	20200730	233345	200730	B082	T3	E	MYVE	A	M	6845	96	3.12107	3.06048	46.4958	72.9896	41.5464	Fall
SM3W_0+1_1_20200730_233345_000.wav	SM3W	1	20200730	233345	200730	B082	T3	E	MYVE	A	M	6950	104	3.12107	3.15707	46.2578	74.4895	41.9878	Fall
SM3W_0+1_1_20200730_233345_000.wav	SM3W	1	20200730	233345	200730	B082	T3	E	MYVE	A	M	7048	98	3.12107	2.84812	46.397	67.7924	46.0555	Fall
SM3W_0+1_1_20200730_233345_000.wav	SM3W	1	20200730	233345	200730	B082	T3	E	MYVE	A	M	7197	149	3.12107	2.58303	45.2781	63.4261	40.8878	Fall
SM3W_0+1_1_20200730_233345_000.wav	SM3W	1	20200730	233345	200730	B082	T3	E	MYVE	A	M	7287	90	3.12107	3.05277	44.7108	65.6426	41.7753	Fall
SM3W_0+1_1_20200730_233345_000.wav	SM3W	1	20200730	233345	200730	B082	T3	E	MYVE	A	M	7348	61	3.12107	2.45925	46.3258	58.8999	46.1656	Fall
SM3W_0+1_1_20200730_233345_000.wav	SM3W	1	20200730	233345	200730	B082	T3	E	MYVE	A	M	7434	85	3.12107	2.19703	45.2203	55.8559	42.2685	Fall
SM3W_0+1_1_20200730_233345_000.wav	SM3W	1	20200730	233345	200730	B082	T3	E	MYVE	A	M	7551	118	3.12107	2.59413	45.3744	60.6958	41.9109	Fall
SM3W_0+1_1_20200730_233345_000.wav	SM3W	1	20200730	233345	200730	B082	T3	E	MYVE	A	M	7637	86	3.12107	2.53014	45.9184	58.4866	42.6154	Fall
SM3W_0+1_1_20200730_233345_000.wav	SM3W	1	20200730	233345	200730	B082	T3	E	MYVE	A	M	7720	83	3.12107	2.5236	45.3058	59.7583	42.2493	Fall
SM3W_0+1_1_20200730_233345_000.wav	SM3W	1	20200730	233345	200730	B082	T3	E	MYVE	A	M	7844	124	3.12107	2.97022	45.5741	67.3715	42.1472	Fall
SM3W_0+1_1_20200730_233345_000.wav	SM3W	1	20200730	233345	200730	B082	T3	E	MYVE	A	M	8013	170	3.12107	2.50932	47.5936	63.4727	43.0452	Fall
SM3M_0+1_1_20200730_233443_000.wav	SM3M	1	20200730	233443	200730	B082	T3	E	MYVE	A	M	183	55	23.4586	1.62387	56.8133	86.9505	48.0644	Fall
SM3M_0+1_1_20200730_233443_000.wav	SM3M	1	20200730	233443	200730	B082	T3	E	MYVE	A	M	539	52	23.4586	1.67668	47.8951	89.8913	45.8311	Fall
SM3M_0+1_1_20200730_233443_000.wav	SM3M	1	20200730	233443	200730	B082	T3	E	MYVE	A	M	651	62	23.4586	2.15599	47.5878	106.257	46.0259	Fall
SM3W_0+1_1_20200730_233447_000.wav	SM3W	1	20200730	233447	200730	B082	T3	E	MYVE	A	M	2330	89	7.33805	2.0625	49.5502	84.4963	42.6007	Fall
SM3W_0+1_1_20200730_233447_000.wav	SM3W	1	20200730	233447	200730	B082	T3	E	MYVE	A	M	2434	104	7.33805	2.08223	49.0196	84.2526	43.202	Fall
SM3W_0+1_1_20200730_233447_000.wav	SM3W	1	20200730	233447	200730	B082	T3	E	MYVE	A	M	2556	122	7.33805	2.63144	49.3387	84.8751	42.3102	Fall
SM3W_0+1_1_20200730_233447_000.wav	SM3W	1	20200730	233447	200730	B082	T3	E	MYVE	A	M	2618	62	7.33805	2.34567	48.5068	82.4463	42.6153	Fall
SM3W_0+1_1_20200730_233447_000.wav	SM3W	1	20200730	233447	200730	B082	T3	E	MYVE	A	M	2744	73	7.33805	1.73115	47.7851	75.7256	44.3974	Fall
SM3W_0+1_1_20200730_233447_000.wav	SM3W	1	20200730	233447	200730	B082	T3	E	MYVE	A	M	2918	50	7.33805	2.0203	48.8705	86.1261	42.3849	Fall
SM3W_0+1_1_20200730_233447_000.wav	SM3W	1	20200730	233447	200730	B082	T3	E	MYVE	A	M	2971	53	7.33805	1.92904	47.3591	84.7279	41.5041	Fall
SM3W_0+1_1_20200730_233447_000.wav	SM3W	1	20200730	233447	200730	B082	T3	E	MYVE	A	M	3021	50	7.33805	1.93269	48.7762	85.8773	42.6877	Fall
SM3W_0+1_1_20200730_233447_000.wav	SM3W	1	20200730	233447	200730	B082	T3	E	MYVE	A	M	3064	44	7.33805	1.78716	47.9725	86.6752	40.9749	Fall
SM3W_0+1_1_20200730_233447_000.wav	SM3W	1	20200730	233447	200730	B082	T3	E	MYVE	A	M	3192	37	7.33805	1.67962	48.9051	87.4046	43.2051	Fall
SM3W_0+1_1_20200730_233447_000.wav	SM3W	1	20200730	233447	200730	B082	T3	E	MYVE	A	M	3237	45	7.33805	1.63484	47.7309	87.3446	41.1269	Fall
SM3W_0+1_1_20200730_233447_000.wav	SM3W	1	20200730	233447	200730	B082	T3	E	MYVE	A	M	3348	41	7.33805	1.64796	49.2888	85.7712	42.6765	Fall
SM3W_0+1_1_20200730_233447_000.wav	SM3W	1	20200730	233447	200730	B082	T3	E	MYVE	A	M	3378	30	7.33805	1.86674	48.9527	87.916	42.8788	Fall
SM3W_0+1_1_20200730_233447_000.wav	SM3W	1	20200730	233447	200730	B082	T3	E	MYVE	A	M	3438	60	7.33805	1.89206	49.1213	86.4086	42.1775	Fall
SM3W_0+1_1_20200730_233447_000.wav	SM3W	1	20200730	233447	200730	B082	T3	E	MYVE	A	M	3473	35	7.33805	1.98302	49.116	86.9137	41.7759	Fall
SM3W_0+1_1_20200730_233447_000.wav	SM3W	1	20200730	233447	200730	B082	T3	E	MYVE	A	M	3565	92	7.33805	2.67505	47.9987	84.8031	42.2695	Fall
SM3W_0+1_1_20200730_233447_000.wav	SM3W	1	20200730	233447	200730	B082	T3	E	MYVE	A	M	3668	103	7.33805	2.69072	47.9105	84.3657	42.1065	Fall
SM3W_0+1_1_20200730_233447_000.wav	SM3W	1	20200730	233447	200730	B082	T3	E	MYVE	A	M	3781	114	7.33805	3.60633	46.1555	92.8251	46.1555	Fall
SM3W_0+1_1_20200730_233447_000.wav	SM3W	1	20200730	233447	200730	B082	T3	E	MYVE	A	M	3875	95	7.33805	3.32532	45.3866	89.5022	41.7555	Fall
SM3W_0+1_1_20200730_233447_000.wav	SM3W	1	20200730	233447	200730	B082	T3	E	MYVE	A	M	3974	99	7.33805	3.4793	45.1415	89.7544	40.8727	Fall
SM3W_0+1_1_20200730_233447_000.wav	SM3W	1	20200730	233447	200730	B082	T3	E	MYVE	A	M	4080	106	7.33805	3.5146	45.6885	85.6975	41.7191	Fall
SM3W_0+1_1_20200730_233447_000.wav	SM3W	1	20200730	233447	200730	B082	T3	E	MYVE	A	M	4293	212	7.33805	3.31309	46.2623	76.3844	42.0858	Fall
SM3W_0+1_1_20200730_233447_000.wav	SM3W	1	20200730	233447	200730	B082	T3	E	MYVE	A	M	4418	126	7.33805	2.46222	51.3494	78.1909	46.6681	Fall
SM3W_0+1_1_20200730_233447_000.wav	SM3W	1	20200730	233447	200730	B082	T3	E	MYVE	A	M	4509	90	7.33805	2.5183	45.3817	59.7346	41.6645	Fall
SM3W_0+1_1_20200730_233447_000.wav	SM3W	1	20200730	233447	200730	B082	T3	E	MYVE	A	M	4637	128	7.33805	2.87332	44.9477	64.8166	42.8673	Fall
SM3W_0+1_0_20200730_233517_000.wav	SM3W	0	20200730	233517	200730	B082	T3	E	MYVE	A	M	1	0	5.99473	1.74881	45.3789	57.8561	43.5654	Fall
SM3W_0+1_0_20200730_233517_000.wav	SM3W	0	20200730	233517	200730	B082	T3	E	MYVE	A	M	118	114	5.99473	2.89757	44.8207	73.2627	41.6231	Fall
SM3W_0+1_0_20200730_233517_000.wav	SM3W	0	20200730	233517	200730	B082	T3	E	MYVE	A	M	206	88	5.99473	3.19329	45.0118	77.3503	43.4932	Fall
SM3W_0+1_0_20200730_233517_000.wav	SM3W	0	20200730	233517	200730	B082	T3	E	MYVE	A	M	292	86	5.99473	3.39319	45.883	77.1282	41.2179	Fall
SM3W_0+1_0_20200730_233517_000.wav	SM3W	0	20200730	233517	200730	B082	T3	E	MYVE	A	M	400	108	5.99473	3.15402	45.8899	77.9445	41.8768	Fall
SM3W_0+1_0_20200730_233517_000.wav	SM3W	0	20200730	233517	200730	B082	T3	E	MYVE	A	M	486	86	5.99473	2.78561	45.2844	73.8229	41.923	Fall
SM3W_0+1_0_20200730_233517_000.wav	SM3W	0	20200730	233517	200730	B082	T3	E	MYVE	A	M	553	67	5.99473	3.31746	45.5825	80.3757	42.9146	Fall
SM3W_0+1_0_20200730_233517_000.wav	SM3W	0	20200730	233517	200730	B082	T3	E	MYVE	A	M	624	71	5.99473	3.70504	45.6215	80.6624	41.1317	Fall
SM3W_0+1_0_20200730_233517_000.wav	SM3W	0	20200730	233517	200730	B082	T3	E	MYVE	A	M	714	90	5.99473	3.47877	44.9567	78.6006	40.91	Fall
SM3W_0+1_0_20200730_233517_000.wav	SM3W	0	20200730	233517	200730	B082	T3	E	MYVE	A	M	782	68	5.99473	3.7498	45.5465	83.8943	42.2357	Fall
SM3W_0+1_0_20200730_233517_000.wav	SM3W	0	20200730	233517	200730	B082	T3	E	MYVE	A	M	855	73	5.99473	4.12207	44.4795	81.7098	40.9082	Fall
SM3W_0+1_0_20200730_233517_000.wav	SM3W	0	20200730	233517	200730	B082	T3	E	MYVE	A	M	964	109	5.99473	3.60519	44.9316	80.0814	41.1041	Fall
SM3W_0+1_0_20200730_233517_000.wav	SM3W	0	20200730	233517	200730	B082	T3	E	MYVE	A	M	1036	71	5.99473	3.754	44.6277	81.432	40.8939	Fall
SM3W_0+1_0_20200730_233517_000.wav	SM3W	0	20200730	233517	200730	B082	T3	E	MYVE	A	M	1117	82	5.99473	3.7463	44.6802	80.5602	41.4012	Fall
SM3W_0+1_0_20200730_233517_000.wav	SM3W	0	20200730	233517	200730	B082	T3	E	MYVE	A	M	1191	73	5.99473	3.44794	45.6829	80.7412	41.2338	Fall
SM3W_0+1_0_20200730_233517_000.wav	SM3W	0	20200730	233517	200730	B082	T3	E	MYVE	A	M	1259	71	5.99473	5.84753	45.8712	95.9102	39.7571	Fall
SM3W_0+1_0_20200730_233517_000.wav	SM3W	0	20200730	233517	200730	B082	T3	E	MYVE	A	M	1340	78	5.99473	2.6631	45.578	79.1426	41.5768	Fall
SM3W_0+1_0_20200730_233517_000.wav	SM3W	0	20200730	233517	200730	B082	T3	E	MYVE	A	M	1650	309	5.99473	1.81607	45.6291	78.5403	41.3542	Fall
SM3W_0+1_0_20200730_233517_000.wav	SM3W	0	20200730	233517	200730	B082	T3	E	MYVE	A	M	1751	101	5.99473	1.64242	45.5581	79.1372	42.6021	Fall
SM3W_0+1_0_20200730_233517_000.wav	SM3W	0	20200730	233517	200730	B082	T3	E	MYVE	A	M	6385	4074	5.99473	2.89729	46.4463	77.2815	42.6408	Fall
SM3W_0+1_0_20200730_233517_000.wav	SM3W	0	20200730	233517	200730	B082	T3	E	MYVE	A	M	6501	116	5.99473	3.25508	45.5881	76.7541	41.3033	Fall
SM3W_0+1_0_20200730_233517_000.wav	SM3W	0	20200730	233517	200730	B082	T3	E	MYVE	A	M	6586	84	5.99473	2.89382	46.1716	77.4057	41.5722	Fall
SM3W_0+1_0_20200730_233517_000.wav	SM3W	0	20200730	233517	200730	B082	T3	E	MYVE	A	M	6648	62	5.99473	3.09702	46.5969	85.2841	42.9933	Fall
SM3W_0+1_0_20200730_233517_000.wav	SM3W	0	20200730	233517	200730	B082	T3	E	MYVE	A	M	6782	136	5.99473	3.89592	45.3904	95.9285	42.9599	Fall
SM3W_0+1_0_20200730_233517_000.wav	SM3W	0	20200730	233517	200730	B082	T3	E	MYVE	A	M	6911	128	5.99473	3.01751	45.6735	83.028	42.1433	Fall
SM3W_0+1_0_20200730_233517_000.wav	SM3W	0	20200730	233517	200730	B082	T3	E	MYVE	A	M	6976	65	5.99473	3.52744	45.5615	85.2074	41.8783	Fall
SM3W_0+1_0_20200730_233517_000.wav	SM3W	0	20200730	233517	200730	B082	T3	E	MYVE	A	M	7054	78	5.99473	3.59256	45.3412	84.8164	41.0562	Fall
SM3W_0+1_0_20200730_233517_000.wav	SM3W	0	20200730	233517	200730	B082	T3	E	MYVE	A	M	7164	111	5.99473	3.97604	45.1311	89.0172	41.5371	Fall
SM3W_0+1_0_20200730_233517_000.wav	SM3W	0	20200730	233517	200730	B082	T3	E	MYVE	A	M	7277	112	5.99473	3.86108	44.8929	83.6503	40.7651	Fall
SM3W_0+1_0_20200730_233517_000.wav	SM3W	0	20200730	233517	200730	B082	T3	E	MYVE	A	M	7352	76	5.99473	4.14765	45.0519	93.4535	41.656	Fall
SM3W_0+1_0_20200730_233517_000.wav	SM3W	0	20200730	233517	200730	B082	T3	E	MYVE	A	M	7434	81	5.99473	3.82456	45.3548	80.7014	40.6159	Fall
SM3W_0+1_0_20200730_233517_000.wav	SM3W	0	20200730	233517	200730	B082	T3	E	MYVE	A	M	7506	73	5.99473	4.00651	44.7012	84.6432	41.1199	Fall
SM3W_0+1_0_20200730_233517_000.wav	SM3W	0	20200730	233517	200730	B082	T3	E	MYVE	A	M	7587	80	5.99473	3.58639	45.5063	76.8678	40.4672	Fall
SM3W_0+1_0_20200730_233517_000.wav	SM3W	0	20200730	233517	200730	B082	T3	E	MYVE	A	M	7661	75	5.99473	3.33921	45.0254	83.7818	41.3418	Fall
SM3W_0+1_0_20200730_233517_000.wav	SM3W	0	20200730	233517	200730	B082	T3	E	MYVE	A	M	7738	76	5.99473	3.12829	45.6167	82.7657	40.8481	Fall
SM3W_0+1_0_20200730_233517_000.wav	SM3W	0	20200730	233517	200730	B082	T3	E	MYVE	A	M	7802	64	5.99473	2.47304	46.6638	83.0748	40.9981	Fall
SM3W_0+1_0_20200730_233517_000.wav	SM3W	0	20200730	233517	200730	B082	T3	E	MYVE	A	M	7854	53	5.99473	2.40528	45.9064	83.6957	40.9895	Fall
SM3W_0+1_0_20200730_233517_000.wav	SM3W	0	20200730	233517	200730	B082	T3	E	MYVE	A	M	7902	47	5.99473	2.0708	46.2846	82.4877	41.1268	Fall
SM3W_0+1_0_20200730_233517_000.wav	SM3W	0	20200730	233517	200730	B082	T3	E	MYVE	A	M	7943	42	5.99473	1.80616	46.046	82.0022	42.3246	Fall
SM3W_0+1_0_20200730_233517_000.wav	SM3W	0	20200730	233517	200730	B082	T3	E	MYVE	A	M	7985	41	5.99473	1.74446	45.4297	81.0037	41.2389	Fall
SM3W_0+1_0_20200730_233517_000.wav	SM3W	0	20200730	233517	200730	B082	T3	E	MYVE	A	M	8026	41	5.99473	1.84805	45.6512	82.219	41.0754	Fall
SM3W_0+1_0_20200730_233517_000.wav	SM3W	0	20200730	233517	200730	B082	T3	E	MYVE	A	M	8069	43	5.99473	1.75494	45.26	81.7514	40.9086	Fall
SM3W_0+1_0_20200730_233517_000.wav	SM3W	0	20200730	233517	200730	B082	T3	E	MYVE	A	M	8113	46	5.99473	1.75917	46.6624	80.8754	42.6849	Fall
SM3W_0+1_0_20200730_233517_000.wav	SM3W	0	20200730	233517	200730	B082	T3	E	MYVE	A	M	8154	39	5.99473	1.69729	45.7585	81.5964	42.4583	Fall
SM3W_0+1_0_20200730_233517_000.wav	SM3W	0	20200730	233517	200730	B082	T3	E	MYVE	A	M	8211	57	5.99473	1.78354	45.2538	83.7233	40.6076	Fall
SM3W_0+1_0_20200730_233517_000.wav	SM3W	0	20200730	233517	200730	B082	T3	E	MYVE	A	M	8416	179	5.99473	1.94057	45.3996	82.5887	41.5723	Fall
SM3W_0+1_0_20200730_233517_000.wav	SM3W	0	20200730	233517	200730	B082	T3	E	MYVE	A	M	8557	141	5.99473	2.19401	44.6164	81.6015	42.301	Fall
SM3W_0+1_0_20200730_233517_000.wav	SM3W	0	20200730	233517	200730	B082	T3	E	MYVE	A	M	8627	69	5.99473	2.08647	45.054	72.7419	42.0716	Fall
SM3W_0+1_0_20200730_233517_000.wav	SM3W	0	20200730	233517	200730	B082	T3	E	MYVE	A	M	8728	102	5.99473	2.08614	45.7869	63.2146	45.7516	Fall
SM3W_0+1_0_20200730_233517_000.wav	SM3W	0	20200730	233517	200730	B082	T3	E	MYVE	A	M	8832	103	5.99473	2.13531	44.7532	72.7849	43.2508	Fall
SM3W_0+1_0_20200730_233517_000.wav	SM3W	0	20200730	233517	200730	B082	T3	E	MYVE	A	M	8899	67	5.99473	2.02803	45.3766	66.4534	42.3806	Fall
SM3W_0+1_0_20200730_233517_000.wav	SM3W	0	20200730	233517	200730	B082	T3	E	MYVE	A	M	8961	62	5.99473	1.98301	44.875	63.4231	42.1034	Fall
SM3W_0+1_0_20200730_233517_000.wav	SM3W	0	20200730	233517	200730	B082	T3	E	MYVE	A	M	10008	1047	5.99473	1.71221	52.5979	76.937	43.8034	Fall
SM3W_0+1_0_20200730_233517_000.wav	SM3W	0	20200730	233517	200730	B082	T3	E	MYVE	A	M	10077	70	5.99473	2.04375	45.629	82.0021	41.9295	Fall
SM3W_0+1_0_20200730_233517_000.wav	SM3W	0	20200730	233517	200730	B082	T3	E	MYVE	A	M	10155	78	5.99473	2.33504	45.7839	81.6616	41.8276	Fall
SM3W_0+1_0_20200730_233517_000.wav	SM3W	0	20200730	233517	200730	B082	T3	E	MYVE	A	M	10277	121	5.99473	2.33425	45.7075	78.3313	41.8921	Fall
SM3W_0+1_0_20200730_233517_000.wav	SM3W	0	20200730	233517	200730	B082	T3	E	MYVE	A	M	10347	70	5.99473	2.5809	46.6985	81.9564	42.3836	Fall
SM3W_0+1_0_20200730_233517_000.wav	SM3W	0	20200730	233517	200730	B082	T3	E	MYVE	A	M	10421	74	5.99473	2.34166	45.9014	76.2005	41.1699	Fall
SM3W_0+1_0_20200730_233517_000.wav	SM3W	0	20200730	233517	200730	B082	T3	E	MYVE	A	M	10521	100	5.99473	2.23975	46.0077	77.43	42.3218	Fall
SM3W_0+1_0_20200730_233517_000.wav	SM3W	0	20200730	233517	200730	B082	T3	E	MYVE	A	M	10608	86	5.99473	2.20706	45.0956	78.1097	41.6203	Fall
SM3W_0+1_0_20200730_233517_000.wav	SM3W	0	20200730	233517	200730	B082	T3	E	MYVE	A	M	10712	104	5.99473	2.18256	44.8513	79.4853	41.5992	Fall
SM3W_0+1_0_20200730_233517_000.wav	SM3W	0	20200730	233517	200730	B082	T3	E	MYVE	A	M	10827	116	5.99473	2.14457	44.5796	78.3207	41.3194	Fall
SM3W_0+1_0_20200730_233517_000.wav	SM3W	0	20200730	233517	200730	B082	T3	E	MYVE	A	M	10938	111	5.99473	2.17706	45.0591	76.4645	41.0392	Fall
SM3W_0+1_0_20200730_233517_000.wav	SM3W	0	20200730	233517	200730	B082	T3	E	MYVE	A	M	11013	75	5.99473	2.29674	44.8615	77.2628	42.6577	Fall
SM3W_0+1_0_20200730_233530_000.wav	SM3W	0	20200730	233530	200730	B082	T3	E	MYVE	A	M	440	0	3.25975	2.42526	45.9965	80.248	41.8345	Fall
SM3W_0+1_0_20200730_233530_000.wav	SM3W	0	20200730	233530	200730	B082	T3	E	MYVE	A	M	554	113	3.25975	2.27089	46.2235	79.5629	41.4506	Fall
SM3W_0+1_0_20200730_233530_000.wav	SM3W	0	20200730	233530	200730	B082	T3	E	MYVE	A	M	676	123	3.25975	2.91369	47.4198	83.8265	42.2926	Fall
SM3W_0+1_0_20200730_233530_000.wav	SM3W	0	20200730	233530	200730	B082	T3	E	MYVE	A	M	782	106	3.25975	2.55502	46.1999	82.9154	41.746	Fall
SM3W_0+1_0_20200730_233530_000.wav	SM3W	0	20200730	233530	200730	B082	T3	E	MYVE	A	M	908	126	3.25975	2.79772	47.451	85.6597	43.0528	Fall
SM3W_0+1_0_20200730_233530_000.wav	SM3W	0	20200730	233530	200730	B082	T3	E	MYVE	A	M	1022	114	3.25975	2.63933	46.5227	84.6683	41.9264	Fall
SM3W_0+1_0_20200730_233530_000.wav	SM3W	0	20200730	233530	200730	B082	T3	E	MYVE	A	M	1072	50	3.25975	2.2761	46.4957	84.5173	42.5095	Fall
SM3W_0+1_0_20200730_233530_000.wav	SM3W	0	20200730	233530	200730	B082	T3	E	MYVE	A	M	1125	53	3.25975	2.34292	46.8457	85.015	42.6963	Fall
SM3W_0+1_0_20200730_233530_000.wav	SM3W	0	20200730	233530	200730	B082	T3	E	MYVE	A	M	1193	68	3.25975	2.32972	45.7546	76.9171	42.8373	Fall
SM3W_0+1_0_20200730_233530_000.wav	SM3W	0	20200730	233530	200730	B082	T3	E	MYVE	A	M	3162	1899	3.25975	2.58401	45.4354	80.0309	41.6378	Fall
SM3W_0+1_0_20200730_233530_000.wav	SM3W	0	20200730	233530	200730	B082	T3	E	MYVE	A	M	3230	67	3.25975	2.3672	46.1719	83.9953	42.0407	Fall
SM3W_0+1_0_20200730_233530_000.wav	SM3W	0	20200730	233530	200730	B082	T3	E	MYVE	A	M	3332	102	3.25975	2.22958	46.1557	84.7541	41.6881	Fall
SM3W_0+1_0_20200730_233530_000.wav	SM3W	0	20200730	233530	200730	B082	T3	E	MYVE	A	M	3452	120	3.25975	2.39547	46.1257	86.5151	41.3187	Fall
SM3W_0+1_0_20200730_233530_000.wav	SM3W	0	20200730	233530	200730	B082	T3	E	MYVE	A	M	3554	104	3.25975	2.27639	46.8763	85.6988	42.1639	Fall
SM3W_0+1_0_20200730_233530_000.wav	SM3W	0	20200730	233530	200730	B082	T3	E	MYVE	A	M	3608	53	3.25975	2.04988	45.7861	85.3492	42.5326	Fall
SM3W_0+1_0_20200730_233530_000.wav	SM3W	0	20200730	233530	200730	B082	T3	E	MYVE	A	M	3683	76	3.25975	2.29798	46.3391	84.695	42.3166	Fall
SM3W_0+1_0_20200730_233530_000.wav	SM3W	0	20200730	233530	200730	B082	T3	E	MYVE	A	M	3760	77	3.25975	2.29783	47.0919	85.2981	42.6667	Fall
SM3W_0+1_0_20200730_233530_000.wav	SM3W	0	20200730	233530	200730	B082	T3	E	MYVE	A	M	3825	63	3.25975	2.15505	46.5932	84.544	41.9479	Fall
SM3W_0+1_0_20200730_233530_000.wav	SM3W	0	20200730	233530	200730	B082	T3	E	MYVE	A	M	3882	58	3.25975	2.14051	46.1518	85.1948	41.8412	Fall
SM3W_0+1_0_20200730_233530_000.wav	SM3W	0	20200730	233530	200730	B082	T3	E	MYVE	A	M	3932	51	3.25975	2.0563	46.5153	83.7438	41.2049	Fall
SM3W_0+1_0_20200730_233530_000.wav	SM3W	0	20200730	233530	200730	B082	T3	E	MYVE	A	M	4000	68	3.25975	2.13868	46.7485	84.3078	41.3787	Fall
SM3W_0+1_0_20200730_233530_000.wav	SM3W	0	20200730	233530	200730	B082	T3	E	MYVE	A	M	4076	74	3.25975	1.92372	45.5805	84.3861	40.5401	Fall
SM3W_0+1_0_20200730_233530_000.wav	SM3W	0	20200730	233530	200730	B082	T3	E	MYVE	A	M	4174	98	3.25975	1.79437	45.3095	83.2258	40.887	Fall
SM3W_0+1_0_20200730_233530_000.wav	SM3W	0	20200730	233530	200730	B082	T3	E	MYVE	A	M	4231	57	3.25975	1.66456	45.8418	81.6501	42.4569	Fall
SM3W_0+1_0_20200730_233530_000.wav	SM3W	0	20200730	233530	200730	B082	T3	E	MYVE	A	M	9385	4379	3.25975	2.01253	47.3415	81.0385	41.9064	Fall
SM3W_0+1_0_20200730_233530_000.wav	SM3W	0	20200730	233530	200730	B082	T3	E	MYVE	A	M	9675	291	3.25975	2.27464	47.3657	78.5222	42.12	Fall
SM3W_0+1_0_20200730_233530_000.wav	SM3W	0	20200730	233530	200730	B082	T3	E	MYVE	A	M	9913	238	3.25975	2.88968	43.7943	79.7988	40.8546	Fall
SM3W_0+1_0_20200730_233530_000.wav	SM3W	0	20200730	233530	200730	B082	T3	E	MYVE	A	M	10023	110	3.25975	3.20051	45.3244	80.6374	41.2257	Fall
SM3W_0+1_0_20200730_233530_000.wav	SM3W	0	20200730	233530	200730	B082	T3	E	MYVE	A	M	10136	113	3.25975	3.28334	45.2013	82.2627	41.7937	Fall
SM3W_0+1_0_20200730_233530_000.wav	SM3W	0	20200730	233530	200730	B082	T3	E	MYVE	A	M	10208	72	3.25975	3.27663	44.8571	81.7271	41.855	Fall
SM3W_0+1_0_20200730_233530_000.wav	SM3W	0	20200730	233530	200730	B082	T3	E	MYVE	A	M	10357	148	3.25975	2.68511	44.984	60.9982	41.7998	Fall
SM3W_0+1_0_20200730_233530_000.wav	SM3W	0	20200730	233530	200730	B082	T3	E	MYVE	A	M	10419	62	3.25975	3.55911	44.7597	80.794	41.9295	Fall
SM3W_0+1_0_20200730_233530_000.wav	SM3W	0	20200730	233530	200730	B082	T3	E	MYVE	A	M	10506	87	3.25975	2.69428	45.1387	56.9896	41.741	Fall
SM3W_0+1_0_20200730_233530_000.wav	SM3W	0	20200730	233530	200730	B082	T3	E	MYVE	A	M	10592	86	3.25975	2.50512	44.5342	56.1324	41.7979	Fall
SM3W_0+1_0_20200730_233530_000.wav	SM3W	0	20200730	233530	200730	B082	T3	E	MYVE	A	M	10680	89	3.25975	2.67452	44.3908	59.5759	42.2518	Fall
SM3W_0+1_0_20200730_233530_000.wav	SM3W	0	20200730	233530	200730	B082	T3	E	MYVE	A	M	10798	118	3.25975	2.84522	44.5965	60.7917	42.0406	Fall
SM3W_0+1_0_20200730_233530_000.wav	SM3W	0	20200730	233530	200730	B082	T3	E	MYVE	A	M	12017	1219	3.25975	2.84463	45.9682	77.2884	42.041	Fall
SM3W_0+1_0_20200730_233530_000.wav	SM3W	0	20200730	233530	200730	B082	T3	E	MYVE	A	M	12213	197	3.25975	2.95813	46.001	76.9816	41.6937	Fall
SM3W_0+1_0_20200730_233530_000.wav	SM3W	0	20200730	233530	200730	B082	T3	E	MYVE	A	M	12283	70	3.25975	3.15634	46.1926	81.6004	42.3895	Fall
SM3W_0+1_0_20200730_233530_000.wav	SM3W	0	20200730	233530	200730	B082	T3	E	MYVE	A	M	12359	76	3.25975	3.6781	44.9902	82.3185	41.3935	Fall
SM3W_0+1_0_20200730_233530_000.wav	SM3W	0	20200730	233530	200730	B082	T3	E	MYVE	A	M	12439	80	3.25975	3.08298	45.9496	79.1048	41.2628	Fall
SM3W_0+1_0_20200730_233530_000.wav	SM3W	0	20200730	233530	200730	B082	T3	E	MYVE	A	M	12537	98	3.25975	3.188	45.8418	78.7249	40.8374	Fall
SM3W_0+1_0_20200730_233530_000.wav	SM3W	0	20200730	233530	200730	B082	T3	E	MYVE	A	M	12649	111	3.25975	2.84082	44.6383	72.5173	41.5058	Fall
SM3W_0+1_0_20200730_233530_000.wav	SM3W	0	20200730	233530	200730	B082	T3	E	MYVE	A	M	18261	5613	3.25975	2.07087	44.9182	67.3914	42.1714	Fall
SM3W_0+1_0_20200730_233530_000.wav	SM3W	0	20200730	233530	200730	B082	T3	E	MYVE	A	M	18440	179	3.25975	2.42898	46.0902	80.9458	41.9019	Fall
SM3W_0+1_0_20200730_233530_000.wav	SM3W	0	20200730	233530	200730	B082	T3	E	MYVE	A	M	18527	88	3.25975	2.43753	46.4199	75.8605	41.6118	Fall
SM3W_0+1_0_20200730_233530_000.wav	SM3W	0	20200730	233530	200730	B082	T3	E	MYVE	A	M	18610	83	3.25975	2.52739	46.3409	75.3382	41.4852	Fall
SM3W_0+1_0_20200730_233530_000.wav	SM3W	0	20200730	233530	200730	B082	T3	E	MYVE	A	M	18668	57	3.25975	2.83278	46.9243	83.2634	43.0016	Fall
SM3W_0+1_0_20200730_233530_000.wav	SM3W	0	20200730	233530	200730	B082	T3	E	MYVE	A	M	18737	70	3.25975	2.89683	46.9331	77.7362	41.9665	Fall
SM3W_0+1_0_20200730_233530_000.wav	SM3W	0	20200730	233530	200730	B082	T3	E	MYVE	A	M	18828	90	3.25975	3.17366	46.6756	83.6361	42.2582	Fall
SM3W_0+1_0_20200730_233530_000.wav	SM3W	0	20200730	233530	200730	B082	T3	E	MYVE	A	M	18877	49	3.25975	2.86708	46.2057	80.9274	42.1954	Fall
SM3W_0+1_0_20200730_233530_000.wav	SM3W	0	20200730	233530	200730	B082	T3	E	MYVE	A	M	18932	55	3.25975	3.14816	45.753	82.303	42.6584	Fall
SM3W_0+1_0_20200730_233530_000.wav	SM3W	0	20200730	233530	200730	B082	T3	E	MYVE	A	M	19020	88	3.25975	3.49333	45.2153	82.8061	42.3689	Fall
SM3W_0+1_0_20200730_233530_000.wav	SM3W	0	20200730	233530	200730	B082	T3	E	MYVE	A	M	19084	64	3.25975	3.44637	44.9872	82.3168	42.5816	Fall
SM3W_0+1_0_20200730_233530_000.wav	SM3W	0	20200730	233530	200730	B082	T3	E	MYVE	A	M	19155	72	3.25975	3.80019	45.2736	81.7939	42.19	Fall
SM3W_0+1_0_20200730_233530_000.wav	SM3W	0	20200730	233530	200730	B082	T3	E	MYVE	A	M	19237	82	3.25975	3.62384	45.7367	81.235	42.551	Fall
SM3W_0+1_0_20200730_233530_000.wav	SM3W	0	20200730	233530	200730	B082	T3	E	MYVE	A	M	19319	81	3.25975	3.34037	44.8375	69.3337	41.1373	Fall
SM3W_0+1_0_20200730_233530_000.wav	SM3W	0	20200730	233530	200730	B082	T3	E	MYVE	A	M	19393	73	3.25975	3.1031	44.5782	67.6164	41.168	Fall
SM3W_0+1_0_20200730_233530_000.wav	SM3W	0	20200730	233530	200730	B082	T3	E	MYVE	A	M	19444	42	3.25975	3.31802	44.1717	80.7633	38.9748	Fall
SM3W_0+1_0_20200730_233530_000.wav	SM3W	0	20200730	233530	200730	B082	T3	E	MYVE	A	M	19637	192	3.25975	3.02886	44.2089	67.5958	41.9854	Fall
SM3M_0+1_0_20200730_233550_000.wav	SM3M	0	20200730	233550	200730	B082	T3	E	MYVE	A	M	795	0	9.97791	3.06128	44.4483	63.9015	42.1279	Fall
SM3M_0+1_0_20200730_233550_000.wav	SM3M	0	20200730	233550	200730	B082	T3	E	MYVE	A	M	907	112	9.97791	3.02839	44.0442	65.0147	41.9034	Fall
SM3M_0+1_0_20200730_233550_000.wav	SM3M	0	20200730	233550	200730	B082	T3	E	MYVE	A	M	985	77	9.97791	3.31538	45.227	72.8324	42.5573	Fall
SM3M_0+1_0_20200730_233550_000.wav	SM3M	0	20200730	233550	200730	B082	T3	E	MYVE	A	M	1151	86	9.97791	3.52183	44.9459	75.3008	44.9435	Fall
SM3M_0+1_0_20200730_233550_000.wav	SM3M	0	20200730	233550	200730	B082	T3	E	MYVE	A	M	1267	119	9.97791	6.24394	51.4154	85.6418	43.5034	Fall
SM3M_0+1_0_20200730_233550_000.wav	SM3M	0	20200730	233550	200730	B082	T3	E	MYVE	A	M	1338	68	9.97791	3.36601	45.8948	78.3508	42.4257	Fall
SM3M_0+1_0_20200730_233550_000.wav	SM3M	0	20200730	233550	200730	B082	T3	E	MYVE	A	M	1436	101	9.97791	6.35003	51.7117	86.206	42.4104	Fall
SM3M_0+1_0_20200730_233550_000.wav	SM3M	0	20200730	233550	200730	B082	T3	E	MYVE	A	M	1502	63	9.97791	3.34907	45.5963	73.537	43.3707	Fall
SM3M_0+1_0_20200730_233550_000.wav	SM3M	0	20200730	233550	200730	B082	T3	E	MYVE	A	M	1584	83	9.97791	3.66432	44.8678	75.8088	44.1214	Fall
SM3M_0+1_0_20200730_233550_000.wav	SM3M	0	20200730	233550	200730	B082	T3	E	MYVE	A	M	1671	87	9.97791	3.37979	45.1241	72.8137	41.9931	Fall
SM3M_0+1_0_20200730_233550_000.wav	SM3M	0	20200730	233550	200730	B082	T3	E	MYVE	A	M	1776	104	9.97791	2.55805	44.9623	56.1777	42.6367	Fall
SM3M_0+1_0_20200730_233550_000.wav	SM3M	0	20200730	233550	200730	B082	T3	E	MYVE	A	M	1912	136	9.97791	2.04284	48.124	55.1613	44.6009	Fall
SM3M_0+1_0_20200730_233550_000.wav	SM3M	0	20200730	233550	200730	B082	T3	E	MYVE	A	M	2052	140	9.97791	2.32599	44.6813	56.9137	42.509	Fall
SM3M_0+1_0_20200730_233550_000.wav	SM3M	0	20200730	233550	200730	B082	T3	E	MYVE	A	M	2946	895	9.97791	2.61875	46.7303	73.3884	42.9809	Fall
SM3M_0+1_0_20200730_233550_000.wav	SM3M	0	20200730	233550	200730	B082	T3	E	MYVE	A	M	3007	64	9.97791	6.05977	49.2474	86.1043	41.9202	Fall
SM3M_0+1_0_20200730_233550_000.wav	SM3M	0	20200730	233550	200730	B082	T3	E	MYVE	A	M	3073	63	9.97791	2.81749	46.3557	74.0704	42.1313	Fall
SM3M_0+1_0_20200730_233550_000.wav	SM3M	0	20200730	233550	200730	B082	T3	E	MYVE	A	M	3145	75	9.97791	5.84293	51.4712	85.6717	42.1029	Fall
SM3M_0+1_0_20200730_233550_000.wav	SM3M	0	20200730	233550	200730	B082	T3	E	MYVE	A	M	3206	58	9.97791	3.01899	45.5105	71.6042	42.0915	Fall
SM3M_0+1_0_20200730_233550_000.wav	SM3M	0	20200730	233550	200730	B082	T3	E	MYVE	A	M	3265	59	9.97791	3.19841	45.6302	74.4889	42.0883	Fall
SM3M_0+1_0_20200730_233550_000.wav	SM3M	0	20200730	233550	200730	B082	T3	E	MYVE	A	M	3351	85	9.97791	3.09165	44.8454	67.4191	42.045	Fall
SM3M_0+1_0_20200730_233550_000.wav	SM3M	0	20200730	233550	200730	B082	T3	E	MYVE	A	M	3421	71	9.97791	3.13778	45.0402	68.8151	41.8191	Fall
SM3M_0+1_0_20200730_233550_000.wav	SM3M	0	20200730	233550	200730	B082	T3	E	MYVE	A	M	3491	70	9.97791	3.21517	45.0509	66.3257	42.08	Fall
SM3M_0+1_0_20200730_233550_000.wav	SM3M	0	20200730	233550	200730	B082	T3	E	MYVE	A	M	3555	64	9.97791	2.78271	45.3679	68.7724	41.2119	Fall
SM3M_0+1_0_20200730_233550_000.wav	SM3M	0	20200730	233550	200730	B082	T3	E	MYVE	A	M	3626	70	9.97791	2.99443	44.7894	67.0685	42.2803	Fall
SM3M_0+1_0_20200730_233550_000.wav	SM3M	0	20200730	233550	200730	B082	T3	E	MYVE	A	M	3701	76	9.97791	2.92978	45.1055	65.6008	42.1801	Fall
SM3M_0+1_0_20200730_233550_000.wav	SM3M	0	20200730	233550	200730	B082	T3	E	MYVE	A	M	3770	72	9.97791	6.01996	49.1166	86.4258	42.8921	Fall
SM3M_0+1_0_20200730_233550_000.wav	SM3M	0	20200730	233550	200730	B082	T3	E	MYVE	A	M	3843	69	9.97791	2.44575	46.0823	67.4358	42.4117	Fall
SM3M_0+1_0_20200730_233550_000.wav	SM3M	0	20200730	233550	200730	B082	T3	E	MYVE	A	M	3921	79	9.97791	2.28406	45.7676	67.5892	44.6342	Fall
SM3M_0+1_0_20200730_233550_000.wav	SM3M	0	20200730	233550	200730	B082	T3	E	MYVE	A	M	3995	75	9.97791	2.17127	46.459	68.7404	42.6665	Fall
SM3M_0+1_0_20200730_233550_000.wav	SM3M	0	20200730	233550	200730	B082	T3	E	MYVE	A	M	4074	78	9.97791	1.87083	47.3147	67.6489	45.5581	Fall
SM3M_0+1_0_20200730_233550_000.wav	SM3M	0	20200730	233550	200730	B082	T3	E	MYVE	A	M	4142	68	9.97791	1.98707	47.2564	72.3063	42.799	Fall
SM3M_0+1_0_20200730_233550_000.wav	SM3M	0	20200730	233550	200730	B082	T3	E	MYVE	A	M	4275	132	9.97791	1.71395	45.5491	68.3592	42.9208	Fall
SM3M_0+1_0_20200730_233550_000.wav	SM3M	0	20200730	233550	200730	B082	T3	E	MYVE	A	M	4332	59	9.97791	1.79888	47.1048	69.6536	44.617	Fall
SM3M_0+1_0_20200730_233550_000.wav	SM3M	0	20200730	233550	200730	B082	T3	E	MYVE	A	M	4494	55	9.97791	1.92787	49.1744	72.2541	43.4184	Fall
SM3M_0+1_0_20200730_233550_000.wav	SM3M	0	20200730	233550	200730	B082	T3	E	MYVE	A	M	4555	63	9.97791	1.82029	46.8568	71.2655	45.1459	Fall
SM3M_0+1_0_20200730_233550_000.wav	SM3M	0	20200730	233550	200730	B082	T3	E	MYVE	A	M	5106	71	9.97791	1.62383	46.3981	72.6672	42.8217	Fall
SM3M_0+1_0_20200730_233550_000.wav	SM3M	0	20200730	233550	200730	B082	T3	E	MYVE	A	M	5233	35	9.97791	1.62997	47.342	75.4564	43.41	Fall
SM3M_0+1_0_20200730_233550_000.wav	SM3M	0	20200730	233550	200730	B082	T3	E	MYVE	A	M	5286	54	9.97791	1.62225	46.6653	75.3989	42.8145	Fall
SM3M_0+1_0_20200730_233550_000.wav	SM3M	0	20200730	233550	200730	B082	T3	E	MYVE	A	M	5375	50	9.97791	1.69818	47.0134	83.9007	43.2246	Fall
SM3M_0+1_0_20200730_233550_000.wav	SM3M	0	20200730	233550	200730	B082	T3	E	MYVE	A	M	5409	34	9.97791	1.71594	46.892	79.3256	43.3703	Fall
SM3M_0+1_0_20200730_233550_000.wav	SM3M	0	20200730	233550	200730	B082	T3	E	MYVE	A	M	5479	70	9.97791	1.79374	46.6129	79.0137	42.4562	Fall
SM3M_0+1_0_20200730_233550_000.wav	SM3M	0	20200730	233550	200730	B082	T3	E	MYVE	A	M	5580	101	9.97791	1.81592	46.3797	77.3237	41.989	Fall
SM3M_0+1_0_20200730_233550_000.wav	SM3M	0	20200730	233550	200730	B082	T3	E	MYVE	A	M	5763	59	9.97791	2.07417	46.4945	81.7276	42.2958	Fall
SM3M_0+1_0_20200730_233550_000.wav	SM3M	0	20200730	233550	200730	B082	T3	E	MYVE	A	M	5827	63	9.97791	1.9372	48.7312	82.5661	44.4726	Fall
SM3W_0+1_1_20200730_233556_000.wav	SM3W	1	20200730	233556	200730	B082	T3	E	MYVE	A	M	2057	179	5.02427	1.92056	46.9819	70.0704	42.7018	Fall
SM3W_0+1_1_20200730_233556_000.wav	SM3W	1	20200730	233556	200730	B082	T3	E	MYVE	A	M	2163	109	5.02427	2.9253	47.7625	82.3654	41.5753	Fall
SM3W_0+1_1_20200730_233556_000.wav	SM3W	1	20200730	233556	200730	B082	T3	E	MYVE	A	M	2255	92	5.02427	2.69938	49.1806	78.2132	41.8834	Fall
SM3W_0+1_1_20200730_233556_000.wav	SM3W	1	20200730	233556	200730	B082	T3	E	MYVE	A	M	2352	97	5.02427	3.01927	48.0208	84.6145	41.5334	Fall
SM3W_0+1_1_20200730_233556_000.wav	SM3W	1	20200730	233556	200730	B082	T3	E	MYVE	A	M	2446	94	5.02427	2.74401	46.8626	79.1712	41.3605	Fall
SM3W_0+1_1_20200730_233556_000.wav	SM3W	1	20200730	233556	200730	B082	T3	E	MYVE	A	M	2543	98	5.02427	2.91859	47.2608	81.884	42.1512	Fall
SM3W_0+1_1_20200730_233556_000.wav	SM3W	1	20200730	233556	200730	B082	T3	E	MYVE	A	M	2637	94	5.02427	2.72033	46.984	78.8857	42.4631	Fall
SM3W_0+1_1_20200730_233556_000.wav	SM3W	1	20200730	233556	200730	B082	T3	E	MYVE	A	M	2702	63	5.02427	2.52006	46.7456	68.9543	43.5057	Fall
SM3W_0+1_1_20200730_233556_000.wav	SM3W	1	20200730	233556	200730	B082	T3	E	MYVE	A	M	2760	59	5.02427	2.70215	45.7414	65.9019	42.2165	Fall
SM3W_0+1_1_20200730_233556_000.wav	SM3W	1	20200730	233556	200730	B082	T3	E	MYVE	A	M	2838	79	5.02427	3.07641	45.633	81.6801	43.6925	Fall
SM3W_0+1_1_20200730_233556_000.wav	SM3W	1	20200730	233556	200730	B082	T3	E	MYVE	A	M	2938	99	5.02427	2.54849	45.6549	65.36	41.7199	Fall
SM3W_0+1_1_20200730_233556_000.wav	SM3W	1	20200730	233556	200730	B082	T3	E	MYVE	A	M	3048	110	5.02427	2.33986	45.213	57.2778	41.2694	Fall
SM3W_0+1_1_20200730_233556_000.wav	SM3W	1	20200730	233556	200730	B082	T3	E	MYVE	A	M	3111	63	5.02427	2.25172	46.269	58.0897	43.2299	Fall
SM3W_0+1_1_20200730_233556_000.wav	SM3W	1	20200730	233556	200730	B082	T3	E	MYVE	A	M	3177	66	5.02427	2.5245	44.0078	57.7583	41.2999	Fall
SM3W_0+1_1_20200730_233556_000.wav	SM3W	1	20200730	233556	200730	B082	T3	E	MYVE	A	M	3267	90	5.02427	2.10095	45.674	57.5853	45.2816	Fall
SM3W_0+1_1_20200730_233556_000.wav	SM3W	1	20200730	233556	200730	B082	T3	E	MYVE	A	M	3372	106	5.02427	2.83958	45.311	62.903	42.8353	Fall
SM3W_0+1_1_20200730_233556_000.wav	SM3W	1	20200730	233556	200730	B082	T3	E	MYVE	A	M	3500	128	5.02427	2.1937	44.806	55.6351	43.6319	Fall
SM3W_0+1_1_20200730_233556_000.wav	SM3W	1	20200730	233556	200730	B082	T3	E	MYVE	A	M	3594	94	5.02427	2.65959	44.4819	60.7454	42.9166	Fall
SM3W_0+1_1_20200730_233556_000.wav	SM3W	1	20200730	233556	200730	B082	T3	E	MYVE	A	M	3924	330	5.02427	2.24808	44.106	53.1078	43.161	Fall
SM3W_0+1_1_20200730_233556_000.wav	SM3W	1	20200730	233556	200730	B082	T3	E	MYVE	A	M	3985	61	5.02427	1.98507	44.4454	53.663	43.4607	Fall
SM3M__1__1_20200730_233602_000.wav	SM3M	1	20200730	233602	200730	B082	T3	E	MYVE	A	M	384	383	12.2756	1.69675	45.9201	77.4118	42.7693	Fall
SM3M__1__1_20200730_233602_000.wav	SM3M	1	20200730	233602	200730	B082	T3	E	MYVE	A	M	439	57	12.2756	2.25169	46.319	84.1143	42.6403	Fall
SM3M__1__1_20200730_233602_000.wav	SM3M	1	20200730	233602	200730	B082	T3	E	MYVE	A	M	503	63	12.2756	1.84569	45.3321	83.4856	41.8197	Fall
SM3M__1__1_20200730_233602_000.wav	SM3M	1	20200730	233602	200730	B082	T3	E	MYVE	A	M	534	31	12.2756	1.86416	46.1219	82.0408	42.4219	Fall
SM3M__1__1_20200730_233602_000.wav	SM3M	1	20200730	233602	200730	B082	T3	E	MYVE	A	M	628	91	12.2756	1.78074	46.1513	70.1372	42.0921	Fall
SM3M__1__1_20200730_233602_000.wav	SM3M	1	20200730	233602	200730	B082	T3	E	MYVE	A	M	727	99	12.2756	2.28911	46.0159	83.1783	41.5105	Fall
SM3M__1__1_20200730_233602_000.wav	SM3M	1	20200730	233602	200730	B082	T3	E	MYVE	A	M	789	62	12.2756	1.81654	46.3395	73.1669	43.3122	Fall
SM3M__1__1_20200730_233602_000.wav	SM3M	1	20200730	233602	200730	B082	T3	E	MYVE	A	M	867	78	12.2756	2.20697	45.7312	82.4898	41.5882	Fall
SM3M__1__1_20200730_233602_000.wav	SM3M	1	20200730	233602	200730	B082	T3	E	MYVE	A	M	954	87	12.2756	2.34033	46.1889	87.1327	42.6837	Fall
SM3M__1__1_20200730_233602_000.wav	SM3M	1	20200730	233602	200730	B082	T3	E	MYVE	A	M	1033	79	12.2756	2.22206	45.1444	86.4296	41.5856	Fall
SM3M__1__1_20200730_233602_000.wav	SM3M	1	20200730	233602	200730	B082	T3	E	MYVE	A	M	1101	68	12.2756	2.135	45.423	87.0005	43.1078	Fall
SM3M__1__1_20200730_233602_000.wav	SM3M	1	20200730	233602	200730	B082	T3	E	MYVE	A	M	1188	44	12.2756	2.0469	44.9409	87.5109	42.5517	Fall
SM3M__1__1_20200730_233602_000.wav	SM3M	1	20200730	233602	200730	B082	T3	E	MYVE	A	M	1233	47	12.2756	1.83289	54.4415	87.9103	42.6964	Fall
SM3M__1__1_20200730_233602_000.wav	SM3M	1	20200730	233602	200730	B082	T3	E	MYVE	A	M	1284	49	12.2756	1.8331	53.4772	86.2823	42.3962	Fall
SM3M__1__1_20200730_233602_000.wav	SM3M	1	20200730	233602	200730	B082	T3	E	MYVE	A	M	1322	41	12.2756	1.76678	53.7698	86.3857	42.4246	Fall
SM3M__1__1_20200730_233602_000.wav	SM3M	1	20200730	233602	200730	B082	T3	E	MYVE	A	M	1382	58	12.2756	1.79999	45.2987	84.9895	42.1927	Fall
SM3M__1__1_20200730_233602_000.wav	SM3M	1	20200730	233602	200730	B082	T3	E	MYVE	A	M	1417	36	12.2756	1.60963	54.8289	86.3749	43.0865	Fall
SM3W_0+1_0_20200730_234245_000.wav	SM3W	0	20200730	234245	200730	B082	T2	E	MYVE	A	M	1	0	9.69585	2.10625	44.2908	52.5335	40.5321	Fall
SM3W_0+1_0_20200730_234245_000.wav	SM3W	0	20200730	234245	200730	B082	T2	E	MYVE	A	M	71	58	9.69585	3.21955	46.7778	80.7194	44.3953	Fall
SM3W_0+1_0_20200730_234245_000.wav	SM3W	0	20200730	234245	200730	B082	T2	E	MYVE	A	M	137	66	9.69585	3.86172	43.5331	81.7384	40.2836	Fall
SM3W_0+1_0_20200730_234245_000.wav	SM3W	0	20200730	234245	200730	B082	T2	E	MYVE	A	M	226	89	9.69585	3.55218	43.397	67.8192	39.4833	Fall
SM3W_0+1_0_20200730_234245_000.wav	SM3W	0	20200730	234245	200730	B082	T2	E	MYVE	A	M	292	52	9.69585	3.55741	43.8339	81.4212	39.997	Fall
SM3W_0+1_0_20200730_234245_000.wav	SM3W	0	20200730	234245	200730	B082	T2	E	MYVE	A	M	362	68	9.69585	2.05253	44.85	52.4012	40.907	Fall
SM3W_0+1_0_20200730_234245_000.wav	SM3W	0	20200730	234245	200730	B082	T2	E	MYVE	A	M	452	90	9.69585	2.67806	43.8433	64.728	39.6886	Fall
SM3W_0+1_0_20200730_234245_000.wav	SM3W	0	20200730	234245	200730	B082	T2	E	MYVE	A	M	505	54	9.69585	2.75103	46.4286	79.3465	39.4251	Fall
SM3W_0+1_0_20200730_234245_000.wav	SM3W	0	20200730	234245	200730	B082	T2	E	MYVE	A	M	699	117	9.69585	2.27813	43.9826	72.687	41.1825	Fall
SM3W_0+1_0_20200730_234245_000.wav	SM3W	0	20200730	234245	200730	B082	T2	E	MYVE	A	M	869	58	9.69585	2.08303	44.5098	80.511	40.3852	Fall
SM3W_0+1_0_20200730_234245_000.wav	SM3W	0	20200730	234245	200730	B082	T2	E	MYVE	A	M	2362	1129	9.69585	2.37159	45.7727	59.9464	40.4124	Fall
SM3W_0+1_0_20200730_234245_000.wav	SM3W	0	20200730	234245	200730	B082	T2	E	MYVE	A	M	2710	347	9.69585	2.412	42.3218	54.8933	39.8981	Fall
SM3W_0+1_0_20200730_234245_000.wav	SM3W	0	20200730	234245	200730	B082	T2	E	MYVE	A	M	2799	90	9.69585	2.9745	43.9313	67.1399	40.6113	Fall
SM3W_0+1_0_20200730_234245_000.wav	SM3W	0	20200730	234245	200730	B082	T2	E	MYVE	A	M	3392	141	9.69585	2.8367	46.3026	81.4057	39.9843	Fall
SM3W_0+1_0_20200730_234245_000.wav	SM3W	0	20200730	234245	200730	B082	T2	E	MYVE	A	M	3487	97	9.69585	2.79798	46.1582	83.8096	41.6371	Fall
SM3W_0+1_0_20200730_234245_000.wav	SM3W	0	20200730	234245	200730	B082	T2	E	MYVE	A	M	3701	113	9.69585	2.84816	45.9003	84.9474	40.7594	Fall
SM3W_0+1_0_20200730_234245_000.wav	SM3W	0	20200730	234245	200730	B082	T2	E	MYVE	A	M	3836	76	9.69585	3.18717	46.6157	85.6886	41.9192	Fall
SM3W_0+1_0_20200730_234245_000.wav	SM3W	0	20200730	234245	200730	B082	T2	E	MYVE	A	M	3948	111	9.69585	3.08926	46.5259	88.6265	42.7038	Fall
SM3W_0+1_0_20200730_234245_000.wav	SM3W	0	20200730	234245	200730	B082	T2	E	MYVE	A	M	4016	68	9.69585	2.79716	46.6629	87.7255	45.9012	Fall
SM3W_0+1_0_20200730_234245_000.wav	SM3W	0	20200730	234245	200730	B082	T2	E	MYVE	A	M	4089	73	9.69585	2.85965	54.1581	86.4788	45.8931	Fall
SM3W_0+1_0_20200730_234245_000.wav	SM3W	0	20200730	234245	200730	B082	T2	E	MYVE	A	M	4140	51	9.69585	2.65403	46.211	85.7169	42.3049	Fall
SM3W_0+1_0_20200730_234245_000.wav	SM3W	0	20200730	234245	200730	B082	T2	E	MYVE	A	M	4241	48	9.69585	2.30215	47.7629	80.9563	41.8958	Fall
[truncated: 46,696 more rows]
