# Supplementary material for: Species-specific acoustic responses by bats to ultrasonic stimuli used for reducing bat-wind turbine interactions
Source: PeerJ. 2026 Apr 28;14:e21231. doi: 10.7717/peerj.21231 (PMC13134550; doi:10.7717/peerj.21231)
Supplement: Supplemental Information 3 [file peerj-14-21231-s003.xlsx]

## Sheet: Original
Filename	Detector ID	Channel Recorded	Date	Time	Event ID	Treatment Type	Pulse ID	UAD ID	Bat ID	Age	Sex	TimeInFile	PrecedingIntrvl	CallsPerSec	CallDuration	Fc	HiFreq	LowFreq	Season
SM3E_0+1_0_20200718_024523_000.wav	SM3E	0	20200718	024523	200717	T00	LABO	E	B064	J	M	3744	60	7.8005	2.40767	42.0555	73.5967	42.0503	Fall
SM3E_0+1_0_20200718_024523_000.wav	SM3E	0	20200718	024523	200717	T00	LABO	E	B064	J	M	7917	78	7.8005	2.45721	42.0749	78.4184	42.0669	Fall
SM3E_0+1_0_20200718_024523_000.wav	SM3E	0	20200718	024523	200717	T00	LABO	E	B064	J	M	3387	107	7.8005	3.18465	43.0121	84.1843	42.9992	Fall
SM3E_0+1_0_20200718_024523_000.wav	SM3E	0	20200718	024523	200717	T00	LABO	E	B064	J	M	873	16	7.8005	1.83861	43.1409	77.9136	33.8675	Fall
SM3E_0+1_0_20200718_024523_000.wav	SM3E	0	20200718	024523	200717	T00	LABO	E	B064	J	M	856	22	7.8005	1.6598	43.4344	77.9305	36.2252	Fall
SM3E_0+1_0_20200718_024523_000.wav	SM3E	0	20200718	024523	200717	T00	LABO	E	B064	J	M	1376	57	7.8005	2.15706	44.0486	81.6491	42.2996	Fall
SM3E_0+1_0_20200718_024523_000.wav	SM3E	0	20200718	024523	200717	T00	LABO	E	B064	J	M	795	35	7.8005	2.25779	44.0677	78.8937	37.5905	Fall
SM3E_0+1_0_20200718_024523_000.wav	SM3E	0	20200718	024523	200717	T00	LABO	E	B064	J	M	7611	49	7.8005	1.76459	44.1303	81.6009	41.3884	Fall
SM3E_0+1_0_20200718_024523_000.wav	SM3E	0	20200718	024523	200717	T00	LABO	E	B064	J	M	1249	33	7.8005	1.9957	44.3197	86.1232	41.9812	Fall
SM3E_0+1_0_20200718_024523_000.wav	SM3E	0	20200718	024523	200717	T00	LABO	E	B064	J	M	817	23	7.8005	1.87424	44.3333	78.4982	38.0429	Fall
SM3E_0+1_0_20200718_024523_000.wav	SM3E	0	20200718	024523	200717	T00	LABO	E	B064	J	M	7562	39	7.8005	2.18708	44.373	83.918	40.8152	Fall
SM3E_0+1_0_20200718_024523_000.wav	SM3E	0	20200718	024523	200717	T00	LABO	E	B064	J	M	3629	91	7.8005	2.36336	44.5229	72.4323	40.5606	Fall
SM3E_0+1_0_20200718_024523_000.wav	SM3E	0	20200718	024523	200717	T00	LABO	E	B064	J	M	834	17	7.8005	1.83183	44.5766	78.0181	37.4541	Fall
SM3E_0+1_0_20200718_024523_000.wav	SM3E	0	20200718	024523	200717	T00	LABO	E	B064	J	M	3538	89	7.8005	2.79786	44.7011	74.0804	42.659	Fall
SM3E_0+1_0_20200718_024523_000.wav	SM3E	0	20200718	024523	200717	T00	LABO	E	B064	J	M	7840	159	7.8005	2.32044	44.871	75.3793	41.0861	Fall
SM3E_0+1_0_20200718_024523_000.wav	SM3E	0	20200718	024523	200717	T00	LABO	E	B064	J	M	7524	151	7.8005	2.21403	44.8812	81.2625	40.0837	Fall
SM3E_0+1_0_20200718_024523_000.wav	SM3E	0	20200718	024523	200717	T00	LABO	E	B064	J	M	5680	49	7.8005	1.70474	44.8848	77.9371	42.3794	Fall
SM3E_0+1_0_20200718_024523_000.wav	SM3E	0	20200718	024523	200717	T00	LABO	E	B064	J	M	759	102	7.8005	2.94751	44.9629	85.4103	42.7375	Fall
SM3E_0+1_0_20200718_024523_000.wav	SM3E	0	20200718	024523	200717	T00	LABO	E	B064	J	M	7372	89	7.8005	2.27492	44.9741	78.8801	40.419	Fall
SM3E_0+1_0_20200718_024523_000.wav	SM3E	0	20200718	024523	200717	T00	LABO	E	B064	J	M	5631	41	7.8005	2.26976	45.2001	80.0056	42.1296	Fall
SM3E_0+1_0_20200718_024523_000.wav	SM3E	0	20200718	024523	200717	T00	LABO	E	B064	J	M	3177	105	7.8005	3.05399	45.2614	82.9722	41.9089	Fall
SM3E_0+1_0_20200718_024523_000.wav	SM3E	0	20200718	024523	200717	T00	LABO	E	B064	J	M	1107	21	7.8005	1.7592	45.2891	90.2747	42.262	Fall
SM3E_0+1_0_20200718_024523_000.wav	SM3E	0	20200718	024523	200717	T00	LABO	E	B064	J	M	3448	61	7.8005	3.17428	45.294	85.0481	42.8403	Fall
SM3E_0+1_0_20200718_024523_000.wav	SM3E	0	20200718	024523	200717	T00	LABO	E	B064	J	M	1175	31	7.8005	1.88696	45.3378	85.9333	42.1801	Fall
SM3E_0+1_0_20200718_024523_000.wav	SM3E	0	20200718	024523	200717	T00	LABO	E	B064	J	M	7283	1572	7.8005	2.14732	45.3725	78.1414	42.9891	Fall
SM3E_0+1_0_20200718_024523_000.wav	SM3E	0	20200718	024523	200717	T00	LABO	E	B064	J	M	5590	81	7.8005	2.04163	45.5046	80.0585	42.0019	Fall
SM3E_0+1_0_20200718_024523_000.wav	SM3E	0	20200718	024523	200717	T00	LABO	E	B064	J	M	5224	1481	7.8005	2.78374	45.5808	83.8169	41.4332	Fall
SM3E_0+1_0_20200718_024523_000.wav	SM3E	0	20200718	024523	200717	T00	LABO	E	B064	J	M	657	115	7.8005	3.06015	45.6087	85.1061	42.3825	Fall
SM3E_0+1_0_20200718_024523_000.wav	SM3E	0	20200718	024523	200717	T00	LABO	E	B064	J	M	2864	166	7.8005	3.11133	45.6623	83.4677	40.5642	Fall
SM3E_0+1_0_20200718_024523_000.wav	SM3E	0	20200718	024523	200717	T00	LABO	E	B064	J	M	3280	102	7.8005	2.98707	45.6928	83.9055	42.7267	Fall
SM3E_0+1_0_20200718_024523_000.wav	SM3E	0	20200718	024523	200717	T00	LABO	E	B064	J	M	2972	108	7.8005	2.8104	45.7378	85.6362	43.6468	Fall
SM3E_0+1_0_20200718_024523_000.wav	SM3E	0	20200718	024523	200717	T00	LABO	E	B064	J	M	5419	79	7.8005	2.63148	45.7922	83.9021	40.4329	Fall
SM3E_0+1_0_20200718_024523_000.wav	SM3E	0	20200718	024523	200717	T00	LABO	E	B064	J	M	5341	117	7.8005	2.54177	45.8038	80.3427	42.2822	Fall
SM3E_0+1_0_20200718_024523_000.wav	SM3E	0	20200718	024523	200717	T00	LABO	E	B064	J	M	3073	100	7.8005	2.9957	46.1152	84.9032	44.0827	Fall
SM3E_0+1_0_20200718_024523_000.wav	SM3E	0	20200718	024523	200717	T00	LABO	E	B064	J	M	423	95	7.8005	3.10773	46.1634	85.3326	43.9752	Fall
SM3E_0+1_0_20200718_024523_000.wav	SM3E	0	20200718	024523	200717	T00	LABO	E	B064	J	M	2698	100	7.8005	3.42816	46.2264	85.4662	42.2178	Fall
SM3E_0+1_0_20200718_024523_000.wav	SM3E	0	20200718	024523	200717	T00	LABO	E	B064	J	M	1545	126	7.8005	1.65438	46.5756	73.9958	45.0052	Fall
SM3E_0+1_0_20200718_024523_000.wav	SM3E	0	20200718	024523	200717	T00	LABO	E	B064	J	M	91	0	7.8005	2.18251	47.9116	74.4772	45.3985	Fall
SM3E_0+1_0_20200718_024523_000.wav	SM3E	0	20200718	024523	200717	T00	LABO	E	B064	J	M	7681	70	7.8005	2.17217	51.0056	82.3353	41.3566	Fall
SM3E_0+1_0_20200718_024523_000.wav	SM3E	0	20200718	024523	200717	T00	LABO	E	B064	J	M	3683	54	7.8005	1.83502	51.0166	71.9018	43.4571	Fall
SM3E_0+1_0_20200718_024523_000.wav	SM3E	0	20200718	024523	200717	T00	LABO	E	B064	J	M	328	236	7.8005	2.38084	56.1143	82.7533	46.7484	Fall
SM3E_0+1_0_20200718_024523_000.wav	SM3E	0	20200718	024523	200717	T00	LABO	E	B064	J	M	542	119	7.8005	2.58107	57.7941	84.4518	46.1233	Fall
SM3E_0+1_0_20200718_024534_000.wav	SM3E	0	20200718	024534	200717	T00	LABO	E	B064	J	M	10646	70	5.86517	1.95182	40.8277	83.7607	36.9398	Fall
SM3E_0+1_0_20200718_024534_000.wav	SM3E	0	20200718	024534	200717	T00	LABO	E	B064	J	M	9308	27	5.86517	1.65504	41.992	77.8949	38.6729	Fall
SM3E_0+1_0_20200718_024534_000.wav	SM3E	0	20200718	024534	200717	T00	LABO	E	B064	J	M	4528	102	5.86517	2.3868	42.1765	74.0952	42.1711	Fall
SM3E_0+1_0_20200718_024534_000.wav	SM3E	0	20200718	024534	200717	T00	LABO	E	B064	J	M	11484	76	5.86517	1.97625	42.3419	84.1393	40.6048	Fall
SM3E_0+1_0_20200718_024534_000.wav	SM3E	0	20200718	024534	200717	T00	LABO	E	B064	J	M	2040	51	5.86517	3.28427	42.4834	85.056	42.4804	Fall
SM3E_0+1_0_20200718_024534_000.wav	SM3E	0	20200718	024534	200717	T00	LABO	E	B064	J	M	1989	104	5.86517	3.02215	42.492	83.7192	42.4829	Fall
SM3E_0+1_0_20200718_024534_000.wav	SM3E	0	20200718	024534	200717	T00	LABO	E	B064	J	M	11356	37	5.86517	1.65714	42.7988	81.381	40.9697	Fall
SM3E_0+1_0_20200718_024534_000.wav	SM3E	0	20200718	024534	200717	T00	LABO	E	B064	J	M	4331	122	5.86517	3.46348	42.8555	83.4785	42.8449	Fall
SM3E_0+1_0_20200718_024534_000.wav	SM3E	0	20200718	024534	200717	T00	LABO	E	B064	J	M	8536	96	5.86517	2.64227	42.9076	73.8424	42.9018	Fall
SM3E_0+1_0_20200718_024534_000.wav	SM3E	0	20200718	024534	200717	T00	LABO	E	B064	J	M	3986	123	5.86517	3.34104	43.0475	76.4104	41.4035	Fall
SM3E_0+1_0_20200718_024534_000.wav	SM3E	0	20200718	024534	200717	T00	LABO	E	B064	J	M	7123	118	5.86517	2.12889	43.5487	87.1782	40.9254	Fall
SM3E_0+1_0_20200718_024534_000.wav	SM3E	0	20200718	024534	200717	T00	LABO	E	B064	J	M	11409	53	5.86517	1.67114	43.6117	80.5578	40.6522	Fall
SM3E_0+1_0_20200718_024534_000.wav	SM3E	0	20200718	024534	200717	T00	LABO	E	B064	J	M	7006	418	5.86517	1.66605	43.6568	86.9751	41.1185	Fall
SM3E_0+1_0_20200718_024534_000.wav	SM3E	0	20200718	024534	200717	T00	LABO	E	B064	J	M	10576	35	5.86517	2.26913	43.6573	88.6233	40.7225	Fall
SM3E_0+1_0_20200718_024534_000.wav	SM3E	0	20200718	024534	200717	T00	LABO	E	B064	J	M	6362	42	5.86517	1.70916	43.7694	83.8744	41.4223	Fall
SM3E_0+1_0_20200718_024534_000.wav	SM3E	0	20200718	024534	200717	T00	LABO	E	B064	J	M	11598	34	5.86517	2.48595	43.9884	87.6145	40.8018	Fall
SM3E_0+1_0_20200718_024534_000.wav	SM3E	0	20200718	024534	200717	T00	LABO	E	B064	J	M	2141	51	5.86517	2.55525	44.0491	83.9236	40.8432	Fall
SM3E_0+1_0_20200718_024534_000.wav	SM3E	0	20200718	024534	200717	T00	LABO	E	B064	J	M	10192	53	5.86517	2.47047	44.2837	87.0356	41.4897	Fall
SM3E_0+1_0_20200718_024534_000.wav	SM3E	0	20200718	024534	200717	T00	LABO	E	B064	J	M	4583	55	5.86517	2.47717	44.3681	72.8973	42.2514	Fall
SM3E_0+1_0_20200718_024534_000.wav	SM3E	0	20200718	024534	200717	T00	LABO	E	B064	J	M	2090	50	5.86517	2.73838	44.4029	84.3775	41.7564	Fall
SM3E_0+1_0_20200718_024534_000.wav	SM3E	0	20200718	024534	200717	T00	LABO	E	B064	J	M	1526	1344	5.86517	2.14654	44.5375	74.5549	42.3929	Fall
SM3E_0+1_0_20200718_024534_000.wav	SM3E	0	20200718	024534	200717	T00	LABO	E	B064	J	M	6319	36	5.86517	2.24578	44.6402	85.1357	41.3477	Fall
SM3E_0+1_0_20200718_024534_000.wav	SM3E	0	20200718	024534	200717	T00	LABO	E	B064	J	M	4426	95	5.86517	2.90715	44.8066	76.4132	42.6924	Fall
SM3E_0+1_0_20200718_024534_000.wav	SM3E	0	20200718	024534	200717	T00	LABO	E	B064	J	M	1885	153	5.86517	2.90453	44.9239	84.3763	41.8342	Fall
SM3E_0+1_0_20200718_024534_000.wav	SM3E	0	20200718	024534	200717	T00	LABO	E	B064	J	M	6125	94	5.86517	3.20805	44.9328	87.9882	42.6868	Fall
SM3E_0+1_0_20200718_024534_000.wav	SM3E	0	20200718	024534	200717	T00	LABO	E	B064	J	M	8843	73	5.86517	2.72024	45.0284	88.4307	42.2266	Fall
SM3E_0+1_0_20200718_024534_000.wav	SM3E	0	20200718	024534	200717	T00	LABO	E	B064	J	M	10541	57	5.86517	2.36816	45.0449	86.299	40.9673	Fall
SM3E_0+1_0_20200718_024534_000.wav	SM3E	0	20200718	024534	200717	T00	LABO	E	B064	J	M	8888	45	5.86517	2.92263	45.1517	87.8001	41.7843	Fall
SM3E_0+1_0_20200718_024534_000.wav	SM3E	0	20200718	024534	200717	T00	LABO	E	B064	J	M	9222	54	5.86517	2.12894	45.152	76.5556	41.5749	Fall
SM3E_0+1_0_20200718_024534_000.wav	SM3E	0	20200718	024534	200717	T00	LABO	E	B064	J	M	9067	92	5.86517	2.67897	45.1735	85.3692	42.1387	Fall
SM3E_0+1_0_20200718_024534_000.wav	SM3E	0	20200718	024534	200717	T00	LABO	E	B064	J	M	8692	84	5.86517	3.27247	45.1927	87.8222	42.3972	Fall
SM3E_0+1_0_20200718_024534_000.wav	SM3E	0	20200718	024534	200717	T00	LABO	E	B064	J	M	10140	795	5.86517	2.86978	45.1997	86.43	41.9134	Fall
SM3E_0+1_0_20200718_024534_000.wav	SM3E	0	20200718	024534	200717	T00	LABO	E	B064	J	M	9168	101	5.86517	2.50438	45.2116	84.8188	41.7417	Fall
SM3E_0+1_0_20200718_024534_000.wav	SM3E	0	20200718	024534	200717	T00	LABO	E	B064	J	M	8441	1103	5.86517	2.57206	45.2606	83.643	42.5177	Fall
SM3E_0+1_0_20200718_024534_000.wav	SM3E	0	20200718	024534	200717	T00	LABO	E	B064	J	M	6283	45	5.86517	2.23	45.4959	86.7031	42.647	Fall
SM3E_0+1_0_20200718_024534_000.wav	SM3E	0	20200718	024534	200717	T00	LABO	E	B064	J	M	8975	87	5.86517	2.8214	45.4994	88.4418	42.3074	Fall
SM3E_0+1_0_20200718_024534_000.wav	SM3E	0	20200718	024534	200717	T00	LABO	E	B064	J	M	6238	50	5.86517	2.8033	45.5284	87.0745	41.5095	Fall
SM3E_0+1_0_20200718_024534_000.wav	SM3E	0	20200718	024534	200717	T00	LABO	E	B064	J	M	4098	113	5.86517	3.42343	45.5543	82.3264	42.0029	Fall
SM3E_0+1_0_20200718_024534_000.wav	SM3E	0	20200718	024534	200717	T00	LABO	E	B064	J	M	8770	77	5.86517	3.11022	45.572	86.9463	42.2891	Fall
SM3E_0+1_0_20200718_024534_000.wav	SM3E	0	20200718	024534	200717	T00	LABO	E	B064	J	M	6188	63	5.86517	2.55448	45.6322	87.4911	42.0903	Fall
SM3E_0+1_0_20200718_024534_000.wav	SM3E	0	20200718	024534	200717	T00	LABO	E	B064	J	M	10286	94	5.86517	3.29326	45.655	89.0819	41.3561	Fall
SM3E_0+1_0_20200718_024534_000.wav	SM3E	0	20200718	024534	200717	T00	LABO	E	B064	J	M	10375	89	5.86517	2.95887	45.6805	88.0306	42.0025	Fall
SM3E_0+1_0_20200718_024534_000.wav	SM3E	0	20200718	024534	200717	T00	LABO	E	B064	J	M	3760	1619	5.86517	3.42732	45.695	85.578	42.2815	Fall
SM3E_0+1_0_20200718_024534_000.wav	SM3E	0	20200718	024534	200717	T00	LABO	E	B064	J	M	10484	69	5.86517	2.68978	45.8524	85.1775	42.0053	Fall
SM3E_0+1_0_20200718_024534_000.wav	SM3E	0	20200718	024534	200717	T00	LABO	E	B064	J	M	1732	114	5.86517	2.64993	45.8964	75.1073	41.063	Fall
SM3E_0+1_0_20200718_024534_000.wav	SM3E	0	20200718	024534	200717	T00	LABO	E	B064	J	M	10414	39	5.86517	3.06572	45.9017	89.128	41.8593	Fall
SM3E_0+1_0_20200718_024534_000.wav	SM3E	0	20200718	024534	200717	T00	LABO	E	B064	J	M	8608	72	5.86517	3.27536	45.9977	87.7925	42.3785	Fall
SM3E_0+1_0_20200718_024534_000.wav	SM3E	0	20200718	024534	200717	T00	LABO	E	B064	J	M	4208	110	5.86517	3.38214	45.9994	83.702	42.3705	Fall
SM3E_0+1_0_20200718_024534_000.wav	SM3E	0	20200718	024534	200717	T00	LABO	E	B064	J	M	6031	108	5.86517	3.37863	46.0442	86.0905	42.4367	Fall
SM3E_0+1_0_20200718_024534_000.wav	SM3E	0	20200718	024534	200717	T00	LABO	E	B064	J	M	7240	117	5.86517	2.90793	46.093	85.5416	41.3158	Fall
SM3E_0+1_0_20200718_024534_000.wav	SM3E	0	20200718	024534	200717	T00	LABO	E	B064	J	M	5923	1341	5.86517	3.79084	46.1422	86.6938	42.4685	Fall
SM3E_0+1_0_20200718_024534_000.wav	SM3E	0	20200718	024534	200717	T00	LABO	E	B064	J	M	3862	102	5.86517	3.60889	46.7147	84.0884	41.8049	Fall
SM3E_0+1_0_20200718_024534_000.wav	SM3E	0	20200718	024534	200717	T00	LABO	E	B064	J	M	11564	80	5.86517	2.24123	47.9315	87.492	40.0981	Fall
SM3E_0+1_0_20200718_024534_000.wav	SM3E	0	20200718	024534	200717	T00	LABO	E	B064	J	M	9281	59	5.86517	1.73076	49.5636	76.5524	40.7076	Fall
SM3E_0+1_0_20200718_024534_000.wav	SM3E	0	20200718	024534	200717	T00	LABO	E	B064	J	M	1618	93	5.86517	2.56649	50.5027	75.0898	42.4983	Fall
SM3E_0+1_0_20200718_024534_000.wav	SM3E	0	20200718	024534	200717	T00	LABO	E	B064	J	M	9345	37	5.86517	1.72858	51.964	84.0313	40.9974	Fall
SM3E_0+1_0_20200718_024534_000.wav	SM3E	0	20200718	024534	200717	T00	LABO	E	B064	J	M	10672	26	5.86517	1.89361	52.9046	87.2006	37.5262	Fall
SM3E_0+1_0_20200718_024534_000.wav	SM3E	0	20200718	024534	200717	T00	LABO	E	B064	J	M	181	0	5.86517	2.21227	54.5734	84.1178	44.1489	Fall
SM3M__1__1_20200718_024556_000.wav	SM3M	1	20200718	024556	200717	T00	LABO	E	B064	J	M	3418	67	11.5811	1.77845	41.8385	76.6706	40.0213	Fall
SM3M__1__1_20200718_024556_000.wav	SM3M	1	20200718	024556	200717	T00	LABO	E	B064	J	M	1991	39	11.5811	2.15608	42.1021	73.5326	39.6479	Fall
SM3M__1__1_20200718_024556_000.wav	SM3M	1	20200718	024556	200717	T00	LABO	E	B064	J	M	125	70	11.5811	1.76705	42.9689	72.6618	42.9689	Fall
SM3M__1__1_20200718_024556_000.wav	SM3M	1	20200718	024556	200717	T00	LABO	E	B064	J	M	1806	82	11.5811	2.88	43.4881	77.7083	42.652	Fall
SM3M__1__1_20200718_024556_000.wav	SM3M	1	20200718	024556	200717	T00	LABO	E	B064	J	M	3461	42	11.5811	2.15473	43.8253	77.2131	43.8253	Fall
SM3M__1__1_20200718_024556_000.wav	SM3M	1	20200718	024556	200717	T00	LABO	E	B064	J	M	1954	62	11.5811	2.27087	44.1059	76.2795	44.1059	Fall
SM3M__1__1_20200718_024556_000.wav	SM3M	1	20200718	024556	200717	T00	LABO	E	B064	J	M	1725	88	11.5811	2.51146	44.1078	76.041	44.1023	Fall
SM3M__1__1_20200718_024556_000.wav	SM3M	1	20200718	024556	200717	T00	LABO	E	B064	J	M	1890	84	11.5811	3.33084	44.514	83.8096	43.5186	Fall
SM3W_0+1_0_20200718_024608_000.wav	SM3W	0	20200718	024608	200717	T00	LABO	E	B064	J	M	4913	85	10.4531	1.62456	41.6315	83.3071	39.5583	Fall
SM3W_0+1_0_20200718_024608_000.wav	SM3W	0	20200718	024608	200717	T00	LABO	E	B064	J	M	2826	328	10.4531	1.79635	42.6744	81.1572	40.8773	Fall
SM3W_0+1_0_20200718_024608_000.wav	SM3W	0	20200718	024608	200717	T00	LABO	E	B064	J	M	3460	90	10.4531	1.61878	42.7912	63.5562	41.4394	Fall
SM3W_0+1_0_20200718_024608_000.wav	SM3W	0	20200718	024608	200717	T00	LABO	E	B064	J	M	5081	70	10.4531	1.76622	42.8558	85.4897	40.3715	Fall
SM3W_0+1_0_20200718_024608_000.wav	SM3W	0	20200718	024608	200717	T00	LABO	E	B064	J	M	5011	51	10.4531	1.93429	42.9634	85.5441	40.269	Fall
SM3W_0+1_0_20200718_024608_000.wav	SM3W	0	20200718	024608	200717	T00	LABO	E	B064	J	M	3037	35	10.4531	2.65903	43.0755	84.3527	39.7771	Fall
SM3W_0+1_0_20200718_024608_000.wav	SM3W	0	20200718	024608	200717	T00	LABO	E	B064	J	M	1961	56	10.4531	2.02525	43.1236	81.6118	42.1949	Fall
SM3W_0+1_0_20200718_024608_000.wav	SM3W	0	20200718	024608	200717	T00	LABO	E	B064	J	M	2342	39	10.4531	2.01936	43.1533	87.2923	40.229	Fall
SM3W_0+1_0_20200718_024608_000.wav	SM3W	0	20200718	024608	200717	T00	LABO	E	B064	J	M	1745	64	10.4531	2.3398	43.3049	82.9728	41.5425	Fall
SM3W_0+1_0_20200718_024608_000.wav	SM3W	0	20200718	024608	200717	T00	LABO	E	B064	J	M	2303	42	10.4531	2.54562	43.5805	85.0047	40.3922	Fall
SM3W_0+1_0_20200718_024608_000.wav	SM3W	0	20200718	024608	200717	T00	LABO	E	B064	J	M	1854	109	10.4531	2.52335	43.6001	82.0046	41.7561	Fall
SM3W_0+1_0_20200718_024608_000.wav	SM3W	0	20200718	024608	200717	T00	LABO	E	B064	J	M	3565	106	10.4531	2.99712	43.6191	85.1735	42.0687	Fall
SM3W_0+1_0_20200718_024608_000.wav	SM3W	0	20200718	024608	200717	T00	LABO	E	B064	J	M	1565	131	10.4531	3.12563	43.6223	83.6023	43.3499	Fall
SM3W_0+1_0_20200718_024608_000.wav	SM3W	0	20200718	024608	200717	T00	LABO	E	B064	J	M	2425	49	10.4531	2.65555	43.6293	87.2048	41.9952	Fall
SM3W_0+1_0_20200718_024608_000.wav	SM3W	0	20200718	024608	200717	T00	LABO	E	B064	J	M	2261	39	10.4531	1.93849	43.6492	88.2401	41.0688	Fall
SM3W_0+1_0_20200718_024608_000.wav	SM3W	0	20200718	024608	200717	T00	LABO	E	B064	J	M	2221	94	10.4531	2.68119	43.6874	88.0997	41.1485	Fall
SM3W_0+1_0_20200718_024608_000.wav	SM3W	0	20200718	024608	200717	T00	LABO	E	B064	J	M	2377	35	10.4531	1.93691	43.6911	85.5406	40.4069	Fall
SM3W_0+1_0_20200718_024608_000.wav	SM3W	0	20200718	024608	200717	T00	LABO	E	B064	J	M	2128	109	10.4531	2.68752	43.8789	86.3218	43.8402	Fall
SM3W_0+1_0_20200718_024608_000.wav	SM3W	0	20200718	024608	200717	T00	LABO	E	B064	J	M	2018	58	10.4531	2.43337	43.9808	85.4696	41.699	Fall
SM3W_0+1_0_20200718_024608_000.wav	SM3W	0	20200718	024608	200717	T00	LABO	E	B064	J	M	1354	0	10.4531	2.58775	43.9997	77.3967	43.6417	Fall
SM3W_0+1_0_20200718_024608_000.wav	SM3W	0	20200718	024608	200717	T00	LABO	E	B064	J	M	1681	116	10.4531	2.89679	44.3155	81.8728	44.2784	Fall
SM3W_0+1_0_20200718_024608_000.wav	SM3W	0	20200718	024608	200717	T00	LABO	E	B064	J	M	1434	81	10.4531	2.70959	45.2027	73.5912	43.0534	Fall
SM3W_0+1_0_20200718_024608_000.wav	SM3W	0	20200718	024608	200717	T00	LABO	E	B064	J	M	3110	32	10.4531	1.8456	46.777	84.0902	40.648	Fall
SM3W_0+1_0_20200718_024608_000.wav	SM3W	0	20200718	024608	200717	T00	LABO	E	B064	J	M	2944	39	10.4531	1.92267	46.9667	86.218	40.9887	Fall
SM3W_0+1_0_20200718_024608_000.wav	SM3W	0	20200718	024608	200717	T00	LABO	E	B064	J	M	5354	64	10.4531	1.63067	47.1086	82.2702	40.1953	Fall
SM3W_0+1_0_20200718_024608_000.wav	SM3W	0	20200718	024608	200717	T00	LABO	E	B064	J	M	5117	35	10.4531	1.8582	47.3787	83.2964	41.4209	Fall
SM3W_0+1_0_20200718_024608_000.wav	SM3W	0	20200718	024608	200717	T00	LABO	E	B064	J	M	5404	50	10.4531	1.69246	50.5674	79.3108	41.143	Fall
SM3W_0+1_0_20200718_024608_000.wav	SM3W	0	20200718	024608	200717	T00	LABO	E	B064	J	M	3371	45	10.4531	1.80983	50.7401	77.3799	41.5056	Fall
SM3W_0+1_0_20200718_024608_000.wav	SM3W	0	20200718	024608	200717	T00	LABO	E	B064	J	M	3276	42	10.4531	1.8131	50.8114	78.7924	41.4329	Fall
SM3W_0+1_0_20200718_024608_000.wav	SM3W	0	20200718	024608	200717	T00	LABO	E	B064	J	M	1905	50	10.4531	2.25876	54.1509	84.5573	42.3194	Fall
SM3W_0+1_0_20200718_024616_000.wav	SM3W	0	20200718	024616	200717	T00	LABO	E	B064	J	M	9275	23	5.50088	1.7062	39.9676	83.0583	35.6871	Fall
SM3W_0+1_0_20200718_024616_000.wav	SM3W	0	20200718	024616	200717	T00	LABO	E	B064	J	M	1205	797	5.50088	1.66316	42.6641	83.6532	40.5998	Fall
SM3W_0+1_0_20200718_024616_000.wav	SM3W	0	20200718	024616	200717	T00	LABO	E	B064	J	M	5528	621	5.50088	2.02677	42.6914	75.0264	41.3872	Fall
SM3W_0+1_0_20200718_024616_000.wav	SM3W	0	20200718	024616	200717	T00	LABO	E	B064	J	M	1744	68	5.50088	1.96126	42.9556	86.7454	40.982	Fall
SM3W_0+1_0_20200718_024616_000.wav	SM3W	0	20200718	024616	200717	T00	LABO	E	B064	J	M	5641	46	5.50088	2.39003	43.1061	76.8415	42.2493	Fall
SM3W_0+1_0_20200718_024616_000.wav	SM3W	0	20200718	024616	200717	T00	LABO	E	B064	J	M	3966	55	5.50088	2.89584	43.1224	83.844	39.7362	Fall
SM3W_0+1_0_20200718_024616_000.wav	SM3W	0	20200718	024616	200717	T00	LABO	E	B064	J	M	407	34	5.50088	2.34327	43.2246	78.7586	41.332	Fall
SM3W_0+1_0_20200718_024616_000.wav	SM3W	0	20200718	024616	200717	T00	LABO	E	B064	J	M	4027	60	5.50088	3.23096	43.2648	79.0228	42.294	Fall
SM3W_0+1_0_20200718_024616_000.wav	SM3W	0	20200718	024616	200717	T00	LABO	E	B064	J	M	9079	57	5.50088	2.2807	43.3342	88.7083	43.3301	Fall
SM3W_0+1_0_20200718_024616_000.wav	SM3W	0	20200718	024616	200717	T00	LABO	E	B064	J	M	3912	927	5.50088	2.66438	43.3586	80.8566	40.7758	Fall
SM3W_0+1_0_20200718_024616_000.wav	SM3W	0	20200718	024616	200717	T00	LABO	E	B064	J	M	9117	38	5.50088	2.35918	43.4149	89.4385	43.4149	Fall
SM3W_0+1_0_20200718_024616_000.wav	SM3W	0	20200718	024616	200717	T00	LABO	E	B064	J	M	2186	94	5.50088	2.98914	43.4406	85.1379	43.3955	Fall
SM3W_0+1_0_20200718_024616_000.wav	SM3W	0	20200718	024616	200717	T00	LABO	E	B064	J	M	2273	86	5.50088	2.38255	43.4848	83.3207	43.482	Fall
SM3W_0+1_0_20200718_024616_000.wav	SM3W	0	20200718	024616	200717	T00	LABO	E	B064	J	M	2092	129	5.50088	2.77483	43.5036	81.8803	43.478	Fall
SM3W_0+1_0_20200718_024616_000.wav	SM3W	0	20200718	024616	200717	T00	LABO	E	B064	J	M	4653	100	5.50088	3.45286	43.5144	85.149	42.3063	Fall
SM3W_0+1_0_20200718_024616_000.wav	SM3W	0	20200718	024616	200717	T00	LABO	E	B064	J	M	4553	104	5.50088	3.75113	43.5264	84.9678	41.909	Fall
SM3W_0+1_0_20200718_024616_000.wav	SM3W	0	20200718	024616	200717	T00	LABO	E	B064	J	M	374	67	5.50088	2.308	43.5415	82.4593	41.5088	Fall
SM3W_0+1_0_20200718_024616_000.wav	SM3W	0	20200718	024616	200717	T00	LABO	E	B064	J	M	8520	198	5.50088	4.14058	43.5784	80.6098	41.6733	Fall
SM3W_0+1_0_20200718_024616_000.wav	SM3W	0	20200718	024616	200717	T00	LABO	E	B064	J	M	4754	101	5.50088	3.47012	43.6343	82.311	42.7582	Fall
SM3W_0+1_0_20200718_024616_000.wav	SM3W	0	20200718	024616	200717	T00	LABO	E	B064	J	M	2986	85	5.50088	1.87092	43.6935	77.5944	40.9506	Fall
SM3W_0+1_0_20200718_024616_000.wav	SM3W	0	20200718	024616	200717	T00	LABO	E	B064	J	M	307	0	5.50088	2.65843	43.7162	79.979	42.4344	Fall
SM3W_0+1_0_20200718_024616_000.wav	SM3W	0	20200718	024616	200717	T00	LABO	E	B064	J	M	4163	136	5.50088	3.54942	43.7733	82.5041	43.1136	Fall
SM3W_0+1_0_20200718_024616_000.wav	SM3W	0	20200718	024616	200717	T00	LABO	E	B064	J	M	1962	119	5.50088	2.88651	43.8398	83.6122	43.8319	Fall
SM3W_0+1_0_20200718_024616_000.wav	SM3W	0	20200718	024616	200717	T00	LABO	E	B064	J	M	4449	97	5.50088	3.78876	43.8447	82.5519	42.0467	Fall
SM3W_0+1_0_20200718_024616_000.wav	SM3W	0	20200718	024616	200717	T00	LABO	E	B064	J	M	1844	100	5.50088	2.8972	43.847	87.213	41.7761	Fall
SM3W_0+1_0_20200718_024616_000.wav	SM3W	0	20200718	024616	200717	T00	LABO	E	B064	J	M	8967	79	5.50088	3.22206	44.1561	87.605	44.1469	Fall
SM3W_0+1_0_20200718_024616_000.wav	SM3W	0	20200718	024616	200717	T00	LABO	E	B064	J	M	8887	109	5.50088	3.98932	44.2516	87.2784	42.7873	Fall
SM3W_0+1_0_20200718_024616_000.wav	SM3W	0	20200718	024616	200717	T00	LABO	E	B064	J	M	8779	127	5.50088	3.73544	44.2741	85.5342	43.0404	Fall
SM3W_0+1_0_20200718_024616_000.wav	SM3W	0	20200718	024616	200717	T00	LABO	E	B064	J	M	9022	56	5.50088	2.99129	44.3381	89.8373	44.3289	Fall
SM3W_0+1_0_20200718_024616_000.wav	SM3W	0	20200718	024616	200717	T00	LABO	E	B064	J	M	8652	132	5.50088	4.17769	44.4537	83.5335	43.1366	Fall
SM3W_0+1_0_20200718_024616_000.wav	SM3W	0	20200718	024616	200717	T00	LABO	E	B064	J	M	4352	190	5.50088	3.626	44.5175	82.0826	43.1697	Fall
SM3W_0+1_0_20200718_024616_000.wav	SM3W	0	20200718	024616	200717	T00	LABO	E	B064	J	M	2901	116	5.50088	1.7355	45.0181	77.0255	40.3921	Fall
SM3W_0+1_0_20200718_024616_000.wav	SM3W	0	20200718	024616	200717	T00	LABO	E	B064	J	M	9168	50	5.50088	1.98328	45.1952	86.241	40.4662	Fall
SM3W_0+1_0_20200718_024616_000.wav	SM3W	0	20200718	024616	200717	T00	LABO	E	B064	J	M	8322	2271	5.50088	3.96214	46.3699	84.61	43.5547	Fall
SM3W_0+1_0_20200718_024616_000.wav	SM3W	0	20200718	024616	200717	T00	LABO	E	B064	J	M	5595	67	5.50088	2.23942	49.0422	77.2919	40.0746	Fall
SM3W_0+1_0_20200718_024616_000.wav	SM3W	0	20200718	024616	200717	T00	LABO	E	B064	J	M	5717	76	5.50088	1.90953	50.3256	76.5913	40.7686	Fall
SM3W_0+1_0_20200718_024616_000.wav	SM3W	0	20200718	024616	200717	T00	LABO	E	B064	J	M	4908	153	5.50088	1.88018	50.4805	80.9835	42.4304	Fall
SM3W_0+1_0_20200718_024616_000.wav	SM3W	0	20200718	024616	200717	T00	LABO	E	B064	J	M	2331	58	5.50088	1.82052	54.1778	83.3889	41.2724	Fall
SM3W_0+1_0_20200718_024627_000.wav	SM3W	0	20200718	024627	200717	T00	LABO	E	B064	J	M	7434	79	5.08606	1.77345	43.0613	83.5753	40.4926	Fall
SM3W_0+1_0_20200718_024627_000.wav	SM3W	0	20200718	024627	200717	T00	LABO	E	B064	J	M	312	89	5.08606	3.07772	43.1528	82.9846	41.5273	Fall
SM3W_0+1_0_20200718_024627_000.wav	SM3W	0	20200718	024627	200717	T00	LABO	E	B064	J	M	7284	52	5.08606	2.46422	43.159	83.2178	43.1347	Fall
SM3W_0+1_0_20200718_024627_000.wav	SM3W	0	20200718	024627	200717	T00	LABO	E	B064	J	M	4093	89	5.08606	2.42929	43.3936	82.3761	43.3771	Fall
SM3W_0+1_0_20200718_024627_000.wav	SM3W	0	20200718	024627	200717	T00	LABO	E	B064	J	M	438	53	5.08606	2.25049	43.4201	79.4415	42.4334	Fall
SM3W_0+1_0_20200718_024627_000.wav	SM3W	0	20200718	024627	200717	T00	LABO	E	B064	J	M	3565	97	5.08606	1.98602	43.4782	67.6248	43.4782	Fall
SM3W_0+1_0_20200718_024627_000.wav	SM3W	0	20200718	024627	200717	T00	LABO	E	B064	J	M	3894	85	5.08606	2.51155	43.521	82.1482	43.5146	Fall
SM3W_0+1_0_20200718_024627_000.wav	SM3W	0	20200718	024627	200717	T00	LABO	E	B064	J	M	223	0	5.08606	2.16157	43.5628	71.3951	43.5628	Fall
SM3W_0+1_0_20200718_024627_000.wav	SM3W	0	20200718	024627	200717	T00	LABO	E	B064	J	M	6922	111	5.08606	3.55755	43.6117	85.1124	42.5702	Fall
SM3W_0+1_0_20200718_024627_000.wav	SM3W	0	20200718	024627	200717	T00	LABO	E	B064	J	M	3747	79	5.08606	2.50452	43.6899	82.0013	43.6683	Fall
SM3W_0+1_0_20200718_024627_000.wav	SM3W	0	20200718	024627	200717	T00	LABO	E	B064	J	M	6716	121	5.08606	3.39686	43.7086	84.6749	42.2516	Fall
SM3W_0+1_0_20200718_024627_000.wav	SM3W	0	20200718	024627	200717	T00	LABO	E	B064	J	M	7232	65	5.08606	2.43636	43.7499	83.2437	42.2539	Fall
SM3W_0+1_0_20200718_024627_000.wav	SM3W	0	20200718	024627	200717	T00	LABO	E	B064	J	M	6811	96	5.08606	3.31163	43.7779	84.8565	42.444	Fall
SM3W_0+1_0_20200718_024627_000.wav	SM3W	0	20200718	024627	200717	T00	LABO	E	B064	J	M	6594	114	5.08606	3.48951	43.8381	83.9945	43.186	Fall
SM3W_0+1_0_20200718_024627_000.wav	SM3W	0	20200718	024627	200717	T00	LABO	E	B064	J	M	7167	46	5.08606	2.45832	43.8698	85.1712	43.8622	Fall
SM3W_0+1_0_20200718_024627_000.wav	SM3W	0	20200718	024627	200717	T00	LABO	E	B064	J	M	3668	103	5.08606	2.41951	44.0323	81.5337	44.0256	Fall
SM3W_0+1_0_20200718_024627_000.wav	SM3W	0	20200718	024627	200717	T00	LABO	E	B064	J	M	6112	1613	5.08606	2.79279	44.1266	81.8662	42.5438	Fall
SM3W_0+1_0_20200718_024627_000.wav	SM3W	0	20200718	024627	200717	T00	LABO	E	B064	J	M	7355	71	5.08606	2.1638	44.1638	83.2261	41.2759	Fall
SM3W_0+1_0_20200718_024627_000.wav	SM3W	0	20200718	024627	200717	T00	LABO	E	B064	J	M	6290	179	5.08606	2.73769	44.1675	82.5667	44.1555	Fall
SM3W_0+1_0_20200718_024627_000.wav	SM3W	0	20200718	024627	200717	T00	LABO	E	B064	J	M	4183	90	5.08606	2.42018	44.1965	84.8268	41.5438	Fall
SM3W_0+1_0_20200718_024627_000.wav	SM3W	0	20200718	024627	200717	T00	LABO	E	B064	J	M	4003	110	5.08606	2.59708	44.2063	82.9533	43.619	Fall
SM3W_0+1_0_20200718_024627_000.wav	SM3W	0	20200718	024627	200717	T00	LABO	E	B064	J	M	6480	95	5.08606	3.10609	44.2221	83.0647	44.2057	Fall
SM3W_0+1_0_20200718_024627_000.wav	SM3W	0	20200718	024627	200717	T00	LABO	E	B064	J	M	4267	84	5.08606	1.91457	44.3674	82.5388	41.7363	Fall
SM3W_0+1_0_20200718_024627_000.wav	SM3W	0	20200718	024627	200717	T00	LABO	E	B064	J	M	7120	86	5.08606	2.25317	44.8215	84.6277	41.7409	Fall
SM3W_0+1_0_20200718_024627_000.wav	SM3W	0	20200718	024627	200717	T00	LABO	E	B064	J	M	7035	112	5.08606	3.14727	45.5304	85.9706	42.5937	Fall
SM3W_0+1_0_20200718_024627_000.wav	SM3W	0	20200718	024627	200717	T00	LABO	E	B064	J	M	3809	62	5.08606	2.22478	47.3569	80.7997	42.2461	Fall
SM3W_0+1_0_20200718_024627_000.wav	SM3W	0	20200718	024627	200717	T00	LABO	E	B064	J	M	3318	87	5.08606	2.47544	47.6568	83.4426	43.4492	Fall
SM3W_0+1_0_20200718_024627_000.wav	SM3W	0	20200718	024627	200717	T00	LABO	E	B064	J	M	384	72	5.08606	2.33673	47.6697	82.1669	43.279	Fall
SM3W_0+1_0_20200718_024627_000.wav	SM3W	0	20200718	024627	200717	T00	LABO	E	B064	J	M	3468	150	5.08606	2.54439	47.7573	81.736	43.3051	Fall
SM3W_0+1_0_20200718_024627_000.wav	SM3W	0	20200718	024627	200717	T00	LABO	E	B064	J	M	6386	95	5.08606	3.40945	48.5129	86.9574	43.9224	Fall
SM3W_0+1_0_20200718_024627_000.wav	SM3W	0	20200718	024627	200717	T00	LABO	E	B064	J	M	3231	1744	5.08606	2.20666	50.6891	80.9773	42.1175	Fall
SM3W_0+1_0_20200718_024627_000.wav	SM3W	0	20200718	024627	200717	T00	LABO	E	B064	J	M	4307	40	5.08606	1.82885	52.3383	82.845	41.4552	Fall
SM3W_0+1_0_20200718_024637_000.wav	SM3W	0	20200718	024637	200717	T00	LABO	E	B064	J	M	19494	94	2.15875	1.65352	41.8934	85.3176	38.6392	Fall
SM3W_0+1_0_20200718_024637_000.wav	SM3W	0	20200718	024637	200717	T00	LABO	E	B064	J	M	21554	202	2.15875	3.836	42.7839	82.5917	42.1008	Fall
SM3W_0+1_0_20200718_024637_000.wav	SM3W	0	20200718	024637	200717	T00	LABO	E	B064	J	M	4849	74	2.15875	2.83936	43.3747	79.2043	40.1491	Fall
SM3W_0+1_0_20200718_024637_000.wav	SM3W	0	20200718	024637	200717	T00	LABO	E	B064	J	M	19400	80	2.15875	1.68762	43.6409	84.3148	38.6907	Fall
SM3W_0+1_0_20200718_024637_000.wav	SM3W	0	20200718	024637	200717	T00	LABO	E	B064	J	M	22043	75	2.15875	2.75659	43.6835	88.4839	43.6585	Fall
SM3W_0+1_0_20200718_024637_000.wav	SM3W	0	20200718	024637	200717	T00	LABO	E	B064	J	M	21896	54	2.15875	3.11615	43.7519	87.9731	42.8663	Fall
SM3W_0+1_0_20200718_024637_000.wav	SM3W	0	20200718	024637	200717	T00	LABO	E	B064	J	M	4774	111	2.15875	3.98428	43.881	81.206	40.7855	Fall
SM3W_0+1_0_20200718_024637_000.wav	SM3W	0	20200718	024637	200717	T00	LABO	E	B064	J	M	7528	89	2.15875	3.13529	43.9042	86.8628	43.8773	Fall
SM3W_0+1_0_20200718_024637_000.wav	SM3W	0	20200718	024637	200717	T00	LABO	E	B064	J	M	7600	72	2.15875	2.91984	43.9394	84.1074	41.9902	Fall
SM3W_0+1_0_20200718_024637_000.wav	SM3W	0	20200718	024637	200717	T00	LABO	E	B064	J	M	18828	8916	2.15875	2.31084	43.9518	83.1252	40.6421	Fall
SM3W_0+1_0_20200718_024637_000.wav	SM3W	0	20200718	024637	200717	T00	LABO	E	B064	J	M	21597	44	2.15875	3.86131	43.9962	84.926	42.144	Fall
SM3W_0+1_0_20200718_024637_000.wav	SM3W	0	20200718	024637	200717	T00	LABO	E	B064	J	M	5966	91	2.15875	2.34033	44.0093	76.6448	44.0041	Fall
SM3W_0+1_0_20200718_024637_000.wav	SM3W	0	20200718	024637	200717	T00	LABO	E	B064	J	M	5875	1026	2.15875	2.55823	44.0135	77.2511	43.9787	Fall
SM3W_0+1_0_20200718_024637_000.wav	SM3W	0	20200718	024637	200717	T00	LABO	E	B064	J	M	21968	72	2.15875	3.19329	44.047	87.5534	43.0515	Fall
SM3W_0+1_0_20200718_024637_000.wav	SM3W	0	20200718	024637	200717	T00	LABO	E	B064	J	M	61	0	2.15875	3.34316	44.0954	82.643	42.1309	Fall
SM3W_0+1_0_20200718_024637_000.wav	SM3W	0	20200718	024637	200717	T00	LABO	E	B064	J	M	9613	2014	2.15875	3.83219	44.1199	87.8186	43.3219	Fall
SM3W_0+1_0_20200718_024637_000.wav	SM3W	0	20200718	024637	200717	T00	LABO	E	B064	J	M	1784	1663	2.15875	2.79134	44.1718	84.4395	44.1526	Fall
SM3W_0+1_0_20200718_024637_000.wav	SM3W	0	20200718	024637	200717	T00	LABO	E	B064	J	M	6077	111	2.15875	3.04736	44.2021	77.2216	44.2	Fall
SM3W_0+1_0_20200718_024637_000.wav	SM3W	0	20200718	024637	200717	T00	LABO	E	B064	J	M	9726	113	2.15875	3.93057	44.2118	87.3491	43.7108	Fall
SM3W_0+1_0_20200718_024637_000.wav	SM3W	0	20200718	024637	200717	T00	LABO	E	B064	J	M	21764	106	2.15875	3.94124	44.2366	85.8557	42.6969	Fall
SM3W_0+1_0_20200718_024637_000.wav	SM3W	0	20200718	024637	200717	T00	LABO	E	B064	J	M	4211	1807	2.15875	4.05751	44.2871	83.4242	42.343	Fall
SM3W_0+1_0_20200718_024637_000.wav	SM3W	0	20200718	024637	200717	T00	LABO	E	B064	J	M	7351	105	2.15875	3.0795	44.3015	87.8647	44.2782	Fall
SM3W_0+1_0_20200718_024637_000.wav	SM3W	0	20200718	024637	200717	T00	LABO	E	B064	J	M	7438	88	2.15875	2.97612	44.3085	85.8124	44.2744	Fall
SM3W_0+1_0_20200718_024637_000.wav	SM3W	0	20200718	024637	200717	T00	LABO	E	B064	J	M	4663	98	2.15875	4.37379	44.3166	84.773	41.9934	Fall
SM3W_0+1_0_20200718_024637_000.wav	SM3W	0	20200718	024637	200717	T00	LABO	E	B064	J	M	4462	251	2.15875	4.05867	44.3171	84.7913	41.4578	Fall
SM3W_0+1_0_20200718_024637_000.wav	SM3W	0	20200718	024637	200717	T00	LABO	E	B064	J	M	2158	123	2.15875	3.09279	44.3474	85.316	44.3261	Fall
SM3W_0+1_0_20200718_024637_000.wav	SM3W	0	20200718	024637	200717	T00	LABO	E	B064	J	M	1886	102	2.15875	2.94515	44.362	85.6803	44.3486	Fall
SM3W_0+1_0_20200718_024637_000.wav	SM3W	0	20200718	024637	200717	T00	LABO	E	B064	J	M	6170	94	2.15875	2.80711	44.3854	85.2664	44.2637	Fall
SM3W_0+1_0_20200718_024637_000.wav	SM3W	0	20200718	024637	200717	T00	LABO	E	B064	J	M	22185	42	2.15875	1.92931	44.399	82.6713	41.2816	Fall
SM3W_0+1_0_20200718_024637_000.wav	SM3W	0	20200718	024637	200717	T00	LABO	E	B064	J	M	120	59	2.15875	3.31092	44.6729	82.5903	40.2478	Fall
SM3W_0+1_0_20200718_024637_000.wav	SM3W	0	20200718	024637	200717	T00	LABO	E	B064	J	M	9912	87	2.15875	4.07021	44.7355	87.5335	43.1082	Fall
SM3W_0+1_0_20200718_024637_000.wav	SM3W	0	20200718	024637	200717	T00	LABO	E	B064	J	M	2361	55	2.15875	1.99827	44.8249	84.941	41.251	Fall
SM3W_0+1_0_20200718_024637_000.wav	SM3W	0	20200718	024637	200717	T00	LABO	E	B064	J	M	22143	56	2.15875	2.20114	45.0379	85.5051	41.5007	Fall
SM3W_0+1_0_20200718_024637_000.wav	SM3W	0	20200718	024637	200717	T00	LABO	E	B064	J	M	2256	98	2.15875	2.5291	45.0547	86.3725	43.6519	Fall
SM3W_0+1_0_20200718_024637_000.wav	SM3W	0	20200718	024637	200717	T00	LABO	E	B064	J	M	4565	103	2.15875	4.74587	45.534	87.2941	44.0558	Fall
SM3W_0+1_0_20200718_024637_000.wav	SM3W	0	20200718	024637	200717	T00	LABO	E	B064	J	M	2307	51	2.15875	2.19217	45.71	86.9339	41.9793	Fall
SM3W_0+1_0_20200718_024637_000.wav	SM3W	0	20200718	024637	200717	T00	LABO	E	B064	J	M	21842	78	2.15875	3.50932	46.3718	88.9419	43.5065	Fall
SM3W_0+1_0_20200718_024637_000.wav	SM3W	0	20200718	024637	200717	T00	LABO	E	B064	J	M	2405	43	2.15875	2.13514	47.0716	83.2994	41.8625	Fall
SM3W_0+1_0_20200718_024637_000.wav	SM3W	0	20200718	024637	200717	T00	LABO	E	B064	J	M	21658	60	2.15875	3.82553	47.4806	88.863	43.9417	Fall
SM3W_0+1_0_20200718_024637_000.wav	SM3W	0	20200718	024637	200717	T00	LABO	E	B064	J	M	22087	44	2.15875	2.46437	47.5437	86.809	44.0278	Fall
SM3W_0+1_0_20200718_024637_000.wav	SM3W	0	20200718	024637	200717	T00	LABO	E	B064	J	M	7246	1075	2.15875	2.90849	47.805	85.2151	42.9378	Fall
SM3W_0+1_0_20200718_024637_000.wav	SM3W	0	20200718	024637	200717	T00	LABO	E	B064	J	M	2035	149	2.15875	2.95411	47.9681	86.556	43.3674	Fall
SM3W_0+1_0_20200718_024637_000.wav	SM3W	0	20200718	024637	200717	T00	LABO	E	B064	J	M	21352	1859	2.15875	3.48975	48.8047	84.3864	44.074	Fall
SM3W_0+1_0_20200718_024637_000.wav	SM3W	0	20200718	024637	200717	T00	LABO	E	B064	J	M	9825	98	2.15875	3.84596	49.3646	89.7404	44.1593	Fall
SM3W_0+1_0_20200718_024701_000.wav	SM3W	0	20200718	024701	200717	T00	LABO	E	B064	J	M	4002	31	4.98683	1.6881	41.7639	80.7207	39.7924	Fall
SM3W_0+1_0_20200718_024701_000.wav	SM3W	0	20200718	024701	200717	T00	LABO	E	B064	J	M	3322	1677	4.98683	4.44667	41.9246	81.7782	41.6545	Fall
SM3W_0+1_0_20200718_024701_000.wav	SM3W	0	20200718	024701	200717	T00	LABO	E	B064	J	M	21726	63	4.98683	2.17271	42.2728	79.5946	39.596	Fall
SM3W_0+1_0_20200718_024701_000.wav	SM3W	0	20200718	024701	200717	T00	LABO	E	B064	J	M	17189	61	4.98683	1.84566	42.4458	83.3128	40.1357	Fall
SM3W_0+1_0_20200718_024701_000.wav	SM3W	0	20200718	024701	200717	T00	LABO	E	B064	J	M	14552	66	4.98683	2.30243	42.4781	85.6592	42.4781	Fall
SM3W_0+1_0_20200718_024701_000.wav	SM3W	0	20200718	024701	200717	T00	LABO	E	B064	J	M	21532	36	4.98683	1.68254	42.5011	75.0133	40.6703	Fall
SM3W_0+1_0_20200718_024701_000.wav	SM3W	0	20200718	024701	200717	T00	LABO	E	B064	J	M	4873	108	4.98683	1.94666	42.5216	75.7148	41.2256	Fall
SM3W_0+1_0_20200718_024701_000.wav	SM3W	0	20200718	024701	200717	T00	LABO	E	B064	J	M	20362	33	4.98683	1.96267	42.6439	82.5663	42.6439	Fall
SM3W_0+1_0_20200718_024701_000.wav	SM3W	0	20200718	024701	200717	T00	LABO	E	B064	J	M	20278	33	4.98683	1.70581	42.6867	82.8441	40.1726	Fall
SM3W_0+1_0_20200718_024701_000.wav	SM3W	0	20200718	024701	200717	T00	LABO	E	B064	J	M	17001	1445	4.98683	1.65173	42.7066	82.8075	39.6623	Fall
SM3W_0+1_0_20200718_024701_000.wav	SM3W	0	20200718	024701	200717	T00	LABO	E	B064	J	M	17129	38	4.98683	1.60908	42.7254	85.6981	39.2232	Fall
SM3W_0+1_0_20200718_024701_000.wav	SM3W	0	20200718	024701	200717	T00	LABO	E	B064	J	M	15275	43	4.98683	1.98192	42.7571	73.841	42.7571	Fall
SM3W_0+1_0_20200718_024701_000.wav	SM3W	0	20200718	024701	200717	T00	LABO	E	B064	J	M	3971	41	4.98683	1.67132	42.7713	79.8516	40.5321	Fall
SM3W_0+1_0_20200718_024701_000.wav	SM3W	0	20200718	024701	200717	T00	LABO	E	B064	J	M	21811	85	4.98683	2.54191	42.7828	81.9696	40.3764	Fall
SM3W_0+1_0_20200718_024701_000.wav	SM3W	0	20200718	024701	200717	T00	LABO	E	B064	J	M	13439	34	4.98683	1.8891	42.789	81.6146	39.602	Fall
SM3W_0+1_0_20200718_024701_000.wav	SM3W	0	20200718	024701	200717	T00	LABO	E	B064	J	M	21597	63	4.98683	1.92316	42.8247	78.251	41.4753	Fall
SM3W_0+1_0_20200718_024701_000.wav	SM3W	0	20200718	024701	200717	T00	LABO	E	B064	J	M	427	36	4.98683	1.69233	42.8316	79.4965	40.4257	Fall
SM3W_0+1_0_20200718_024701_000.wav	SM3W	0	20200718	024701	200717	T00	LABO	E	B064	J	M	13355	3346	4.98683	1.72256	42.8866	82.2299	36.32	Fall
SM3W_0+1_0_20200718_024701_000.wav	SM3W	0	20200718	024701	200717	T00	LABO	E	B064	J	M	9963	65	4.98683	2.53796	42.9147	83.6711	40.9229	Fall
SM3W_0+1_0_20200718_024701_000.wav	SM3W	0	20200718	024701	200717	T00	LABO	E	B064	J	M	6783	160	4.98683	1.69795	42.9718	77.8897	40.4701	Fall
SM3W_0+1_0_20200718_024701_000.wav	SM3W	0	20200718	024701	200717	T00	LABO	E	B064	J	M	23765	34	4.98683	1.68663	43.0134	86.9973	39.1692	Fall
SM3W_0+1_0_20200718_024701_000.wav	SM3W	0	20200718	024701	200717	T00	LABO	E	B064	J	M	104	0	4.98683	2.28775	43.081	72.9285	43.081	Fall
SM3W_0+1_0_20200718_024701_000.wav	SM3W	0	20200718	024701	200717	T00	LABO	E	B064	J	M	21663	67	4.98683	2.10637	43.1224	75.6134	41.4398	Fall
SM3W_0+1_0_20200718_024701_000.wav	SM3W	0	20200718	024701	200717	T00	LABO	E	B064	J	M	1077	651	4.98683	2.08743	43.2919	81.9727	39.7758	Fall
SM3W_0+1_0_20200718_024701_000.wav	SM3W	0	20200718	024701	200717	T00	LABO	E	B064	J	M	24269	36	4.98683	1.78391	43.3978	81.8333	43.3978	Fall
SM3W_0+1_0_20200718_024701_000.wav	SM3W	0	20200718	024701	200717	T00	LABO	E	B064	J	M	1632	189	4.98683	4.42322	43.4352	82.2392	41.9401	Fall
SM3W_0+1_0_20200718_024701_000.wav	SM3W	0	20200718	024701	200717	T00	LABO	E	B064	J	M	14485	67	4.98683	2.46585	43.5529	81.5067	43.5167	Fall
SM3W_0+1_0_20200718_024701_000.wav	SM3W	0	20200718	024701	200717	T00	LABO	E	B064	J	M	1250	173	4.98683	2.68267	43.5596	78.4968	43.5418	Fall
SM3W_0+1_0_20200718_024701_000.wav	SM3W	0	20200718	024701	200717	T00	LABO	E	B064	J	M	3795	90	4.98683	3.28463	43.6129	85.5215	41.1027	Fall
SM3W_0+1_0_20200718_024701_000.wav	SM3W	0	20200718	024701	200717	T00	LABO	E	B064	J	M	15487	150	4.98683	2.81045	43.6198	75.0699	42.867	Fall
SM3W_0+1_0_20200718_024701_000.wav	SM3W	0	20200718	024701	200717	T00	LABO	E	B064	J	M	391	79	4.98683	2.17979	43.68	78.0679	43.6755	Fall
SM3W_0+1_0_20200718_024701_000.wav	SM3W	0	20200718	024701	200717	T00	LABO	E	B064	J	M	9584	102	4.98683	3.70978	43.7798	87.4556	42.3927	Fall
SM3W_0+1_0_20200718_024701_000.wav	SM3W	0	20200718	024701	200717	T00	LABO	E	B064	J	M	14279	36	4.98683	1.80021	43.8231	87.8804	40.1686	Fall
SM3W_0+1_0_20200718_024701_000.wav	SM3W	0	20200718	024701	200717	T00	LABO	E	B064	J	M	240	137	4.98683	3.22731	43.8355	82.7888	42.3	Fall
SM3W_0+1_0_20200718_024701_000.wav	SM3W	0	20200718	024701	200717	T00	LABO	E	B064	J	M	9268	1472	4.98683	2.33851	43.8579	70.3968	43.8579	Fall
SM3W_0+1_0_20200718_024701_000.wav	SM3W	0	20200718	024701	200717	T00	LABO	E	B064	J	M	1365	114	4.98683	3.1803	43.8888	73.8911	41.9072	Fall
SM3W_0+1_0_20200718_024701_000.wav	SM3W	0	20200718	024701	200717	T00	LABO	E	B064	J	M	3845	49	4.98683	2.20383	43.9071	75.1502	43.9071	Fall
SM3W_0+1_0_20200718_024701_000.wav	SM3W	0	20200718	024701	200717	T00	LABO	E	B064	J	M	5016	143	4.98683	3.08025	43.9448	78.5604	43.9398	Fall
SM3W_0+1_0_20200718_024701_000.wav	SM3W	0	20200718	024701	200717	T00	LABO	E	B064	J	M	9850	104	4.98683	2.7796	43.9757	84.2502	43.027	Fall
SM3W_0+1_0_20200718_024701_000.wav	SM3W	0	20200718	024701	200717	T00	LABO	E	B064	J	M	9360	92	4.98683	2.8575	43.9859	83.3546	43.9772	Fall
SM3W_0+1_0_20200718_024701_000.wav	SM3W	0	20200718	024701	200717	T00	LABO	E	B064	J	M	3706	90	4.98683	2.95349	44.155	77.8782	44.1522	Fall
SM3W_0+1_0_20200718_024701_000.wav	SM3W	0	20200718	024701	200717	T00	LABO	E	B064	J	M	14352	73	4.98683	2.41529	44.1939	88.3691	41.2024	Fall
SM3W_0+1_0_20200718_024701_000.wav	SM3W	0	20200718	024701	200717	T00	LABO	E	B064	J	M	9482	123	4.98683	3.24771	44.2082	85.3478	44.1965	Fall
SM3W_0+1_0_20200718_024701_000.wav	SM3W	0	20200718	024701	200717	T00	LABO	E	B064	J	M	3615	89	4.98683	3.70972	44.27	82.7042	42.7142	Fall
SM3W_0+1_0_20200718_024701_000.wav	SM3W	0	20200718	024701	200717	T00	LABO	E	B064	J	M	23831	66	4.98683	1.74709	44.6452	83.7687	40.3016	Fall
SM3W_0+1_0_20200718_024701_000.wav	SM3W	0	20200718	024701	200717	T00	LABO	E	B064	J	M	7738	41	4.98683	1.83461	44.8906	73.6949	41.3165	Fall
SM3W_0+1_0_20200718_024701_000.wav	SM3W	0	20200718	024701	200717	T00	LABO	E	B064	J	M	3525	99	4.98683	4.44021	44.9667	87.3229	43.7361	Fall
SM3W_0+1_0_20200718_024701_000.wav	SM3W	0	20200718	024701	200717	T00	LABO	E	B064	J	M	9897	49	4.98683	2.30588	46.6407	84.9173	43.694	Fall
SM3W_0+1_0_20200718_024701_000.wav	SM3W	0	20200718	024701	200717	T00	LABO	E	B064	J	M	1445	80	4.98683	3.17369	46.8095	78.7376	42.6322	Fall
SM3W_0+1_0_20200718_024701_000.wav	SM3W	0	20200718	024701	200717	T00	LABO	E	B064	J	M	7596	60	4.98683	1.6868	47.7504	79.7664	41.175	Fall
SM3W_0+1_0_20200718_024701_000.wav	SM3W	0	20200718	024701	200717	T00	LABO	E	B064	J	M	10010	45	4.98683	2.01374	49.9167	78.7138	41.5289	Fall
SM3W_0+1_0_20200718_024701_000.wav	SM3W	0	20200718	024701	200717	T00	LABO	E	B064	J	M	15232	570	4.98683	1.76782	52.0488	78.9907	41.6294	Fall
SM3W_0+1_0_20200718_024745_000.wav	SM3W	0	20200718	024745	200717	T00	LABO	E	B064	J	M	10582	72	8.88171	1.70384	41.2332	72.7858	39.3764	Fall
SM3W_0+1_0_20200718_024745_000.wav	SM3W	0	20200718	024745	200717	T00	LABO	E	B064	J	M	9355	37	8.88171	1.85491	41.3534	77.7508	39.2285	Fall
SM3W_0+1_0_20200718_024745_000.wav	SM3W	0	20200718	024745	200717	T00	LABO	E	B064	J	M	9126	70	8.88171	1.65827	41.576	80.7771	38.5363	Fall
SM3W_0+1_0_20200718_024745_000.wav	SM3W	0	20200718	024745	200717	T00	LABO	E	B064	J	M	9225	62	8.88171	1.6864	42.2887	79.9601	39.1547	Fall
SM3W_0+1_0_20200718_024745_000.wav	SM3W	0	20200718	024745	200717	T00	LABO	E	B064	J	M	10627	46	8.88171	2.76806	42.5065	81.5026	40.27	Fall
SM3W_0+1_0_20200718_024745_000.wav	SM3W	0	20200718	024745	200717	T00	LABO	E	B064	J	M	9318	52	8.88171	1.86739	42.5593	79.1662	40.0604	Fall
SM3W_0+1_0_20200718_024745_000.wav	SM3W	0	20200718	024745	200717	T00	LABO	E	B064	J	M	9700	30	8.88171	1.79521	42.7261	82.7502	39.1684	Fall
SM3W_0+1_0_20200718_024745_000.wav	SM3W	0	20200718	024745	200717	T00	LABO	E	B064	J	M	5272	48	8.88171	1.90055	43.0332	80.0716	40.2972	Fall
SM3W_0+1_0_20200718_024745_000.wav	SM3W	0	20200718	024745	200717	T00	LABO	E	B064	J	M	12725	54	8.88171	1.99998	43.2861	72.6383	41.5442	Fall
SM3W_0+1_0_20200718_024745_000.wav	SM3W	0	20200718	024745	200717	T00	LABO	E	B064	J	M	4311	80	8.88171	2.25104	43.4762	80.1544	43.4762	Fall
SM3W_0+1_0_20200718_024745_000.wav	SM3W	0	20200718	024745	200717	T00	LABO	E	B064	J	M	12389	108	8.88171	2.96477	43.6521	86.6588	41.5257	Fall
SM3W_0+1_0_20200718_024745_000.wav	SM3W	0	20200718	024745	200717	T00	LABO	E	B064	J	M	12628	69	8.88171	2.39894	43.6534	83.7293	43.6534	Fall
SM3W_0+1_0_20200718_024745_000.wav	SM3W	0	20200718	024745	200717	T00	LABO	E	B064	J	M	4230	72	8.88171	2.46703	43.7847	84.6103	41.7057	Fall
SM3W_0+1_0_20200718_024745_000.wav	SM3W	0	20200718	024745	200717	T00	LABO	E	B064	J	M	12487	99	8.88171	3.79403	43.8361	89.2543	41.2226	Fall
SM3W_0+1_0_20200718_024745_000.wav	SM3W	0	20200718	024745	200717	T00	LABO	E	B064	J	M	4350	39	8.88171	2.02384	43.9568	77.4561	43.9537	Fall
SM3W_0+1_0_20200718_024745_000.wav	SM3W	0	20200718	024745	200717	T00	LABO	E	B064	J	M	12669	41	8.88171	2.51684	43.9697	81.7528	43.9646	Fall
SM3W_0+1_0_20200718_024745_000.wav	SM3W	0	20200718	024745	200717	T00	LABO	E	B064	J	M	5223	31	8.88171	1.88194	45.1384	84.4899	40.6183	Fall
SM3W_0+1_0_20200718_024745_000.wav	SM3W	0	20200718	024745	200717	T00	LABO	E	B064	J	M	9266	40	8.88171	1.84302	51.7064	82.2563	41.119	Fall
SM3W_0+1_0_20200718_024745_000.wav	SM3W	0	20200718	024745	200717	T00	LABO	E	B064	J	M	12281	108	8.88171	2.24344	55.6688	82.7335	44.1229	Fall
SM3W_0+1_0_20200718_024802_000.wav	SM3W	0	20200718	024802	200717	T00	LABO	E	B064	J	M	4275	54	11.7077	2.04112	42.5513	68.3749	40.9182	Fall
SM3W_0+1_0_20200718_024802_000.wav	SM3W	0	20200718	024802	200717	T00	LABO	E	B064	J	M	5320	87	11.7077	1.97033	42.7093	78.5562	42.7093	Fall
SM3W_0+1_0_20200718_024802_000.wav	SM3W	0	20200718	024802	200717	T00	LABO	E	B064	J	M	2284	82	11.7077	1.74703	42.8696	79.94	40.0862	Fall
SM3W_0+1_0_20200718_024802_000.wav	SM3W	0	20200718	024802	200717	T00	LABO	E	B064	J	M	4222	130	11.7077	2.47878	43.196	70.7527	40.3066	Fall
SM3W_0+1_0_20200718_024802_000.wav	SM3W	0	20200718	024802	200717	T00	LABO	E	B064	J	M	5402	82	11.7077	1.9794	45.3147	76.6206	41.1783	Fall
SM3W_0+1_0_20200718_024802_000.wav	SM3W	0	20200718	024802	200717	T00	LABO	E	B064	J	M	5549	148	11.7077	2.37995	45.9665	75.9271	41.5189	Fall
SM3W_0+1_0_20200718_024802_000.wav	SM3W	0	20200718	024802	200717	T00	LABO	E	B064	J	M	3937	108	11.7077	2.29566	46.5082	82.335	43.176	Fall
SM3W_0+1_0_20200718_024802_000.wav	SM3W	0	20200718	024802	200717	T00	LABO	E	B064	J	M	4091	155	11.7077	2.97047	47.6526	85.4034	41.6793	Fall
SM3W_0+1_0_20200718_024802_000.wav	SM3W	0	20200718	024802	200717	T00	LABO	E	B064	J	M	2373	88	11.7077	1.93295	49.0036	74.3835	40.4327	Fall
SM3W_0+1_0_20200718_024829_000.wav	SM3W	0	20200718	024829	200717	T00	LABO	E	B064	J	M	2473	38	12.9104	1.67874	42.14	81.1992	40.2278	Fall
SM3W_0+1_0_20200718_024829_000.wav	SM3W	0	20200718	024829	200717	T00	LABO	E	B064	J	M	7972	92	12.9104	2.32588	43.147	76.5025	43.147	Fall
SM3W_0+1_0_20200718_024829_000.wav	SM3W	0	20200718	024829	200717	T00	LABO	E	B064	J	M	6424	77	12.9104	1.94018	43.3437	74.1255	40.1489	Fall
SM3W_0+1_0_20200718_024829_000.wav	SM3W	0	20200718	024829	200717	T00	LABO	E	B064	J	M	6086	111	12.9104	2.54075	43.4468	83.0339	43.4352	Fall
SM3W_0+1_0_20200718_024829_000.wav	SM3W	0	20200718	024829	200717	T00	LABO	E	B064	J	M	6346	80	12.9104	2.61966	43.7442	85.373	43.3917	Fall
SM3W_0+1_0_20200718_024829_000.wav	SM3W	0	20200718	024829	200717	T00	LABO	E	B064	J	M	8353	72	12.9104	1.60471	43.9251	71.8009	42.5289	Fall
SM3W_0+1_0_20200718_024829_000.wav	SM3W	0	20200718	024829	200717	T00	LABO	E	B064	J	M	8164	82	12.9104	2.06755	45.0917	74.8902	41.0919	Fall
SM3W_0+1_0_20200718_024829_000.wav	SM3W	0	20200718	024829	200717	T00	LABO	E	B064	J	M	2377	38	12.9104	1.67036	45.3217	80.2825	40.5139	Fall
SM3W_0+1_0_20200718_024829_000.wav	SM3W	0	20200718	024829	200717	T00	LABO	E	B064	J	M	1128	86	12.9104	1.71166	46.8067	75.6579	44.2707	Fall
SM3W_0+1_0_20200718_024829_000.wav	SM3W	0	20200718	024829	200717	T00	LABO	E	B064	J	M	6266	99	12.9104	2.63297	47.9085	86.7673	43.9528	Fall
SM3W_0+1_0_20200718_024829_000.wav	SM3W	0	20200718	024829	200717	T00	LABO	E	B064	J	M	2279	84	12.9104	2.34209	48.0704	82.7383	43.8264	Fall
SM3W_0+1_0_20200718_024829_000.wav	SM3W	0	20200718	024829	200717	T00	LABO	E	B064	J	M	944	103	12.9104	2.0835	51.2684	77.3762	43.3033	Fall
SM3W__1__1_20200718_024842_000.wav	SM3W	1	20200718	024842	200717	T00	LABO	E	B064	J	M	36	32	22.6479	2.54742	42.1936	89.5526	40.4658	Fall
SM3W__1__1_20200718_024842_000.wav	SM3W	1	20200718	024842	200717	T00	LABO	E	B064	J	M	261	43	22.6479	1.8854	44.2126	83.93	41.0881	Fall
SM3W__1__1_20200718_024842_000.wav	SM3W	1	20200718	024842	200717	T00	LABO	E	B064	J	M	97	63	22.6479	2.85744	44.6116	88.3133	44.301	Fall
SM3W__1__1_20200718_024842_000.wav	SM3W	1	20200718	024842	200717	T00	LABO	E	B064	J	M	217	54	22.6479	2.28542	44.6261	86.0629	42.811	Fall
SM3W__1__1_20200718_024842_000.wav	SM3W	1	20200718	024842	200717	T00	LABO	E	B064	J	M	163	66	22.6479	2.43887	44.752	87.8849	43.9024	Fall
SM3W__1__1_20200718_024929_000.wav	SM3W	1	20200718	024929	200717	T1	LABO	E	B064	J	M	0	0	20.7578	2.11536	43.9283	59.7785	40.3299	Fall
SM3W__0__0_20200718_025011_000.wav	SM3W	0	20200718	025011	200717	T1	LABO	E	B064	J	M	1184	78	4.98751	2.8199	43.8639	84.2626	40.7527	Fall
SM3W__0__0_20200718_025011_000.wav	SM3W	0	20200718	025011	200717	T1	LABO	E	B064	J	M	1107	79	4.98751	2.88346	48.0427	80.1524	40.1688	Fall
SM3W__1__1_20200718_025047_000.wav	SM3W	1	20200718	025047	200717	T1	LABO	E	B064	J	M	400	75	16.2448	3.63521	49.3116	90.1543	42.227	Fall
SM3W__1__1_20200718_025059_000.wav	SM3W	1	20200718	025059	200717	T1	LABO	E	B064	J	M	1783	84	16.4174	2.41122	43.5871	77.2432	40.468	Fall
SM3W__1__1_20200718_025105_000.wav	SM3W	1	20200718	025105	200717	T1	LABO	E	B064	J	M	328	76	20.3498	2.64763	44.0447	90.9496	40.9629	Fall
SM3W__1__1_20200718_025109_000.wav	SM3W	1	20200718	025109	200717	T1	LABO	E	B064	J	M	848	78	11.5076	2.05073	43.6244	87.1778	40.7518	Fall
SM3W__1__1_20200718_025109_000.wav	SM3W	1	20200718	025109	200717	T1	LABO	E	B064	J	M	938	87	11.5076	1.9685	44.692	87.0385	42.2216	Fall
SM3W__1__1_20200718_025216_000.wav	SM3W	1	20200718	025216	200717	T1	LABO	E	B064	J	M	335	37	12.2201	1.82132	48.4618	82.1234	41.6688	Fall
SM3W_0+1_1_20200718_025712_000.wav	SM3W	1	20200718	025712	200717	T3	LABO	E	B064	J	M	3397	79	2.65115	2.97177	43.8178	78.283	42.8056	Fall
SM3W_0+1_1_20200718_025712_000.wav	SM3W	1	20200718	025712	200717	T3	LABO	E	B064	J	M	2479	98	2.65115	3.57348	43.979	85.7595	43.1657	Fall
SM3W_0+1_1_20200718_025712_000.wav	SM3W	1	20200718	025712	200717	T3	LABO	E	B064	J	M	2688	106	2.65115	3.77903	44.1405	88.0302	43.6057	Fall
SM3W_0+1_1_20200718_025712_000.wav	SM3W	1	20200718	025712	200717	T3	LABO	E	B064	J	M	3319	124	2.65115	3.63792	44.2201	79.2227	43.2789	Fall
SM3W_0+1_1_20200718_025712_000.wav	SM3W	1	20200718	025712	200717	T3	LABO	E	B064	J	M	2799	110	2.65115	3.54212	44.3826	86.5273	42.4002	Fall
SM3W_0+1_1_20200718_025712_000.wav	SM3W	1	20200718	025712	200717	T3	LABO	E	B064	J	M	3195	153	2.65115	3.62205	45.8313	87.3676	41.2373	Fall
SM3W_0+1_1_20200718_025712_000.wav	SM3W	1	20200718	025712	200717	T3	LABO	E	B064	J	M	2936	138	2.65115	3.727	46.2346	87.2493	43.6913	Fall
SM3W_0+1_1_20200718_025712_000.wav	SM3W	1	20200718	025712	200717	T3	LABO	E	B064	J	M	2381	0	2.65115	3.07805	48.0642	86.2317	43.8964	Fall
SM3W_0+1_1_20200718_025712_000.wav	SM3W	1	20200718	025712	200717	T3	LABO	E	B064	J	M	2582	104	2.65115	3.39875	49.0831	86.4753	44.1212	Fall
SM3W_0+1_1_20200718_025712_000.wav	SM3W	1	20200718	025712	200717	T3	LABO	E	B064	J	M	3042	106	2.65115	3.52001	49.5994	85.9958	44.274	Fall
SM3W_0+1_0_20200718_025720_000.wav	SM3W	0	20200718	025720	200717	T3	LABO	E	B064	J	M	714	48	5.63929	4.05786	43.3667	87.6511	42.0971	Fall
SM3W_0+1_0_20200718_025720_000.wav	SM3W	0	20200718	025720	200717	T3	LABO	E	B064	J	M	905	96	5.63929	3.9223	43.6129	78.1229	43.0757	Fall
SM3W_0+1_0_20200718_025720_000.wav	SM3W	0	20200718	025720	200717	T3	LABO	E	B064	J	M	1157	135	5.63929	3.10437	43.78	48.0005	43.7786	Fall
SM3W_0+1_0_20200718_025720_000.wav	SM3W	0	20200718	025720	200717	T3	LABO	E	B064	J	M	377	135	5.63929	2.64468	43.7953	70.9924	42.9959	Fall
SM3W_0+1_0_20200718_025720_000.wav	SM3W	0	20200718	025720	200717	T3	LABO	E	B064	J	M	595	218	5.63929	3.60554	43.9846	82.9878	42.8882	Fall
SM3W_0+1_0_20200718_025720_000.wav	SM3W	0	20200718	025720	200717	T3	LABO	E	B064	J	M	1021	115	5.63929	3.56999	44.005	67.514	43.3488	Fall
SM3W_0+1_0_20200718_025720_000.wav	SM3W	0	20200718	025720	200717	T3	LABO	E	B064	J	M	4082	111	5.63929	3.01617	44.4712	65.9576	43.7607	Fall
SM3W_0+1_0_20200718_025720_000.wav	SM3W	0	20200718	025720	200717	T3	LABO	E	B064	J	M	3722	75	5.63929	3.09454	44.4917	75.429	43.6443	Fall
SM3W_0+1_0_20200718_025720_000.wav	SM3W	0	20200718	025720	200717	T3	LABO	E	B064	J	M	810	86	5.63929	3.52452	44.5044	78.732	44.1802	Fall
SM3W_0+1_0_20200718_025720_000.wav	SM3W	0	20200718	025720	200717	T3	LABO	E	B064	J	M	3971	90	5.63929	3.18283	44.8199	72.437	44.3145	Fall
SM3W_0+1_0_20200718_025720_000.wav	SM3W	0	20200718	025720	200717	T3	LABO	E	B064	J	M	3881	158	5.63929	2.50995	45.2688	72.0625	44.3123	Fall
SM3W_0+1_0_20200718_025720_000.wav	SM3W	0	20200718	025720	200717	T3	LABO	E	B064	J	M	242	117	5.63929	2.58283	45.308	82.1169	42.5037	Fall
SM3W_0+1_0_20200718_025720_000.wav	SM3W	0	20200718	025720	200717	T3	LABO	E	B064	J	M	3647	228	5.63929	2.85667	45.5034	71.4489	44.3343	Fall
SM3W_0+1_0_20200718_025720_000.wav	SM3W	0	20200718	025720	200717	T3	LABO	E	B064	J	M	655	47	5.63929	3.02311	48.3728	78.9994	44.2812	Fall
SM3W_0+1_0_20200718_025720_000.wav	SM3W	0	20200718	025720	200717	T3	LABO	E	B064	J	M	3420	2263	5.63929	2.00988	49.7288	64.4332	44.7377	Fall
SM3W_0+1_1_20200718_025734_000.wav	SM3W	1	20200718	025734	200717	T3	LABO	E	B064	J	M	5014	69	7.40526	2.33662	43.1003	88.8724	41.0951	Fall
SM3W_0+1_1_20200718_025734_000.wav	SM3W	1	20200718	025734	200717	T3	LABO	E	B064	J	M	2801	84	7.40526	2.50015	43.2921	77.0989	42.4771	Fall
SM3W_0+1_1_20200718_025734_000.wav	SM3W	1	20200718	025734	200717	T3	LABO	E	B064	J	M	4702	47	7.40526	2.4198	43.4592	88.0169	42.2907	Fall
SM3W_0+1_1_20200718_025734_000.wav	SM3W	1	20200718	025734	200717	T3	LABO	E	B064	J	M	4476	64	7.40526	2.23396	43.5023	85.7709	42.2087	Fall
SM3W_0+1_1_20200718_025734_000.wav	SM3W	1	20200718	025734	200717	T3	LABO	E	B064	J	M	2301	45	7.40526	1.85184	43.6359	75.4588	42.4819	Fall
SM3W_0+1_1_20200718_025734_000.wav	SM3W	1	20200718	025734	200717	T3	LABO	E	B064	J	M	5100	50	7.40526	1.92009	43.7601	85.8673	41.3347	Fall
SM3W_0+1_1_20200718_025734_000.wav	SM3W	1	20200718	025734	200717	T3	LABO	E	B064	J	M	2549	95	7.40526	1.84646	43.7642	74.7275	42.3888	Fall
SM3W_0+1_1_20200718_025734_000.wav	SM3W	1	20200718	025734	200717	T3	LABO	E	B064	J	M	4655	65	7.40526	2.3284	43.7814	88.7434	42.0625	Fall
SM3W_0+1_1_20200718_025734_000.wav	SM3W	1	20200718	025734	200717	T3	LABO	E	B064	J	M	4590	38	7.40526	2.3031	43.8297	88.9556	41.7561	Fall
SM3W_0+1_1_20200718_025734_000.wav	SM3W	1	20200718	025734	200717	T3	LABO	E	B064	J	M	4551	75	7.40526	2.24466	43.8481	86.5343	42.027	Fall
SM3W_0+1_1_20200718_025734_000.wav	SM3W	1	20200718	025734	200717	T3	LABO	E	B064	J	M	1347	50	7.40526	2.01392	43.8863	72.3907	43.204	Fall
SM3W_0+1_1_20200718_025734_000.wav	SM3W	1	20200718	025734	200717	T3	LABO	E	B064	J	M	4778	76	7.40526	2.36119	44.1109	87.6828	42.0955	Fall
SM3W_0+1_1_20200718_025734_000.wav	SM3W	1	20200718	025734	200717	T3	LABO	E	B064	J	M	1297	0	7.40526	2.25355	44.1987	73.7848	43.2888	Fall
SM3W_0+1_1_20200718_025734_000.wav	SM3W	1	20200718	025734	200717	T3	LABO	E	B064	J	M	2182	93	7.40526	1.89238	44.2855	73.4375	42.8484	Fall
SM3W_0+1_1_20200718_025734_000.wav	SM3W	1	20200718	025734	200717	T3	LABO	E	B064	J	M	4946	38	7.40526	1.89697	44.3667	86.9567	41.1058	Fall
SM3W_0+1_1_20200718_025734_000.wav	SM3W	1	20200718	025734	200717	T3	LABO	E	B064	J	M	4412	61	7.40526	2.20572	44.4973	88.5146	44.4973	Fall
SM3W_0+1_1_20200718_025734_000.wav	SM3W	1	20200718	025734	200717	T3	LABO	E	B064	J	M	5207	57	7.40526	1.94231	44.6625	86.6127	40.4015	Fall
SM3W_0+1_1_20200718_025734_000.wav	SM3W	1	20200718	025734	200717	T3	LABO	E	B064	J	M	4907	91	7.40526	2.49323	44.827	88.8199	41.8928	Fall
SM3W_0+1_1_20200718_025734_000.wav	SM3W	1	20200718	025734	200717	T3	LABO	E	B064	J	M	3731	692	7.40526	1.94091	45.1527	54.0099	43.0024	Fall
SM3W_0+1_1_20200718_025734_000.wav	SM3W	1	20200718	025734	200717	T3	LABO	E	B064	J	M	5150	51	7.40526	2.43321	45.5037	86.4299	40.8979	Fall
SM3W_0+1_1_20200718_025734_000.wav	SM3W	1	20200718	025734	200717	T3	LABO	E	B064	J	M	4352	139	7.40526	2.15934	45.8677	87.2142	44.361	Fall
SM3W_0+1_1_20200718_025734_000.wav	SM3W	1	20200718	025734	200717	T3	LABO	E	B064	J	M	4212	482	7.40526	2.4134	46.0035	79.556	42.7925	Fall
SM3W_0+1_1_20200718_025734_000.wav	SM3W	1	20200718	025734	200717	T3	LABO	E	B064	J	M	2983	48	7.40526	1.85703	46.667	79.5078	42.2877	Fall
SM3W_0+1_1_20200718_025734_000.wav	SM3W	1	20200718	025734	200717	T3	LABO	E	B064	J	M	2669	75	7.40526	1.67549	46.9288	75.3528	41.4702	Fall
SM3W_0+1_1_20200718_025734_000.wav	SM3W	1	20200718	025734	200717	T3	LABO	E	B064	J	M	2454	57	7.40526	1.62294	47.626	78.5998	43.1318	Fall
SM3W_0+1_1_20200718_025734_000.wav	SM3W	1	20200718	025734	200717	T3	LABO	E	B064	J	M	2935	93	7.40526	1.85535	50.0371	73.1369	42.4634	Fall
SM3W_0+1_1_20200718_025734_000.wav	SM3W	1	20200718	025734	200717	T3	LABO	E	B064	J	M	2354	53	7.40526	1.78464	50.9997	75.9785	42.2862	Fall
SM3W_0+1_1_20200718_025734_000.wav	SM3W	1	20200718	025734	200717	T3	LABO	E	B064	J	M	4817	38	7.40526	1.70432	52.4212	85.9456	41.41	Fall
SM3W_0+1_1_20200718_025734_000.wav	SM3W	1	20200718	025734	200717	T3	LABO	E	B064	J	M	3038	55	7.40526	1.71955	53.7476	80.9362	42.4636	Fall
SM3W_0+1_0_20200718_025750_000.wav	SM3W	0	20200718	025750	200717	T3	LABO	E	B064	J	M	219	88	7.56048	3.32281	43.4864	79.002	43.1191	Fall
SM3W_0+1_0_20200718_025750_000.wav	SM3W	0	20200718	025750	200717	T3	LABO	E	B064	J	M	516	111	7.56048	3.61042	44.185	82.573	43.5139	Fall
SM3W_0+1_0_20200718_025750_000.wav	SM3W	0	20200718	025750	200717	T3	LABO	E	B064	J	M	650	134	7.56048	2.76866	44.7548	74.8102	43.199	Fall
SM3W_0+1_0_20200718_025750_000.wav	SM3W	0	20200718	025750	200717	T3	LABO	E	B064	J	M	405	185	7.56048	2.86985	45.022	78.578	43.2502	Fall
SM3W_0+1_0_20200718_025750_000.wav	SM3W	0	20200718	025750	200717	T3	LABO	E	B064	J	M	754	104	7.56048	1.91432	47.1904	57.9381	44.0488	Fall
SM3W__1__1_20200718_025757_000.wav	SM3W	1	20200718	025757	200717	T3	LABO	E	B064	J	M	2448	47	5.3397	2.06929	43.8075	85.5437	42.4289	Fall
SM3W__1__1_20200718_025757_000.wav	SM3W	1	20200718	025757	200717	T3	LABO	E	B064	J	M	1395	0	5.3397	2.088	43.9539	77.1242	43.2866	Fall
SM3W__1__1_20200718_025757_000.wav	SM3W	1	20200718	025757	200717	T3	LABO	E	B064	J	M	2598	52	5.3397	1.7215	44.3564	83.2396	41.8972	Fall
SM3W__1__1_20200718_025757_000.wav	SM3W	1	20200718	025757	200717	T3	LABO	E	B064	J	M	2197	121	5.3397	1.90877	44.4488	74.4164	42.7392	Fall
SM3W__1__1_20200718_025757_000.wav	SM3W	1	20200718	025757	200717	T3	LABO	E	B064	J	M	2942	89	5.3397	2.06965	44.4705	83.9428	41.61	Fall
SM3W__1__1_20200718_025757_000.wav	SM3W	1	20200718	025757	200717	T3	LABO	E	B064	J	M	2402	103	5.3397	2.10454	44.5401	83.5637	42.8366	Fall
SM3W__1__1_20200718_025757_000.wav	SM3W	1	20200718	025757	200717	T3	LABO	E	B064	J	M	2299	102	5.3397	2.25673	44.6789	76.9663	43.5729	Fall
SM3W__1__1_20200718_025757_000.wav	SM3W	1	20200718	025757	200717	T3	LABO	E	B064	J	M	2675	77	5.3397	2.31788	44.7787	85.3932	41.5186	Fall
SM3W__1__1_20200718_025757_000.wav	SM3W	1	20200718	025757	200717	T3	LABO	E	B064	J	M	2852	62	5.3397	1.99633	44.8061	81.3484	42.3814	Fall
SM3W__1__1_20200718_025757_000.wav	SM3W	1	20200718	025757	200717	T3	LABO	E	B064	J	M	2790	115	5.3397	2.68945	44.8478	85.7542	41.8515	Fall
SM3W__1__1_20200718_025757_000.wav	SM3W	1	20200718	025757	200717	T3	LABO	E	B064	J	M	2077	92	5.3397	1.67084	50.6661	75.3195	42.817	Fall
SM3W__1__1_20200718_025757_000.wav	SM3W	1	20200718	025757	200717	T3	LABO	E	B064	J	M	1484	89	5.3397	1.93654	51.1064	76.5811	43.4518	Fall
SM3W_0+1_1_20200718_025803_000.wav	SM3W	1	20200718	025803	200717	T3	LABO	E	B064	J	M	1013	122	9.55872	3.9342	43.2051	76.938	43.2051	Fall
SM3W_0+1_1_20200718_025803_000.wav	SM3W	1	20200718	025803	200717	T3	LABO	E	B064	J	M	841	114	9.55872	4.19	44.0556	82.6162	42.9415	Fall
SM3W_0+1_1_20200718_025803_000.wav	SM3W	1	20200718	025803	200717	T3	LABO	E	B064	J	M	1169	78	9.55872	2.38018	44.187	62.669	42.833	Fall
SM3W_0+1_1_20200718_025803_000.wav	SM3W	1	20200718	025803	200717	T3	LABO	E	B064	J	M	573	96	9.55872	3.82115	44.2109	83.4292	42.6324	Fall
SM3W_0+1_1_20200718_025803_000.wav	SM3W	1	20200718	025803	200717	T3	LABO	E	B064	J	M	891	51	9.55872	3.30428	44.4159	81.9117	43.8091	Fall
SM3W_0+1_1_20200718_025803_000.wav	SM3W	1	20200718	025803	200717	T3	LABO	E	B064	J	M	340	113	9.55872	4.09901	44.4966	85.883	42.8808	Fall
SM3W_0+1_1_20200718_025803_000.wav	SM3W	1	20200718	025803	200717	T3	LABO	E	B064	J	M	727	154	9.55872	4.30357	44.4993	86.7275	42.698	Fall
SM3W_0+1_1_20200718_025803_000.wav	SM3W	1	20200718	025803	200717	T3	LABO	E	B064	J	M	228	124	9.55872	3.72015	44.7855	86.6211	42.9146	Fall
SM3W_0+1_1_20200718_025803_000.wav	SM3W	1	20200718	025803	200717	T3	LABO	E	B064	J	M	104	100	9.55872	3.36571	44.9497	84.9396	42.9645	Fall
SM3W_0+1_1_20200718_025803_000.wav	SM3W	1	20200718	025803	200717	T3	LABO	E	B064	J	M	1091	76	9.55872	2.31727	45.1106	55.4374	43.4584	Fall
SM3W_0+1_1_20200718_025803_000.wav	SM3W	1	20200718	025803	200717	T3	LABO	E	B064	J	M	478	137	9.55872	3.73401	45.6717	83.7265	42.9117	Fall
SM3W_0+1_1_20200718_025803_000.wav	SM3W	1	20200718	025803	200717	T3	LABO	E	B064	J	M	0	0	9.55872	2.56991	48.0304	70.0853	43.7166	Fall
SM3W_0+1_1_20200718_025807_000.wav	SM3W	1	20200718	025807	200717	T3	LABO	E	B064	J	M	3649	133	4.25551	2.22405	43.3036	78.1072	41.738	Fall
SM3W_0+1_1_20200718_025807_000.wav	SM3W	1	20200718	025807	200717	T3	LABO	E	B064	J	M	3005	66	4.25551	2.17446	44.2983	84.6617	42.6192	Fall
SM3W_0+1_1_20200718_025807_000.wav	SM3W	1	20200718	025807	200717	T3	LABO	E	B064	J	M	3122	48	4.25551	2.00374	44.3932	85.7677	42.1211	Fall
SM3W_0+1_1_20200718_025807_000.wav	SM3W	1	20200718	025807	200717	T3	LABO	E	B064	J	M	3074	69	4.25551	2.02829	44.5336	85.6122	42.0617	Fall
SM3W_0+1_1_20200718_025807_000.wav	SM3W	1	20200718	025807	200717	T3	LABO	E	B064	J	M	3762	114	4.25551	2.24393	45.2027	82.2268	41.8719	Fall
SM3W_0+1_1_20200718_025807_000.wav	SM3W	1	20200718	025807	200717	T3	LABO	E	B064	J	M	2939	47	4.25551	1.79933	47.6571	84.2917	42.3153	Fall
SM3W_0+1_1_20200718_025807_000.wav	SM3W	1	20200718	025807	200717	T3	LABO	E	B064	J	M	3516	86	4.25551	1.74678	51.7598	82.694	42.2489	Fall
SM3W_0+1_1_20200718_025807_000.wav	SM3W	1	20200718	025807	200717	T3	LABO	E	B064	J	M	2893	70	4.25551	1.71046	54.3623	84.9147	42.3705	Fall
SM3W_0+1_1_20200718_025821_000.wav	SM3W	1	20200718	025821	200717	T3	LABO	E	B064	J	M	1232	46	5.73334	2.52434	43.2352	85.5173	41.9503	Fall
SM3W_0+1_1_20200718_025821_000.wav	SM3W	1	20200718	025821	200717	T3	LABO	E	B064	J	M	5119	108	5.73334	2.60968	43.6847	81.2325	42.6612	Fall
SM3W_0+1_1_20200718_025821_000.wav	SM3W	1	20200718	025821	200717	T3	LABO	E	B064	J	M	4423	76	5.73334	2.27983	43.9316	77.2734	43.2665	Fall
SM3W_0+1_1_20200718_025821_000.wav	SM3W	1	20200718	025821	200717	T3	LABO	E	B064	J	M	938	108	5.73334	2.95955	44.1053	86.8792	43.0276	Fall
SM3W_0+1_1_20200718_025821_000.wav	SM3W	1	20200718	025821	200717	T3	LABO	E	B064	J	M	7703	85	5.73334	3.07261	44.2502	84.2774	43.3268	Fall
SM3W_0+1_1_20200718_025821_000.wav	SM3W	1	20200718	025821	200717	T3	LABO	E	B064	J	M	7364	85	5.73334	2.61339	44.2826	83.1702	43.4894	Fall
SM3W_0+1_1_20200718_025821_000.wav	SM3W	1	20200718	025821	200717	T3	LABO	E	B064	J	M	1085	93	5.73334	2.74147	44.3004	86.8484	43.0701	Fall
SM3W_0+1_1_20200718_025821_000.wav	SM3W	1	20200718	025821	200717	T3	LABO	E	B064	J	M	7488	124	5.73334	2.86345	44.3838	80.9844	43.3479	Fall
SM3W_0+1_1_20200718_025821_000.wav	SM3W	1	20200718	025821	200717	T3	LABO	E	B064	J	M	1532	79	5.73334	2.41668	44.3991	87.8746	41.8016	Fall
SM3W_0+1_1_20200718_025821_000.wav	SM3W	1	20200718	025821	200717	T3	LABO	E	B064	J	M	4259	107	5.73334	2.45839	44.4199	74.7804	44.4137	Fall
SM3W_0+1_1_20200718_025821_000.wav	SM3W	1	20200718	025821	200717	T3	LABO	E	B064	J	M	4347	88	5.73334	2.57548	44.4879	78.0479	44.4786	Fall
SM3W_0+1_1_20200718_025821_000.wav	SM3W	1	20200718	025821	200717	T3	LABO	E	B064	J	M	4539	66	5.73334	1.93134	44.4926	75.8654	42.8064	Fall
SM3W_0+1_1_20200718_025821_000.wav	SM3W	1	20200718	025821	200717	T3	LABO	E	B064	J	M	1692	41	5.73334	1.68438	44.7526	86.1341	41.7918	Fall
SM3W_0+1_1_20200718_025821_000.wav	SM3W	1	20200718	025821	200717	T3	LABO	E	B064	J	M	7806	102	5.73334	2.88743	44.8954	84.6951	42.6859	Fall
SM3W_0+1_1_20200718_025821_000.wav	SM3W	1	20200718	025821	200717	T3	LABO	E	B064	J	M	7879	73	5.73334	2.65419	45.1494	80.5789	43.1107	Fall
SM3W_0+1_1_20200718_025821_000.wav	SM3W	1	20200718	025821	200717	T3	LABO	E	B064	J	M	8087	82	5.73334	2.35645	45.1741	79.6052	43.8753	Fall
SM3W_0+1_1_20200718_025821_000.wav	SM3W	1	20200718	025821	200717	T3	LABO	E	B064	J	M	5266	48	5.73334	2.53224	45.2254	85.2685	42.2999	Fall
SM3W_0+1_1_20200718_025821_000.wav	SM3W	1	20200718	025821	200717	T3	LABO	E	B064	J	M	1599	67	5.73334	1.94757	45.4959	87.7119	40.6319	Fall
SM3W_0+1_1_20200718_025821_000.wav	SM3W	1	20200718	025821	200717	T3	LABO	E	B064	J	M	8006	127	5.73334	2.80237	45.5842	80.8561	41.9505	Fall
SM3W_0+1_1_20200718_025821_000.wav	SM3W	1	20200718	025821	200717	T3	LABO	E	B064	J	M	4472	49	5.73334	2.24442	46.595	86.1822	44.0182	Fall
SM3W_0+1_1_20200718_025821_000.wav	SM3W	1	20200718	025821	200717	T3	LABO	E	B064	J	M	5218	98	5.73334	2.56166	46.7929	84.9003	41.7479	Fall
SM3W_0+1_1_20200718_025821_000.wav	SM3W	1	20200718	025821	200717	T3	LABO	E	B064	J	M	1186	57	5.73334	2.44473	46.8059	86.6346	42.0726	Fall
SM3W_0+1_1_20200718_025821_000.wav	SM3W	1	20200718	025821	200717	T3	LABO	E	B064	J	M	1400	94	5.73334	2.64846	46.8215	87.0868	44.2583	Fall
SM3W_0+1_1_20200718_025821_000.wav	SM3W	1	20200718	025821	200717	T3	LABO	E	B064	J	M	8151	63	5.73334	1.78264	46.8698	81.0056	44.3009	Fall
SM3W_0+1_1_20200718_025821_000.wav	SM3W	1	20200718	025821	200717	T3	LABO	E	B064	J	M	4899	55	5.73334	1.69284	47.164	80.1781	42.1007	Fall
SM3W_0+1_1_20200718_025821_000.wav	SM3W	1	20200718	025821	200717	T3	LABO	E	B064	J	M	1452	52	5.73334	2.30419	47.2824	85.284	44.5524	Fall
SM3W_0+1_1_20200718_025821_000.wav	SM3W	1	20200718	025821	200717	T3	LABO	E	B064	J	M	1129	44	5.73334	2.47082	47.5589	87.1336	43.3598	Fall
SM3W_0+1_1_20200718_025821_000.wav	SM3W	1	20200718	025821	200717	T3	LABO	E	B064	J	M	5011	46	5.73334	1.70555	47.6203	77.5177	42.316	Fall
SM3W_0+1_1_20200718_025821_000.wav	SM3W	1	20200718	025821	200717	T3	LABO	E	B064	J	M	1307	74	5.73334	2.64828	47.7149	85.5112	42.468	Fall
SM3W_0+1_1_20200718_025821_000.wav	SM3W	1	20200718	025821	200717	T3	LABO	E	B064	J	M	4152	2387	5.73334	1.89617	48.0071	74.3945	45.1572	Fall
SM3W_0+1_1_20200718_025821_000.wav	SM3W	1	20200718	025821	200717	T3	LABO	E	B064	J	M	752	0	5.73334	2.64029	48.1827	85.8353	42.4457	Fall
SM3W_0+1_1_20200718_025821_000.wav	SM3W	1	20200718	025821	200717	T3	LABO	E	B064	J	M	8202	50	5.73334	1.70739	48.4498	65.7529	43.2749	Fall
SM3W_0+1_1_20200718_025821_000.wav	SM3W	1	20200718	025821	200717	T3	LABO	E	B064	J	M	830	78	5.73334	2.31279	49.0461	82.0738	43.594	Fall
SM3W_0+1_1_20200718_025821_000.wav	SM3W	1	20200718	025821	200717	T3	LABO	E	B064	J	M	992	54	5.73334	2.31999	49.1183	87.0633	43.276	Fall
SM3W_0+1_1_20200718_025821_000.wav	SM3W	1	20200718	025821	200717	T3	LABO	E	B064	J	M	7618	131	5.73334	3.29329	49.7249	83.3181	43.6796	Fall
SM3W_0+1_1_20200718_025821_000.wav	SM3W	1	20200718	025821	200717	T3	LABO	E	B064	J	M	4653	66	5.73334	1.7016	51.0464	76.5873	42.4024	Fall
SM3W_0+1_1_20200718_025821_000.wav	SM3W	1	20200718	025821	200717	T3	LABO	E	B064	J	M	4588	49	5.73334	1.78779	51.1687	75.9407	43.6759	Fall
SM3W_0+1_1_20200718_025821_000.wav	SM3W	1	20200718	025821	200717	T3	LABO	E	B064	J	M	4700	47	5.73334	1.70507	51.5544	76.7251	42.8805	Fall
SM3W_0+1_1_20200718_025821_000.wav	SM3W	1	20200718	025821	200717	T3	LABO	E	B064	J	M	5330	65	5.73334	1.73514	53.9406	82.5382	42.3731	Fall
SM3W_0+1_1_20200718_025821_000.wav	SM3W	1	20200718	025821	200717	T3	LABO	E	B064	J	M	1650	52	5.73334	2.1811	59.1715	88.7381	41.6625	Fall
SM3W_0+1_0_20200718_025845_000.wav	SM3W	0	20200718	025845	200717	T3	LABO	E	B064	J	M	4358	33	7.84497	3.01005	43.976	58.5273	43.9713	Fall
SM3W_0+1_0_20200718_025845_000.wav	SM3W	0	20200718	025845	200717	T3	LABO	E	B064	J	M	4261	132	7.84497	2.91208	44.4494	54.4325	42.4538	Fall
SM3W_0+1_0_20200718_025845_000.wav	SM3W	0	20200718	025845	200717	T3	LABO	E	B064	J	M	4128	123	7.84497	3.93007	44.7457	75.1104	43.9184	Fall
SM3W_0+1_0_20200718_025845_000.wav	SM3W	0	20200718	025845	200717	T3	LABO	E	B064	J	M	3790	281	7.84497	2.56855	44.8178	66.1765	43.9896	Fall
SM3W_0+1_0_20200718_025845_000.wav	SM3W	0	20200718	025845	200717	T3	LABO	E	B064	J	M	4006	109	7.84497	3.1057	45.5565	72.4954	44.3339	Fall
SM3W_0+1_0_20200718_025845_000.wav	SM3W	0	20200718	025845	200717	T3	LABO	E	B064	J	M	3897	107	7.84497	3.22413	45.914	70.5766	44.8551	Fall
SM3W_0+1_0_20200718_025845_000.wav	SM3W	0	20200718	025845	200717	T3	LABO	E	B064	J	M	4595	237	7.84497	1.80195	47.6177	57.079	44.3511	Fall
SM3W_0+1_1_20200718_025905_000.wav	SM3W	1	20200718	025905	200717	T3	LABO	E	B064	J	M	273	127	7.38233	2.10824	43.4154	77.2634	41.7715	Fall
SM3W_0+1_1_20200718_025905_000.wav	SM3W	1	20200718	025905	200717	T3	LABO	E	B064	J	M	2726	207	7.38233	4.12664	43.5753	79.9726	42.8052	Fall
SM3W_0+1_1_20200718_025905_000.wav	SM3W	1	20200718	025905	200717	T3	LABO	E	B064	J	M	350	77	7.38233	2.49805	43.9682	82.1471	43.946	Fall
SM3W_0+1_1_20200718_025905_000.wav	SM3W	1	20200718	025905	200717	T3	LABO	E	B064	J	M	1008	128	7.38233	2.26228	43.9783	78.9319	43.9783	Fall
SM3W_0+1_1_20200718_025905_000.wav	SM3W	1	20200718	025905	200717	T3	LABO	E	B064	J	M	2858	131	7.38233	3.0065	44.0952	69.4553	43.0345	Fall
SM3W_0+1_1_20200718_025905_000.wav	SM3W	1	20200718	025905	200717	T3	LABO	E	B064	J	M	2520	113	7.38233	4.20858	44.1867	83.2026	42.5683	Fall
SM3W_0+1_1_20200718_025905_000.wav	SM3W	1	20200718	025905	200717	T3	LABO	E	B064	J	M	2983	125	7.38233	2.83496	44.5319	64.0302	44.0058	Fall
SM3W_0+1_1_20200718_025905_000.wav	SM3W	1	20200718	025905	200717	T3	LABO	E	B064	J	M	2259	1083	7.38233	3.31291	45.1673	85.1563	42.7011	Fall
SM3W_0+1_1_20200718_025905_000.wav	SM3W	1	20200718	025905	200717	T3	LABO	E	B064	J	M	2408	148	7.38233	3.41714	45.3926	79.743	43.5109	Fall
SM3W_0+1_1_20200718_025905_000.wav	SM3W	1	20200718	025905	200717	T3	LABO	E	B064	J	M	880	82	7.38233	1.83458	47.7706	81.1265	42.4335	Fall
SM3W_0+1_1_20200718_025905_000.wav	SM3W	1	20200718	025905	200717	T3	LABO	E	B064	J	M	146	0	7.38233	1.74444	51.2487	75.6187	42.6023	Fall
SM3W_0+1_1_20200718_025905_000.wav	SM3W	1	20200718	025905	200717	T3	LABO	E	B064	J	M	1129	58	7.38233	1.75648	54.8525	82.3665	42.1314	Fall
SM3W_0+1_1_20200718_025905_000.wav	SM3W	1	20200718	025905	200717	T3	LABO	E	B064	J	M	1176	47	7.38233	1.66326	55.3149	81.9803	44.8407	Fall
SM3W_0+1_1_20200718_025905_000.wav	SM3W	1	20200718	025905	200717	T3	LABO	E	B064	J	M	1072	64	7.38233	2.14341	56.095	84.1762	41.6028	Fall
SM3W_0+1_1_20200718_025912_000.wav	SM3W	1	20200718	025912	200717	T3	LABO	E	B064	J	M	3908	104	2.73484	2.84215	44.0018	78.2194	43.9974	Fall
SM3W_0+1_1_20200718_025912_000.wav	SM3W	1	20200718	025912	200717	T3	LABO	E	B064	J	M	3708	141	2.73484	3.13597	44.3172	76.3231	43.2984	Fall
SM3W_0+1_1_20200718_025912_000.wav	SM3W	1	20200718	025912	200717	T3	LABO	E	B064	J	M	2164	99	2.73484	2.19858	44.4687	68.2984	44.1912	Fall
SM3W_0+1_1_20200718_025912_000.wav	SM3W	1	20200718	025912	200717	T3	LABO	E	B064	J	M	3478	75	2.73484	2.36191	44.4863	75.3269	43.9299	Fall
SM3W_0+1_1_20200718_025912_000.wav	SM3W	1	20200718	025912	200717	T3	LABO	E	B064	J	M	4036	128	2.73484	3.08091	44.4925	79.6774	44.4626	Fall
SM3W_0+1_1_20200718_025912_000.wav	SM3W	1	20200718	025912	200717	T3	LABO	E	B064	J	M	3803	95	2.73484	3.36979	44.5196	80.4562	42.9413	Fall
SM3W_0+1_1_20200718_025912_000.wav	SM3W	1	20200718	025912	200717	T3	LABO	E	B064	J	M	3568	89	2.73484	2.54171	44.5838	75.9272	43.9624	Fall
SM3W_0+1_1_20200718_025912_000.wav	SM3W	1	20200718	025912	200717	T3	LABO	E	B064	J	M	4175	140	2.73484	3.10592	44.6875	79.8025	43.364	Fall
SM3W_0+1_1_20200718_025912_000.wav	SM3W	1	20200718	025912	200717	T3	LABO	E	B064	J	M	3403	51	2.73484	1.6062	50.0436	72.772	42.8143	Fall
SM3W_0+1_1_20200718_025912_000.wav	SM3W	1	20200718	025912	200717	T3	LABO	E	B064	J	M	2239	75	2.73484	2.18194	50.7752	74.0175	43.5214	Fall
SM3W_0+1_1_20200718_025919_000.wav	SM3W	1	20200718	025919	200717	T3	LABO	E	B064	J	M	834	119	4.25296	3.41973	43.6217	82.9007	42.4586	Fall
SM3W_0+1_1_20200718_025919_000.wav	SM3W	1	20200718	025919	200717	T3	LABO	E	B064	J	M	5555	46	4.25296	1.8233	43.9111	73.0666	42.8232	Fall
SM3W_0+1_1_20200718_025919_000.wav	SM3W	1	20200718	025919	200717	T3	LABO	E	B064	J	M	989	61	4.25296	2.21697	44.0414	84.876	42.4338	Fall
SM3W_0+1_1_20200718_025919_000.wav	SM3W	1	20200718	025919	200717	T3	LABO	E	B064	J	M	715	114	4.25296	3.07062	44.1077	84.1305	41.9371	Fall
SM3W_0+1_1_20200718_025919_000.wav	SM3W	1	20200718	025919	200717	T3	LABO	E	B064	J	M	229	111	4.25296	2.9017	44.1156	80.9784	42.7275	Fall
SM3W_0+1_1_20200718_025919_000.wav	SM3W	1	20200718	025919	200717	T3	LABO	E	B064	J	M	929	95	4.25296	2.96844	44.1704	86.2636	44.1536	Fall
SM3W_0+1_1_20200718_025919_000.wav	SM3W	1	20200718	025919	200717	T3	LABO	E	B064	J	M	5977	89	4.25296	2.02681	44.2039	74.7038	43.3577	Fall
SM3W_0+1_1_20200718_025919_000.wav	SM3W	1	20200718	025919	200717	T3	LABO	E	B064	J	M	1126	90	4.25296	2.48552	44.2883	89.9314	43.1361	Fall
SM3W_0+1_1_20200718_025919_000.wav	SM3W	1	20200718	025919	200717	T3	LABO	E	B064	J	M	442	110	4.25296	2.67556	44.4501	82.7538	42.4177	Fall
SM3W_0+1_1_20200718_025919_000.wav	SM3W	1	20200718	025919	200717	T3	LABO	E	B064	J	M	505	63	4.25296	2.54601	44.532	82.7079	42.3708	Fall
SM3W_0+1_1_20200718_025919_000.wav	SM3W	1	20200718	025919	200717	T3	LABO	E	B064	J	M	0	0	4.25296	1.93096	47.1573	71.9394	43.8702	Fall
SM3W_0+1_1_20200718_025919_000.wav	SM3W	1	20200718	025919	200717	T3	LABO	E	B064	J	M	6077	100	4.25296	1.7822	47.4523	75.5276	41.5452	Fall
SM3W_0+1_1_20200718_025919_000.wav	SM3W	1	20200718	025919	200717	T3	LABO	E	B064	J	M	332	103	4.25296	2.86713	48.0492	82.4611	43.0416	Fall
SM3W_0+1_1_20200718_025919_000.wav	SM3W	1	20200718	025919	200717	T3	LABO	E	B064	J	M	601	96	4.25296	2.8178	49.1417	85.1157	42.5021	Fall
SM3W_0+1_1_20200718_025919_000.wav	SM3W	1	20200718	025919	200717	T3	LABO	E	B064	J	M	5888	66	4.25296	1.63679	49.5626	71.341	42.0698	Fall
SM3W_0+1_1_20200718_025919_000.wav	SM3W	1	20200718	025919	200717	T3	LABO	E	B064	J	M	5382	116	4.25296	1.61677	51.802	68.469	45.2116	Fall
SM3W_0+1_1_20200718_025931_000.wav	SM3W	1	20200718	025931	200717	T3	LABO	E	B064	J	M	3423	32	7.23789	1.84733	43.1992	84.9365	41.1279	Fall
SM3W_0+1_1_20200718_025931_000.wav	SM3W	1	20200718	025931	200717	T3	LABO	E	B064	J	M	3551	32	7.23789	1.96241	43.4169	82.733	40.978	Fall
SM3W_0+1_1_20200718_025931_000.wav	SM3W	1	20200718	025931	200717	T3	LABO	E	B064	J	M	2221	111	7.23789	2.23583	44.5093	84.5077	44.5093	Fall
SM3W_0+1_1_20200718_025931_000.wav	SM3W	1	20200718	025931	200717	T3	LABO	E	B064	J	M	3652	53	7.23789	1.78633	47.6915	84.8825	41.6041	Fall
SM3W_0+1_1_20200718_025931_000.wav	SM3W	1	20200718	025931	200717	T3	LABO	E	B064	J	M	1201	70	7.23789	1.66833	47.7868	73.8669	42.9744	Fall
SM3W_0+1_1_20200718_025931_000.wav	SM3W	1	20200718	025931	200717	T3	LABO	E	B064	J	M	2110	804	7.23789	1.67896	47.8048	77.4128	44.3662	Fall
SM3W_0+1_1_20200718_025931_000.wav	SM3W	1	20200718	025931	200717	T3	LABO	E	B064	J	M	1131	0	7.23789	1.67127	49.952	67.1413	44.5099	Fall
SM3W_0+1_1_20200718_025931_000.wav	SM3W	1	20200718	025931	200717	T3	LABO	E	B064	J	M	1243	42	7.23789	1.64759	50.3156	73.2941	42.26	Fall
SM3W_0+1_1_20200718_025931_000.wav	SM3W	1	20200718	025931	200717	T3	LABO	E	B064	J	M	3391	52	7.23789	1.9977	51.8834	80.4019	42.5983	Fall
SM3W_0+1_1_20200718_025931_000.wav	SM3W	1	20200718	025931	200717	T3	LABO	E	B064	J	M	3599	48	7.23789	2.20059	52.2379	84.8212	43.0807	Fall
SM3W_0+1_1_20200718_025931_000.wav	SM3W	1	20200718	025931	200717	T3	LABO	E	B064	J	M	3468	46	7.23789	2.00678	52.277	83.5976	42.8989	Fall
SM3W_0+1_1_20200718_025943_000.wav	SM3W	1	20200718	025943	200717	T3	LABO	E	B064	J	M	2920	704	3.65442	2.89291	43.5583	75.1408	42.0515	Fall
SM3W_0+1_1_20200718_025943_000.wav	SM3W	1	20200718	025943	200717	T3	LABO	E	B064	J	M	3210	215	3.65442	2.89053	43.8898	74.9222	42.243	Fall
SM3W_0+1_1_20200718_025943_000.wav	SM3W	1	20200718	025943	200717	T3	LABO	E	B064	J	M	2995	75	3.65442	2.81269	43.9233	75.6702	43.0297	Fall
SM3W_0+1_1_20200718_025943_000.wav	SM3W	1	20200718	025943	200717	T3	LABO	E	B064	J	M	7778	72	3.65442	1.70658	44.0286	52.3323	43.0046	Fall
SM3W_0+1_1_20200718_025943_000.wav	SM3W	1	20200718	025943	200717	T3	LABO	E	B064	J	M	5498	86	3.65442	2.05214	44.308	81.3162	43.5297	Fall
SM3W_0+1_1_20200718_025943_000.wav	SM3W	1	20200718	025943	200717	T3	LABO	E	B064	J	M	3599	109	3.65442	2.5004	44.4289	60.742	43.8952	Fall
SM3W_0+1_1_20200718_025943_000.wav	SM3W	1	20200718	025943	200717	T3	LABO	E	B064	J	M	2175	86	3.65442	1.65921	44.4417	60.8687	44.0295	Fall
SM3W_0+1_1_20200718_025943_000.wav	SM3W	1	20200718	025943	200717	T3	LABO	E	B064	J	M	5154	90	3.65442	2.28198	44.525	85.0852	42.7414	Fall
SM3W_0+1_1_20200718_025943_000.wav	SM3W	1	20200718	025943	200717	T3	LABO	E	B064	J	M	3383	105	3.65442	2.98684	44.5802	75.9848	43.5237	Fall
SM3W_0+1_1_20200718_025943_000.wav	SM3W	1	20200718	025943	200717	T3	LABO	E	B064	J	M	511	0	3.65442	1.84309	44.8433	77.2634	43.4606	Fall
SM3W_0+1_1_20200718_025943_000.wav	SM3W	1	20200718	025943	200717	T3	LABO	E	B064	J	M	3278	67	3.65442	2.55889	44.8649	78.0008	44.8493	Fall
SM3W_0+1_1_20200718_025943_000.wav	SM3W	1	20200718	025943	200717	T3	LABO	E	B064	J	M	3490	107	3.65442	3.25928	44.9221	77.9739	43.0177	Fall
SM3W_0+1_1_20200718_025943_000.wav	SM3W	1	20200718	025943	200717	T3	LABO	E	B064	J	M	3782	101	3.65442	1.73617	45.0978	61.3546	45.0233	Fall
SM3W_0+1_1_20200718_025943_000.wav	SM3W	1	20200718	025943	200717	T3	LABO	E	B064	J	M	5275	75	3.65442	2.67073	45.318	86.2056	43.482	Fall
SM3W_0+1_1_20200718_025943_000.wav	SM3W	1	20200718	025943	200717	T3	LABO	E	B064	J	M	5412	65	3.65442	2.39647	45.5427	84.9724	42.4992	Fall
SM3W_0+1_1_20200718_025943_000.wav	SM3W	1	20200718	025943	200717	T3	LABO	E	B064	J	M	5347	72	3.65442	2.42606	45.5561	82.9314	43.3563	Fall
SM3W_0+1_0_20200718_025955_000.wav	SM3W	0	20200718	025955	200717	T3	LABO	E	B064	J	M	34303	86	2.95137	3.1942	41.4459	81.9112	40.7269	Fall
SM3W_0+1_0_20200718_025955_000.wav	SM3W	0	20200718	025955	200717	T3	LABO	E	B064	J	M	10906	124	2.95137	4.94604	42.0682	78.0573	40.4332	Fall
SM3W_0+1_0_20200718_025955_000.wav	SM3W	0	20200718	025955	200717	T3	LABO	E	B064	J	M	19116	48	2.95137	1.6345	42.1037	66.9004	40.6007	Fall
SM3W_0+1_0_20200718_025955_000.wav	SM3W	0	20200718	025955	200717	T3	LABO	E	B064	J	M	33071	94	2.95137	2.53337	42.1995	81.5884	40.9775	Fall
SM3W_0+1_0_20200718_025955_000.wav	SM3W	0	20200718	025955	200717	T3	LABO	E	B064	J	M	19245	71	2.95137	2.03113	42.3431	72.0067	40.7628	Fall
SM3W_0+1_0_20200718_025955_000.wav	SM3W	0	20200718	025955	200717	T3	LABO	E	B064	J	M	12731	37	2.95137	1.8275	42.4439	76.3437	42.4439	Fall
SM3W_0+1_0_20200718_025955_000.wav	SM3W	0	20200718	025955	200717	T3	LABO	E	B064	J	M	18989	40	2.95137	1.75201	42.4949	80.2819	40.0243	Fall
SM3W_0+1_0_20200718_025955_000.wav	SM3W	0	20200718	025955	200717	T3	LABO	E	B064	J	M	11965	285	2.95137	2.01333	42.5178	78.5106	39.1708	Fall
SM3W_0+1_0_20200718_025955_000.wav	SM3W	0	20200718	025955	200717	T3	LABO	E	B064	J	M	32977	90	2.95137	2.81303	42.6398	83.9765	41.4897	Fall
SM3W_0+1_0_20200718_025955_000.wav	SM3W	0	20200718	025955	200717	T3	LABO	E	B064	J	M	36596	92	2.95137	2.719	42.6515	74.6653	39.5563	Fall
SM3W_0+1_0_20200718_025955_000.wav	SM3W	0	20200718	025955	200717	T3	LABO	E	B064	J	M	35735	61	2.95137	1.62355	42.8075	63.8697	41.1708	Fall
SM3W_0+1_0_20200718_025955_000.wav	SM3W	0	20200718	025955	200717	T3	LABO	E	B064	J	M	11134	123	2.95137	5.34363	42.8204	79.1675	41.5581	Fall
SM3W_0+1_0_20200718_025955_000.wav	SM3W	0	20200718	025955	200717	T3	LABO	E	B064	J	M	17759	90	2.95137	2.73442	42.8243	83.3061	41.1403	Fall
SM3W_0+1_0_20200718_025955_000.wav	SM3W	0	20200718	025955	200717	T3	LABO	E	B064	J	M	16338	3413	2.95137	4.5286	42.903	68.3283	41.6477	Fall
SM3W_0+1_0_20200718_025955_000.wav	SM3W	0	20200718	025955	200717	T3	LABO	E	B064	J	M	29090	217	2.95137	2.64124	42.9141	80.5647	40.7287	Fall
SM3W_0+1_0_20200718_025955_000.wav	SM3W	0	20200718	025955	200717	T3	LABO	E	B064	J	M	35674	42	2.95137	2.39439	42.9809	77.1534	39.6957	Fall
SM3W_0+1_0_20200718_025955_000.wav	SM3W	0	20200718	025955	200717	T3	LABO	E	B064	J	M	36504	571	2.95137	3.12685	43.0009	81.8102	39.8934	Fall
SM3W_0+1_0_20200718_025955_000.wav	SM3W	0	20200718	025955	200717	T3	LABO	E	B064	J	M	18149	115	2.95137	2.41936	43.0163	85.1558	43.0017	Fall
SM3W_0+1_0_20200718_025955_000.wav	SM3W	0	20200718	025955	200717	T3	LABO	E	B064	J	M	29256	77	2.95137	2.71321	43.0391	78.8352	40.7471	Fall
SM3W_0+1_0_20200718_025955_000.wav	SM3W	0	20200718	025955	200717	T3	LABO	E	B064	J	M	33143	72	2.95137	1.73184	43.1028	79.4509	40.7491	Fall
SM3W_0+1_0_20200718_025955_000.wav	SM3W	0	20200718	025955	200717	T3	LABO	E	B064	J	M	35933	65	2.95137	2.65623	43.1178	74.0298	41.5713	Fall
SM3W_0+1_0_20200718_025955_000.wav	SM3W	0	20200718	025955	200717	T3	LABO	E	B064	J	M	9112	90	2.95137	2.76666	43.1338	79.1081	43.1073	Fall
SM3W_0+1_0_20200718_025955_000.wav	SM3W	0	20200718	025955	200717	T3	LABO	E	B064	J	M	34796	45	2.95137	1.83172	43.1378	66.1731	40.8299	Fall
SM3W_0+1_0_20200718_025955_000.wav	SM3W	0	20200718	025955	200717	T3	LABO	E	B064	J	M	12052	42	2.95137	2.35075	43.176	79.0918	39.2183	Fall
SM3W_0+1_0_20200718_025955_000.wav	SM3W	0	20200718	025955	200717	T3	LABO	E	B064	J	M	12926	195	2.95137	3.05708	43.1956	72.2694	41.6072	Fall
SM3W_0+1_0_20200718_025955_000.wav	SM3W	0	20200718	025955	200717	T3	LABO	E	B064	J	M	29180	45	2.95137	2.29696	43.221	73.9123	41.1776	Fall
SM3W_0+1_0_20200718_025955_000.wav	SM3W	0	20200718	025955	200717	T3	LABO	E	B064	J	M	28874	230	2.95137	1.69868	43.2264	77.0796	39.336	Fall
SM3W_0+1_0_20200718_025955_000.wav	SM3W	0	20200718	025955	200717	T3	LABO	E	B064	J	M	18034	81	2.95137	2.31393	43.2309	81.0224	41.7858	Fall
SM3W_0+1_0_20200718_025955_000.wav	SM3W	0	20200718	025955	200717	T3	LABO	E	B064	J	M	3983	34	2.95137	2.16388	43.2329	84.2182	39.9501	Fall
SM3W_0+1_0_20200718_025955_000.wav	SM3W	0	20200718	025955	200717	T3	LABO	E	B064	J	M	29302	45	2.95137	2.42885	43.2436	78.2616	41.065	Fall
SM3W_0+1_0_20200718_025955_000.wav	SM3W	0	20200718	025955	200717	T3	LABO	E	B064	J	M	17845	86	2.95137	2.71501	43.2443	82.7844	41.721	Fall
SM3W_0+1_0_20200718_025955_000.wav	SM3W	0	20200718	025955	200717	T3	LABO	E	B064	J	M	30216	73	2.95137	2.90229	43.2858	67.2805	41.9733	Fall
SM3W_0+1_0_20200718_025955_000.wav	SM3W	0	20200718	025955	200717	T3	LABO	E	B064	J	M	35869	74	2.95137	2.33561	43.4201	67.1177	41.8814	Fall
SM3W_0+1_0_20200718_025955_000.wav	SM3W	0	20200718	025955	200717	T3	LABO	E	B064	J	M	35794	60	2.95137	2.36596	43.4281	73.0176	41.8945	Fall
SM3W_0+1_0_20200718_025955_000.wav	SM3W	0	20200718	025955	200717	T3	LABO	E	B064	J	M	32888	40	2.95137	2.07171	43.4395	81.6471	40.2178	Fall
SM3W_0+1_0_20200718_025955_000.wav	SM3W	0	20200718	025955	200717	T3	LABO	E	B064	J	M	32848	2632	2.95137	1.95033	43.4524	81.2246	39.8537	Fall
SM3W_0+1_0_20200718_025955_000.wav	SM3W	0	20200718	025955	200717	T3	LABO	E	B064	J	M	8734	1922	2.95137	2.06818	43.489	81.6037	42.1231	Fall
SM3W_0+1_0_20200718_025955_000.wav	SM3W	0	20200718	025955	200717	T3	LABO	E	B064	J	M	3200	95	2.95137	2.63752	43.5131	79.9974	42.6637	Fall
SM3W_0+1_0_20200718_025955_000.wav	SM3W	0	20200718	025955	200717	T3	LABO	E	B064	J	M	10735	57	2.95137	3.87267	43.5664	85.7291	41.478	Fall
SM3W_0+1_0_20200718_025955_000.wav	SM3W	0	20200718	025955	200717	T3	LABO	E	B064	J	M	12012	46	2.95137	2.00645	43.5876	79.8084	41.4008	Fall
SM3W_0+1_0_20200718_025955_000.wav	SM3W	0	20200718	025955	200717	T3	LABO	E	B064	J	M	11569	103	2.95137	3.7504	43.5951	81.8513	42.0419	Fall
SM3W_0+1_0_20200718_025955_000.wav	SM3W	0	20200718	025955	200717	T3	LABO	E	B064	J	M	11368	123	2.95137	4.93856	43.6025	77.9359	41.7423	Fall
SM3W_0+1_0_20200718_025955_000.wav	SM3W	0	20200718	025955	200717	T3	LABO	E	B064	J	M	2351	1392	2.95137	3.33739	43.6049	81.2996	42.9948	Fall
SM3W_0+1_0_20200718_025955_000.wav	SM3W	0	20200718	025955	200717	T3	LABO	E	B064	J	M	30142	84	2.95137	3.0252	43.617	75.8227	41.6083	Fall
SM3W_0+1_0_20200718_025955_000.wav	SM3W	0	20200718	025955	200717	T3	LABO	E	B064	J	M	10678	109	2.95137	5.05246	43.6184	80.1342	42.658	Fall
SM3W_0+1_0_20200718_025955_000.wav	SM3W	0	20200718	025955	200717	T3	LABO	E	B064	J	M	8920	154	2.95137	2.34249	43.6211	83.8632	41.3329	Fall
SM3W_0+1_0_20200718_025955_000.wav	SM3W	0	20200718	025955	200717	T3	LABO	E	B064	J	M	17953	108	2.95137	3.38175	43.6276	82.4684	41.0108	Fall
SM3W_0+1_0_20200718_025955_000.wav	SM3W	0	20200718	025955	200717	T3	LABO	E	B064	J	M	10782	47	2.95137	4.0569	43.6664	84.8405	42.251	Fall
SM3W_0+1_0_20200718_025955_000.wav	SM3W	0	20200718	025955	200717	T3	LABO	E	B064	J	M	29136	45	2.95137	2.02908	43.6899	81.9782	40.1693	Fall
SM3W_0+1_0_20200718_025955_000.wav	SM3W	0	20200718	025955	200717	T3	LABO	E	B064	J	M	34751	87	2.95137	1.98031	43.765	72.3161	41.8988	Fall
SM3W_0+1_0_20200718_025955_000.wav	SM3W	0	20200718	025955	200717	T3	LABO	E	B064	J	M	11246	112	2.95137	5.08255	43.8049	76.4816	42.4393	Fall
SM3W_0+1_0_20200718_025955_000.wav	SM3W	0	20200718	025955	200717	T3	LABO	E	B064	J	M	6743	229	2.95137	3.31567	43.8254	66.7501	41.8293	Fall
SM3W_0+1_0_20200718_025955_000.wav	SM3W	0	20200718	025955	200717	T3	LABO	E	B064	J	M	34382	79	2.95137	3.47504	43.8473	84.4499	41.6598	Fall
SM3W_0+1_0_20200718_025955_000.wav	SM3W	0	20200718	025955	200717	T3	LABO	E	B064	J	M	9023	65	2.95137	2.67034	43.8605	83.1612	41.1885	Fall
SM3W_0+1_0_20200718_025955_000.wav	SM3W	0	20200718	025955	200717	T3	LABO	E	B064	J	M	10455	1342	2.95137	3.32096	43.8639	68.6721	41.1295	Fall
SM3W_0+1_0_20200718_025955_000.wav	SM3W	0	20200718	025955	200717	T3	LABO	E	B064	J	M	6514	155	2.95137	3.06963	43.9207	73.7409	43.919	Fall
SM3W_0+1_0_20200718_025955_000.wav	SM3W	0	20200718	025955	200717	T3	LABO	E	B064	J	M	2581	58	2.95137	3.194	43.9231	81.8215	42.8234	Fall
SM3W_0+1_0_20200718_025955_000.wav	SM3W	0	20200718	025955	200717	T3	LABO	E	B064	J	M	28457	100	2.95137	3.5972	43.9512	79.5871	41.9628	Fall
SM3W_0+1_0_20200718_025955_000.wav	SM3W	0	20200718	025955	200717	T3	LABO	E	B064	J	M	6359	82	2.95137	2.87585	43.9624	82.4689	43.9171	Fall
SM3W_0+1_0_20200718_025955_000.wav	SM3W	0	20200718	025955	200717	T3	LABO	E	B064	J	M	11680	111	2.95137	3.43685	43.9665	82.3099	42.0601	Fall
SM3W_0+1_0_20200718_025955_000.wav	SM3W	0	20200718	025955	200717	T3	LABO	E	B064	J	M	5033	683	2.95137	2.50218	44.0205	75.7359	43.2771	Fall
SM3W_0+1_0_20200718_025955_000.wav	SM3W	0	20200718	025955	200717	T3	LABO	E	B064	J	M	28274	52	2.95137	3.21372	44.0661	77.5503	42.1745	Fall
SM3W_0+1_0_20200718_025955_000.wav	SM3W	0	20200718	025955	200717	T3	LABO	E	B064	J	M	12694	641	2.95137	3.50203	44.1387	77.4574	43.5152	Fall
SM3W_0+1_0_20200718_025955_000.wav	SM3W	0	20200718	025955	200717	T3	LABO	E	B064	J	M	2523	83	2.95137	3.75528	44.1476	86.2501	42.1456	Fall
SM3W_0+1_0_20200718_025955_000.wav	SM3W	0	20200718	025955	200717	T3	LABO	E	B064	J	M	959	0	2.95137	3.18858	44.18	84.2449	44.1737	Fall
SM3W_0+1_0_20200718_025955_000.wav	SM3W	0	20200718	025955	200717	T3	LABO	E	B064	J	M	4270	78	2.95137	3.09693	44.2013	77.7451	43.2053	Fall
SM3W_0+1_0_20200718_025955_000.wav	SM3W	0	20200718	025955	200717	T3	LABO	E	B064	J	M	11011	105	2.95137	4.95462	44.204	80.7813	42.4522	Fall
SM3W_0+1_0_20200718_025955_000.wav	SM3W	0	20200718	025955	200717	T3	LABO	E	B064	J	M	28357	83	2.95137	3.14595	44.2268	76.4778	43.6308	Fall
SM3W_0+1_0_20200718_025955_000.wav	SM3W	0	20200718	025955	200717	T3	LABO	E	B064	J	M	6811	69	2.95137	4.11165	44.2796	80.2432	42.9884	Fall
SM3W_0+1_0_20200718_025955_000.wav	SM3W	0	20200718	025955	200717	T3	LABO	E	B064	J	M	34663	71	2.95137	2.85116	44.3114	80.83	43.0717	Fall
SM3W_0+1_0_20200718_025955_000.wav	SM3W	0	20200718	025955	200717	T3	LABO	E	B064	J	M	4192	88	2.95137	3.22807	44.3125	80.0494	44.307	Fall
SM3W_0+1_0_20200718_025955_000.wav	SM3W	0	20200718	025955	200717	T3	LABO	E	B064	J	M	16899	121	2.95137	3.92431	44.3191	80.695	41.8619	Fall
SM3W_0+1_0_20200718_025955_000.wav	SM3W	0	20200718	025955	200717	T3	LABO	E	B064	J	M	16778	116	2.95137	4.35067	44.3246	80.9839	42.099	Fall
SM3W_0+1_0_20200718_025955_000.wav	SM3W	0	20200718	025955	200717	T3	LABO	E	B064	J	M	34524	77	2.95137	3.60226	44.3298	84.8295	42.3995	Fall
SM3W_0+1_0_20200718_025955_000.wav	SM3W	0	20200718	025955	200717	T3	LABO	E	B064	J	M	28223	8977	2.95137	2.2921	44.3746	59.9186	42.132	Fall
SM3W_0+1_0_20200718_025955_000.wav	SM3W	0	20200718	025955	200717	T3	LABO	E	B064	J	M	10569	115	2.95137	4.16954	44.4617	79.0484	43.1443	Fall
SM3W_0+1_0_20200718_025955_000.wav	SM3W	0	20200718	025955	200717	T3	LABO	E	B064	J	M	16662	215	2.95137	4.66116	44.5585	79.8266	42.5708	Fall
SM3W_0+1_0_20200718_025955_000.wav	SM3W	0	20200718	025955	200717	T3	LABO	E	B064	J	M	17670	770	2.95137	2.13197	44.6592	85.3682	41.2624	Fall
SM3W_0+1_0_20200718_025955_000.wav	SM3W	0	20200718	025955	200717	T3	LABO	E	B064	J	M	34593	69	2.95137	3.16581	44.6941	80.9533	43.3401	Fall
SM3W_0+1_0_20200718_025955_000.wav	SM3W	0	20200718	025955	200717	T3	LABO	E	B064	J	M	28644	186	2.95137	3.11139	44.8676	80.2766	43.0691	Fall
SM3W_0+1_0_20200718_025955_000.wav	SM3W	0	20200718	025955	200717	T3	LABO	E	B064	J	M	16446	109	2.95137	5.02373	45.1024	80.7082	42.6174	Fall
SM3W_0+1_0_20200718_025955_000.wav	SM3W	0	20200718	025955	200717	T3	LABO	E	B064	J	M	18349	46	2.95137	1.78455	45.6558	80.4352	42.1928	Fall
SM3W_0+1_0_20200718_025955_000.wav	SM3W	0	20200718	025955	200717	T3	LABO	E	B064	J	M	18303	73	2.95137	2.20081	45.9042	79.3763	41.4283	Fall
SM3W_0+1_0_20200718_025955_000.wav	SM3W	0	20200718	025955	200717	T3	LABO	E	B064	J	M	4104	122	2.95137	3.01745	49.142	82.0748	42.8356	Fall
SM3W_0+1_0_20200718_025955_000.wav	SM3W	0	20200718	025955	200717	T3	LABO	E	B064	J	M	3105	35	2.95137	2.00246	49.6887	81.0873	41.9041	Fall
SM3W_0+1_0_20200718_025955_000.wav	SM3W	0	20200718	025955	200717	T3	LABO	E	B064	J	M	34217	1074	2.95137	2.56388	50.6138	81.0576	41.264	Fall
SM3W_0+1_0_20200718_025955_000.wav	SM3W	0	20200718	025955	200717	T3	LABO	E	B064	J	M	6245	1151	2.95137	1.70441	51.4076	78.2439	41.9821	Fall
SM3W_0+1_0_20200718_025955_000.wav	SM3W	0	20200718	025955	200717	T3	LABO	E	B064	J	M	18419	70	2.95137	2.13987	52.7259	80.7833	41.0489	Fall
SM3M__1__1_20200718_030516_000.wav	SM3M	1	20200718	030516	200717	T2	LABO	E	B064	J	M	335	59	16.0843	3.71531	45.2929	86.1676	42.7545	Fall
SM3M__1__1_20200718_030516_000.wav	SM3M	1	20200718	030516	200717	T2	LABO	E	B064	J	M	430	95	16.0843	3.96195	45.5171	79.9791	40.7048	Fall
SM3M_0+1_1_20200722_230322_000.wav	SM3M	1	20200722	230322	200722	T00	LABO	E	B068	J	M	6992	136	3.34454	9.27557	34.0294	40.2104	33.8105	Fall
SM3M_0+1_1_20200722_230322_000.wav	SM3M	1	20200722	230322	200722	T00	LABO	E	B068	J	M	6628	134	3.34454	10.5311	34.2149	42.506	33.77	Fall
SM3M_0+1_1_20200722_230322_000.wav	SM3M	1	20200722	230322	200722	T00	LABO	E	B068	J	M	4940	147	3.34454	9.49551	34.2295	42.9559	33.9806	Fall
SM3M_0+1_1_20200722_230322_000.wav	SM3M	1	20200722	230322	200722	T00	LABO	E	B068	J	M	4654	149	3.34454	9.58449	34.3976	44.4674	33.7391	Fall
SM3M_0+1_1_20200722_230322_000.wav	SM3M	1	20200722	230322	200722	T00	LABO	E	B068	J	M	6380	231	3.34454	8.10563	34.5001	43.2201	34.176	Fall
SM3M_0+1_1_20200722_230322_000.wav	SM3M	1	20200722	230322	200722	T00	LABO	E	B068	J	M	5289	133	3.34454	9.25823	34.5332	44.3529	34.1414	Fall
SM3M_0+1_1_20200722_230322_000.wav	SM3M	1	20200722	230322	200722	T00	LABO	E	B068	J	M	6026	148	3.34454	8.703	34.8002	45.579	34.4783	Fall
SM3M_0+1_1_20200722_230322_000.wav	SM3M	1	20200722	230322	200722	T00	LABO	E	B068	J	M	4239	155	3.34454	8.86826	34.8136	42.9328	34.109	Fall
SM3M_0+1_1_20200722_230322_000.wav	SM3M	1	20200722	230322	200722	T00	LABO	E	B068	J	M	4505	136	3.34454	7.56937	35.3303	44.9672	35.2782	Fall
SM3M_0+1_1_20200722_230322_000.wav	SM3M	1	20200722	230322	200722	T00	LABO	E	B068	J	M	5758	121	3.34454	7.15378	35.4901	44.744	34.4472	Fall
SM3M_0+1_1_20200722_230322_000.wav	SM3M	1	20200722	230322	200722	T00	LABO	E	B068	J	M	3955	143	3.34454	6.7735	35.6981	46.4127	34.1995	Fall
SM3M_0+1_1_20200722_230322_000.wav	SM3M	1	20200722	230322	200722	T00	LABO	E	B068	J	M	7495	504	3.34454	6.66702	36.197	41.2569	35.5064	Fall
SM3M_0+1_1_20200722_230322_000.wav	SM3M	1	20200722	230322	200722	T00	LABO	E	B068	J	M	6855	229	3.34454	6.86725	36.2024	44.4442	36.027	Fall
SM3M_0+1_1_20200722_230322_000.wav	SM3M	1	20200722	230322	200722	T00	LABO	E	B068	J	M	9189	1694	3.34454	6.53962	36.3889	44.5761	36.332	Fall
SM3M_0+1_1_20200722_230322_000.wav	SM3M	1	20200722	230322	200722	T00	LABO	E	B068	J	M	5153	215	3.34454	6.68929	36.4316	46.7061	36.4298	Fall
SM3M_0+1_1_20200722_230322_000.wav	SM3M	1	20200722	230322	200722	T00	LABO	E	B068	J	M	5639	114	3.34454	6.99768	36.484	48.4356	36.3676	Fall
SM3M_0+1_1_20200722_230322_000.wav	SM3M	1	20200722	230322	200722	T00	LABO	E	B068	J	M	4792	139	3.34454	6.89866	36.5311	46.4502	36.5311	Fall
SM3M_0+1_1_20200722_230322_000.wav	SM3M	1	20200722	230322	200722	T00	LABO	E	B068	J	M	3563	119	3.34454	5.15642	36.5436	43.6831	35.2661	Fall
SM3M_0+1_1_20200722_230322_000.wav	SM3M	1	20200722	230322	200722	T00	LABO	E	B068	J	M	5881	121	3.34454	6.38718	36.5808	46.0851	36.4974	Fall
SM3M_0+1_1_20200722_230322_000.wav	SM3M	1	20200722	230322	200722	T00	LABO	E	B068	J	M	4370	128	3.34454	7.53285	36.6286	45.9372	36.534	Fall
SM3M_0+1_1_20200722_230322_000.wav	SM3M	1	20200722	230322	200722	T00	LABO	E	B068	J	M	9511	321	3.34454	5.81434	36.6871	45.109	36.6846	Fall
SM3M_0+1_1_20200722_230322_000.wav	SM3M	1	20200722	230322	200722	T00	LABO	E	B068	J	M	6147	120	3.34454	7.41665	36.7	46.4404	36.6964	Fall
SM3M_0+1_1_20200722_230322_000.wav	SM3M	1	20200722	230322	200722	T00	LABO	E	B068	J	M	3812	125	3.34454	5.87492	36.9681	47.1224	35.8133	Fall
SM3M_0+1_1_20200722_230322_000.wav	SM3M	1	20200722	230322	200722	T00	LABO	E	B068	J	M	4084	129	3.34454	6.53446	36.9719	47.7966	36.2343	Fall
SM3M_0+1_1_20200722_230322_000.wav	SM3M	1	20200722	230322	200722	T00	LABO	E	B068	J	M	6492	114	3.34454	7.22454	37.0214	46.2986	36.8795	Fall
SM3M_0+1_1_20200722_230322_000.wav	SM3M	1	20200722	230322	200722	T00	LABO	E	B068	J	M	5523	236	3.34454	6.58873	37.0547	43.9788	36.0501	Fall
SM3M_0+1_1_20200722_230322_000.wav	SM3M	1	20200722	230322	200722	T00	LABO	E	B068	J	M	1536	103	3.34454	6.06752	37.2989	50.2396	36.2452	Fall
SM3M_0+1_1_20200722_230322_000.wav	SM3M	1	20200722	230322	200722	T00	LABO	E	B068	J	M	3688	125	3.34454	5.39602	37.4888	47.694	35.6472	Fall
SM3M_0+1_1_20200722_230322_000.wav	SM3M	1	20200722	230322	200722	T00	LABO	E	B068	J	M	3199	466	3.34454	3.20268	37.494	48.2669	35.2648	Fall
SM3M_0+1_1_20200722_230322_000.wav	SM3M	1	20200722	230322	200722	T00	LABO	E	B068	J	M	3445	127	3.34454	5.50534	37.5374	48.9702	35.3303	Fall
SM3M_0+1_1_20200722_230322_000.wav	SM3M	1	20200722	230322	200722	T00	LABO	E	B068	J	M	2306	98	3.34454	5.69954	37.8258	50.4841	36.1776	Fall
SM3M_0+1_1_20200722_230322_000.wav	SM3M	1	20200722	230322	200722	T00	LABO	E	B068	J	M	2108	101	3.34454	6.40946	37.8756	61.3738	36.271	Fall
SM3M_0+1_1_20200722_230322_000.wav	SM3M	1	20200722	230322	200722	T00	LABO	E	B068	J	M	2367	61	3.34454	5.17972	38.0007	55.0157	34.2872	Fall
SM3M_0+1_1_20200722_230322_000.wav	SM3M	1	20200722	230322	200722	T00	LABO	E	B068	J	M	2622	118	3.34454	4.80932	38.0014	55.5934	35.5268	Fall
SM3M_0+1_1_20200722_230322_000.wav	SM3M	1	20200722	230322	200722	T00	LABO	E	B068	J	M	491	78	3.34454	5.00536	38.0417	50.5067	37.7452	Fall
SM3M_0+1_1_20200722_230322_000.wav	SM3M	1	20200722	230322	200722	T00	LABO	E	B068	J	M	3317	121	3.34454	4.76154	38.1213	49.2723	35.9037	Fall
SM3M_0+1_1_20200722_230322_000.wav	SM3M	1	20200722	230322	200722	T00	LABO	E	B068	J	M	1911	96	3.34454	6.0368	38.2403	59.8631	36.6981	Fall
SM3M_0+1_1_20200722_230322_000.wav	SM3M	1	20200722	230322	200722	T00	LABO	E	B068	J	M	2730	109	3.34454	3.94261	38.3733	48.6909	36.1873	Fall
SM3M_0+1_1_20200722_230322_000.wav	SM3M	1	20200722	230322	200722	T00	LABO	E	B068	J	M	414	205	3.34454	5.56351	38.3818	55.6773	37.1961	Fall
SM3M_0+1_1_20200722_230322_000.wav	SM3M	1	20200722	230322	200722	T00	LABO	E	B068	J	M	1323	108	3.34454	5.99317	38.4478	60.9059	37.6025	Fall
SM3M_0+1_1_20200722_230322_000.wav	SM3M	1	20200722	230322	200722	T00	LABO	E	B068	J	M	2009	98	3.34454	6.21891	38.5464	61.118	37.013	Fall
SM3M_0+1_1_20200722_230322_000.wav	SM3M	1	20200722	230322	200722	T00	LABO	E	B068	J	M	2431	64	3.34454	4.84146	38.5588	58.3907	35.995	Fall
SM3M_0+1_1_20200722_230322_000.wav	SM3M	1	20200722	230322	200722	T00	LABO	E	B068	J	M	17442	899	3.34454	2.58192	38.5837	47.8457	36.9775	Fall
SM3M_0+1_1_20200722_230322_000.wav	SM3M	1	20200722	230322	200722	T00	LABO	E	B068	J	M	1218	109	3.34454	5.40065	38.5873	51.8264	37.3322	Fall
SM3M_0+1_1_20200722_230322_000.wav	SM3M	1	20200722	230322	200722	T00	LABO	E	B068	J	M	2209	102	3.34454	5.84418	38.6266	62.1202	36.9205	Fall
SM3M_0+1_1_20200722_230322_000.wav	SM3M	1	20200722	230322	200722	T00	LABO	E	B068	J	M	209	206	3.34454	4.72064	38.6876	48.3593	37.574	Fall
SM3M_0+1_1_20200722_230322_000.wav	SM3M	1	20200722	230322	200722	T00	LABO	E	B068	J	M	1432	107	3.34454	5.74793	38.765	57.6119	37.6549	Fall
SM3M_0+1_1_20200722_230322_000.wav	SM3M	1	20200722	230322	200722	T00	LABO	E	B068	J	M	2503	73	3.34454	4.63382	38.8243	53.6165	35.6411	Fall
SM3M_0+1_1_20200722_230322_000.wav	SM3M	1	20200722	230322	200722	T00	LABO	E	B068	J	M	1639	104	3.34454	5.27712	38.8874	49.3757	37.5312	Fall
SM3M_0+1_1_20200722_230322_000.wav	SM3M	1	20200722	230322	200722	T00	LABO	E	B068	J	M	1703	64	3.34454	5.37656	38.961	60.908	36.3497	Fall
SM3M_0+1_1_20200722_230322_000.wav	SM3M	1	20200722	230322	200722	T00	LABO	E	B068	J	M	1812	109	3.34454	5.46634	39.16	59.2133	37.2313	Fall
SM3M_0+1_1_20200722_230322_000.wav	SM3M	1	20200722	230322	200722	T00	LABO	E	B068	J	M	1108	495	3.34454	4.48923	39.173	48.2787	37.9095	Fall
SM3M_0+1_1_20200722_230322_000.wav	SM3M	1	20200722	230322	200722	T00	LABO	E	B068	J	M	547	55	3.34454	3.95164	39.2737	48.2604	37.795	Fall
SM3M_0+1_1_20200722_230322_000.wav	SM3M	1	20200722	230322	200722	T00	LABO	E	B068	J	M	614	67	3.34454	4.01184	39.3601	48.1399	38.1493	Fall
SM3M_0+1_0_20200722_230347_000.wav	SM3M	0	20200722	230347	200722	T00	LABO	E	B068	J	M	5345	225	2.57159	8.62089	33.9254	39.5294	33.2528	Fall
SM3M_0+1_0_20200722_230347_000.wav	SM3M	0	20200722	230347	200722	T00	LABO	E	B068	J	M	7046	143	2.57159	11.0865	33.9645	38.3333	33.7063	Fall
SM3M_0+1_0_20200722_230347_000.wav	SM3M	0	20200722	230347	200722	T00	LABO	E	B068	J	M	6426	146	2.57159	9.28994	33.9912	37.5695	33.6151	Fall
SM3M_0+1_0_20200722_230347_000.wav	SM3M	0	20200722	230347	200722	T00	LABO	E	B068	J	M	6043	141	2.57159	9.39392	34.4666	40.8885	34.2707	Fall
SM3M_0+1_0_20200722_230347_000.wav	SM3M	0	20200722	230347	200722	T00	LABO	E	B068	J	M	8098	145	2.57159	9.02011	34.5632	38.5728	33.5979	Fall
SM3M_0+1_0_20200722_230347_000.wav	SM3M	0	20200722	230347	200722	T00	LABO	E	B068	J	M	5006	128	2.57159	7.92745	35.0402	43.5954	34.7954	Fall
SM3M_0+1_0_20200722_230347_000.wav	SM3M	0	20200722	230347	200722	T00	LABO	E	B068	J	M	8433	121	2.57159	7.7538	35.09	45.3602	35.0871	Fall
SM3M_0+1_0_20200722_230347_000.wav	SM3M	0	20200722	230347	200722	T00	LABO	E	B068	J	M	7957	229	2.57159	10.8688	35.4298	44.6292	35.3297	Fall
SM3M_0+1_0_20200722_230347_000.wav	SM3M	0	20200722	230347	200722	T00	LABO	E	B068	J	M	7442	248	2.57159	10.4426	35.5862	43.5711	35.3326	Fall
SM3M_0+1_0_20200722_230347_000.wav	SM3M	0	20200722	230347	200722	T00	LABO	E	B068	J	M	6659	234	2.57159	8.81703	35.7379	41.5528	35.4487	Fall
SM3M_0+1_0_20200722_230347_000.wav	SM3M	0	20200722	230347	200722	T00	LABO	E	B068	J	M	7191	140	2.57159	9.51986	35.9172	43.2752	35.7627	Fall
SM3M_0+1_0_20200722_230347_000.wav	SM3M	0	20200722	230347	200722	T00	LABO	E	B068	J	M	5781	113	2.57159	7.5694	35.9375	47.6964	35.6239	Fall
SM3M_0+1_0_20200722_230347_000.wav	SM3M	0	20200722	230347	200722	T00	LABO	E	B068	J	M	6914	247	2.57159	9.46201	36.0085	42.8331	35.7013	Fall
SM3M_0+1_0_20200722_230347_000.wav	SM3M	0	20200722	230347	200722	T00	LABO	E	B068	J	M	6281	234	2.57159	8.13727	36.1349	44.8128	36.129	Fall
SM3M_0+1_0_20200722_230347_000.wav	SM3M	0	20200722	230347	200722	T00	LABO	E	B068	J	M	5562	147	2.57159	8.47507	36.5213	52.5678	35.9437	Fall
SM3M_0+1_0_20200722_230347_000.wav	SM3M	0	20200722	230347	200722	T00	LABO	E	B068	J	M	4874	525	2.57159	6.62289	36.5935	48.4009	36.5935	Fall
SM3M_0+1_0_20200722_230347_000.wav	SM3M	0	20200722	230347	200722	T00	LABO	E	B068	J	M	8663	230	2.57159	6.90742	36.9829	49.7763	35.6942	Fall
SM3M_0+1_0_20200722_230347_000.wav	SM3M	0	20200722	230347	200722	T00	LABO	E	B068	J	M	11279	2615	2.57159	6.39897	37.1913	47.8198	35.9923	Fall
SM3M_0+1_0_20200722_230347_000.wav	SM3M	0	20200722	230347	200722	T00	LABO	E	B068	J	M	5667	104	2.57159	8.00584	37.4154	49.6176	36.1919	Fall
SM3M_0+1_0_20200722_230347_000.wav	SM3M	0	20200722	230347	200722	T00	LABO	E	B068	J	M	5902	121	2.57159	8.50569	37.5232	54.4937	36.9554	Fall
SM3M_0+1_0_20200722_230347_000.wav	SM3M	0	20200722	230347	200722	T00	LABO	E	B068	J	M	3755	0	2.57159	6.27225	37.7918	48.6598	36.0295	Fall
SM3M_0+1_0_20200722_230347_000.wav	SM3M	0	20200722	230347	200722	T00	LABO	E	B068	J	M	5120	118	2.57159	7.35258	37.8425	51.9935	37.5222	Fall
SM3M_0+1_0_20200722_230347_000.wav	SM3M	0	20200722	230347	200722	T00	LABO	E	B068	J	M	4110	354	2.57159	5.79824	38.1673	49.4694	38.164	Fall
SM3M_0+1_0_20200722_230347_000.wav	SM3M	0	20200722	230347	200722	T00	LABO	E	B068	J	M	4350	240	2.57159	5.09472	39.2161	48.3785	38.7194	Fall
SM3W_0+1_1_20200722_230350_000.wav	SM3W	1	20200722	230350	200722	T00	LABO	E	B068	J	M	4476	144	6.18843	11.8067	34.0488	40.3854	33.6097	Fall
SM3W_0+1_1_20200722_230350_000.wav	SM3W	1	20200722	230350	200722	T00	LABO	E	B068	J	M	4850	142	6.18843	11.3719	34.0875	39.4567	33.6475	Fall
SM3W_0+1_1_20200722_230350_000.wav	SM3W	1	20200722	230350	200722	T00	LABO	E	B068	J	M	2803	142	6.18843	9.52159	34.5704	39.9602	34.1984	Fall
SM3W_0+1_1_20200722_230350_000.wav	SM3W	1	20200722	230350	200722	T00	LABO	E	B068	J	M	3808	142	6.18843	10.6147	34.7052	38.1239	33.8166	Fall
SM3W_0+1_1_20200722_230350_000.wav	SM3W	1	20200722	230350	200722	T00	LABO	E	B068	J	M	1762	0	6.18843	9.39392	34.9792	42.4239	34.7316	Fall
SM3W_0+1_1_20200722_230350_000.wav	SM3W	1	20200722	230350	200722	T00	LABO	E	B068	J	M	4332	138	6.18843	11.3138	35.3356	41.3918	34.9931	Fall
SM3W_0+1_1_20200722_230350_000.wav	SM3W	1	20200722	230350	200722	T00	LABO	E	B068	J	M	3419	235	6.18843	10.476	35.4986	40.9301	35.3878	Fall
SM3W_0+1_1_20200722_230350_000.wav	SM3W	1	20200722	230350	200722	T00	LABO	E	B068	J	M	5183	122	6.18843	7.71479	35.6983	47.8953	35.6906	Fall
SM3W_0+1_1_20200722_230350_000.wav	SM3W	1	20200722	230350	200722	T00	LABO	E	B068	J	M	5061	210	6.18843	8.13706	35.757	46.7766	35.7548	Fall
SM3W_0+1_1_20200722_230350_000.wav	SM3W	1	20200722	230350	200722	T00	LABO	E	B068	J	M	4709	232	6.18843	9.83087	35.8283	45.8432	35.7869	Fall
SM3W_0+1_1_20200722_230350_000.wav	SM3W	1	20200722	230350	200722	T00	LABO	E	B068	J	M	4195	387	6.18843	10.3265	35.8458	43.9246	35.4627	Fall
SM3W_0+1_1_20200722_230350_000.wav	SM3W	1	20200722	230350	200722	T00	LABO	E	B068	J	M	3666	246	6.18843	10.1534	36.2104	42.7388	35.6961	Fall
SM3W_0+1_1_20200722_230350_000.wav	SM3W	1	20200722	230350	200722	T00	LABO	E	B068	J	M	3040	236	6.18843	8.35043	36.415	41.5461	36.0508	Fall
SM3W_0+1_1_20200722_230350_000.wav	SM3W	1	20200722	230350	200722	T00	LABO	E	B068	J	M	6269	48	6.18843	2.59471	37.0752	45.3646	35.6799	Fall
SM3W_0+1_1_20200722_230350_000.wav	SM3W	1	20200722	230350	200722	T00	LABO	E	B068	J	M	6721	68	6.18843	3.74094	37.2806	67.3023	36.0495	Fall
SM3W_0+1_1_20200722_230350_000.wav	SM3W	1	20200722	230350	200722	T00	LABO	E	B068	J	M	5532	124	6.18843	6.14672	37.3809	60.0252	36.4057	Fall
SM3W_0+1_1_20200722_230350_000.wav	SM3W	1	20200722	230350	200722	T00	LABO	E	B068	J	M	2429	255	6.18843	5.43359	37.4924	45.9076	37.3204	Fall
SM3W_0+1_1_20200722_230350_000.wav	SM3W	1	20200722	230350	200722	T00	LABO	E	B068	J	M	5408	227	6.18843	6.65975	37.593	56.963	36.7109	Fall
SM3W_0+1_1_20200722_230350_000.wav	SM3W	1	20200722	230350	200722	T00	LABO	E	B068	J	M	2662	233	6.18843	8.09718	37.8141	45.6992	37.1327	Fall
SM3W_0+1_1_20200722_230350_000.wav	SM3W	1	20200722	230350	200722	T00	LABO	E	B068	J	M	7760	419	6.18843	4.06266	38.0332	44.2209	37.1104	Fall
SM3W_0+1_1_20200722_230350_000.wav	SM3W	1	20200722	230350	200722	T00	LABO	E	B068	J	M	6536	75	6.18843	3.47926	38.1208	63.604	34.7115	Fall
SM3W_0+1_1_20200722_230350_000.wav	SM3W	1	20200722	230350	200722	T00	LABO	E	B068	J	M	5641	108	6.18843	5.50245	38.24	64.5427	35.7483	Fall
SM3W_0+1_1_20200722_230350_000.wav	SM3W	1	20200722	230350	200722	T00	LABO	E	B068	J	M	6341	73	6.18843	3.6829	38.72	66.7727	35.3529	Fall
SM3W_0+1_1_20200722_230350_000.wav	SM3W	1	20200722	230350	200722	T00	LABO	E	B068	J	M	5948	70	6.18843	2.90787	38.7948	48.8616	35.1983	Fall
SM3W_0+1_1_20200722_230350_000.wav	SM3W	1	20200722	230350	200722	T00	LABO	E	B068	J	M	7341	89	6.18843	4.2377	38.8065	48.037	36.4358	Fall
SM3W_0+1_1_20200722_230350_000.wav	SM3W	1	20200722	230350	200722	T00	LABO	E	B068	J	M	5702	61	6.18843	4.83938	38.8844	65.2723	36.0277	Fall
SM3W_0+1_1_20200722_230350_000.wav	SM3W	1	20200722	230350	200722	T00	LABO	E	B068	J	M	6109	57	6.18843	3.6944	38.9648	66.8955	34.7672	Fall
SM3W_0+1_1_20200722_230350_000.wav	SM3W	1	20200722	230350	200722	T00	LABO	E	B068	J	M	5816	57	6.18843	4.41926	38.9664	69.3358	34.9258	Fall
SM3W_0+1_1_20200722_230350_000.wav	SM3W	1	20200722	230350	200722	T00	LABO	E	B068	J	M	5759	57	6.18843	3.5459	38.9798	65.3341	35.4418	Fall
SM3W_0+1_1_20200722_230350_000.wav	SM3W	1	20200722	230350	200722	T00	LABO	E	B068	J	M	6219	66	6.18843	4.01542	39.0669	71.9549	34.9516	Fall
SM3W_0+1_1_20200722_230350_000.wav	SM3W	1	20200722	230350	200722	T00	LABO	E	B068	J	M	5878	62	6.18843	4.47598	39.1675	66.7808	35.3446	Fall
SM3W_0+1_1_20200722_230350_000.wav	SM3W	1	20200722	230350	200722	T00	LABO	E	B068	J	M	7252	50	6.18843	4.16459	39.227	49.5254	36.2217	Fall
SM3W_0+1_1_20200722_230350_000.wav	SM3W	1	20200722	230350	200722	T00	LABO	E	B068	J	M	7138	74	6.18843	3.70575	39.3129	53.5333	36.2943	Fall
SM3W_0+1_1_20200722_230350_000.wav	SM3W	1	20200722	230350	200722	T00	LABO	E	B068	J	M	6654	119	6.18843	3.68286	39.3478	65.5002	36.1814	Fall
SM3W_0+1_1_20200722_230350_000.wav	SM3W	1	20200722	230350	200722	T00	LABO	E	B068	J	M	6876	40	6.18843	3.12854	39.4001	65.9128	35.0479	Fall
SM3W_0+1_1_20200722_230350_000.wav	SM3W	1	20200722	230350	200722	T00	LABO	E	B068	J	M	6153	44	6.18843	3.33988	39.4602	64.4635	35.9006	Fall
SM3W_0+1_1_20200722_230350_000.wav	SM3W	1	20200722	230350	200722	T00	LABO	E	B068	J	M	6052	46	6.18843	3.06843	39.4605	67.8618	36.3421	Fall
SM3W_0+1_1_20200722_230350_000.wav	SM3W	1	20200722	230350	200722	T00	LABO	E	B068	J	M	6387	46	6.18843	3.4273	39.4795	65.3803	36.424	Fall
SM3W_0+1_1_20200722_230350_000.wav	SM3W	1	20200722	230350	200722	T00	LABO	E	B068	J	M	6006	59	6.18843	3.6681	39.6002	65.5443	35.6454	Fall
SM3W_0+1_1_20200722_230350_000.wav	SM3W	1	20200722	230350	200722	T00	LABO	E	B068	J	M	6461	74	6.18843	3.94122	39.6064	68.9461	36.3988	Fall
SM3W_0+1_1_20200722_230350_000.wav	SM3W	1	20200722	230350	200722	T00	LABO	E	B068	J	M	6837	60	6.18843	3.00337	39.6576	63.5166	34.9513	Fall
SM3W_0+1_1_20200722_230350_000.wav	SM3W	1	20200722	230350	200722	T00	LABO	E	B068	J	M	7202	64	6.18843	2.64704	39.7609	50.7725	37.4831	Fall
SM3W_0+1_1_20200722_230350_000.wav	SM3W	1	20200722	230350	200722	T00	LABO	E	B068	J	M	7064	44	6.18843	3.26926	39.8613	58.057	36.3277	Fall
SM3W_0+1_1_20200722_230350_000.wav	SM3W	1	20200722	230350	200722	T00	LABO	E	B068	J	M	6952	76	6.18843	3.74821	39.8732	60.6504	36.6025	Fall
SM3W_0+1_1_20200722_230350_000.wav	SM3W	1	20200722	230350	200722	T00	LABO	E	B068	J	M	6776	54	6.18843	3.21992	40.176	66.7042	36.7863	Fall
SM3W_0+1_1_20200722_230350_000.wav	SM3W	1	20200722	230350	200722	T00	LABO	E	B068	J	M	7020	68	6.18843	3.18919	40.2765	62.9463	36.0861	Fall
SM3M_0+1_0_20200722_230405_000.wav	SM3M	0	20200722	230405	200722	T00	LABO	E	B068	J	M	6174	91	4.55965	2.73662	47.0262	66.1704	44.6915	Fall
SM3M_0+1_0_20200722_230405_000.wav	SM3M	0	20200722	230405	200722	T00	LABO	E	B068	J	M	7082	152	4.55965	2.22772	47.235	58.0331	45.11	Fall
SM3M_0+1_0_20200722_230405_000.wav	SM3M	0	20200722	230405	200722	T00	LABO	E	B068	J	M	5665	72	4.55965	2.61711	47.3048	69.1282	46.3754	Fall
SM3M_0+1_0_20200722_230405_000.wav	SM3M	0	20200722	230405	200722	T00	LABO	E	B068	J	M	6630	87	4.55965	3.02225	47.3344	60.1235	44.3361	Fall
SM3M_0+1_0_20200722_230405_000.wav	SM3M	0	20200722	230405	200722	T00	LABO	E	B068	J	M	7242	160	4.55965	1.93302	47.386	57.0149	44.2828	Fall
SM3M_0+1_0_20200722_230405_000.wav	SM3M	0	20200722	230405	200722	T00	LABO	E	B068	J	M	4343	77	4.55965	2.3215	47.6345	56.6969	44.7932	Fall
SM3M_0+1_0_20200722_230405_000.wav	SM3M	0	20200722	230405	200722	T00	LABO	E	B068	J	M	6929	89	4.55965	2.6126	47.6731	59.7609	44.5008	Fall
SM3M_0+1_0_20200722_230405_000.wav	SM3M	0	20200722	230405	200722	T00	LABO	E	B068	J	M	4266	59	4.55965	1.74302	47.7377	58.675	45.8692	Fall
SM3M_0+1_0_20200722_230405_000.wav	SM3M	0	20200722	230405	200722	T00	LABO	E	B068	J	M	5941	75	4.55965	2.67504	47.9018	65.9684	45.0088	Fall
SM3M_0+1_0_20200722_230405_000.wav	SM3M	0	20200722	230405	200722	T00	LABO	E	B068	J	M	6404	228	4.55965	2.6072	47.9195	62.8539	46.7876	Fall
SM3M_0+1_0_20200722_230405_000.wav	SM3M	0	20200722	230405	200722	T00	LABO	E	B068	J	M	5867	93	4.55965	2.8281	48.2502	62.6234	45.0169	Fall
SM3M_0+1_0_20200722_230405_000.wav	SM3M	0	20200722	230405	200722	T00	LABO	E	B068	J	M	4483	77	4.55965	2.58007	48.5635	65.8084	46.2582	Fall
SM3M_0+1_0_20200722_230405_000.wav	SM3M	0	20200722	230405	200722	T00	LABO	E	B068	J	M	4613	75	4.55965	2.60645	48.5943	63.188	45.3365	Fall
SM3M_0+1_0_20200722_230405_000.wav	SM3M	0	20200722	230405	200722	T00	LABO	E	B068	J	M	6469	66	4.55965	2.23671	48.7978	59.4864	46.4993	Fall
SM3M_0+1_0_20200722_230405_000.wav	SM3M	0	20200722	230405	200722	T00	LABO	E	B068	J	M	6690	60	4.55965	1.83104	48.8047	61.3183	47.3341	Fall
SM3M_0+1_0_20200722_230405_000.wav	SM3M	0	20200722	230405	200722	T00	LABO	E	B068	J	M	4206	126	4.55965	3.02658	49.1808	65.884	45.3776	Fall
SM3M_0+1_0_20200722_230405_000.wav	SM3M	0	20200722	230405	200722	T00	LABO	E	B068	J	M	5593	102	4.55965	2.35045	49.2077	68.4322	46.7606	Fall
SM3M_0+1_0_20200722_230405_000.wav	SM3M	0	20200722	230405	200722	T00	LABO	E	B068	J	M	3624	0	4.55965	1.83517	49.4474	63.8103	48.0731	Fall
SM3M_0+1_0_20200722_230405_000.wav	SM3M	0	20200722	230405	200722	T00	LABO	E	B068	J	M	3733	109	4.55965	2.08239	49.5943	65.0213	47.8221	Fall
SM3M_0+1_0_20200722_230405_000.wav	SM3M	0	20200722	230405	200722	T00	LABO	E	B068	J	M	6544	75	4.55965	1.64324	49.6422	59.1879	47.6735	Fall
SM3M_0+1_0_20200722_230405_000.wav	SM3M	0	20200722	230405	200722	T00	LABO	E	B068	J	M	4015	84	4.55965	2.34083	49.8308	66.3108	48.7771	Fall
SM3M_0+1_0_20200722_230405_000.wav	SM3M	0	20200722	230405	200722	T00	LABO	E	B068	J	M	5771	108	4.55965	6.02955	50.1016	85.6393	45.6042	Fall
SM3M_0+1_0_20200722_230405_000.wav	SM3M	0	20200722	230405	200722	T00	LABO	E	B068	J	M	4080	65	4.55965	1.68276	50.2402	63.5468	48.6549	Fall
SM3M_0+1_0_20200722_230405_000.wav	SM3M	0	20200722	230405	200722	T00	LABO	E	B068	J	M	6840	74	4.55965	1.80941	50.6573	58.1815	47.04	Fall
SM3M_0+1_0_20200722_230405_000.wav	SM3M	0	20200722	230405	200722	T00	LABO	E	B068	J	M	5491	153	4.55965	2.39494	51.5403	65.7372	45.1236	Fall
SM3M_0+1_0_20200722_230405_000.wav	SM3M	0	20200722	230405	200722	T00	LABO	E	B068	J	M	3865	96	4.55965	1.67362	53.3931	67.0008	47.9001	Fall
SM3W_0+1_1_20200722_230411_000.wav	SM3W	1	20200722	230411	200722	T00	LABO	E	B068	J	M	1553	46	5.19579	2.96142	41.1387	97.0093	40.1667	Fall
SM3W_0+1_1_20200722_230411_000.wav	SM3W	1	20200722	230411	200722	T00	LABO	E	B068	J	M	6302	67	5.19579	3.42729	47.3121	89.6018	45.5444	Fall
SM3W_0+1_1_20200722_230411_000.wav	SM3W	1	20200722	230411	200722	T00	LABO	E	B068	J	M	1456	54	5.19579	2.66214	47.4297	97.5686	45.5065	Fall
SM3W_0+1_1_20200722_230411_000.wav	SM3W	1	20200722	230411	200722	T00	LABO	E	B068	J	M	5931	85	5.19579	3.76373	47.4713	90.6175	45.6142	Fall
SM3W_0+1_1_20200722_230411_000.wav	SM3W	1	20200722	230411	200722	T00	LABO	E	B068	J	M	6747	55	5.19579	3.68133	47.5223	96.659	46.3816	Fall
SM3W_0+1_1_20200722_230411_000.wav	SM3W	1	20200722	230411	200722	T00	LABO	E	B068	J	M	677	61	5.19579	3.51159	47.5315	89.5361	47.0207	Fall
SM3W_0+1_1_20200722_230411_000.wav	SM3W	1	20200722	230411	200722	T00	LABO	E	B068	J	M	920	75	5.19579	3.42731	47.8717	86.6162	45.3035	Fall
SM3W_0+1_1_20200722_230411_000.wav	SM3W	1	20200722	230411	200722	T00	LABO	E	B068	J	M	6846	56	5.19579	3.70845	47.9676	93.5965	44.9861	Fall
SM3W_0+1_1_20200722_230411_000.wav	SM3W	1	20200722	230411	200722	T00	LABO	E	B068	J	M	6362	60	5.19579	3.51587	47.9906	90.6446	45.6693	Fall
SM3W_0+1_1_20200722_230411_000.wav	SM3W	1	20200722	230411	200722	T00	LABO	E	B068	J	M	5848	4295	5.19579	3.60721	48.033	87.6115	45.7371	Fall
SM3W_0+1_1_20200722_230411_000.wav	SM3W	1	20200722	230411	200722	T00	LABO	E	B068	J	M	6789	42	5.19579	3.18722	48.2334	98.181	44.9713	Fall
SM3W_0+1_1_20200722_230411_000.wav	SM3W	1	20200722	230411	200722	T00	LABO	E	B068	J	M	6458	97	5.19579	3.73301	48.2889	93.5557	46.0666	Fall
SM3W_0+1_1_20200722_230411_000.wav	SM3W	1	20200722	230411	200722	T00	LABO	E	B068	J	M	615	87	5.19579	3.72859	48.3389	86.5237	44.7019	Fall
SM3W_0+1_1_20200722_230411_000.wav	SM3W	1	20200722	230411	200722	T00	LABO	E	B068	J	M	6931	86	5.19579	3.40596	48.3554	82.0692	46.4761	Fall
SM3W_0+1_1_20200722_230411_000.wav	SM3W	1	20200722	230411	200722	T00	LABO	E	B068	J	M	102	0	5.19579	3.43495	48.4078	81.1521	46.2817	Fall
SM3W_0+1_1_20200722_230411_000.wav	SM3W	1	20200722	230411	200722	T00	LABO	E	B068	J	M	6075	143	5.19579	3.8521	48.5256	90.9855	45.527	Fall
SM3W_0+1_1_20200722_230411_000.wav	SM3W	1	20200722	230411	200722	T00	LABO	E	B068	J	M	323	222	5.19579	3.44381	48.6117	81.9484	45.9162	Fall
SM3W_0+1_1_20200722_230411_000.wav	SM3W	1	20200722	230411	200722	T00	LABO	E	B068	J	M	454	74	5.19579	3.27279	48.6472	81.2188	46.0268	Fall
SM3W_0+1_1_20200722_230411_000.wav	SM3W	1	20200722	230411	200722	T00	LABO	E	B068	J	M	6235	56	5.19579	3.48998	48.8328	90.0344	46.2173	Fall
SM3W_0+1_1_20200722_230411_000.wav	SM3W	1	20200722	230411	200722	T00	LABO	E	B068	J	M	6542	83	5.19579	4.02204	48.9751	92.2421	46.3631	Fall
SM3W_0+1_1_20200722_230411_000.wav	SM3W	1	20200722	230411	200722	T00	LABO	E	B068	J	M	6121	45	5.19579	3.18009	48.9907	92.3961	45.6116	Fall
SM3W_0+1_1_20200722_230411_000.wav	SM3W	1	20200722	230411	200722	T00	LABO	E	B068	J	M	529	72	5.19579	3.67587	49.1652	84.5371	47.1704	Fall
SM3W_0+1_1_20200722_230411_000.wav	SM3W	1	20200722	230411	200722	T00	LABO	E	B068	J	M	1284	57	5.19579	3.19545	49.2764	97.2547	45.4371	Fall
SM3W_0+1_1_20200722_230411_000.wav	SM3W	1	20200722	230411	200722	T00	LABO	E	B068	J	M	1227	62	5.19579	3.32457	49.5038	95.7443	45.6691	Fall
SM3W_0+1_1_20200722_230411_000.wav	SM3W	1	20200722	230411	200722	T00	LABO	E	B068	J	M	6179	58	5.19579	2.56385	49.6786	75.3489	46.5612	Fall
SM3W_0+1_1_20200722_230411_000.wav	SM3W	1	20200722	230411	200722	T00	LABO	E	B068	J	M	764	87	5.19579	3.35903	49.7165	85.8148	45.4143	Fall
SM3W_0+1_1_20200722_230411_000.wav	SM3W	1	20200722	230411	200722	T00	LABO	E	B068	J	M	1166	64	5.19579	3.84388	49.7827	94.7167	47.6926	Fall
SM3W_0+1_1_20200722_230411_000.wav	SM3W	1	20200722	230411	200722	T00	LABO	E	B068	J	M	383	58	5.19579	3.41835	49.8029	84.0705	48.1078	Fall
SM3W_0+1_1_20200722_230411_000.wav	SM3W	1	20200722	230411	200722	T00	LABO	E	B068	J	M	1052	69	5.19579	3.25085	50.0619	88.7707	48.0053	Fall
SM3W_0+1_1_20200722_230411_000.wav	SM3W	1	20200722	230411	200722	T00	LABO	E	B068	J	M	6602	60	5.19579	3.68134	51.0394	92.9963	46.3183	Fall
SM3W_0+1_1_20200722_230411_000.wav	SM3W	1	20200722	230411	200722	T00	LABO	E	B068	J	M	1507	51	5.19579	2.59656	51.6558	98.2028	43.935	Fall
SM3W_0+1_1_20200722_230411_000.wav	SM3W	1	20200722	230411	200722	T00	LABO	E	B068	J	M	845	81	5.19579	3.66638	51.773	89.5284	47.828	Fall
SM3W_0+1_1_20200722_230411_000.wav	SM3W	1	20200722	230411	200722	T00	LABO	E	B068	J	M	6692	90	5.19579	3.68594	51.8943	93.3212	45.9636	Fall
SM3W_0+1_1_20200722_230411_000.wav	SM3W	1	20200722	230411	200722	T00	LABO	E	B068	J	M	1351	67	5.19579	3.2798	53.1616	96.6712	45.3015	Fall
SM3W_0+1_1_20200722_230411_000.wav	SM3W	1	20200722	230411	200722	T00	LABO	E	B068	J	M	1402	51	5.19579	3.15607	53.3497	96.2177	45.854	Fall
SM3W_0+1_1_20200722_230411_000.wav	SM3W	1	20200722	230411	200722	T00	LABO	E	B068	J	M	982	62	5.19579	3.5026	53.7802	93.1845	47.5107	Fall
SM3W_0+1_1_20200722_230411_000.wav	SM3W	1	20200722	230411	200722	T00	LABO	E	B068	J	M	1102	51	5.19579	3.03457	58.348	90.4227	48.0101	Fall
SM3M_0+1_0_20200722_230418_000.wav	SM3M	0	20200722	230418	200722	T00	LABO	E	B068	J	M	2182	65	11.0112	2.70926	47.3033	67.4925	45.7345	Fall
SM3M_0+1_0_20200722_230418_000.wav	SM3M	0	20200722	230418	200722	T00	LABO	E	B068	J	M	2349	102	11.0112	3.32939	47.5904	84.5414	46.2802	Fall
SM3M_0+1_0_20200722_230418_000.wav	SM3M	0	20200722	230418	200722	T00	LABO	E	B068	J	M	1433	68	11.0112	2.34867	48.0455	67.1668	47.4664	Fall
SM3M_0+1_0_20200722_230418_000.wav	SM3M	0	20200722	230418	200722	T00	LABO	E	B068	J	M	1513	78	11.0112	2.33513	48.431	66.8921	47.9524	Fall
SM3M_0+1_0_20200722_230418_000.wav	SM3M	0	20200722	230418	200722	T00	LABO	E	B068	J	M	2115	53	11.0112	2.56545	48.6947	68.7135	44.1524	Fall
SM3M_0+1_0_20200722_230418_000.wav	SM3M	0	20200722	230418	200722	T00	LABO	E	B068	J	M	2060	94	11.0112	2.9653	49.5642	73.9318	44.9685	Fall
SM3M_0+1_0_20200722_230418_000.wav	SM3M	0	20200722	230418	200722	T00	LABO	E	B068	J	M	1367	63	11.0112	2.03469	49.8454	71.5142	48.3639	Fall
SM3M_0+1_0_20200722_230418_000.wav	SM3M	0	20200722	230418	200722	T00	LABO	E	B068	J	M	1143	57	11.0112	1.913	49.9671	71.9643	48.5249	Fall
SM3M_0+1_0_20200722_230418_000.wav	SM3M	0	20200722	230418	200722	T00	LABO	E	B068	J	M	753	82	11.0112	1.93181	50.0963	62.864	48.9286	Fall
SM3M_0+1_0_20200722_230418_000.wav	SM3M	0	20200722	230418	200722	T00	LABO	E	B068	J	M	1896	89	11.0112	3.09691	50.3559	73.3682	45.7415	Fall
SM3M_0+1_0_20200722_230418_000.wav	SM3M	0	20200722	230418	200722	T00	LABO	E	B068	J	M	1304	65	11.0112	2.72535	50.4717	77.1148	47.9065	Fall
SM3M_0+1_0_20200722_230418_000.wav	SM3M	0	20200722	230418	200722	T00	LABO	E	B068	J	M	2250	69	11.0112	2.07404	50.581	63.6826	46.5873	Fall
SM3M_0+1_0_20200722_230418_000.wav	SM3M	0	20200722	230418	200722	T00	LABO	E	B068	J	M	532	141	11.0112	1.79312	50.5963	65.2953	49.0091	Fall
SM3M_0+1_0_20200722_230418_000.wav	SM3M	0	20200722	230418	200722	T00	LABO	E	B068	J	M	1722	71	11.0112	2.12031	50.8574	68.3306	47.7872	Fall
SM3M_0+1_0_20200722_230418_000.wav	SM3M	0	20200722	230418	200722	T00	LABO	E	B068	J	M	1579	68	11.0112	1.85709	53.4793	65.4048	48.8669	Fall
SM3E_0+1_0_20200722_230421_000.wav	SM3E	0	20200722	230421	200722	T00	LABO	E	B068	J	M	5480	200	4.09624	2.78734	45.2238	72.7215	43.0809	Fall
SM3E_0+1_0_20200722_230421_000.wav	SM3E	0	20200722	230421	200722	T00	LABO	E	B068	J	M	12952	77	4.09624	3.53781	45.4669	95.5621	43.7377	Fall
SM3E_0+1_0_20200722_230421_000.wav	SM3E	0	20200722	230421	200722	T00	LABO	E	B068	J	M	10202	62	4.09624	3.84863	46.6195	89.4433	44.4767	Fall
SM3E_0+1_0_20200722_230421_000.wav	SM3E	0	20200722	230421	200722	T00	LABO	E	B068	J	M	13196	99	4.09624	3.41274	46.6453	91.1714	44.4424	Fall
SM3E_0+1_0_20200722_230421_000.wav	SM3E	0	20200722	230421	200722	T00	LABO	E	B068	J	M	11804	53	4.09624	2.11406	46.8513	92.1346	43.9443	Fall
SM3E_0+1_0_20200722_230421_000.wav	SM3E	0	20200722	230421	200722	T00	LABO	E	B068	J	M	10140	58	4.09624	3.78904	46.9526	88.5295	44.8582	Fall
SM3E_0+1_0_20200722_230421_000.wav	SM3E	0	20200722	230421	200722	T00	LABO	E	B068	J	M	5134	55	4.09624	3.48187	47.0334	92.5125	46.0678	Fall
SM3E_0+1_0_20200722_230421_000.wav	SM3E	0	20200722	230421	200722	T00	LABO	E	B068	J	M	12476	672	4.09624	1.83711	47.1612	89.1373	43.7638	Fall
SM3E_0+1_0_20200722_230421_000.wav	SM3E	0	20200722	230421	200722	T00	LABO	E	B068	J	M	12511	35	4.09624	1.8272	47.2537	89.1625	44.2614	Fall
SM3E_0+1_0_20200722_230421_000.wav	SM3E	0	20200722	230421	200722	T00	LABO	E	B068	J	M	12571	60	4.09624	2.32312	47.2876	94.6154	44.093	Fall
SM3E_0+1_0_20200722_230421_000.wav	SM3E	0	20200722	230421	200722	T00	LABO	E	B068	J	M	12831	50	4.09624	1.73488	47.3143	91.2361	44.926	Fall
SM3E_0+1_0_20200722_230421_000.wav	SM3E	0	20200722	230421	200722	T00	LABO	E	B068	J	M	12875	45	4.09624	2.46041	47.4337	97.0745	43.2099	Fall
SM3E_0+1_0_20200722_230421_000.wav	SM3E	0	20200722	230421	200722	T00	LABO	E	B068	J	M	11751	47	4.09624	2.20397	47.7719	97.1507	45.5028	Fall
SM3E_0+1_0_20200722_230421_000.wav	SM3E	0	20200722	230421	200722	T00	LABO	E	B068	J	M	6408	44	4.09624	2.40193	47.8459	93.0162	43.1131	Fall
SM3E_0+1_0_20200722_230421_000.wav	SM3E	0	20200722	230421	200722	T00	LABO	E	B068	J	M	6626	46	4.09624	1.97833	47.9323	97.6417	44.9114	Fall
SM3E_0+1_0_20200722_230421_000.wav	SM3E	0	20200722	230421	200722	T00	LABO	E	B068	J	M	13035	83	4.09624	2.1751	47.9625	93.1495	43.9657	Fall
SM3E_0+1_0_20200722_230421_000.wav	SM3E	0	20200722	230421	200722	T00	LABO	E	B068	J	M	12615	45	4.09624	2.06835	47.9817	92.8599	44.5887	Fall
SM3E_0+1_0_20200722_230421_000.wav	SM3E	0	20200722	230421	200722	T00	LABO	E	B068	J	M	11703	58	4.09624	2.32578	48.0104	98.1867	44.3014	Fall
SM3E_0+1_0_20200722_230421_000.wav	SM3E	0	20200722	230421	200722	T00	LABO	E	B068	J	M	9872	77	4.09624	3.30016	48.0316	79.5589	46.5171	Fall
SM3E_0+1_0_20200722_230421_000.wav	SM3E	0	20200722	230421	200722	T00	LABO	E	B068	J	M	9794	107	4.09624	4.01967	48.0859	81.6289	46.5724	Fall
SM3E_0+1_0_20200722_230421_000.wav	SM3E	0	20200722	230421	200722	T00	LABO	E	B068	J	M	10023	93	4.09624	3.80186	48.1847	78.8164	47.0478	Fall
SM3E_0+1_0_20200722_230421_000.wav	SM3E	0	20200722	230421	200722	T00	LABO	E	B068	J	M	6934	86	4.09624	2.28212	48.1879	97.2323	44.6231	Fall
SM3E_0+1_0_20200722_230421_000.wav	SM3E	0	20200722	230421	200722	T00	LABO	E	B068	J	M	6732	66	4.09624	2.80707	48.453	97.8953	44.611	Fall
SM3E_0+1_0_20200722_230421_000.wav	SM3E	0	20200722	230421	200722	T00	LABO	E	B068	J	M	6986	52	4.09624	2.63687	48.5296	94.6696	44.6467	Fall
SM3E_0+1_0_20200722_230421_000.wav	SM3E	0	20200722	230421	200722	T00	LABO	E	B068	J	M	9546	63	4.09624	3.44337	48.5549	84.2018	45.1647	Fall
SM3E_0+1_0_20200722_230421_000.wav	SM3E	0	20200722	230421	200722	T00	LABO	E	B068	J	M	6364	883	4.09624	2.5749	48.5566	95.9815	44.6968	Fall
SM3E_0+1_0_20200722_230421_000.wav	SM3E	0	20200722	230421	200722	T00	LABO	E	B068	J	M	13097	61	4.09624	3.07729	48.5623	94.148	43.1386	Fall
SM3E_0+1_0_20200722_230421_000.wav	SM3E	0	20200722	230421	200722	T00	LABO	E	B068	J	M	6580	171	4.09624	2.13777	48.5933	94.7862	43.4206	Fall
SM3E_0+1_0_20200722_230421_000.wav	SM3E	0	20200722	230421	200722	T00	LABO	E	B068	J	M	6785	53	4.09624	3.26072	48.6111	97.2997	43.6319	Fall
SM3E_0+1_0_20200722_230421_000.wav	SM3E	0	20200722	230421	200722	T00	LABO	E	B068	J	M	6666	40	4.09624	2.5806	48.6621	95.7131	42.8041	Fall
SM3E_0+1_0_20200722_230421_000.wav	SM3E	0	20200722	230421	200722	T00	LABO	E	B068	J	M	5280	146	4.09624	2.8508	49.0312	74.8949	44.8873	Fall
SM3E_0+1_0_20200722_230421_000.wav	SM3E	0	20200722	230421	200722	T00	LABO	E	B068	J	M	6848	63	4.09624	2.71421	49.1419	99.7186	44.2654	Fall
SM3E_0+1_0_20200722_230421_000.wav	SM3E	0	20200722	230421	200722	T00	LABO	E	B068	J	M	13287	91	4.09624	3.38593	49.1781	90.8257	43.9702	Fall
SM3E_0+1_0_20200722_230421_000.wav	SM3E	0	20200722	230421	200722	T00	LABO	E	B068	J	M	5011	0	4.09624	2.53182	49.1998	76.8778	47.0845	Fall
SM3E_0+1_0_20200722_230421_000.wav	SM3E	0	20200722	230421	200722	T00	LABO	E	B068	J	M	9687	85	4.09624	3.73273	49.229	81.8545	46.1758	Fall
SM3E_0+1_0_20200722_230421_000.wav	SM3E	0	20200722	230421	200722	T00	LABO	E	B068	J	M	9602	56	4.09624	3.5687	49.2414	83.4854	47.6703	Fall
SM3E_0+1_0_20200722_230421_000.wav	SM3E	0	20200722	230421	200722	T00	LABO	E	B068	J	M	10083	59	4.09624	3.2245	49.2513	75.8835	46.1231	Fall
SM3E_0+1_0_20200722_230421_000.wav	SM3E	0	20200722	230421	200722	T00	LABO	E	B068	J	M	11590	66	4.09624	2.98965	49.3114	98.6138	45.1787	Fall
SM3E_0+1_0_20200722_230421_000.wav	SM3E	0	20200722	230421	200722	T00	LABO	E	B068	J	M	11645	55	4.09624	2.6735	49.6234	99.2768	44.3885	Fall
SM3E_0+1_0_20200722_230421_000.wav	SM3E	0	20200722	230421	200722	T00	LABO	E	B068	J	M	9483	47	4.09624	3.34911	49.9233	84.329	46.7543	Fall
SM3E_0+1_0_20200722_230421_000.wav	SM3E	0	20200722	230421	200722	T00	LABO	E	B068	J	M	9286	2041	4.09624	3.32617	49.9964	81.0957	46.5344	Fall
SM3E_0+1_0_20200722_230421_000.wav	SM3E	0	20200722	230421	200722	T00	LABO	E	B068	J	M	11463	1261	4.09624	3.52406	50.0117	98.1976	44.6526	Fall
SM3E_0+1_0_20200722_230421_000.wav	SM3E	0	20200722	230421	200722	T00	LABO	E	B068	J	M	7136	64	4.09624	3.54598	50.0385	94.8827	44.6866	Fall
SM3E_0+1_0_20200722_230421_000.wav	SM3E	0	20200722	230421	200722	T00	LABO	E	B068	J	M	7072	86	4.09624	3.58454	50.1143	97.3957	44.5733	Fall
SM3E_0+1_0_20200722_230421_000.wav	SM3E	0	20200722	230421	200722	T00	LABO	E	B068	J	M	7181	45	4.09624	2.80103	50.1234	98.1961	44.7467	Fall
SM3E_0+1_0_20200722_230421_000.wav	SM3E	0	20200722	230421	200722	T00	LABO	E	B068	J	M	9387	101	4.09624	3.3475	50.1576	82.7696	46.5801	Fall
SM3E_0+1_0_20200722_230421_000.wav	SM3E	0	20200722	230421	200722	T00	LABO	E	B068	J	M	11524	61	4.09624	3.38456	50.1623	98.8176	44.1791	Fall
SM3E_0+1_0_20200722_230421_000.wav	SM3E	0	20200722	230421	200722	T00	LABO	E	B068	J	M	5080	69	4.09624	2.78365	50.2129	76.8558	46.8037	Fall
SM3E_0+1_0_20200722_230421_000.wav	SM3E	0	20200722	230421	200722	T00	LABO	E	B068	J	M	7244	64	4.09624	3.43292	50.3969	95.3699	43.8233	Fall
SM3E_0+1_0_20200722_230421_000.wav	SM3E	0	20200722	230421	200722	T00	LABO	E	B068	J	M	9437	49	4.09624	3.01992	50.9575	77.0298	46.7902	Fall
SM3E_0+1_0_20200722_230421_000.wav	SM3E	0	20200722	230421	200722	T00	LABO	E	B068	J	M	9931	59	4.09624	3.18788	51.3793	77.048	47.1483	Fall
SM3E_0+1_0_20200722_230421_000.wav	SM3E	0	20200722	230421	200722	T00	LABO	E	B068	J	M	13431	54	4.09624	2.44495	52.734	89.504	45.3458	Fall
SM3E_0+1_0_20200722_230421_000.wav	SM3E	0	20200722	230421	200722	T00	LABO	E	B068	J	M	13377	89	4.09624	2.45314	55.2204	89.5008	43.9206	Fall
SM3E_0+1_0_20200722_230421_000.wav	SM3E	0	20200722	230421	200722	T00	LABO	E	B068	J	M	12669	53	4.09624	1.74486	60.7788	95.4613	44.3944	Fall
SM3E_0+1_0_20200722_230437_000.wav	SM3E	0	20200722	230437	200722	T00	LABO	E	B068	J	M	1006	42	14.9631	2.479	46.9284	64.9671	44.4979	Fall
SM3E_0+1_0_20200722_230437_000.wav	SM3E	0	20200722	230437	200722	T00	LABO	E	B068	J	M	964	56	14.9631	2.84686	47.3504	65.9023	44.2894	Fall
SM3E_0+1_0_20200722_230437_000.wav	SM3E	0	20200722	230437	200722	T00	LABO	E	B068	J	M	859	58	14.9631	3.46181	47.5039	75.6096	46.7964	Fall
SM3E_0+1_0_20200722_230437_000.wav	SM3E	0	20200722	230437	200722	T00	LABO	E	B068	J	M	714	54	14.9631	2.94742	47.5938	78.6962	45.9212	Fall
SM3E_0+1_0_20200722_230437_000.wav	SM3E	0	20200722	230437	200722	T00	LABO	E	B068	J	M	124	101	14.9631	3.18933	47.6018	83.3958	46.9943	Fall
SM3E_0+1_0_20200722_230437_000.wav	SM3E	0	20200722	230437	200722	T00	LABO	E	B068	J	M	762	48	14.9631	3.25882	47.8908	77.5786	43.2004	Fall
SM3E_0+1_0_20200722_230437_000.wav	SM3E	0	20200722	230437	200722	T00	LABO	E	B068	J	M	801	39	14.9631	2.28631	48.1476	76.6425	42.7225	Fall
SM3E_0+1_0_20200722_230437_000.wav	SM3E	0	20200722	230437	200722	T00	LABO	E	B068	J	M	401	61	14.9631	3.43955	48.2025	82.4656	47.4253	Fall
SM3E_0+1_0_20200722_230437_000.wav	SM3E	0	20200722	230437	200722	T00	LABO	E	B068	J	M	480	80	14.9631	3.93817	48.2527	84.3952	47.3886	Fall
SM3E_0+1_0_20200722_230437_000.wav	SM3E	0	20200722	230437	200722	T00	LABO	E	B068	J	M	659	80	14.9631	3.73729	48.2575	80.2957	47.0117	Fall
SM3E_0+1_0_20200722_230437_000.wav	SM3E	0	20200722	230437	200722	T00	LABO	E	B068	J	M	908	49	14.9631	3.12332	48.4118	74.7822	43.9243	Fall
SM3E_0+1_0_20200722_230437_000.wav	SM3E	0	20200722	230437	200722	T00	LABO	E	B068	J	M	339	79	14.9631	3.91582	48.6756	86.3397	47.8691	Fall
SM3E_0+1_0_20200722_230437_000.wav	SM3E	0	20200722	230437	200722	T00	LABO	E	B068	J	M	579	99	14.9631	3.48905	49.4339	80.1878	45.8537	Fall
SM3E_0+1_0_20200722_230437_000.wav	SM3E	0	20200722	230437	200722	T00	LABO	E	B068	J	M	24	0	14.9631	3.01358	49.8498	81.8219	47.4633	Fall
SM3E_0+1_0_20200722_230437_000.wav	SM3E	0	20200722	230437	200722	T00	LABO	E	B068	J	M	181	57	14.9631	3.52124	50.4875	84.1517	46.9421	Fall
SM3E_0+1_0_20200722_230437_000.wav	SM3E	0	20200722	230437	200722	T00	LABO	E	B068	J	M	260	79	14.9631	3.66382	50.5633	84.948	46.481	Fall
SM3M_0+1_1_20200722_230442_000.wav	SM3M	1	20200722	230442	200722	T00	LABO	E	B068	J	M	2109	18	4.78613	3.27687	45.8353	77.9011	44.7805	Fall
SM3M_0+1_1_20200722_230442_000.wav	SM3M	1	20200722	230442	200722	T00	LABO	E	B068	J	M	736	75	4.78613	2.62087	45.8753	72.7631	43.9736	Fall
SM3M_0+1_1_20200722_230442_000.wav	SM3M	1	20200722	230442	200722	T00	LABO	E	B068	J	M	864	126	4.78613	2.26858	46.5971	66.7378	46.596	Fall
SM3M_0+1_1_20200722_230442_000.wav	SM3M	1	20200722	230442	200722	T00	LABO	E	B068	J	M	2387	71	4.78613	2.35822	46.7365	61.8919	43.1826	Fall
SM3M_0+1_1_20200722_230442_000.wav	SM3M	1	20200722	230442	200722	T00	LABO	E	B068	J	M	2253	68	4.78613	2.91911	46.7512	73.4686	45.2629	Fall
SM3M_0+1_1_20200722_230442_000.wav	SM3M	1	20200722	230442	200722	T00	LABO	E	B068	J	M	2522	18	4.78613	1.96118	46.7523	60.6247	45.7084	Fall
SM3M_0+1_1_20200722_230442_000.wav	SM3M	1	20200722	230442	200722	T00	LABO	E	B068	J	M	519	111	4.78613	1.88508	47.0853	57.2491	45.8121	Fall
SM3M_0+1_1_20200722_230442_000.wav	SM3M	1	20200722	230442	200722	T00	LABO	E	B068	J	M	1587	116	4.78613	2.80866	47.2503	72.465	44.8644	Fall
SM3M_0+1_1_20200722_230442_000.wav	SM3M	1	20200722	230442	200722	T00	LABO	E	B068	J	M	1961	72	4.78613	3.0858	47.3986	77.691	44.5178	Fall
SM3M_0+1_1_20200722_230442_000.wav	SM3M	1	20200722	230442	200722	T00	LABO	E	B068	J	M	2185	76	4.78613	3.43205	47.5733	89.4472	46.7369	Fall
SM3M_0+1_1_20200722_230442_000.wav	SM3M	1	20200722	230442	200722	T00	LABO	E	B068	J	M	1471	75	4.78613	2.49777	47.5778	67.2714	44.1791	Fall
SM3M_0+1_1_20200722_230442_000.wav	SM3M	1	20200722	230442	200722	T00	LABO	E	B068	J	M	1890	123	4.78613	3.01482	47.6095	76.624	45.5292	Fall
SM3M_0+1_1_20200722_230442_000.wav	SM3M	1	20200722	230442	200722	T00	LABO	E	B068	J	M	410	112	4.78613	2.23937	48.9971	60.4688	47.5108	Fall
SM3M_0+1_1_20200722_230442_000.wav	SM3M	1	20200722	230442	200722	T00	LABO	E	B068	J	M	662	54	4.78613	2.36128	49.8984	73.2735	45.9229	Fall
SM3M_0+1_1_20200722_230442_000.wav	SM3M	1	20200722	230442	200722	T00	LABO	E	B068	J	M	2455	70	4.78613	3.65057	50.523	91.6937	46.8451	Fall
SM3M_0+1_1_20200722_230442_000.wav	SM3M	1	20200722	230442	200722	T00	LABO	E	B068	J	M	608	90	4.78613	1.88059	51.5198	61.0289	46.9913	Fall
SM3M_0+1_1_20200722_230442_000.wav	SM3M	1	20200722	230442	200722	T00	LABO	E	B068	J	M	1395	69	4.78613	2.53324	51.7362	77.6688	46.7934	Fall
SM3M_0+1_1_20200722_230442_000.wav	SM3M	1	20200722	230442	200722	T00	LABO	E	B068	J	M	1707	44	4.78613	2.25481	52.2451	77.2745	46.0266	Fall
SM3M_0+1_1_20200722_230442_000.wav	SM3M	1	20200722	230442	200722	T00	LABO	E	B068	J	M	1662	75	4.78613	2.82667	52.7891	77.1235	46.6573	Fall
SM3M_0+1_1_20200722_230442_000.wav	SM3M	1	20200722	230442	200722	T00	LABO	E	B068	J	M	2035	74	4.78613	3.23325	53.081	90.8206	47.2192	Fall
SM3M_0+1_1_20200722_230442_000.wav	SM3M	1	20200722	230442	200722	T00	LABO	E	B068	J	M	1195	130	4.78613	1.74209	53.5876	72.2382	47.1654	Fall
SM3M_0+1_1_20200722_230442_000.wav	SM3M	1	20200722	230442	200722	T00	LABO	E	B068	J	M	1327	80	4.78613	2.61561	53.5935	74.1184	45.729	Fall
SM3M_0+1_1_20200722_230442_000.wav	SM3M	1	20200722	230442	200722	T00	LABO	E	B068	J	M	2316	62	4.78613	2.95527	54.0714	78.1217	46.9293	Fall
SM3M_0+1_1_20200722_230442_000.wav	SM3M	1	20200722	230442	200722	T00	LABO	E	B068	J	M	1247	52	4.78613	2.24967	54.1162	74.4745	46.455	Fall
SM3M_0+1_1_20200722_230442_000.wav	SM3M	1	20200722	230442	200722	T00	LABO	E	B068	J	M	1768	60	4.78613	2.42916	55.0396	75.0321	47.3548	Fall
SM3W_0+1_1_20200722_230447_000.wav	SM3W	1	20200722	230447	200722	T00	LABO	E	B068	J	M	8675	39	4.44711	2.69721	44.1916	98.3744	42.9208	Fall
SM3W_0+1_1_20200722_230447_000.wav	SM3W	1	20200722	230447	200722	T00	LABO	E	B068	J	M	2294	54	4.44711	2.62376	45.2152	96.7611	43.9651	Fall
SM3W_0+1_1_20200722_230447_000.wav	SM3W	1	20200722	230447	200722	T00	LABO	E	B068	J	M	7237	1478	4.44711	2.9117	45.6303	72.9928	43.634	Fall
SM3W_0+1_1_20200722_230447_000.wav	SM3W	1	20200722	230447	200722	T00	LABO	E	B068	J	M	8295	75	4.44711	3.24696	45.8212	89.4665	42.9642	Fall
SM3W_0+1_1_20200722_230447_000.wav	SM3W	1	20200722	230447	200722	T00	LABO	E	B068	J	M	1762	100	4.44711	2.40212	46.4635	91.8253	44.8814	Fall
SM3W_0+1_1_20200722_230447_000.wav	SM3W	1	20200722	230447	200722	T00	LABO	E	B068	J	M	8879	66	4.44711	2.22024	46.8806	94.7614	41.4663	Fall
SM3W_0+1_1_20200722_230447_000.wav	SM3W	1	20200722	230447	200722	T00	LABO	E	B068	J	M	8920	42	4.44711	1.95486	47.4901	94.6838	43.8948	Fall
SM3W_0+1_1_20200722_230447_000.wav	SM3W	1	20200722	230447	200722	T00	LABO	E	B068	J	M	2332	38	4.44711	2.87157	47.6608	98.2923	43.6466	Fall
SM3W_0+1_1_20200722_230447_000.wav	SM3W	1	20200722	230447	200722	T00	LABO	E	B068	J	M	1662	0	4.44711	2.54043	47.6678	89.9307	43.8682	Fall
SM3W_0+1_1_20200722_230447_000.wav	SM3W	1	20200722	230447	200722	T00	LABO	E	B068	J	M	8221	837	4.44711	2.7242	47.9025	81.5431	45.0744	Fall
SM3W_0+1_1_20200722_230447_000.wav	SM3W	1	20200722	230447	200722	T00	LABO	E	B068	J	M	2656	37	4.44711	2.32287	47.9425	93.3197	42.0903	Fall
SM3W_0+1_1_20200722_230447_000.wav	SM3W	1	20200722	230447	200722	T00	LABO	E	B068	J	M	1873	55	4.44711	6.28702	48.1666	101.05	45.2157	Fall
SM3W_0+1_1_20200722_230447_000.wav	SM3W	1	20200722	230447	200722	T00	LABO	E	B068	J	M	8404	62	4.44711	3.1956	48.7959	96.1629	43.9348	Fall
SM3W_0+1_1_20200722_230447_000.wav	SM3W	1	20200722	230447	200722	T00	LABO	E	B068	J	M	8446	42	4.44711	3.5772	48.8269	95.2929	43.6461	Fall
SM3W_0+1_1_20200722_230447_000.wav	SM3W	1	20200722	230447	200722	T00	LABO	E	B068	J	M	7383	146	4.44711	2.80448	48.8425	71.1331	44.8594	Fall
SM3W_0+1_1_20200722_230447_000.wav	SM3W	1	20200722	230447	200722	T00	LABO	E	B068	J	M	8509	62	4.44711	3.47301	49.1983	96.058	44.5531	Fall
SM3W_0+1_1_20200722_230447_000.wav	SM3W	1	20200722	230447	200722	T00	LABO	E	B068	J	M	5759	3063	4.44711	2.77727	50.0692	68.1534	46.6948	Fall
SM3W_0+1_1_20200722_230447_000.wav	SM3W	1	20200722	230447	200722	T00	LABO	E	B068	J	M	2569	49	4.44711	2.65029	50.822	96.7289	42.3474	Fall
SM3W_0+1_1_20200722_230447_000.wav	SM3W	1	20200722	230447	200722	T00	LABO	E	B068	J	M	8719	44	4.44711	2.55403	51.1523	97.5068	43.5959	Fall
SM3W_0+1_1_20200722_230447_000.wav	SM3W	1	20200722	230447	200722	T00	LABO	E	B068	J	M	2053	60	4.44711	2.4825	51.6716	93.2322	45.1177	Fall
SM3W_0+1_1_20200722_230447_000.wav	SM3W	1	20200722	230447	200722	T00	LABO	E	B068	J	M	2241	32	4.44711	1.74451	51.7774	93.1398	45.1585	Fall
SM3W_0+1_1_20200722_230447_000.wav	SM3W	1	20200722	230447	200722	T00	LABO	E	B068	J	M	2209	49	4.44711	1.89721	51.7926	94.054	44.8928	Fall
SM3W_0+1_1_20200722_230447_000.wav	SM3W	1	20200722	230447	200722	T00	LABO	E	B068	J	M	2092	39	4.44711	2.30712	51.8708	93.0034	44.7745	Fall
SM3W_0+1_1_20200722_230447_000.wav	SM3W	1	20200722	230447	200722	T00	LABO	E	B068	J	M	1822	60	4.44711	2.51378	51.9092	93.3111	44.9447	Fall
SM3W_0+1_1_20200722_230447_000.wav	SM3W	1	20200722	230447	200722	T00	LABO	E	B068	J	M	1941	64	4.44711	2.70413	52.0814	93.5545	44.771	Fall
SM3W_0+1_1_20200722_230447_000.wav	SM3W	1	20200722	230447	200722	T00	LABO	E	B068	J	M	2159	28	4.44711	2.50948	52.2127	95.5686	43.4135	Fall
SM3W_0+1_1_20200722_230447_000.wav	SM3W	1	20200722	230447	200722	T00	LABO	E	B068	J	M	8636	33	4.44711	2.35865	52.4244	93.9308	44.374	Fall
SM3W_0+1_1_20200722_230447_000.wav	SM3W	1	20200722	230447	200722	T00	LABO	E	B068	J	M	1993	52	4.44711	2.68272	52.4622	93.1434	46.2234	Fall
SM3W_0+1_1_20200722_230447_000.wav	SM3W	1	20200722	230447	200722	T00	LABO	E	B068	J	M	2697	39	4.44711	2.10991	53.1113	95.669	44.9264	Fall
SM3W_0+1_1_20200722_230447_000.wav	SM3W	1	20200722	230447	200722	T00	LABO	E	B068	J	M	8602	51	4.44711	2.89566	53.1777	96.2261	44.8192	Fall
SM3W_0+1_1_20200722_230447_000.wav	SM3W	1	20200722	230447	200722	T00	LABO	E	B068	J	M	2428	39	4.44711	2.26833	53.3365	95.8334	45.9092	Fall
SM3W_0+1_1_20200722_230447_000.wav	SM3W	1	20200722	230447	200722	T00	LABO	E	B068	J	M	8998	77	4.44711	1.80781	53.3375	93.3536	45.3336	Fall
SM3W_0+1_1_20200722_230447_000.wav	SM3W	1	20200722	230447	200722	T00	LABO	E	B068	J	M	2388	56	4.44711	2.35407	53.5965	98.1196	45.9224	Fall
SM3W_0+1_1_20200722_230447_000.wav	SM3W	1	20200722	230447	200722	T00	LABO	E	B068	J	M	2485	57	4.44711	2.35663	53.7699	95.9514	46.2816	Fall
SM3W_0+1_1_20200722_230447_000.wav	SM3W	1	20200722	230447	200722	T00	LABO	E	B068	J	M	8551	42	4.44711	3.39784	53.9467	97.5062	44.5772	Fall
SM3W_0+1_1_20200722_230447_000.wav	SM3W	1	20200722	230447	200722	T00	LABO	E	B068	J	M	2619	50	4.44711	2.27083	54.5464	96.8197	43.7657	Fall
SM3W_0+1_1_20200722_230447_000.wav	SM3W	1	20200722	230447	200722	T00	LABO	E	B068	J	M	8342	48	4.44711	3.22373	55.842	89.4389	44.8046	Fall
SM3W_0+1_1_20200722_230447_000.wav	SM3W	1	20200722	230447	200722	T00	LABO	E	B068	J	M	8756	37	4.44711	2.78429	57.9148	95.9182	44.5196	Fall
SM3W_0+1_1_20200722_230447_000.wav	SM3W	1	20200722	230447	200722	T00	LABO	E	B068	J	M	8812	57	4.44711	1.61269	62.225	97.8298	55.9408	Fall
SM3E_0+1_1_20200722_230456_000.wav	SM3E	1	20200722	230456	200722	T00	LABO	E	B068	J	M	9548	72	2.54955	3.97703	45.5327	98.8478	43.7349	Fall
SM3E_0+1_1_20200722_230456_000.wav	SM3E	1	20200722	230456	200722	T00	LABO	E	B068	J	M	9864	76	2.54955	3.73595	47.4395	93.2242	44.4598	Fall
SM3E_0+1_1_20200722_230456_000.wav	SM3E	1	20200722	230456	200722	T00	LABO	E	B068	J	M	9991	49	2.54955	3.0778	47.4753	93.4092	44.0605	Fall
SM3E_0+1_1_20200722_230456_000.wav	SM3E	1	20200722	230456	200722	T00	LABO	E	B068	J	M	9425	30	2.54955	1.86014	47.4819	92.4683	45.0077	Fall
SM3E_0+1_1_20200722_230456_000.wav	SM3E	1	20200722	230456	200722	T00	LABO	E	B068	J	M	7819	61	2.54955	2.42897	47.612	73.3915	47.595	Fall
SM3E_0+1_1_20200722_230456_000.wav	SM3E	1	20200722	230456	200722	T00	LABO	E	B068	J	M	9477	52	2.54955	2.67582	48.2905	93.4671	42.6303	Fall
SM3E_0+1_1_20200722_230456_000.wav	SM3E	1	20200722	230456	200722	T00	LABO	E	B068	J	M	7757	113	2.54955	2.82242	48.6625	83.2998	46.9513	Fall
SM3E_0+1_1_20200722_230456_000.wav	SM3E	1	20200722	230456	200722	T00	LABO	E	B068	J	M	7545	53	2.54955	2.96621	48.668	88.1644	45.853	Fall
SM3E_0+1_1_20200722_230456_000.wav	SM3E	1	20200722	230456	200722	T00	LABO	E	B068	J	M	7604	59	2.54955	2.53831	48.9223	87.2568	45.0232	Fall
SM3E_0+1_1_20200722_230456_000.wav	SM3E	1	20200722	230456	200722	T00	LABO	E	B068	J	M	9654	59	2.54955	3.16179	48.9981	97.9379	43.7316	Fall
SM3E_0+1_1_20200722_230456_000.wav	SM3E	1	20200722	230456	200722	T00	LABO	E	B068	J	M	9595	46	2.54955	2.98605	49.0836	98.5221	45.8391	Fall
SM3E_0+1_1_20200722_230456_000.wav	SM3E	1	20200722	230456	200722	T00	LABO	E	B068	J	M	9789	51	2.54955	2.94107	49.2855	97.641	45.9091	Fall
SM3E_0+1_1_20200722_230456_000.wav	SM3E	1	20200722	230456	200722	T00	LABO	E	B068	J	M	9737	84	2.54955	3.31344	49.3049	96.2357	47.5483	Fall
SM3E_0+1_1_20200722_230456_000.wav	SM3E	1	20200722	230456	200722	T00	LABO	E	B068	J	M	9943	78	2.54955	3.33539	49.4938	97.4912	46.7486	Fall
SM3E_0+1_1_20200722_230456_000.wav	SM3E	1	20200722	230456	200722	T00	LABO	E	B068	J	M	7876	58	2.54955	2.26771	55.5307	77.9277	47.9964	Fall
SM3E_0+1_1_20200722_230456_000.wav	SM3E	1	20200722	230456	200722	T00	LABO	E	B068	J	M	7492	88	2.54955	2.055	57.3033	78.5022	49.3302	Fall
SM3E_0+1_1_20200722_230456_000.wav	SM3E	1	20200722	230456	200722	T00	LABO	E	B068	J	M	7404	0	2.54955	1.78343	57.494	77.0462	49.8314	Fall
SM3E_0+1_1_20200722_230456_000.wav	SM3E	1	20200722	230456	200722	T00	LABO	E	B068	J	M	10056	64	2.54955	2.96323	66.0298	98.476	46.7536	Fall
SM3W_0+1_1_20200722_230511_000.wav	SM3W	1	20200722	230511	200722	T00	LABO	E	B068	J	M	8639	1125	1.48926	2.07525	45.7271	87.8627	43.3066	Fall
SM3W_0+1_1_20200722_230511_000.wav	SM3W	1	20200722	230511	200722	T00	LABO	E	B068	J	M	11417	62	1.48926	2.88472	46.0262	98.2191	41.8922	Fall
SM3W_0+1_1_20200722_230511_000.wav	SM3W	1	20200722	230511	200722	T00	LABO	E	B068	J	M	11300	58	1.48926	2.80582	46.344	97.1813	44.753	Fall
SM3W_0+1_1_20200722_230511_000.wav	SM3W	1	20200722	230511	200722	T00	LABO	E	B068	J	M	11356	56	1.48926	2.72004	47.6818	97.2819	43.7689	Fall
SM3W_0+1_1_20200722_230511_000.wav	SM3W	1	20200722	230511	200722	T00	LABO	E	B068	J	M	11136	46	1.48926	2.71331	47.7149	98.4349	46.6261	Fall
SM3W_0+1_1_20200722_230511_000.wav	SM3W	1	20200722	230511	200722	T00	LABO	E	B068	J	M	11196	60	1.48926	2.89513	48.3444	98.6295	45.7725	Fall
SM3W_0+1_1_20200722_230511_000.wav	SM3W	1	20200722	230511	200722	T00	LABO	E	B068	J	M	10638	65	1.48926	3.54426	48.4415	94.8558	48.4266	Fall
SM3W_0+1_1_20200722_230511_000.wav	SM3W	1	20200722	230511	200722	T00	LABO	E	B068	J	M	7514	4721	1.48926	3.2324	48.786	77.7008	45.91	Fall
SM3W_0+1_1_20200722_230511_000.wav	SM3W	1	20200722	230511	200722	T00	LABO	E	B068	J	M	10729	91	1.48926	3.52527	49.3705	93.3988	46.4719	Fall
SM3W_0+1_1_20200722_230511_000.wav	SM3W	1	20200722	230511	200722	T00	LABO	E	B068	J	M	10944	63	1.48926	3.3689	51.6918	97.9271	46.5763	Fall
SM3W_0+1_1_20200722_230511_000.wav	SM3W	1	20200722	230511	200722	T00	LABO	E	B068	J	M	10529	1890	1.48926	2.04576	51.9566	89.4155	45.885	Fall
SM3W_0+1_1_20200722_230511_000.wav	SM3W	1	20200722	230511	200722	T00	LABO	E	B068	J	M	10815	86	1.48926	3.9278	53.295	96.1128	48.4543	Fall
SM3W_0+1_1_20200722_230511_000.wav	SM3W	1	20200722	230511	200722	T00	LABO	E	B068	J	M	10573	44	1.48926	2.33719	53.3235	94.0351	46.3021	Fall
SM3W_0+1_1_20200722_230511_000.wav	SM3W	1	20200722	230511	200722	T00	LABO	E	B068	J	M	11242	46	1.48926	2.39515	53.4477	94.2559	46.0026	Fall
SM3W_0+1_1_20200722_230511_000.wav	SM3W	1	20200722	230511	200722	T00	LABO	E	B068	J	M	11023	79	1.48926	3.59012	53.6208	98.7498	46.154	Fall
SM3W_0+1_1_20200722_230511_000.wav	SM3W	1	20200722	230511	200722	T00	LABO	E	B068	J	M	11090	67	1.48926	3.33683	53.7647	98.4056	45.8253	Fall
SM3W_0+1_1_20200722_230511_000.wav	SM3W	1	20200722	230511	200722	T00	LABO	E	B068	J	M	10881	66	1.48926	3.62188	53.9132	97.8529	45.7992	Fall
SM3W_0+1_1_20200722_230511_000.wav	SM3W	1	20200722	230511	200722	T00	LABO	E	B068	J	M	2793	0	1.48926	2.2269	58.9184	92.3508	44.4673	Fall
SM3W_0+1_0_20200722_230525_000.wav	SM3W	0	20200722	230525	200722	T00	LABO	E	B068	J	M	800	261	10.0438	3.74654	47.0784	81.3381	44.9687	Fall
SM3W_0+1_0_20200722_230525_000.wav	SM3W	0	20200722	230525	200722	T00	LABO	E	B068	J	M	538	63	10.0438	4.11679	47.4548	91.4184	46.3693	Fall
SM3W_0+1_0_20200722_230525_000.wav	SM3W	0	20200722	230525	200722	T00	LABO	E	B068	J	M	252	86	10.0438	3.0501	47.9412	80.2381	46.6616	Fall
SM3W_0+1_0_20200722_230525_000.wav	SM3W	0	20200722	230525	200722	T00	LABO	E	B068	J	M	166	55	10.0438	2.97878	48.0076	77.8938	45.5041	Fall
SM3W_0+1_0_20200722_230525_000.wav	SM3W	0	20200722	230525	200722	T00	LABO	E	B068	J	M	476	82	10.0438	2.71456	49.2191	71.4663	45.1358	Fall
SM3W_0+1_0_20200722_230525_000.wav	SM3W	0	20200722	230525	200722	T00	LABO	E	B068	J	M	337	85	10.0438	3.33981	50.1227	79.963	47.1135	Fall
SM3W_0+1_0_20200722_230525_000.wav	SM3W	0	20200722	230525	200722	T00	LABO	E	B068	J	M	0	0	10.0438	2.17615	51.955	74.6732	45.8162	Fall
SM3W_0+1_0_20200722_230525_000.wav	SM3W	0	20200722	230525	200722	T00	LABO	E	B068	J	M	394	56	10.0438	2.78518	52.6216	80.0694	47.1702	Fall
SM3W_0+1_0_20200722_230525_000.wav	SM3W	0	20200722	230525	200722	T00	LABO	E	B068	J	M	110	107	10.0438	3.26046	53.6159	89.9826	47.3695	Fall
SM3W_0+1_1_20200722_230528_000.wav	SM3W	1	20200722	230528	200722	T00	LABO	E	B068	J	M	3770	59	6.35705	4.43155	45.7727	96.5266	43.2487	Fall
SM3W_0+1_1_20200722_230528_000.wav	SM3W	1	20200722	230528	200722	T00	LABO	E	B068	J	M	2603	72	6.35705	2.73197	46.3793	73.3968	44.0427	Fall
SM3W_0+1_1_20200722_230528_000.wav	SM3W	1	20200722	230528	200722	T00	LABO	E	B068	J	M	2713	111	6.35705	4.11041	46.9714	92.4914	43.9551	Fall
SM3W_0+1_1_20200722_230528_000.wav	SM3W	1	20200722	230528	200722	T00	LABO	E	B068	J	M	2531	85	6.35705	3.04417	47.4222	73.4856	45.7761	Fall
SM3W_0+1_1_20200722_230528_000.wav	SM3W	1	20200722	230528	200722	T00	LABO	E	B068	J	M	3925	56	6.35705	3.71107	47.7807	92.3694	43.6062	Fall
SM3W_0+1_1_20200722_230528_000.wav	SM3W	1	20200722	230528	200722	T00	LABO	E	B068	J	M	2204	0	6.35705	2.77987	47.8642	70.6045	47.8471	Fall
SM3W_0+1_1_20200722_230528_000.wav	SM3W	1	20200722	230528	200722	T00	LABO	E	B068	J	M	2319	115	6.35705	2.79691	48.0943	73.7027	47.4927	Fall
SM3W_0+1_1_20200722_230528_000.wav	SM3W	1	20200722	230528	200722	T00	LABO	E	B068	J	M	3274	87	6.35705	3.20725	48.5684	78.9953	46.3955	Fall
SM3W_0+1_1_20200722_230528_000.wav	SM3W	1	20200722	230528	200722	T00	LABO	E	B068	J	M	3405	131	6.35705	3.6418	48.5724	79.2442	45.9619	Fall
SM3W_0+1_1_20200722_230528_000.wav	SM3W	1	20200722	230528	200722	T00	LABO	E	B068	J	M	3981	56	6.35705	3.45088	48.631	93.2583	42.8468	Fall
SM3W_0+1_1_20200722_230528_000.wav	SM3W	1	20200722	230528	200722	T00	LABO	E	B068	J	M	3650	109	6.35705	4.97921	48.6738	96.6961	46.0982	Fall
SM3W_0+1_1_20200722_230528_000.wav	SM3W	1	20200722	230528	200722	T00	LABO	E	B068	J	M	3466	62	6.35705	4.30274	48.7884	93.0702	45.9675	Fall
SM3W_0+1_1_20200722_230528_000.wav	SM3W	1	20200722	230528	200722	T00	LABO	E	B068	J	M	3112	115	6.35705	3.98761	49.4233	90.274	47.0918	Fall
SM3W_0+1_1_20200722_230528_000.wav	SM3W	1	20200722	230528	200722	T00	LABO	E	B068	J	M	2998	73	6.35705	3.34235	49.4515	81.2493	46.0396	Fall
SM3W_0+1_1_20200722_230528_000.wav	SM3W	1	20200722	230528	200722	T00	LABO	E	B068	J	M	2398	79	6.35705	3.03411	49.7703	78.6159	47.0351	Fall
SM3W_0+1_1_20200722_230528_000.wav	SM3W	1	20200722	230528	200722	T00	LABO	E	B068	J	M	3543	76	6.35705	3.33359	49.9258	80.0072	46.4054	Fall
SM3W_0+1_1_20200722_230528_000.wav	SM3W	1	20200722	230528	200722	T00	LABO	E	B068	J	M	3868	98	6.35705	4.05197	50.1049	93.2293	45.0976	Fall
SM3W_0+1_1_20200722_230528_000.wav	SM3W	1	20200722	230528	200722	T00	LABO	E	B068	J	M	3188	75	6.35705	3.09846	51.1126	83.8817	46.8099	Fall
SM3W_0+1_1_20200722_230528_000.wav	SM3W	1	20200722	230528	200722	T00	LABO	E	B068	J	M	2447	48	6.35705	2.04533	52.0686	75.0395	47.6827	Fall
SM3W_0+1_1_20200722_230528_000.wav	SM3W	1	20200722	230528	200722	T00	LABO	E	B068	J	M	2875	161	6.35705	2.75486	53.1102	76.7917	47.1345	Fall
SM3W_0+1_1_20200722_230528_000.wav	SM3W	1	20200722	230528	200722	T00	LABO	E	B068	J	M	4037	56	6.35705	3.16524	53.4266	93.1057	46.4472	Fall
SM3W_0+1_1_20200722_230528_000.wav	SM3W	1	20200722	230528	200722	T00	LABO	E	B068	J	M	4093	55	6.35705	2.77004	53.5873	90.791	42.6323	Fall
SM3W_0+1_1_20200722_230528_000.wav	SM3W	1	20200722	230528	200722	T00	LABO	E	B068	J	M	2926	50	6.35705	2.22573	54.6419	69.8303	49.7037	Fall
SM3W_0+1_1_20200722_230528_000.wav	SM3W	1	20200722	230528	200722	T00	LABO	E	B068	J	M	3713	61	6.35705	3.22275	56.0876	86.2646	48.1381	Fall
SM3W_0+1_1_20200722_230537_000.wav	SM3W	1	20200722	230537	200722	T00	LABO	E	B068	J	M	2433	53	9.75234	2.88083	45.2897	94.5268	44.0211	Fall
SM3W_0+1_1_20200722_230537_000.wav	SM3W	1	20200722	230537	200722	T00	LABO	E	B068	J	M	6985	33	9.75234	2.19969	45.8486	92.2008	43.9173	Fall
SM3W_0+1_1_20200722_230537_000.wav	SM3W	1	20200722	230537	200722	T00	LABO	E	B068	J	M	2697	81	9.75234	5.12173	45.8902	99.9186	45.8782	Fall
SM3W_0+1_1_20200722_230537_000.wav	SM3W	1	20200722	230537	200722	T00	LABO	E	B068	J	M	6762	40	9.75234	2.17402	46.1722	88.4427	43.7962	Fall
SM3W_0+1_1_20200722_230537_000.wav	SM3W	1	20200722	230537	200722	T00	LABO	E	B068	J	M	6012	57	9.75234	2.05687	46.1727	63.8937	44.8381	Fall
SM3W_0+1_1_20200722_230537_000.wav	SM3W	1	20200722	230537	200722	T00	LABO	E	B068	J	M	7455	41	9.75234	1.65919	46.3099	88.2073	43.9049	Fall
SM3W_0+1_1_20200722_230537_000.wav	SM3W	1	20200722	230537	200722	T00	LABO	E	B068	J	M	6059	47	9.75234	1.96643	46.3766	66.858	45.6703	Fall
SM3W_0+1_1_20200722_230537_000.wav	SM3W	1	20200722	230537	200722	T00	LABO	E	B068	J	M	5903	80	9.75234	2.78377	46.437	71.3793	45.1614	Fall
SM3W_0+1_1_20200722_230537_000.wav	SM3W	1	20200722	230537	200722	T00	LABO	E	B068	J	M	6556	50	9.75234	1.61573	46.479	81.3786	44.5163	Fall
SM3W_0+1_1_20200722_230537_000.wav	SM3W	1	20200722	230537	200722	T00	LABO	E	B068	J	M	6606	50	9.75234	2.04514	46.611	89.4548	43.5181	Fall
SM3W_0+1_1_20200722_230537_000.wav	SM3W	1	20200722	230537	200722	T00	LABO	E	B068	J	M	7713	71	9.75234	5.86575	46.6122	102.237	45.9643	Fall
SM3W_0+1_1_20200722_230537_000.wav	SM3W	1	20200722	230537	200722	T00	LABO	E	B068	J	M	7587	61	9.75234	2.39538	46.6642	94.2914	44.9289	Fall
SM3W_0+1_1_20200722_230537_000.wav	SM3W	1	20200722	230537	200722	T00	LABO	E	B068	J	M	6951	52	9.75234	2.288	46.7591	96.7523	44.1205	Fall
SM3W_0+1_1_20200722_230537_000.wav	SM3W	1	20200722	230537	200722	T00	LABO	E	B068	J	M	7525	71	9.75234	2.96081	46.7908	94.8438	44.0053	Fall
SM3W_0+1_1_20200722_230537_000.wav	SM3W	1	20200722	230537	200722	T00	LABO	E	B068	J	M	7029	44	9.75234	1.9626	46.8332	94.0061	44.6072	Fall
SM3W_0+1_1_20200722_230537_000.wav	SM3W	1	20200722	230537	200722	T00	LABO	E	B068	J	M	6899	39	9.75234	2.58993	47.2356	92.345	43.02	Fall
SM3W_0+1_1_20200722_230537_000.wav	SM3W	1	20200722	230537	200722	T00	LABO	E	B068	J	M	2239	50	9.75234	2.23203	47.6501	95.6188	44.8411	Fall
SM3W_0+1_1_20200722_230537_000.wav	SM3W	1	20200722	230537	200722	T00	LABO	E	B068	J	M	6860	48	9.75234	2.49916	47.681	93.6497	43.5847	Fall
SM3W_0+1_1_20200722_230537_000.wav	SM3W	1	20200722	230537	200722	T00	LABO	E	B068	J	M	2489	56	9.75234	3.06569	47.7427	95.6514	44.285	Fall
SM3W_0+1_1_20200722_230537_000.wav	SM3W	1	20200722	230537	200722	T00	LABO	E	B068	J	M	1464	111	9.75234	3.24704	47.7613	85.8349	46.8908	Fall
SM3W_0+1_1_20200722_230537_000.wav	SM3W	1	20200722	230537	200722	T00	LABO	E	B068	J	M	1782	96	9.75234	5.48299	48.0994	100.878	46.2606	Fall
SM3W_0+1_1_20200722_230537_000.wav	SM3W	1	20200722	230537	200722	T00	LABO	E	B068	J	M	8123	41	9.75234	2.5505	48.25	93.3517	44.3949	Fall
SM3W_0+1_1_20200722_230537_000.wav	SM3W	1	20200722	230537	200722	T00	LABO	E	B068	J	M	1353	70	9.75234	3.16577	48.3506	82.4981	46.8782	Fall
SM3W_0+1_1_20200722_230537_000.wav	SM3W	1	20200722	230537	200722	T00	LABO	E	B068	J	M	5770	75	9.75234	2.51688	48.5406	69.1331	48.0806	Fall
SM3W_0+1_1_20200722_230537_000.wav	SM3W	1	20200722	230537	200722	T00	LABO	E	B068	J	M	6812	49	9.75234	1.77235	48.6017	91.6452	45.2903	Fall
SM3W_0+1_1_20200722_230537_000.wav	SM3W	1	20200722	230537	200722	T00	LABO	E	B068	J	M	5695	2854	9.75234	2.62794	48.6781	62.753	45.6738	Fall
SM3W_0+1_1_20200722_230537_000.wav	SM3W	1	20200722	230537	200722	T00	LABO	E	B068	J	M	2052	51	9.75234	3.21837	48.8104	94.145	45.1959	Fall
SM3W_0+1_1_20200722_230537_000.wav	SM3W	1	20200722	230537	200722	T00	LABO	E	B068	J	M	8081	66	9.75234	3.54307	48.9067	94.6572	42.9471	Fall
SM3W_0+1_1_20200722_230537_000.wav	SM3W	1	20200722	230537	200722	T00	LABO	E	B068	J	M	7645	59	9.75234	3.41112	49.1742	95.6043	45.049	Fall
SM3W_0+1_1_20200722_230537_000.wav	SM3W	1	20200722	230537	200722	T00	LABO	E	B068	J	M	1626	97	9.75234	3.43543	49.3861	89.6989	46.8026	Fall
SM3W_0+1_1_20200722_230537_000.wav	SM3W	1	20200722	230537	200722	T00	LABO	E	B068	J	M	965	0	9.75234	2.15467	49.4794	66.8158	48.654	Fall
SM3W_0+1_1_20200722_230537_000.wav	SM3W	1	20200722	230537	200722	T00	LABO	E	B068	J	M	2161	38	9.75234	1.96642	49.544	91.972	42.6791	Fall
SM3W_0+1_1_20200722_230537_000.wav	SM3W	1	20200722	230537	200722	T00	LABO	E	B068	J	M	2189	28	9.75234	1.97943	49.5667	92.6414	43.766	Fall
SM3W_0+1_1_20200722_230537_000.wav	SM3W	1	20200722	230537	200722	T00	LABO	E	B068	J	M	6722	50	9.75234	1.84731	49.7261	93.6314	44.9557	Fall
SM3W_0+1_1_20200722_230537_000.wav	SM3W	1	20200722	230537	200722	T00	LABO	E	B068	J	M	2333	49	9.75234	2.33082	50.4562	95.3665	43.3468	Fall
SM3W_0+1_1_20200722_230537_000.wav	SM3W	1	20200722	230537	200722	T00	LABO	E	B068	J	M	7934	81	9.75234	3.84322	50.4694	94.6044	43.9956	Fall
SM3W_0+1_1_20200722_230537_000.wav	SM3W	1	20200722	230537	200722	T00	LABO	E	B068	J	M	1283	88	9.75234	2.02773	50.6006	68.8541	49.4771	Fall
SM3W_0+1_1_20200722_230537_000.wav	SM3W	1	20200722	230537	200722	T00	LABO	E	B068	J	M	1529	64	9.75234	3.06348	50.7604	86.3611	45.8828	Fall
SM3W_0+1_1_20200722_230537_000.wav	SM3W	1	20200722	230537	200722	T00	LABO	E	B068	J	M	2122	70	9.75234	3.33971	51.0219	95.1413	44.086	Fall
SM3W_0+1_1_20200722_230537_000.wav	SM3W	1	20200722	230537	200722	T00	LABO	E	B068	J	M	1938	70	9.75234	3.03682	51.3768	90.6611	47.5766	Fall
SM3W_0+1_1_20200722_230537_000.wav	SM3W	1	20200722	230537	200722	T00	LABO	E	B068	J	M	2562	73	9.75234	3.65938	51.8468	95.8747	45.7527	Fall
SM3W_0+1_1_20200722_230537_000.wav	SM3W	1	20200722	230537	200722	T00	LABO	E	B068	J	M	2379	46	9.75234	2.56717	51.9603	93.7285	44.7167	Fall
SM3W_0+1_1_20200722_230537_000.wav	SM3W	1	20200722	230537	200722	T00	LABO	E	B068	J	M	2001	63	9.75234	3.22167	52.1247	92.9991	45.4487	Fall
SM3W_0+1_1_20200722_230537_000.wav	SM3W	1	20200722	230537	200722	T00	LABO	E	B068	J	M	2284	45	9.75234	2.2962	52.179	93.2523	45.1488	Fall
SM3W_0+1_1_20200722_230537_000.wav	SM3W	1	20200722	230537	200722	T00	LABO	E	B068	J	M	8016	80	9.75234	2.89681	52.2692	91.1192	46.2459	Fall
SM3W_0+1_1_20200722_230537_000.wav	SM3W	1	20200722	230537	200722	T00	LABO	E	B068	J	M	1688	62	9.75234	3.4553	52.7758	90.6191	46.7032	Fall
SM3W_0+1_1_20200722_230537_000.wav	SM3W	1	20200722	230537	200722	T00	LABO	E	B068	J	M	6107	48	9.75234	1.63879	52.8835	68.4632	46.6363	Fall
SM3W_0+1_1_20200722_230537_000.wav	SM3W	1	20200722	230537	200722	T00	LABO	E	B068	J	M	1868	84	9.75234	3.625	52.9004	91.7877	47.6019	Fall
SM3W_0+1_1_20200722_230537_000.wav	SM3W	1	20200722	230537	200722	T00	LABO	E	B068	J	M	5823	53	9.75234	2.18133	53.2131	68.5057	47.6609	Fall
SM3W_0+1_1_20200722_230537_000.wav	SM3W	1	20200722	230537	200722	T00	LABO	E	B068	J	M	7855	60	9.75234	2.95467	53.6392	94.6832	48.8129	Fall
SM3W_0+1_1_20200722_230537_000.wav	SM3W	1	20200722	230537	200722	T00	LABO	E	B068	J	M	8170	48	9.75234	2.07715	53.7122	92.0484	46.3138	Fall
SM3W_0+1_1_20200722_230537_000.wav	SM3W	1	20200722	230537	200722	T00	LABO	E	B068	J	M	7794	79	9.75234	4.46356	53.9968	93.5174	46.1048	Fall
SM3W_0+1_1_20200722_230537_000.wav	SM3W	1	20200722	230537	200722	T00	LABO	E	B068	J	M	5955	51	9.75234	1.69609	55.4044	70.9922	48.8613	Fall
SM3W_0+1_1_20200722_230537_000.wav	SM3W	1	20200722	230537	200722	T00	LABO	E	B068	J	M	1038	72	9.75234	2.33717	55.4168	73.2164	49.3675	Fall
SM3W_0+1_1_20200722_230537_000.wav	SM3W	1	20200722	230537	200722	T00	LABO	E	B068	J	M	2781	81	9.75234	1.98169	55.7266	82.2819	50.8796	Fall
SM3W_0+1_1_20200722_230537_000.wav	SM3W	1	20200722	230537	200722	T00	LABO	E	B068	J	M	2615	56	9.75234	6.16112	56.4207	101.394	45.9756	Fall
SM3W_0+1_1_20200722_230537_000.wav	SM3W	1	20200722	230537	200722	T00	LABO	E	B068	J	M	7337	25	9.75234	1.73934	57.8409	92.5832	43.6402	Fall
SM3W_0+1_1_20200722_230537_000.wav	SM3W	1	20200722	230537	200722	T00	LABO	E	B068	J	M	7102	30	9.75234	1.67848	58.2253	90.3917	43.9741	Fall
SM3W_0+1_1_20200722_230537_000.wav	SM3W	1	20200722	230537	200722	T00	LABO	E	B068	J	M	7414	31	9.75234	1.83916	58.3248	91.1986	43.9594	Fall
SM3W_0+1_1_20200722_230537_000.wav	SM3W	1	20200722	230537	200722	T00	LABO	E	B068	J	M	7129	28	9.75234	1.68115	58.8931	94.648	44.0505	Fall
SM3W_0+1_1_20200722_230537_000.wav	SM3W	1	20200722	230537	200722	T00	LABO	E	B068	J	M	7246	28	9.75234	1.68894	60.3303	96.5878	44.7046	Fall
SM3W_0+1_1_20200722_230537_000.wav	SM3W	1	20200722	230537	200722	T00	LABO	E	B068	J	M	7072	43	9.75234	1.85268	60.4579	96.8652	44.7973	Fall
SM3W_0+1_1_20200722_230537_000.wav	SM3W	1	20200722	230537	200722	T00	LABO	E	B068	J	M	7169	40	9.75234	1.79348	60.8603	95.5775	44.0213	Fall
SM3M_0+1_1_20200722_230548_000.wav	SM3M	1	20200722	230548	200722	T00	LABO	E	B068	J	M	3154	127	7.0338	2.33616	45.0965	56.8235	44.0874	Fall
SM3M_0+1_1_20200722_230548_000.wav	SM3M	1	20200722	230548	200722	T00	LABO	E	B068	J	M	1955	60	7.0338	2.29192	46.7413	67.4381	46.4363	Fall
SM3M_0+1_1_20200722_230548_000.wav	SM3M	1	20200722	230548	200722	T00	LABO	E	B068	J	M	1623	157	7.0338	1.92806	47.1936	59.7539	46.1223	Fall
SM3M_0+1_1_20200722_230548_000.wav	SM3M	1	20200722	230548	200722	T00	LABO	E	B068	J	M	3416	91	7.0338	2.47863	47.1943	61.1079	46.1755	Fall
SM3M_0+1_1_20200722_230548_000.wav	SM3M	1	20200722	230548	200722	T00	LABO	E	B068	J	M	3275	121	7.0338	2.31424	47.3634	64.6898	45.947	Fall
SM3M_0+1_1_20200722_230548_000.wav	SM3M	1	20200722	230548	200722	T00	LABO	E	B068	J	M	2129	102	7.0338	2.67271	47.7751	68.232	46.527	Fall
SM3M_0+1_1_20200722_230548_000.wav	SM3M	1	20200722	230548	200722	T00	LABO	E	B068	J	M	2364	68	7.0338	2.23896	48.0367	67.6516	47.6297	Fall
SM3M_0+1_1_20200722_230548_000.wav	SM3M	1	20200722	230548	200722	T00	LABO	E	B068	J	M	3027	69	7.0338	1.91597	48.2448	61.1896	47.8077	Fall
SM3M_0+1_1_20200722_230548_000.wav	SM3M	1	20200722	230548	200722	T00	LABO	E	B068	J	M	2786	110	7.0338	3.06218	48.5094	75.9414	46.9561	Fall
SM3M_0+1_1_20200722_230548_000.wav	SM3M	1	20200722	230548	200722	T00	LABO	E	B068	J	M	2957	84	7.0338	2.30689	48.8491	65.4812	48.0439	Fall
SM3M_0+1_1_20200722_230548_000.wav	SM3M	1	20200722	230548	200722	T00	LABO	E	B068	J	M	2874	88	7.0338	1.76826	49.1779	60.8801	47.679	Fall
SM3M_0+1_1_20200722_230548_000.wav	SM3M	1	20200722	230548	200722	T00	LABO	E	B068	J	M	1466	123	7.0338	1.98797	49.3167	61.733	48.4049	Fall
SM3M_0+1_1_20200722_230548_000.wav	SM3M	1	20200722	230548	200722	T00	LABO	E	B068	J	M	2503	73	7.0338	2.18938	50.0186	68.0564	45.5121	Fall
SM3M_0+1_1_20200722_230548_000.wav	SM3M	1	20200722	230548	200722	T00	LABO	E	B068	J	M	2295	96	7.0338	2.32126	50.5905	66.4862	48.0866	Fall
SM3M_0+1_1_20200722_230548_000.wav	SM3M	1	20200722	230548	200722	T00	LABO	E	B068	J	M	2430	66	7.0338	2.09973	51.3663	69.2687	47.6064	Fall
SM3M_0+1_1_20200722_230548_000.wav	SM3M	1	20200722	230548	200722	T00	LABO	E	B068	J	M	1343	256	7.0338	1.64079	51.8165	59.2427	48.3507	Fall
SM3W_0+1_1_20200722_230604_000.wav	SM3W	1	20200722	230604	200722	T00	LABO	E	B068	J	M	1290	89	6.8909	3.59226	46.9252	83.9786	46.9234	Fall
SM3W_0+1_1_20200722_230604_000.wav	SM3W	1	20200722	230604	200722	T00	LABO	E	B068	J	M	2180	147	6.8909	3.25167	47.7782	76.1253	44.7492	Fall
SM3W_0+1_1_20200722_230604_000.wav	SM3W	1	20200722	230604	200722	T00	LABO	E	B068	J	M	1426	77	6.8909	3.73956	47.7789	86.6357	45.6882	Fall
SM3W_0+1_1_20200722_230604_000.wav	SM3W	1	20200722	230604	200722	T00	LABO	E	B068	J	M	1562	68	6.8909	3.53566	47.8443	88.2932	47.479	Fall
SM3W_0+1_1_20200722_230604_000.wav	SM3W	1	20200722	230604	200722	T00	LABO	E	B068	J	M	1717	62	6.8909	3.76794	48.2883	87.8012	44.7578	Fall
SM3W_0+1_1_20200722_230604_000.wav	SM3W	1	20200722	230604	200722	T00	LABO	E	B068	J	M	2032	73	6.8909	3.41743	48.7146	77.555	46.227	Fall
SM3W_0+1_1_20200722_230604_000.wav	SM3W	1	20200722	230604	200722	T00	LABO	E	B068	J	M	1899	54	6.8909	3.08379	49.1499	84.5976	49.1436	Fall
SM3W_0+1_1_20200722_230604_000.wav	SM3W	1	20200722	230604	200722	T00	LABO	E	B068	J	M	962	0	6.8909	3.37689	49.4244	88.1415	46.2246	Fall
SM3W_0+1_1_20200722_230604_000.wav	SM3W	1	20200722	230604	200722	T00	LABO	E	B068	J	M	1844	63	6.8909	3.43248	49.5572	85.6509	49.5535	Fall
SM3W_0+1_1_20200722_230604_000.wav	SM3W	1	20200722	230604	200722	T00	LABO	E	B068	J	M	1654	93	6.8909	3.29476	49.6273	85.1135	49.6218	Fall
SM3W_0+1_1_20200722_230604_000.wav	SM3W	1	20200722	230604	200722	T00	LABO	E	B068	J	M	1137	175	6.8909	3.14196	49.6732	85.3832	47.0408	Fall
SM3W_0+1_1_20200722_230604_000.wav	SM3W	1	20200722	230604	200722	T00	LABO	E	B068	J	M	1349	59	6.8909	3.07544	49.8316	85.1214	49.8243	Fall
SM3W_0+1_1_20200722_230604_000.wav	SM3W	1	20200722	230604	200722	T00	LABO	E	B068	J	M	1959	60	6.8909	3.0454	50.0235	79.1931	45.1013	Fall
SM3W_0+1_1_20200722_230604_000.wav	SM3W	1	20200722	230604	200722	T00	LABO	E	B068	J	M	1493	68	6.8909	3.45394	50.0293	89.3718	47.7591	Fall
SM3W_0+1_1_20200722_230604_000.wav	SM3W	1	20200722	230604	200722	T00	LABO	E	B068	J	M	1781	65	6.8909	3.26931	50.2583	90.1221	48.0942	Fall
SM3W_0+1_1_20200722_230604_000.wav	SM3W	1	20200722	230604	200722	T00	LABO	E	B068	J	M	1201	65	6.8909	3.36146	56.7375	87.1292	48.1017	Fall
SM3W_0+1_1_20200722_230610_000.wav	SM3W	1	20200722	230610	200722	T00	LABO	E	B068	J	M	70	0	12.1219	6.06949	47.0454	99.6729	45.2269	Fall
SM3W_0+1_1_20200722_230610_000.wav	SM3W	1	20200722	230610	200722	T00	LABO	E	B068	J	M	561	88	12.1219	3.09872	47.4963	79.7462	46.3832	Fall
SM3W_0+1_1_20200722_230610_000.wav	SM3W	1	20200722	230610	200722	T00	LABO	E	B068	J	M	412	94	12.1219	3.24169	48.0893	79.7686	46.2656	Fall
SM3W_0+1_1_20200722_230610_000.wav	SM3W	1	20200722	230610	200722	T00	LABO	E	B068	J	M	1148	79	12.1219	3.83347	48.1551	92.6305	46.371	Fall
SM3W_0+1_1_20200722_230610_000.wav	SM3W	1	20200722	230610	200722	T00	LABO	E	B068	J	M	825	81	12.1219	3.1275	48.3032	82.8919	46.5891	Fall
SM3W_0+1_1_20200722_230610_000.wav	SM3W	1	20200722	230610	200722	T00	LABO	E	B068	J	M	1069	81	12.1219	3.94894	48.6492	92.5381	46.6727	Fall
SM3W_0+1_1_20200722_230610_000.wav	SM3W	1	20200722	230610	200722	T00	LABO	E	B068	J	M	257	109	12.1219	3.3602	48.6963	82.6881	46.5957	Fall
SM3W_0+1_1_20200722_230610_000.wav	SM3W	1	20200722	230610	200722	T00	LABO	E	B068	J	M	678	117	12.1219	3.83099	48.7228	89.4182	46.3379	Fall
SM3W_0+1_1_20200722_230610_000.wav	SM3W	1	20200722	230610	200722	T00	LABO	E	B068	J	M	1217	69	12.1219	3.83616	48.7957	91.6378	46.1243	Fall
SM3W_0+1_1_20200722_230610_000.wav	SM3W	1	20200722	230610	200722	T00	LABO	E	B068	J	M	744	66	12.1219	4.11433	48.9112	93.3564	46.5278	Fall
SM3W_0+1_1_20200722_230610_000.wav	SM3W	1	20200722	230610	200722	T00	LABO	E	B068	J	M	930	105	12.1219	3.79885	49.0701	87.2687	45.7633	Fall
SM3W_0+1_1_20200722_230610_000.wav	SM3W	1	20200722	230610	200722	T00	LABO	E	B068	J	M	317	60	12.1219	3.25711	49.4	81.9233	45.9338	Fall
SM3W_0+1_1_20200722_230610_000.wav	SM3W	1	20200722	230610	200722	T00	LABO	E	B068	J	M	145	75	12.1219	5.51809	49.5294	101.112	46.41	Fall
SM3W_0+1_1_20200722_230610_000.wav	SM3W	1	20200722	230610	200722	T00	LABO	E	B068	J	M	989	59	12.1219	3.9072	49.6016	94.0627	46.9779	Fall
SM3W_0+1_1_20200722_230610_000.wav	SM3W	1	20200722	230610	200722	T00	LABO	E	B068	J	M	1346	82	12.1219	3.31896	49.7713	81.5834	46.5356	Fall
SM3W_0+1_1_20200722_230610_000.wav	SM3W	1	20200722	230610	200722	T00	LABO	E	B068	J	M	1414	68	12.1219	4.0912	51.3231	94.5795	47.4377	Fall
SM3W_0+1_1_20200722_230610_000.wav	SM3W	1	20200722	230610	200722	T00	LABO	E	B068	J	M	473	61	12.1219	2.86172	51.6249	74.1451	47.177	Fall
SM3W_0+1_1_20200722_230610_000.wav	SM3W	1	20200722	230610	200722	T00	LABO	E	B068	J	M	1266	48	12.1219	2.70816	52.4699	79.7959	46.4196	Fall
SM3W_0+1_1_20200722_230610_000.wav	SM3W	1	20200722	230610	200722	T00	LABO	E	B068	J	M	1485	73	12.1219	5.52393	68.0729	102.012	46.9034	Fall
SM3M_0+1_1_20200722_230612_000.wav	SM3M	1	20200722	230612	200722	T00	LABO	E	B068	J	M	3814	45	2.89051	3.01308	47.2326	72.4326	45.2889	Fall
SM3M_0+1_1_20200722_230612_000.wav	SM3M	1	20200722	230612	200722	T00	LABO	E	B068	J	M	4156	122	2.89051	2.45751	48.0881	59.5131	46.5433	Fall
SM3M_0+1_1_20200722_230612_000.wav	SM3M	1	20200722	230612	200722	T00	LABO	E	B068	J	M	3686	90	2.89051	3.21227	48.1385	76.8564	46.6707	Fall
SM3M_0+1_1_20200722_230612_000.wav	SM3M	1	20200722	230612	200722	T00	LABO	E	B068	J	M	3769	83	2.89051	3.38404	49.6822	79.6923	46.8898	Fall
SM3M_0+1_1_20200722_230612_000.wav	SM3M	1	20200722	230612	200722	T00	LABO	E	B068	J	M	2180	0	2.89051	2.18863	50.1169	62.9101	48.4646	Fall
SM3M_0+1_1_20200722_230612_000.wav	SM3M	1	20200722	230612	200722	T00	LABO	E	B068	J	M	3881	66	2.89051	1.66713	50.2953	60.7921	48.2728	Fall
SM3M_0+1_1_20200722_230612_000.wav	SM3M	1	20200722	230612	200722	T00	LABO	E	B068	J	M	3955	74	2.89051	2.89158	50.4736	70.1051	46.1575	Fall
SM3M_0+1_1_20200722_230612_000.wav	SM3M	1	20200722	230612	200722	T00	LABO	E	B068	J	M	3597	75	2.89051	2.5112	54.5121	75.8944	46.5802	Fall
SM3W_0+1_1_20200722_230629_000.wav	SM3W	1	20200722	230629	200722	T00	LABO	E	B068	J	M	6227	46	4.40056	2.90533	45.1425	91.6253	42.5213	Fall
SM3W_0+1_1_20200722_230629_000.wav	SM3W	1	20200722	230629	200722	T00	LABO	E	B068	J	M	6288	60	4.40056	2.25898	46.4051	91.7569	44.3688	Fall
SM3W_0+1_1_20200722_230629_000.wav	SM3W	1	20200722	230629	200722	T00	LABO	E	B068	J	M	1675	50	4.40056	2.07809	46.5411	93.4638	44.1938	Fall
SM3W_0+1_1_20200722_230629_000.wav	SM3W	1	20200722	230629	200722	T00	LABO	E	B068	J	M	6396	60	4.40056	2.23973	46.5851	85.697	43.9209	Fall
SM3W_0+1_1_20200722_230629_000.wav	SM3W	1	20200722	230629	200722	T00	LABO	E	B068	J	M	7019	50	4.40056	2.35151	46.66	97.5994	44.3357	Fall
SM3W_0+1_1_20200722_230629_000.wav	SM3W	1	20200722	230629	200722	T00	LABO	E	B068	J	M	7063	44	4.40056	2.23429	46.7169	96.0865	44.1427	Fall
SM3W_0+1_1_20200722_230629_000.wav	SM3W	1	20200722	230629	200722	T00	LABO	E	B068	J	M	6933	52	4.40056	2.39561	47.0864	96.7609	43.762	Fall
SM3W_0+1_1_20200722_230629_000.wav	SM3W	1	20200722	230629	200722	T00	LABO	E	B068	J	M	6182	55	4.40056	2.69258	47.3451	92.08	43.8804	Fall
SM3W_0+1_1_20200722_230629_000.wav	SM3W	1	20200722	230629	200722	T00	LABO	E	B068	J	M	6335	48	4.40056	2.5817	47.363	87.2704	44.8992	Fall
SM3W_0+1_1_20200722_230629_000.wav	SM3W	1	20200722	230629	200722	T00	LABO	E	B068	J	M	1403	49	4.40056	2.99333	47.5366	94.1745	45.109	Fall
SM3W_0+1_1_20200722_230629_000.wav	SM3W	1	20200722	230629	200722	T00	LABO	E	B068	J	M	1579	64	4.40056	2.55031	47.5966	92.868	44.3047	Fall
SM3W_0+1_1_20200722_230629_000.wav	SM3W	1	20200722	230629	200722	T00	LABO	E	B068	J	M	6969	36	4.40056	2.39007	47.7107	96.9788	43.7197	Fall
SM3W_0+1_1_20200722_230629_000.wav	SM3W	1	20200722	230629	200722	T00	LABO	E	B068	J	M	6671	41	4.40056	2.54451	47.7151	79.3214	45.6585	Fall
SM3W_0+1_1_20200722_230629_000.wav	SM3W	1	20200722	230629	200722	T00	LABO	E	B068	J	M	6739	69	4.40056	2.96527	47.853	93.28	43.8074	Fall
SM3W_0+1_1_20200722_230629_000.wav	SM3W	1	20200722	230629	200722	T00	LABO	E	B068	J	M	6882	49	4.40056	2.7701	48.2944	95.1758	44.4856	Fall
SM3W_0+1_1_20200722_230629_000.wav	SM3W	1	20200722	230629	200722	T00	LABO	E	B068	J	M	7101	38	4.40056	2.75748	48.3518	95.947	42.9322	Fall
SM3W_0+1_1_20200722_230629_000.wav	SM3W	1	20200722	230629	200722	T00	LABO	E	B068	J	M	6126	43	4.40056	2.51901	48.4314	91.8997	44.0478	Fall
SM3W_0+1_1_20200722_230629_000.wav	SM3W	1	20200722	230629	200722	T00	LABO	E	B068	J	M	6629	78	4.40056	3.07338	48.5891	88.4651	44.896	Fall
SM3W_0+1_1_20200722_230629_000.wav	SM3W	1	20200722	230629	200722	T00	LABO	E	B068	J	M	6552	156	4.40056	2.3191	48.6073	78.3371	45.4187	Fall
SM3W_0+1_1_20200722_230629_000.wav	SM3W	1	20200722	230629	200722	T00	LABO	E	B068	J	M	6774	34	4.40056	2.10893	48.8839	81.0623	44.4971	Fall
SM3W_0+1_1_20200722_230629_000.wav	SM3W	1	20200722	230629	200722	T00	LABO	E	B068	J	M	6832	59	4.40056	3.0272	48.9964	95.0526	43.1168	Fall
SM3W_0+1_1_20200722_230629_000.wav	SM3W	1	20200722	230629	200722	T00	LABO	E	B068	J	M	1354	62	4.40056	2.83095	49.6398	93.3925	45.7606	Fall
SM3W_0+1_1_20200722_230629_000.wav	SM3W	1	20200722	230629	200722	T00	LABO	E	B068	J	M	1462	59	4.40056	2.53005	51.2283	94.492	44.0699	Fall
SM3W_0+1_1_20200722_230629_000.wav	SM3W	1	20200722	230629	200722	T00	LABO	E	B068	J	M	1292	0	4.40056	2.9689	51.2695	90.0216	45.5715	Fall
SM3W_0+1_1_20200722_230629_000.wav	SM3W	1	20200722	230629	200722	T00	LABO	E	B068	J	M	1624	45	4.40056	2.40625	51.3275	92.4309	45.3771	Fall
SM3W_0+1_1_20200722_230629_000.wav	SM3W	1	20200722	230629	200722	T00	LABO	E	B068	J	M	1515	52	4.40056	2.94452	52.6832	95.476	45.5063	Fall
SM3W_0+1_1_20200722_230629_000.wav	SM3W	1	20200722	230629	200722	T00	LABO	E	B068	J	M	6080	4409	4.40056	6.12941	93.5429	101.758	43.8861	Fall
SM3M_0+1_0_20200722_230641_000.wav	SM3M	0	20200722	230641	200722	T00	LABO	E	B068	J	M	2210	86	10.2286	2.61406	47.7964	75.6141	47.7733	Fall
SM3M_0+1_0_20200722_230641_000.wav	SM3M	0	20200722	230641	200722	T00	LABO	E	B068	J	M	1886	108	10.2286	3.0954	47.926	73.0173	46.4656	Fall
SM3M_0+1_0_20200722_230641_000.wav	SM3M	0	20200722	230641	200722	T00	LABO	E	B068	J	M	726	102	10.2286	2.01213	48.2693	61.3163	48.2693	Fall
SM3M_0+1_0_20200722_230641_000.wav	SM3M	0	20200722	230641	200722	T00	LABO	E	B068	J	M	1524	125	10.2286	2.82017	48.4647	69.2733	47.3418	Fall
SM3M_0+1_0_20200722_230641_000.wav	SM3M	0	20200722	230641	200722	T00	LABO	E	B068	J	M	1600	75	10.2286	2.82832	48.6626	72.625	46.6872	Fall
SM3M_0+1_0_20200722_230641_000.wav	SM3M	0	20200722	230641	200722	T00	LABO	E	B068	J	M	838	113	10.2286	2.55994	48.6846	63.3073	47.9053	Fall
SM3M_0+1_0_20200722_230641_000.wav	SM3M	0	20200722	230641	200722	T00	LABO	E	B068	J	M	1141	60	10.2286	2.58866	48.7249	65.2915	48.0012	Fall
SM3M_0+1_0_20200722_230641_000.wav	SM3M	0	20200722	230641	200722	T00	LABO	E	B068	J	M	1400	89	10.2286	2.49736	48.7509	66.1988	48.7402	Fall
SM3M_0+1_0_20200722_230641_000.wav	SM3M	0	20200722	230641	200722	T00	LABO	E	B068	J	M	1778	106	10.2286	3.00578	49.0029	72.1969	46.5553	Fall
SM3M_0+1_0_20200722_230641_000.wav	SM3M	0	20200722	230641	200722	T00	LABO	E	B068	J	M	1672	72	10.2286	2.47293	49.1135	68.6021	47.7118	Fall
SM3M_0+1_0_20200722_230641_000.wav	SM3M	0	20200722	230641	200722	T00	LABO	E	B068	J	M	1958	72	10.2286	2.21405	49.2007	72.2909	48.5332	Fall
SM3M_0+1_0_20200722_230641_000.wav	SM3M	0	20200722	230641	200722	T00	LABO	E	B068	J	M	962	72	10.2286	2.31125	49.312	63.8308	46.5155	Fall
SM3M_0+1_0_20200722_230641_000.wav	SM3M	0	20200722	230641	200722	T00	LABO	E	B068	J	M	1080	119	10.2286	2.96221	49.3284	66.7733	46.4984	Fall
SM3M_0+1_0_20200722_230641_000.wav	SM3M	0	20200722	230641	200722	T00	LABO	E	B068	J	M	2318	108	10.2286	2.52404	49.6433	72.0384	46.3907	Fall
SM3M_0+1_0_20200722_230641_000.wav	SM3M	0	20200722	230641	200722	T00	LABO	E	B068	J	M	889	51	10.2286	2.36833	49.6966	64.9533	48.106	Fall
SM3M_0+1_0_20200722_230641_000.wav	SM3M	0	20200722	230641	200722	T00	LABO	E	B068	J	M	1209	68	10.2286	2.16593	50.2368	65.129	48.4328	Fall
SM3M_0+1_0_20200722_230641_000.wav	SM3M	0	20200722	230641	200722	T00	LABO	E	B068	J	M	1310	101	10.2286	2.30583	50.2728	65.8633	48.3146	Fall
SM3M_0+1_0_20200722_230641_000.wav	SM3M	0	20200722	230641	200722	T00	LABO	E	B068	J	M	2557	80	10.2286	1.69867	53.4799	68.5915	47.3018	Fall
SM3M_0+1_0_20200722_230641_000.wav	SM3M	0	20200722	230641	200722	T00	LABO	E	B068	J	M	2125	51	10.2286	1.74432	54.3393	71.7759	46.1973	Fall
SM3M_0+1_0_20200722_230641_000.wav	SM3M	0	20200722	230641	200722	T00	LABO	E	B068	J	M	2615	58	10.2286	1.8447	54.7256	72.5071	46.7648	Fall
SM3M_0+1_0_20200722_230641_000.wav	SM3M	0	20200722	230641	200722	T00	LABO	E	B068	J	M	2477	60	10.2286	1.77858	55.2971	74.5003	47.2571	Fall
SM3M_0+1_0_20200722_230641_000.wav	SM3M	0	20200722	230641	200722	T00	LABO	E	B068	J	M	2372	53	10.2286	1.72147	56.018	75.4188	48.2207	Fall
SM3W_0+1_1_20200722_230651_000.wav	SM3W	1	20200722	230651	200722	T00	LABO	E	B068	J	M	1929	46	11.0614	2.43757	44.6911	88.171	42.8395	Fall
SM3W_0+1_1_20200722_230651_000.wav	SM3W	1	20200722	230651	200722	T00	LABO	E	B068	J	M	2265	29	11.0614	1.69872	45.6472	91.2502	43.4195	Fall
SM3W_0+1_1_20200722_230651_000.wav	SM3W	1	20200722	230651	200722	T00	LABO	E	B068	J	M	1965	37	11.0614	4.02743	45.8868	100.871	43.7898	Fall
SM3W_0+1_1_20200722_230651_000.wav	SM3W	1	20200722	230651	200722	T00	LABO	E	B068	J	M	1834	564	11.0614	1.89261	46.1412	72.3089	46.1337	Fall
SM3W_0+1_1_20200722_230651_000.wav	SM3W	1	20200722	230651	200722	T00	LABO	E	B068	J	M	2070	36	11.0614	2.54062	46.2697	92.5634	42.4821	Fall
SM3W_0+1_1_20200722_230651_000.wav	SM3W	1	20200722	230651	200722	T00	LABO	E	B068	J	M	2010	44	11.0614	1.88708	46.4745	91.0907	42.3684	Fall
SM3W_0+1_1_20200722_230651_000.wav	SM3W	1	20200722	230651	200722	T00	LABO	E	B068	J	M	1045	238	11.0614	2.44726	46.8502	70.3138	45.8661	Fall
SM3W_0+1_1_20200722_230651_000.wav	SM3W	1	20200722	230651	200722	T00	LABO	E	B068	J	M	2035	24	11.0614	1.85449	47.3873	87.3837	43.4907	Fall
SM3W_0+1_1_20200722_230651_000.wav	SM3W	1	20200722	230651	200722	T00	LABO	E	B068	J	M	2185	33	11.0614	2.06397	47.4345	90.9976	42.9732	Fall
SM3W_0+1_1_20200722_230651_000.wav	SM3W	1	20200722	230651	200722	T00	LABO	E	B068	J	M	313	216	11.0614	1.88847	47.4986	68.3677	46.66	Fall
SM3W_0+1_1_20200722_230651_000.wav	SM3W	1	20200722	230651	200722	T00	LABO	E	B068	J	M	2308	43	11.0614	1.89182	47.6486	91.344	42.3342	Fall
SM3W_0+1_1_20200722_230651_000.wav	SM3W	1	20200722	230651	200722	T00	LABO	E	B068	J	M	2124	54	11.0614	2.18189	48.178	95.2236	42.9857	Fall
SM3W_0+1_1_20200722_230651_000.wav	SM3W	1	20200722	230651	200722	T00	LABO	E	B068	J	M	97	0	11.0614	2.17624	48.5433	68.6687	47.3623	Fall
SM3W_0+1_1_20200722_230651_000.wav	SM3W	1	20200722	230651	200722	T00	LABO	E	B068	J	M	2152	28	11.0614	2.08114	48.5776	92.1337	43.8371	Fall
SM3W_0+1_1_20200722_230651_000.wav	SM3W	1	20200722	230651	200722	T00	LABO	E	B068	J	M	436	124	11.0614	2.16258	49.0347	69.9098	46.1868	Fall
SM3W_0+1_1_20200722_230651_000.wav	SM3W	1	20200722	230651	200722	T00	LABO	E	B068	J	M	2236	51	11.0614	2.21651	49.1062	96.4236	43.3793	Fall
SM3W_0+1_1_20200722_230651_000.wav	SM3W	1	20200722	230651	200722	T00	LABO	E	B068	J	M	503	67	11.0614	1.73953	49.9072	69.6487	48.4163	Fall
SM3W_0+1_1_20200722_230651_000.wav	SM3W	1	20200722	230651	200722	T00	LABO	E	B068	J	M	737	139	11.0614	2.25762	53.3018	71.21	46.2725	Fall
SM3W_0+1_1_20200722_230651_000.wav	SM3W	1	20200722	230651	200722	T00	LABO	E	B068	J	M	1270	75	11.0614	1.83666	53.5759	69.4239	47.0633	Fall
SM3W_0+1_1_20200722_230651_000.wav	SM3W	1	20200722	230651	200722	T00	LABO	E	B068	J	M	1139	94	11.0614	1.96545	54.0595	70.8402	46.8565	Fall
SM3W_0+1_1_20200722_230651_000.wav	SM3W	1	20200722	230651	200722	T00	LABO	E	B068	J	M	1884	50	11.0614	1.60831	55.9828	78.3284	47.3294	Fall
SM3W_0+1_1_20200722_230657_000.wav	SM3W	1	20200722	230657	200722	T00	LABO	E	B068	J	M	3780	127	3.02043	4.67108	42.7827	80.8327	42.6695	Fall
SM3W_0+1_1_20200722_230657_000.wav	SM3W	1	20200722	230657	200722	T00	LABO	E	B068	J	M	3907	126	3.02043	3.59802	42.9434	58.176	42.8432	Fall
SM3W_0+1_1_20200722_230657_000.wav	SM3W	1	20200722	230657	200722	T00	LABO	E	B068	J	M	3653	134	3.02043	4.648	43.0315	79.7365	43.0258	Fall
SM3W_0+1_1_20200722_230657_000.wav	SM3W	1	20200722	230657	200722	T00	LABO	E	B068	J	M	3371	90	3.02043	4.89789	43.3968	78.598	43.2423	Fall
SM3W_0+1_1_20200722_230723_000.wav	SM3W	1	20200722	230723	200722	T2	LABO	E	B068	J	M	1969	72	5.81282	3.92619	52.1561	98.8142	45.7846	Fall
SM3W_0+1_1_20200722_230748_000.wav	SM3W	1	20200722	230748	200722	T2	LABO	E	B068	J	M	572	96	8.3825	4.29806	48.8806	95.0691	45.8325	Fall
SM3W_0+1_1_20200722_230801_000.wav	SM3W	1	20200722	230801	200722	T2	LABO	E	B068	J	M	4866	102	2.76417	2.49808	48.2938	94.8036	45.2724	Fall
SM3W_0+1_1_20200722_230801_000.wav	SM3W	1	20200722	230801	200722	T2	LABO	E	B068	J	M	9908	105	2.76417	4.06588	49.3716	94.4756	46.4214	Fall
SM3W_0+1_1_20200722_230801_000.wav	SM3W	1	20200722	230801	200722	T2	LABO	E	B068	J	M	10058	74	2.76417	4.18972	49.8472	96.9613	43.6179	Fall
SM3W_0+1_1_20200722_230801_000.wav	SM3W	1	20200722	230801	200722	T2	LABO	E	B068	J	M	4920	60	2.76417	2.85845	52.2128	94.4567	43.8775	Fall
SM3W_0+1_0_20200722_230939_000.wav	SM3W	0	20200722	230939	200722	T2	LABO	E	B068	J	M	3721	52	9.59595	3.17704	45.1185	80.3311	43.6411	Fall
SM3W_0+1_0_20200722_230939_000.wav	SM3W	0	20200722	230939	200722	T2	LABO	E	B068	J	M	2970	59	9.59595	2.1947	46.3945	94.14	43.9835	Fall
SM3W_0+1_0_20200722_230939_000.wav	SM3W	0	20200722	230939	200722	T2	LABO	E	B068	J	M	1626	157	9.59595	3.12557	47.5765	78.6161	43.8218	Fall
SM3W__1__1_20200722_230945_000.wav	SM3W	1	20200722	230945	200722	T2	LABO	E	B068	J	M	490	67	14.777	3.65198	47.2745	95.0674	45.4971	Fall
SM3W__1__1_20200722_230945_000.wav	SM3W	1	20200722	230945	200722	T2	LABO	E	B068	J	M	191	64	14.777	4.46846	48.3133	97.4498	45.0628	Fall
SM3W__1__1_20200722_230945_000.wav	SM3W	1	20200722	230945	200722	T2	LABO	E	B068	J	M	293	54	14.777	3.70449	54.7767	98.338	44.9938	Fall
SM3W_0+1_1_20200722_230958_000.wav	SM3W	1	20200722	230958	200722	T2	LABO	E	B068	J	M	2913	111	4.24278	3.51361	48.7798	94.0834	47.4656	Fall
SM3W_0+1_1_20200722_230958_000.wav	SM3W	1	20200722	230958	200722	T2	LABO	E	B068	J	M	3049	79	4.24278	3.56008	52.4388	94.7386	44.2917	Fall
SM3W_0+1_1_20200722_231007_000.wav	SM3W	1	20200722	231007	200722	T2	LABO	E	B068	J	M	887	66	13.4448	2.51068	44.7579	81.1163	43.2966	Fall
SM3W_0+1_1_20200722_231007_000.wav	SM3W	1	20200722	231007	200722	T2	LABO	E	B068	J	M	699	48	13.4448	3.02964	48.2217	96.3394	44.1412	Fall
SM3W_0+1_1_20200722_231007_000.wav	SM3W	1	20200722	231007	200722	T2	LABO	E	B068	J	M	815	59	13.4448	3.32661	48.7264	97.4558	44.6332	Fall
SM3W_0+1_1_20200722_231007_000.wav	SM3W	1	20200722	231007	200722	T2	LABO	E	B068	J	M	651	64	13.4448	3.41094	49.0893	98.3302	43.7358	Fall
SM3W_0+1_1_20200722_231007_000.wav	SM3W	1	20200722	231007	200722	T2	LABO	E	B068	J	M	756	57	13.4448	3.39839	49.1495	98.5988	44.1876	Fall
SM3W_0+1_1_20200722_231007_000.wav	SM3W	1	20200722	231007	200722	T2	LABO	E	B068	J	M	586	48	13.4448	3.98857	49.7864	97.71	44.0487	Fall
SM3W_0+1_1_20200722_231007_000.wav	SM3W	1	20200722	231007	200722	T2	LABO	E	B068	J	M	498	65	13.4448	3.88941	52.6617	97.7501	46.2476	Fall
SM3W_0+1_1_20200722_231007_000.wav	SM3W	1	20200722	231007	200722	T2	LABO	E	B068	J	M	541	40	13.4448	2.74364	52.7958	94.7128	45.6618	Fall
SM3W_0+1_1_20200722_231007_000.wav	SM3W	1	20200722	231007	200722	T2	LABO	E	B068	J	M	438	89	13.4448	4.37683	57.2943	97.2322	45.8329	Fall
SM3W_0+1_1_20200722_231025_000.wav	SM3W	1	20200722	231025	200722	T2	LABO	E	B068	J	M	946	91	4.76024	2.73724	45.8249	71.819	43.5496	Fall
SM3W_0+1_1_20200722_231025_000.wav	SM3W	1	20200722	231025	200722	T2	LABO	E	B068	J	M	417	78	4.76024	3.7305	46.0734	92.8428	44.2033	Fall
SM3W_0+1_1_20200722_231025_000.wav	SM3W	1	20200722	231025	200722	T2	LABO	E	B068	J	M	285	69	4.76024	4.27077	47.1264	94.6664	44.0704	Fall
SM3W_0+1_1_20200722_231025_000.wav	SM3W	1	20200722	231025	200722	T2	LABO	E	B068	J	M	4983	64	4.76024	3.38529	48.5362	96.4453	44.8592	Fall
SM3W_0+1_1_20200722_231025_000.wav	SM3W	1	20200722	231025	200722	T2	LABO	E	B068	J	M	70	61	4.76024	3.04065	48.7918	89.9349	46.9874	Fall
SM3W_0+1_1_20200722_231025_000.wav	SM3W	1	20200722	231025	200722	T2	LABO	E	B068	J	M	340	55	4.76024	3.07404	48.9135	94.7602	46.3012	Fall
SM3W_0+1_1_20200722_231025_000.wav	SM3W	1	20200722	231025	200722	T2	LABO	E	B068	J	M	0	0	4.76024	1.80677	49.3542	60.6759	45.9701	Fall
SM3W_0+1_1_20200722_231025_000.wav	SM3W	1	20200722	231025	200722	T2	LABO	E	B068	J	M	5045	62	4.76024	3.60206	49.9731	95.7407	44.7996	Fall
SM3W_0+1_1_20200722_231025_000.wav	SM3W	1	20200722	231025	200722	T2	LABO	E	B068	J	M	5100	55	4.76024	3.58079	51.2721	96.8235	45.1834	Fall
SM3W_0+1_1_20200722_231519_000.wav	SM3W	1	20200722	231519	200722	T1	LABO	E	B068	J	M	484	57	13.3544	3.99825	45.529	94.8737	39.0127	Fall
SM3W_0+1_1_20200722_231519_000.wav	SM3W	1	20200722	231519	200722	T1	LABO	E	B068	J	M	433	44	13.3544	2.79523	48.7785	94.8568	45.4454	Fall
SM3W_0+1_1_20200722_231519_000.wav	SM3W	1	20200722	231519	200722	T1	LABO	E	B068	J	M	325	62	13.3544	3.17448	48.9856	96.9993	46.1063	Fall
SM3W_0+1_1_20200722_231519_000.wav	SM3W	1	20200722	231519	200722	T1	LABO	E	B068	J	M	691	135	13.3544	3.72646	52.3339	94.8054	47.1911	Fall
SM3W_0+1_1_20200722_231519_000.wav	SM3W	1	20200722	231519	200722	T1	LABO	E	B068	J	M	557	73	13.3544	3.696	53.0255	96.0966	45.3672	Fall
SM3W_0+1_1_20200722_231550_000.wav	SM3W	1	20200722	231550	200722	T1	LABO	E	B068	J	M	1831	76	4.57197	3.56774	52.532	93.782	48.4567	Fall
SM3W_0+1_1_20200722_231550_000.wav	SM3W	1	20200722	231550	200722	T1	LABO	E	B068	J	M	1904	66	4.57197	2.5996	54.9119	84.8009	47.6322	Fall
SM3W_0+1_1_20200722_231555_000.wav	SM3W	1	20200722	231555	200722	T1	LABO	E	B068	J	M	1815	100	6.19499	4.15901	46.9796	95.8369	45.8965	Fall
SM3W_0+1_1_20200722_231555_000.wav	SM3W	1	20200722	231555	200722	T1	LABO	E	B068	J	M	1898	89	6.19499	3.89764	47.5195	96.8625	45.495	Fall
SM3W_0+1_1_20200722_231555_000.wav	SM3W	1	20200722	231555	200722	T1	LABO	E	B068	J	M	2038	88	6.19499	3.76946	48.1823	95.2478	45.0473	Fall
SM3W_0+1_1_20200722_231555_000.wav	SM3W	1	20200722	231555	200722	T1	LABO	E	B068	J	M	1715	128	6.19499	3.60776	52.4773	97.9199	45.1359	Fall
SM3W_0+1_1_20200722_231612_000.wav	SM3W	1	20200722	231612	200722	T1	LABO	E	B068	J	M	5242	131	3.68336	5.24126	46.2366	89.2663	46.2296	Fall
SM3W_0+1_1_20200722_231612_000.wav	SM3W	1	20200722	231612	200722	T1	LABO	E	B068	J	M	5318	79	3.68336	4.02793	46.2606	90.0196	45.1776	Fall
SM3W_0+1_1_20200722_231612_000.wav	SM3W	1	20200722	231612	200722	T1	LABO	E	B068	J	M	360	69	3.68336	3.30161	49.7647	94.5466	47.1898	Fall
SM3W_0+1_1_20200722_231612_000.wav	SM3W	1	20200722	231612	200722	T1	LABO	E	B068	J	M	458	98	3.68336	3.12651	51.8632	94.282	48.3344	Fall
SM3W_0+1_1_20200722_231612_000.wav	SM3W	1	20200722	231612	200722	T1	LABO	E	B068	J	M	531	75	3.68336	3.05035	53.7107	94.3989	48.7325	Fall
SM3W_0+1_1_20200722_231612_000.wav	SM3W	1	20200722	231612	200722	T1	LABO	E	B068	J	M	293	99	3.68336	3.66704	61.8311	93.6448	46.5739	Fall
SM3W_0+1_1_20200722_231631_000.wav	SM3W	1	20200722	231631	200722	T1	LABO	E	B068	J	M	1936	64	3.14315	3.43865	48.803	89.965	46.7129	Fall
SM3W_0+1_1_20200722_231631_000.wav	SM3W	1	20200722	231631	200722	T1	LABO	E	B068	J	M	7729	214	3.14315	3.69512	48.835	95.9295	44.5155	Fall
SM3W_0+1_1_20200722_231631_000.wav	SM3W	1	20200722	231631	200722	T1	LABO	E	B068	J	M	8123	84	3.14315	4.07848	49.1013	93.8949	45.3772	Fall
SM3W_0+1_1_20200722_231631_000.wav	SM3W	1	20200722	231631	200722	T1	LABO	E	B068	J	M	8041	78	3.14315	3.53297	49.9558	94.1869	45.3007	Fall
SM3W_0+1_1_20200722_231631_000.wav	SM3W	1	20200722	231631	200722	T1	LABO	E	B068	J	M	2349	49	3.14315	3.46107	50.2908	92.0146	47.731	Fall
SM3W_0+1_1_20200722_231631_000.wav	SM3W	1	20200722	231631	200722	T1	LABO	E	B068	J	M	2158	64	3.14315	3.42141	52.4342	90.8698	47.123	Fall
SM3W_0+1_1_20200722_231631_000.wav	SM3W	1	20200722	231631	200722	T1	LABO	E	B068	J	M	7787	64	3.14315	3.83778	52.5708	98.7737	45.5652	Fall
SM3W_0+1_1_20200722_231631_000.wav	SM3W	1	20200722	231631	200722	T1	LABO	E	B068	J	M	2303	52	3.14315	3.24488	52.8072	91.4192	48.0589	Fall
SM3W_0+1_1_20200722_231649_000.wav	SM3W	1	20200722	231649	200722	T1	LABO	E	B068	J	M	5709	59	2.24844	3.15236	42.3945	94.2778	40.0402	Fall
SM3W_0+1_1_20200722_231649_000.wav	SM3W	1	20200722	231649	200722	T1	LABO	E	B068	J	M	6051	84	2.24844	2.75755	48.0628	94.417	46.0913	Fall
SM3W_0+1_1_20200722_231649_000.wav	SM3W	1	20200722	231649	200722	T1	LABO	E	B068	J	M	5966	52	2.24844	2.65614	48.154	95.735	45.174	Fall
SM3W_0+1_1_20200722_231649_000.wav	SM3W	1	20200722	231649	200722	T1	LABO	E	B068	J	M	6104	54	2.24844	2.79073	49.589	94.9728	46.0284	Fall
SM3W_0+1_1_20200722_231649_000.wav	SM3W	1	20200722	231649	200722	T1	LABO	E	B068	J	M	6174	70	2.24844	2.34427	50.7769	89.0053	49.8424	Fall
SM3W_0+1_1_20200722_231658_000.wav	SM3W	1	20200722	231658	200722	T1	LABO	E	B068	J	M	1673	71	4.88831	4.4508	46.4809	92.1528	46.4682	Fall
SM3W_0+1_1_20200722_231717_000.wav	SM3W	1	20200722	231717	200722	T1	LABO	E	B068	J	M	714	68	9.93027	3.06193	49.5004	91.5028	47.0588	Fall
SM3W_0+1_1_20200722_231717_000.wav	SM3W	1	20200722	231717	200722	T1	LABO	E	B068	J	M	647	56	9.93027	3.55722	50.1954	95.4167	47.2264	Fall
SM3W_0+1_1_20200722_231727_000.wav	SM3W	1	20200722	231727	200722	T1	LABO	E	B068	J	M	2522	72	9.12305	4.12448	46.1053	94.1587	45.3431	Fall
SM3W_0+1_1_20200722_231727_000.wav	SM3W	1	20200722	231727	200722	T1	LABO	E	B068	J	M	2624	105	9.12305	3.78883	47.9713	90.269	46.2111	Fall
SM3W_0+1_1_20200722_231727_000.wav	SM3W	1	20200722	231727	200722	T1	LABO	E	B068	J	M	2831	83	9.12305	3.10966	48.1207	80.1389	47.7691	Fall
SM3W_0+1_1_20200722_231727_000.wav	SM3W	1	20200722	231727	200722	T1	LABO	E	B068	J	M	1966	48	9.12305	3.39377	48.7955	89.6605	46.4095	Fall
SM3W_0+1_1_20200722_231733_000.wav	SM3W	1	20200722	231733	200722	T1	LABO	E	B068	J	M	11478	93	1.00354	3.37825	49.1796	93.5463	46.5848	Fall
SM3W_0+1_1_20200722_231733_000.wav	SM3W	1	20200722	231733	200722	T1	LABO	E	B068	J	M	11721	72	1.00354	3.72233	49.7282	93.6892	45.82	Fall
SM3W_0+1_1_20200722_231733_000.wav	SM3W	1	20200722	231733	200722	T1	LABO	E	B068	J	M	11582	98	1.00354	3.5703	51.9347	94.2634	48.246	Fall
SM3W_0+1_1_20200722_231733_000.wav	SM3W	1	20200722	231733	200722	T1	LABO	E	B068	J	M	11233	71	1.00354	3.64875	53.2695	92.3833	46.8535	Fall
SM3W_0+1_1_20200722_231733_000.wav	SM3W	1	20200722	231733	200722	T1	LABO	E	B068	J	M	11656	75	1.00354	2.04605	55.6925	90.1	54.6375	Fall
SM3W_0+1_1_20200722_231751_000.wav	SM3W	1	20200722	231751	200722	T1	LABO	E	B068	J	M	512	61	14.3492	2.98403	47.1948	89.2624	45.6731	Fall
SM3W_0+1_1_20200722_231751_000.wav	SM3W	1	20200722	231751	200722	T1	LABO	E	B068	J	M	613	102	14.3492	3.23603	51.0282	79.8628	45.152	Fall
SM3W_0+1_1_20200722_231831_000.wav	SM3W	1	20200722	231831	200722	T1	LABO	E	B068	J	M	1458	54	7.82888	3.27473	46.2066	92.4885	44.3378	Fall
SM3W_0+1_1_20200722_231831_000.wav	SM3W	1	20200722	231831	200722	T1	LABO	E	B068	J	M	1404	58	7.82888	3.57479	47.6539	94.2491	45.9501	Fall
SM3W_0+1_1_20200722_231847_000.wav	SM3W	1	20200722	231847	200722	T1	LABO	E	B068	J	M	2369	70	5.16892	4.22008	48.0521	94.7395	48.0521	Fall
SM3W_0+1_1_20200722_231847_000.wav	SM3W	1	20200722	231847	200722	T1	LABO	E	B068	J	M	2300	55	5.16892	3.35488	48.9846	94.7982	46.9007	Fall
SM3E_0+1_1_20200722_232301_000.wav	SM3E	1	20200722	232301	200722	T3	LABO	E	B068	J	M	3812	135	10.2328	29.6629	38.2254	43.3788	37.3356	Fall
SM3E_0+1_1_20200722_232301_000.wav	SM3E	1	20200722	232301	200722	T3	LABO	E	B068	J	M	3677	78	10.2328	19.4106	42.9981	48.8348	42.819	Fall
SM3E_0+1_1_20200722_232301_000.wav	SM3E	1	20200722	232301	200722	T3	LABO	E	B068	J	M	1729	124	10.2328	2.88356	48.9531	93.51	48.0943	Fall
SM3E_0+1_1_20200722_232301_000.wav	SM3E	1	20200722	232301	200722	T3	LABO	E	B068	J	M	2115	226	10.2328	2.88887	56.4009	98.7102	52.4562	Fall
SM3W_0+1_1_20200722_232308_000.wav	SM3W	1	20200722	232308	200722	T3	LABO	E	B068	J	M	3296	63	8.62977	2.62927	44.6301	90.4699	43.5365	Fall
SM3W_0+1_1_20200722_232308_000.wav	SM3W	1	20200722	232308	200722	T3	LABO	E	B068	J	M	3012	40	8.62977	2.52592	45.2775	92.6226	42.7306	Fall
SM3W_0+1_1_20200722_232308_000.wav	SM3W	1	20200722	232308	200722	T3	LABO	E	B068	J	M	3067	55	8.62977	2.16828	45.6973	93.1589	43.1248	Fall
SM3W_0+1_1_20200722_232308_000.wav	SM3W	1	20200722	232308	200722	T3	LABO	E	B068	J	M	2872	68	8.62977	3.05415	45.7358	93.3708	43.1376	Fall
SM3W_0+1_1_20200722_232308_000.wav	SM3W	1	20200722	232308	200722	T3	LABO	E	B068	J	M	3867	65	8.62977	3.88221	45.9372	93.3385	43.4503	Fall
SM3W_0+1_1_20200722_232308_000.wav	SM3W	1	20200722	232308	200722	T3	LABO	E	B068	J	M	3417	69	8.62977	3.36394	46.0186	92.5607	42.2168	Fall
SM3W_0+1_1_20200722_232308_000.wav	SM3W	1	20200722	232308	200722	T3	LABO	E	B068	J	M	2432	70	8.62977	2.81155	46.3713	81.4917	45.3963	Fall
SM3W_0+1_1_20200722_232308_000.wav	SM3W	1	20200722	232308	200722	T3	LABO	E	B068	J	M	3234	43	8.62977	2.0169	47.5685	88.3555	45.7447	Fall
SM3W_0+1_1_20200722_232308_000.wav	SM3W	1	20200722	232308	200722	T3	LABO	E	B068	J	M	2922	49	8.62977	2.5867	48.0848	93.3163	44.0071	Fall
SM3W_0+1_1_20200722_232308_000.wav	SM3W	1	20200722	232308	200722	T3	LABO	E	B068	J	M	3802	91	8.62977	3.38709	48.3105	91.7413	45.6075	Fall
SM3W_0+1_1_20200722_232308_000.wav	SM3W	1	20200722	232308	200722	T3	LABO	E	B068	J	M	3708	90	8.62977	6.84617	48.5378	96.9311	45.7586	Fall
SM3W_0+1_1_20200722_232308_000.wav	SM3W	1	20200722	232308	200722	T3	LABO	E	B068	J	M	3936	68	8.62977	2.85122	48.7567	89.5085	46.5355	Fall
SM3W_0+1_1_20200722_232308_000.wav	SM3W	1	20200722	232308	200722	T3	LABO	E	B068	J	M	3150	46	8.62977	1.87361	48.8544	90.2411	42.2337	Fall
SM3W_0+1_1_20200722_232308_000.wav	SM3W	1	20200722	232308	200722	T3	LABO	E	B068	J	M	2682	64	8.62977	2.75098	48.8904	90.8898	44.807	Fall
SM3W_0+1_1_20200722_232308_000.wav	SM3W	1	20200722	232308	200722	T3	LABO	E	B068	J	M	2749	66	8.62977	3.0331	48.9922	90.6468	44.9565	Fall
SM3W_0+1_1_20200722_232308_000.wav	SM3W	1	20200722	232308	200722	T3	LABO	E	B068	J	M	3348	52	8.62977	2.8835	49.3523	91.0654	44.1708	Fall
SM3W_0+1_1_20200722_232308_000.wav	SM3W	1	20200722	232308	200722	T3	LABO	E	B068	J	M	2191	88	8.62977	2.22304	49.6131	69.2668	47.0651	Fall
SM3W_0+1_1_20200722_232308_000.wav	SM3W	1	20200722	232308	200722	T3	LABO	E	B068	J	M	2362	71	8.62977	2.18472	49.8434	81.9839	48.5032	Fall
SM3W_0+1_1_20200722_232308_000.wav	SM3W	1	20200722	232308	200722	T3	LABO	E	B068	J	M	3104	37	8.62977	2.15907	49.9266	92.636	42.6959	Fall
SM3W_0+1_1_20200722_232308_000.wav	SM3W	1	20200722	232308	200722	T3	LABO	E	B068	J	M	2493	61	8.62977	1.90135	50.0186	79.406	48.8391	Fall
SM3W_0+1_1_20200722_232308_000.wav	SM3W	1	20200722	232308	200722	T3	LABO	E	B068	J	M	3555	73	8.62977	3.20227	50.6496	93.8734	47.8073	Fall
SM3W_0+1_1_20200722_232308_000.wav	SM3W	1	20200722	232308	200722	T3	LABO	E	B068	J	M	3481	64	8.62977	3.09502	50.8451	93.6059	45.1817	Fall
SM3W_0+1_1_20200722_232308_000.wav	SM3W	1	20200722	232308	200722	T3	LABO	E	B068	J	M	2291	100	8.62977	2.72697	51.4733	80.6336	46.323	Fall
SM3W_0+1_1_20200722_232308_000.wav	SM3W	1	20200722	232308	200722	T3	LABO	E	B068	J	M	2104	65	8.62977	1.61732	51.633	65.2874	49.523	Fall
SM3W_0+1_1_20200722_232308_000.wav	SM3W	1	20200722	232308	200722	T3	LABO	E	B068	J	M	2617	65	8.62977	3.73542	51.7211	97.964	47.2746	Fall
SM3W_0+1_1_20200722_232308_000.wav	SM3W	1	20200722	232308	200722	T3	LABO	E	B068	J	M	2972	50	8.62977	2.15937	52.5543	91.716	44.3679	Fall
SM3W_0+1_1_20200722_232308_000.wav	SM3W	1	20200722	232308	200722	T3	LABO	E	B068	J	M	2804	55	8.62977	2.54571	52.6307	89.5731	44.8562	Fall
SM3W_0+1_1_20200722_232308_000.wav	SM3W	1	20200722	232308	200722	T3	LABO	E	B068	J	M	3621	67	8.62977	2.54738	53.1338	90.6989	49.6748	Fall
SM3M_0+1_0_20200722_232309_000.wav	SM3M	0	20200722	232309	200722	T3	LABO	E	B068	J	M	8234	40	8.94271	6.77539	36.8828	38.788	36.8828	Fall
SM3M_0+1_0_20200722_232309_000.wav	SM3M	0	20200722	232309	200722	T3	LABO	E	B068	J	M	1194	57	8.94271	2.9126	46.8807	77.6307	46.3875	Fall
SM3W_0+1_0_20200722_232315_000.wav	SM3W	0	20200722	232315	200722	T3	LABO	E	B068	J	M	5057	1356	2.73236	3.1489	45.0851	92.9924	42.5768	Fall
SM3W_0+1_0_20200722_232315_000.wav	SM3W	0	20200722	232315	200722	T3	LABO	E	B068	J	M	178	55	2.73236	1.94962	46.0981	79.1351	43.0069	Fall
SM3W_0+1_0_20200722_232315_000.wav	SM3W	0	20200722	232315	200722	T3	LABO	E	B068	J	M	216	39	2.73236	2.63844	46.2716	80.176	41.4178	Fall
SM3W_0+1_0_20200722_232315_000.wav	SM3W	0	20200722	232315	200722	T3	LABO	E	B068	J	M	273	57	2.73236	2.98438	46.3432	79.6039	44.2012	Fall
SM3W_0+1_0_20200722_232315_000.wav	SM3W	0	20200722	232315	200722	T3	LABO	E	B068	J	M	3578	1628	2.73236	5.74352	46.7864	98.576	43.4978	Fall
SM3W_0+1_0_20200722_232315_000.wav	SM3W	0	20200722	232315	200722	T3	LABO	E	B068	J	M	411	81	2.73236	3.33375	46.9525	78.7253	45.3151	Fall
SM3W_0+1_0_20200722_232315_000.wav	SM3W	0	20200722	232315	200722	T3	LABO	E	B068	J	M	86	0	2.73236	1.61732	47.3538	93.789	43.1818	Fall
SM3W_0+1_0_20200722_232315_000.wav	SM3W	0	20200722	232315	200722	T3	LABO	E	B068	J	M	3647	66	2.73236	3.35763	47.4508	76.5943	44.016	Fall
SM3W_0+1_0_20200722_232315_000.wav	SM3W	0	20200722	232315	200722	T3	LABO	E	B068	J	M	3701	55	2.73236	3.85354	47.4847	92.2426	45.0008	Fall
SM3W_0+1_0_20200722_232315_000.wav	SM3W	0	20200722	232315	200722	T3	LABO	E	B068	J	M	329	56	2.73236	3.34556	51.1637	91.6367	45.3625	Fall
SM3W_0+1_0_20200722_232315_000.wav	SM3W	0	20200722	232315	200722	T3	LABO	E	B068	J	M	475	65	2.73236	3.77008	53.0835	89.677	43.7362	Fall
SM3W_0+1_0_20200722_232315_000.wav	SM3W	0	20200722	232315	200722	T3	LABO	E	B068	J	M	5128	70	2.73236	1.98474	53.442	88.1854	44.5552	Fall
SM3W_0+1_1_20200722_232324_000.wav	SM3W	1	20200722	232324	200722	T3	LABO	E	B068	J	M	4364	34	5.51089	2.07026	44.6241	94.9033	43.081	Fall
SM3W_0+1_1_20200722_232324_000.wav	SM3W	1	20200722	232324	200722	T3	LABO	E	B068	J	M	3661	77	5.51089	4.18526	44.9189	97.5202	43.9903	Fall
SM3W_0+1_1_20200722_232324_000.wav	SM3W	1	20200722	232324	200722	T3	LABO	E	B068	J	M	3766	105	5.51089	4.01308	45.7778	93.2532	43.1939	Fall
SM3W_0+1_1_20200722_232324_000.wav	SM3W	1	20200722	232324	200722	T3	LABO	E	B068	J	M	4292	38	5.51089	2.26629	46.8378	98.2664	43.8897	Fall
SM3W_0+1_1_20200722_232324_000.wav	SM3W	1	20200722	232324	200722	T3	LABO	E	B068	J	M	4078	65	5.51089	3.41531	46.934	94.1206	45.1096	Fall
SM3W_0+1_1_20200722_232324_000.wav	SM3W	1	20200722	232324	200722	T3	LABO	E	B068	J	M	4501	63	5.51089	3.19861	46.978	98.2354	41.9068	Fall
SM3W_0+1_1_20200722_232324_000.wav	SM3W	1	20200722	232324	200722	T3	LABO	E	B068	J	M	4012	89	5.51089	3.8302	47.0582	95.2034	44.0494	Fall
SM3W_0+1_1_20200722_232324_000.wav	SM3W	1	20200722	232324	200722	T3	LABO	E	B068	J	M	4330	38	5.51089	2.22893	47.1943	96.0739	42.9649	Fall
SM3W_0+1_1_20200722_232324_000.wav	SM3W	1	20200722	232324	200722	T3	LABO	E	B068	J	M	4438	33	5.51089	2.13715	47.3375	95.8964	42.6199	Fall
SM3W_0+1_1_20200722_232324_000.wav	SM3W	1	20200722	232324	200722	T3	LABO	E	B068	J	M	3835	69	5.51089	3.54377	47.6093	93.6125	45.5783	Fall
SM3W_0+1_1_20200722_232324_000.wav	SM3W	1	20200722	232324	200722	T3	LABO	E	B068	J	M	3353	186	5.51089	2.0955	47.6427	76.0359	45.0372	Fall
SM3W_0+1_1_20200722_232324_000.wav	SM3W	1	20200722	232324	200722	T3	LABO	E	B068	J	M	4550	49	5.51089	3.10964	47.7795	96.1243	42.9736	Fall
SM3W_0+1_1_20200722_232324_000.wav	SM3W	1	20200722	232324	200722	T3	LABO	E	B068	J	M	3923	88	5.51089	4.28628	47.9758	93.051	44.6322	Fall
SM3W_0+1_1_20200722_232324_000.wav	SM3W	1	20200722	232324	200722	T3	LABO	E	B068	J	M	4253	36	5.51089	2.27822	48.2521	94.182	43.5375	Fall
SM3W_0+1_1_20200722_232324_000.wav	SM3W	1	20200722	232324	200722	T3	LABO	E	B068	J	M	4218	45	5.51089	2.45364	48.2861	96.973	43.8041	Fall
SM3W_0+1_1_20200722_232324_000.wav	SM3W	1	20200722	232324	200722	T3	LABO	E	B068	J	M	3527	175	5.51089	3.05525	48.6001	87.1457	43.6054	Fall
SM3W_0+1_1_20200722_232324_000.wav	SM3W	1	20200722	232324	200722	T3	LABO	E	B068	J	M	4615	67	5.51089	3.11711	48.6283	96.0712	42.1539	Fall
SM3W_0+1_1_20200722_232324_000.wav	SM3W	1	20200722	232324	200722	T3	LABO	E	B068	J	M	4135	57	5.51089	3.10807	48.6939	97.0102	43.6847	Fall
SM3W_0+1_1_20200722_232324_000.wav	SM3W	1	20200722	232324	200722	T3	LABO	E	B068	J	M	4406	42	5.51089	1.93662	48.9039	97.2044	44.0516	Fall
SM3W_0+1_1_20200722_232324_000.wav	SM3W	1	20200722	232324	200722	T3	LABO	E	B068	J	M	4173	38	5.51089	2.55116	49.1915	94.8062	43.6613	Fall
SM3W_0+1_1_20200722_232324_000.wav	SM3W	1	20200722	232324	200722	T3	LABO	E	B068	J	M	3166	340	5.51089	2.62342	49.3417	82.7052	47.0152	Fall
SM3W_0+1_1_20200722_232324_000.wav	SM3W	1	20200722	232324	200722	T3	LABO	E	B068	J	M	3584	57	5.51089	2.99034	49.7445	90.1471	45.1045	Fall
SM3W_0+1_1_20200722_232324_000.wav	SM3W	1	20200722	232324	200722	T3	LABO	E	B068	J	M	4662	46	5.51089	2.53414	55.1547	95.3597	45.3801	Fall
SM3E__1__1_20200722_232335_000.wav	SM3E	1	20200722	232335	200722	T3	LABO	E	B068	J	M	2291	71	5.85912	3.15668	54.0237	98.8065	48.1538	Fall
SM3E__1__1_20200722_232335_000.wav	SM3E	1	20200722	232335	200722	T3	LABO	E	B068	J	M	2219	86	5.85912	3.67221	57.6307	94.6547	48.4392	Fall
SM3E__1__1_20200722_232335_000.wav	SM3E	1	20200722	232335	200722	T3	LABO	E	B068	J	M	2077	80	5.85912	3.34972	68.2575	95.2915	48.1327	Fall
SM3W_0+1_1_20200722_232344_000.wav	SM3W	1	20200722	232344	200722	T3	LABO	E	B068	J	M	9246	39	5.40238	2.53487	44.8303	77.626	43.4147	Fall
SM3W_0+1_1_20200722_232344_000.wav	SM3W	1	20200722	232344	200722	T3	LABO	E	B068	J	M	2195	42	5.40238	2.63474	45.6199	94.7644	42.6727	Fall
SM3W_0+1_1_20200722_232344_000.wav	SM3W	1	20200722	232344	200722	T3	LABO	E	B068	J	M	9484	53	5.40238	3.32116	45.7611	95.3361	43.3144	Fall
SM3W_0+1_1_20200722_232344_000.wav	SM3W	1	20200722	232344	200722	T3	LABO	E	B068	J	M	9630	39	5.40238	1.86923	46.2905	93.9535	43.2791	Fall
SM3W_0+1_1_20200722_232344_000.wav	SM3W	1	20200722	232344	200722	T3	LABO	E	B068	J	M	1946	33	5.40238	2.27853	46.3466	93.8135	42.4385	Fall
SM3W_0+1_1_20200722_232344_000.wav	SM3W	1	20200722	232344	200722	T3	LABO	E	B068	J	M	9326	81	5.40238	2.73321	46.3913	79.4381	43.4656	Fall
SM3W_0+1_1_20200722_232344_000.wav	SM3W	1	20200722	232344	200722	T3	LABO	E	B068	J	M	2255	59	5.40238	2.76335	46.4031	97.6185	43.6292	Fall
SM3W_0+1_1_20200722_232344_000.wav	SM3W	1	20200722	232344	200722	T3	LABO	E	B068	J	M	9084	78	5.40238	2.93142	46.457	78.3432	44.2104	Fall
SM3W_0+1_1_20200722_232344_000.wav	SM3W	1	20200722	232344	200722	T3	LABO	E	B068	J	M	1605	56	5.40238	2.79062	46.5717	95.0762	42.4328	Fall
SM3W_0+1_1_20200722_232344_000.wav	SM3W	1	20200722	232344	200722	T3	LABO	E	B068	J	M	9431	63	5.40238	3.57534	46.7456	90.6984	43.9984	Fall
SM3W_0+1_1_20200722_232344_000.wav	SM3W	1	20200722	232344	200722	T3	LABO	E	B068	J	M	9368	42	5.40238	2.54182	47.1428	79.3135	43.9082	Fall
SM3W_0+1_1_20200722_232344_000.wav	SM3W	1	20200722	232344	200722	T3	LABO	E	B068	J	M	9206	71	5.40238	2.44872	47.3394	78.3855	43.2363	Fall
SM3W_0+1_1_20200722_232344_000.wav	SM3W	1	20200722	232344	200722	T3	LABO	E	B068	J	M	1249	67	5.40238	2.50327	47.3753	92.268	45.0386	Fall
SM3W_0+1_1_20200722_232344_000.wav	SM3W	1	20200722	232344	200722	T3	LABO	E	B068	J	M	9135	50	5.40238	2.38203	47.5859	75.1196	45.422	Fall
SM3W_0+1_1_20200722_232344_000.wav	SM3W	1	20200722	232344	200722	T3	LABO	E	B068	J	M	9658	27	5.40238	1.72144	47.6419	92.0692	43.3674	Fall
SM3W_0+1_1_20200722_232344_000.wav	SM3W	1	20200722	232344	200722	T3	LABO	E	B068	J	M	1403	62	5.40238	2.56694	47.7761	91.3902	43.9394	Fall
SM3W_0+1_1_20200722_232344_000.wav	SM3W	1	20200722	232344	200722	T3	LABO	E	B068	J	M	8511	67	5.40238	2.35567	47.8693	77.0777	44.8151	Fall
SM3W_0+1_1_20200722_232344_000.wav	SM3W	1	20200722	232344	200722	T3	LABO	E	B068	J	M	9564	36	5.40238	2.44916	47.9701	94.6603	42.986	Fall
SM3W_0+1_1_20200722_232344_000.wav	SM3W	1	20200722	232344	200722	T3	LABO	E	B068	J	M	9527	43	5.40238	2.89906	48.1373	94.4312	43.6488	Fall
SM3W_0+1_1_20200722_232344_000.wav	SM3W	1	20200722	232344	200722	T3	LABO	E	B068	J	M	9591	27	5.40238	2.02878	48.1484	96.6993	42.5935	Fall
SM3W_0+1_1_20200722_232344_000.wav	SM3W	1	20200722	232344	200722	T3	LABO	E	B068	J	M	1341	53	5.40238	2.58369	48.2215	90.7828	45.9863	Fall
SM3W_0+1_1_20200722_232344_000.wav	SM3W	1	20200722	232344	200722	T3	LABO	E	B068	J	M	1455	52	5.40238	2.80426	48.3882	94.5871	43.8698	Fall
SM3W_0+1_1_20200722_232344_000.wav	SM3W	1	20200722	232344	200722	T3	LABO	E	B068	J	M	1073	168	5.40238	2.68357	48.4074	92.3291	43.014	Fall
SM3W_0+1_1_20200722_232344_000.wav	SM3W	1	20200722	232344	200722	T3	LABO	E	B068	J	M	1860	63	5.40238	3.18314	48.4673	95.658	44.5241	Fall
SM3W_0+1_1_20200722_232344_000.wav	SM3W	1	20200722	232344	200722	T3	LABO	E	B068	J	M	8443	50	5.40238	2.57115	48.7004	75.4211	45.5606	Fall
SM3W_0+1_1_20200722_232344_000.wav	SM3W	1	20200722	232344	200722	T3	LABO	E	B068	J	M	1510	55	5.40238	2.39428	48.9339	92.6527	44.7052	Fall
SM3W_0+1_1_20200722_232344_000.wav	SM3W	1	20200722	232344	200722	T3	LABO	E	B068	J	M	2026	37	5.40238	1.95986	49.5353	90.5293	42.2972	Fall
SM3W_0+1_1_20200722_232344_000.wav	SM3W	1	20200722	232344	200722	T3	LABO	E	B068	J	M	2317	62	5.40238	2.80936	49.5857	95.1126	44.5889	Fall
SM3W_0+1_1_20200722_232344_000.wav	SM3W	1	20200722	232344	200722	T3	LABO	E	B068	J	M	2154	47	5.40238	2.3508	49.7367	96.9441	43.2225	Fall
SM3W_0+1_1_20200722_232344_000.wav	SM3W	1	20200722	232344	200722	T3	LABO	E	B068	J	M	2107	36	5.40238	2.11951	49.8571	92.5085	42.9232	Fall
SM3W_0+1_1_20200722_232344_000.wav	SM3W	1	20200722	232344	200722	T3	LABO	E	B068	J	M	1289	40	5.40238	1.85801	50.0659	89.5735	46.0152	Fall
SM3W_0+1_1_20200722_232344_000.wav	SM3W	1	20200722	232344	200722	T3	LABO	E	B068	J	M	1550	40	5.40238	2.25904	50.1346	91.9528	44.9729	Fall
SM3W_0+1_1_20200722_232344_000.wav	SM3W	1	20200722	232344	200722	T3	LABO	E	B068	J	M	2379	64	5.40238	3.25627	50.2395	95.5698	44.1592	Fall
SM3W_0+1_1_20200722_232344_000.wav	SM3W	1	20200722	232344	200722	T3	LABO	E	B068	J	M	1989	43	5.40238	1.75458	50.7353	93.5391	43.5678	Fall
SM3W_0+1_1_20200722_232344_000.wav	SM3W	1	20200722	232344	200722	T3	LABO	E	B068	J	M	858	134	5.40238	2.4087	50.9553	82.5619	43.8405	Fall
SM3W_0+1_1_20200722_232344_000.wav	SM3W	1	20200722	232344	200722	T3	LABO	E	B068	J	M	1665	60	5.40238	2.64393	51.0009	93.5407	44.7326	Fall
SM3W_0+1_1_20200722_232344_000.wav	SM3W	1	20200722	232344	200722	T3	LABO	E	B068	J	M	1797	76	5.40238	3.83985	51.0247	94.9038	44.1769	Fall
SM3W_0+1_1_20200722_232344_000.wav	SM3W	1	20200722	232344	200722	T3	LABO	E	B068	J	M	2072	46	5.40238	2.19329	51.6919	94.3729	44.1153	Fall
SM3W_0+1_1_20200722_232344_000.wav	SM3W	1	20200722	232344	200722	T3	LABO	E	B068	J	M	1913	52	5.40238	2.39835	51.8434	93.4438	43.8963	Fall
SM3W_0+1_1_20200722_232344_000.wav	SM3W	1	20200722	232344	200722	T3	LABO	E	B068	J	M	1132	62	5.40238	5.87955	54.3698	100.111	44.3562	Fall
SM3W_0+1_1_20200722_232344_000.wav	SM3W	1	20200722	232344	200722	T3	LABO	E	B068	J	M	8562	51	5.40238	1.84123	54.4774	74.4527	46.9934	Fall
SM3W_0+1_1_20200722_232344_000.wav	SM3W	1	20200722	232344	200722	T3	LABO	E	B068	J	M	2486	106	5.40238	1.86583	54.5446	81.5658	46.1556	Fall
SM3W_0+1_1_20200722_232344_000.wav	SM3W	1	20200722	232344	200722	T3	LABO	E	B068	J	M	9770	35	5.40238	1.60692	55.4026	80.0853	42.8613	Fall
SM3W_0+1_1_20200722_232344_000.wav	SM3W	1	20200722	232344	200722	T3	LABO	E	B068	J	M	906	47	5.40238	1.85601	57.9205	81.3288	48.3703	Fall
SM3W_0+1_1_20200722_232344_000.wav	SM3W	1	20200722	232344	200722	T3	LABO	E	B068	J	M	1719	57	5.40238	6.01641	60.4737	99.7575	44.208	Fall
SM3W__1__1_20200722_232359_000.wav	SM3W	1	20200722	232359	200722	T3	LABO	E	B068	J	M	786	48	15.5751	2.52192	46.086	95.2538	44.1362	Fall
SM3W__1__1_20200722_232359_000.wav	SM3W	1	20200722	232359	200722	T3	LABO	E	B068	J	M	688	39	15.5751	2.91897	46.2418	96.63	43.8072	Fall
SM3W__1__1_20200722_232359_000.wav	SM3W	1	20200722	232359	200722	T3	LABO	E	B068	J	M	738	50	15.5751	2.60425	47.4495	97.5	44.1739	Fall
SM3W__1__1_20200722_232359_000.wav	SM3W	1	20200722	232359	200722	T3	LABO	E	B068	J	M	838	51	15.5751	2.38783	47.5257	94.7724	41.2635	Fall
SM3W__1__1_20200722_232359_000.wav	SM3W	1	20200722	232359	200722	T3	LABO	E	B068	J	M	649	50	15.5751	2.8237	47.8441	98.3117	44.4866	Fall
SM3W__1__1_20200722_232359_000.wav	SM3W	1	20200722	232359	200722	T3	LABO	E	B068	J	M	598	46	15.5751	3.10002	48.6922	98.692	45.5279	Fall
SM3W__1__1_20200722_232359_000.wav	SM3W	1	20200722	232359	200722	T3	LABO	E	B068	J	M	57	0	15.5751	3.24105	48.8692	83.494	46.2824	Fall
SM3W__1__1_20200722_232359_000.wav	SM3W	1	20200722	232359	200722	T3	LABO	E	B068	J	M	391	95	15.5751	4.50967	49.0506	94.6306	47.4351	Fall
SM3W__1__1_20200722_232359_000.wav	SM3W	1	20200722	232359	200722	T3	LABO	E	B068	J	M	552	52	15.5751	3.5805	49.2358	98.048	45.306	Fall
SM3W__1__1_20200722_232359_000.wav	SM3W	1	20200722	232359	200722	T3	LABO	E	B068	J	M	147	90	15.5751	3.44451	49.3351	85.2772	47.8134	Fall
SM3W__1__1_20200722_232359_000.wav	SM3W	1	20200722	232359	200722	T3	LABO	E	B068	J	M	450	59	15.5751	4.40041	49.357	98.503	48.2766	Fall
SM3W__1__1_20200722_232359_000.wav	SM3W	1	20200722	232359	200722	T3	LABO	E	B068	J	M	500	50	15.5751	3.75832	49.9489	98.8657	44.6056	Fall
SM3W__1__1_20200722_232359_000.wav	SM3W	1	20200722	232359	200722	T3	LABO	E	B068	J	M	224	77	15.5751	3.5537	49.9927	81.332	47.5107	Fall
SM3W__1__1_20200722_232359_000.wav	SM3W	1	20200722	232359	200722	T3	LABO	E	B068	J	M	296	73	15.5751	3.82797	50.4744	93.3308	47.4555	Fall
SM3E__1__1_20200722_232407_000.wav	SM3E	1	20200722	232407	200722	T3	LABO	E	B068	J	M	304	13	17.8968	3.66466	49.3129	96.3907	48.1349	Fall
SM3E__1__1_20200722_232407_000.wav	SM3E	1	20200722	232407	200722	T3	LABO	E	B068	J	M	537	50	17.8968	2.3327	53.0781	97.5328	51.7377	Fall
SM3E__1__1_20200722_232407_000.wav	SM3E	1	20200722	232407	200722	T3	LABO	E	B068	J	M	239	51	17.8968	3.31625	64.7036	92.6982	48.3844	Fall
SM3W_0+1_1_20200722_232410_000.wav	SM3W	1	20200722	232410	200722	T3	LABO	E	B068	J	M	6001	48	4.86792	5.99479	42.7257	101.53	42.7257	Fall
SM3W_0+1_1_20200722_232410_000.wav	SM3W	1	20200722	232410	200722	T3	LABO	E	B068	J	M	10536	54	4.86792	2.30227	45.7939	77.6988	44.5769	Fall
SM3W_0+1_1_20200722_232410_000.wav	SM3W	1	20200722	232410	200722	T3	LABO	E	B068	J	M	10884	176	4.86792	3.02341	46.2973	82.4292	44.6164	Fall
SM3W_0+1_1_20200722_232410_000.wav	SM3W	1	20200722	232410	200722	T3	LABO	E	B068	J	M	12384	36	4.86792	1.7725	46.5344	89.9809	42.763	Fall
SM3W_0+1_1_20200722_232410_000.wav	SM3W	1	20200722	232410	200722	T3	LABO	E	B068	J	M	5956	38	4.86792	2.01057	46.8977	94.6234	42.2948	Fall
SM3W_0+1_1_20200722_232410_000.wav	SM3W	1	20200722	232410	200722	T3	LABO	E	B068	J	M	12277	27	4.86792	1.73564	46.9032	81.9759	42.0752	Fall
SM3W_0+1_1_20200722_232410_000.wav	SM3W	1	20200722	232410	200722	T3	LABO	E	B068	J	M	5917	60	4.86792	2.76384	47.2062	94.2044	42.3446	Fall
SM3W_0+1_1_20200722_232410_000.wav	SM3W	1	20200722	232410	200722	T3	LABO	E	B068	J	M	5583	58	4.86792	3.18959	47.4753	96.4357	44.082	Fall
SM3W_0+1_1_20200722_232410_000.wav	SM3W	1	20200722	232410	200722	T3	LABO	E	B068	J	M	5411	79	4.86792	3.01814	47.4981	96.1897	43.6111	Fall
SM3W_0+1_1_20200722_232410_000.wav	SM3W	1	20200722	232410	200722	T3	LABO	E	B068	J	M	10417	52	4.86792	2.31754	47.8267	86.7051	46.0885	Fall
SM3W_0+1_1_20200722_232410_000.wav	SM3W	1	20200722	232410	200722	T3	LABO	E	B068	J	M	12250	82	4.86792	2.30342	47.8804	88.1533	42.3351	Fall
SM3W_0+1_1_20200722_232410_000.wav	SM3W	1	20200722	232410	200722	T3	LABO	E	B068	J	M	5524	52	4.86792	2.5546	47.9062	93.1038	44.651	Fall
SM3W_0+1_1_20200722_232410_000.wav	SM3W	1	20200722	232410	200722	T3	LABO	E	B068	J	M	5473	62	4.86792	2.69141	47.9498	95.5122	44.5771	Fall
SM3W_0+1_1_20200722_232410_000.wav	SM3W	1	20200722	232410	200722	T3	LABO	E	B068	J	M	5225	54	4.86792	2.73218	48.2884	93.4308	44.8205	Fall
SM3W_0+1_1_20200722_232410_000.wav	SM3W	1	20200722	232410	200722	T3	LABO	E	B068	J	M	5118	59	4.86792	2.7254	48.5828	92.2998	45.3618	Fall
SM3W_0+1_1_20200722_232410_000.wav	SM3W	1	20200722	232410	200722	T3	LABO	E	B068	J	M	5703	56	4.86792	3.14024	48.6376	96.9064	45.1777	Fall
SM3W_0+1_1_20200722_232410_000.wav	SM3W	1	20200722	232410	200722	T3	LABO	E	B068	J	M	10366	88	4.86792	2.09448	48.6534	76.4013	46.0866	Fall
SM3W_0+1_1_20200722_232410_000.wav	SM3W	1	20200722	232410	200722	T3	LABO	E	B068	J	M	5763	60	4.86792	3.04165	48.7616	96.4884	44.9012	Fall
SM3W_0+1_1_20200722_232410_000.wav	SM3W	1	20200722	232410	200722	T3	LABO	E	B068	J	M	4563	20	4.86792	2.01051	49.217	70.2981	47.4217	Fall
SM3W_0+1_1_20200722_232410_000.wav	SM3W	1	20200722	232410	200722	T3	LABO	E	B068	J	M	5059	56	4.86792	2.73827	49.3156	89.1005	44.2191	Fall
SM3W_0+1_1_20200722_232410_000.wav	SM3W	1	20200722	232410	200722	T3	LABO	E	B068	J	M	5171	53	4.86792	2.47662	49.955	89.8937	44.4028	Fall
SM3W_0+1_1_20200722_232410_000.wav	SM3W	1	20200722	232410	200722	T3	LABO	E	B068	J	M	5003	70	4.86792	2.91101	51.6046	90.4408	46.2485	Fall
SM3W_0+1_1_20200722_232410_000.wav	SM3W	1	20200722	232410	200722	T3	LABO	E	B068	J	M	10947	65	4.86792	4.85228	51.615	98.5643	43.6906	Fall
SM3W_0+1_1_20200722_232410_000.wav	SM3W	1	20200722	232410	200722	T3	LABO	E	B068	J	M	4792	59	4.86792	2.34048	51.6275	84.0501	48.7671	Fall
SM3W_0+1_1_20200722_232410_000.wav	SM3W	1	20200722	232410	200722	T3	LABO	E	B068	J	M	5857	49	4.86792	2.54899	51.6588	94.8694	43.2309	Fall
SM3W_0+1_1_20200722_232410_000.wav	SM3W	1	20200722	232410	200722	T3	LABO	E	B068	J	M	4732	69	4.86792	2.28072	51.7758	73.0535	46.2227	Fall
SM3W_0+1_1_20200722_232410_000.wav	SM3W	1	20200722	232410	200722	T3	LABO	E	B068	J	M	5289	64	4.86792	3.11645	52.0503	94.7717	45.1399	Fall
SM3W_0+1_1_20200722_232410_000.wav	SM3W	1	20200722	232410	200722	T3	LABO	E	B068	J	M	4868	76	4.86792	2.45562	52.1084	80.8346	47.94	Fall
SM3W_0+1_1_20200722_232410_000.wav	SM3W	1	20200722	232410	200722	T3	LABO	E	B068	J	M	4934	66	4.86792	2.32751	52.4204	82.054	48.2122	Fall
SM3W_0+1_1_20200722_232410_000.wav	SM3W	1	20200722	232410	200722	T3	LABO	E	B068	J	M	10278	688	4.86792	1.80734	52.5525	68.1206	46.2511	Fall
SM3W_0+1_1_20200722_232410_000.wav	SM3W	1	20200722	232410	200722	T3	LABO	E	B068	J	M	11611	53	4.86792	2.40132	52.6031	80.1058	46.5993	Fall
SM3W_0+1_1_20200722_232410_000.wav	SM3W	1	20200722	232410	200722	T3	LABO	E	B068	J	M	4664	100	4.86792	1.64227	52.6301	70.7048	50.4591	Fall
SM3W_0+1_1_20200722_232410_000.wav	SM3W	1	20200722	232410	200722	T3	LABO	E	B068	J	M	5809	45	4.86792	2.40946	52.8768	94.6377	45.0764	Fall
SM3W_0+1_1_20200722_232410_000.wav	SM3W	1	20200722	232410	200722	T3	LABO	E	B068	J	M	5347	44	4.86792	2.73962	52.9177	92.2268	45.4942	Fall
SM3W_0+1_1_20200722_232410_000.wav	SM3W	1	20200722	232410	200722	T3	LABO	E	B068	J	M	5647	65	4.86792	2.90973	52.9222	97.1696	45.881	Fall
SM3W_0+1_1_20200722_232410_000.wav	SM3W	1	20200722	232410	200722	T3	LABO	E	B068	J	M	6050	46	4.86792	2.10146	54.4339	93.7203	43.0756	Fall
SM3W_0+1_1_20200722_232410_000.wav	SM3W	1	20200722	232410	200722	T3	LABO	E	B068	J	M	11000	50	4.86792	1.70365	55.0606	76.9247	46.3808	Fall
SM3W_0+1_1_20200722_232410_000.wav	SM3W	1	20200722	232410	200722	T3	LABO	E	B068	J	M	10482	65	4.86792	1.76491	55.9428	79.3392	46.6941	Fall
SM3W_0+1_1_20200722_232501_000.wav	SM3W	1	20200722	232501	200722	T3	LABO	E	B068	J	M	3518	168	14.7059	1.89349	49.5236	65.0014	48.7294	Fall
SM3W_0+1_1_20200722_232511_000.wav	SM3W	1	20200722	232511	200722	T3	LABO	E	B068	J	M	1204	114	14.6725	2.84715	45.3501	75.8905	43.3119	Fall
SM3W_0+1_1_20200722_232511_000.wav	SM3W	1	20200722	232511	200722	T3	LABO	E	B068	J	M	317	48	14.6725	2.01169	45.3619	69.1476	43.7631	Fall
SM3W_0+1_1_20200722_232511_000.wav	SM3W	1	20200722	232511	200722	T3	LABO	E	B068	J	M	526	125	14.6725	1.74746	45.4073	62.5144	44.7633	Fall
SM3W_0+1_1_20200722_232511_000.wav	SM3W	1	20200722	232511	200722	T3	LABO	E	B068	J	M	1496	40	14.6725	3.08139	45.4887	92.1126	42.3733	Fall
SM3W_0+1_1_20200722_232511_000.wav	SM3W	1	20200722	232511	200722	T3	LABO	E	B068	J	M	1342	90	14.6725	3.05456	45.7166	80.5536	43.6304	Fall
SM3W_0+1_1_20200722_232511_000.wav	SM3W	1	20200722	232511	200722	T3	LABO	E	B068	J	M	1654	41	14.6725	1.669	45.9269	80.0232	43.1693	Fall
SM3W_0+1_1_20200722_232511_000.wav	SM3W	1	20200722	232511	200722	T3	LABO	E	B068	J	M	1586	32	14.6725	2.12614	46.4308	91.1528	42.7105	Fall
SM3W_0+1_1_20200722_232511_000.wav	SM3W	1	20200722	232511	200722	T3	LABO	E	B068	J	M	881	101	14.6725	2.67406	46.7025	69.4659	45.8171	Fall
SM3W_0+1_1_20200722_232511_000.wav	SM3W	1	20200722	232511	200722	T3	LABO	E	B068	J	M	724	93	14.6725	2.35962	46.9239	70.244	45.5337	Fall
SM3W_0+1_1_20200722_232511_000.wav	SM3W	1	20200722	232511	200722	T3	LABO	E	B068	J	M	1613	27	14.6725	1.85559	47.1737	95.0704	42.9808	Fall
SM3W_0+1_1_20200722_232511_000.wav	SM3W	1	20200722	232511	200722	T3	LABO	E	B068	J	M	1554	57	14.6725	2.21428	47.1798	92.836	43.1447	Fall
SM3W_0+1_1_20200722_232511_000.wav	SM3W	1	20200722	232511	200722	T3	LABO	E	B068	J	M	1391	48	14.6725	2.49844	47.5293	80.4351	44.7605	Fall
SM3W_0+1_1_20200722_232511_000.wav	SM3W	1	20200722	232511	200722	T3	LABO	E	B068	J	M	1456	66	14.6725	2.82583	47.797	93.7167	43.5919	Fall
SM3W_0+1_1_20200722_232511_000.wav	SM3W	1	20200722	232511	200722	T3	LABO	E	B068	J	M	1003	123	14.6725	2.37074	48.0109	68.2302	47.5562	Fall
SM3W_0+1_1_20200722_232511_000.wav	SM3W	1	20200722	232511	200722	T3	LABO	E	B068	J	M	1090	87	14.6725	2.62213	48.0542	76.8927	46.2979	Fall
SM3W_0+1_1_20200722_232511_000.wav	SM3W	1	20200722	232511	200722	T3	LABO	E	B068	J	M	0	0	14.6725	1.60327	49.066	63.0405	46.2162	Fall
SM3W_0+1_1_20200722_232511_000.wav	SM3W	1	20200722	232511	200722	T3	LABO	E	B068	J	M	69	66	14.6725	2.14681	52.5915	70.2291	46.0346	Fall
SM3W_0+1_1_20200722_232517_000.wav	SM3W	1	20200722	232517	200722	T3	LABO	E	B068	J	M	846	119	10.7419	4.046	43.9199	89.0057	43.2265	Fall
SM3W_0+1_1_20200722_232517_000.wav	SM3W	1	20200722	232517	200722	T3	LABO	E	B068	J	M	1459	72	10.7419	3.71112	45.3021	90.8379	42.2945	Fall
SM3W_0+1_1_20200722_232517_000.wav	SM3W	1	20200722	232517	200722	T3	LABO	E	B068	J	M	1550	92	10.7419	4.33782	45.3425	95.7385	43.5704	Fall
SM3W_0+1_1_20200722_232517_000.wav	SM3W	1	20200722	232517	200722	T3	LABO	E	B068	J	M	1387	51	10.7419	3.19916	45.6491	93.9032	43.1424	Fall
SM3W_0+1_1_20200722_232517_000.wav	SM3W	1	20200722	232517	200722	T3	LABO	E	B068	J	M	1200	97	10.7419	4.76896	45.6658	91.6303	44.6509	Fall
SM3W_0+1_1_20200722_232517_000.wav	SM3W	1	20200722	232517	200722	T3	LABO	E	B068	J	M	885	40	10.7419	6.19651	46.5568	99.9293	46.5506	Fall
SM3W_0+1_1_20200722_232517_000.wav	SM3W	1	20200722	232517	200722	T3	LABO	E	B068	J	M	1336	87	10.7419	4.57687	46.613	92.514	43.6589	Fall
SM3W_0+1_1_20200722_232517_000.wav	SM3W	1	20200722	232517	200722	T3	LABO	E	B068	J	M	990	103	10.7419	3.99233	46.7585	90.1169	44.6579	Fall
SM3W_0+1_1_20200722_232517_000.wav	SM3W	1	20200722	232517	200722	T3	LABO	E	B068	J	M	1103	112	10.7419	4.40018	46.8197	89.5443	45.5056	Fall
SM3W_0+1_1_20200722_232517_000.wav	SM3W	1	20200722	232517	200722	T3	LABO	E	B068	J	M	574	101	10.7419	3.08567	46.8978	86.0582	45.9042	Fall
SM3W_0+1_1_20200722_232517_000.wav	SM3W	1	20200722	232517	200722	T3	LABO	E	B068	J	M	367	280	10.7419	3.03443	46.9517	81.674	46.2916	Fall
SM3W_0+1_1_20200722_232517_000.wav	SM3W	1	20200722	232517	200722	T3	LABO	E	B068	J	M	87	0	10.7419	2.89351	47.7988	76.779	46.6784	Fall
SM3W_0+1_1_20200722_232517_000.wav	SM3W	1	20200722	232517	200722	T3	LABO	E	B068	J	M	615	41	10.7419	2.29232	47.9138	84.8618	45.4724	Fall
SM3W_0+1_1_20200722_232517_000.wav	SM3W	1	20200722	232517	200722	T3	LABO	E	B068	J	M	473	106	10.7419	2.837	48.6389	82.1686	47.1913	Fall
SM3W_0+1_1_20200722_232517_000.wav	SM3W	1	20200722	232517	200722	T3	LABO	E	B068	J	M	1249	49	10.7419	3.01069	48.6873	91.8241	44.5787	Fall
SM3W_0+1_1_20200722_232517_000.wav	SM3W	1	20200722	232517	200722	T3	LABO	E	B068	J	M	729	71	10.7419	2.83367	49.4524	79.5183	45.6219	Fall
SM3W_0+1_1_20200722_232517_000.wav	SM3W	1	20200722	232517	200722	T3	LABO	E	B068	J	M	658	43	10.7419	2.31654	50.007	78.5547	45.8789	Fall
SM3W_0+1_1_20200722_232517_000.wav	SM3W	1	20200722	232517	200722	T3	LABO	E	B068	J	M	1656	104	10.7419	3.46354	53.8057	92.4759	44.8765	Fall
SM3W_0+1_1_20200722_232517_000.wav	SM3W	1	20200722	232517	200722	T3	LABO	E	B068	J	M	1773	72	10.7419	2.27298	56.115	78.9346	45.6248	Fall
SM3W_0+1_1_20200722_232517_000.wav	SM3W	1	20200722	232517	200722	T3	LABO	E	B068	J	M	1701	45	10.7419	1.94671	58.1203	84.4272	49.9814	Fall
SM3W__0__0_20200722_232543_000.wav	SM3W	0	20200722	232543	200722	T3	LABO	E	B068	J	M	1594	36	10.0499	2.62574	44.5792	92.8387	41.7731	Fall
SM3W__0__0_20200722_232543_000.wav	SM3W	0	20200722	232543	200722	T3	LABO	E	B068	J	M	1559	66	10.0499	1.63082	52.3089	92.2644	43.3844	Fall
SM3W__0__0_20200722_232543_000.wav	SM3W	0	20200722	232543	200722	T3	LABO	E	B068	J	M	1667	72	10.0499	2.15244	53.5576	92.4158	43.1719	Fall
SM3W_0+1_1_20200722_232547_000.wav	SM3W	1	20200722	232547	200722	T3	LABO	E	B068	J	M	1760	179	9.59584	2.08673	45.5267	63.0077	44.2731	Fall
SM3W_0+1_1_20200722_232547_000.wav	SM3W	1	20200722	232547	200722	T3	LABO	E	B068	J	M	1820	65	9.59584	1.63601	47.0826	55.4772	47.0826	Fall
SM3W_0+1_1_20200722_232547_000.wav	SM3W	1	20200722	232547	200722	T3	LABO	E	B068	J	M	2733	142	9.59584	1.67711	47.2194	64.2607	44.8518	Fall
SM3W_0+1_1_20200722_232547_000.wav	SM3W	1	20200722	232547	200722	T3	LABO	E	B068	J	M	8309	52	9.59584	1.76712	48.6644	90.0744	44.4313	Fall
SM3W_0+1_1_20200722_232547_000.wav	SM3W	1	20200722	232547	200722	T3	LABO	E	B068	J	M	1576	116	9.59584	2.16308	48.7103	64.903	47.0998	Fall
SM3W_0+1_1_20200722_232547_000.wav	SM3W	1	20200722	232547	200722	T3	LABO	E	B068	J	M	8233	34	9.59584	1.64805	49.1339	93.7445	42.7488	Fall
SM3W_0+1_1_20200722_232547_000.wav	SM3W	1	20200722	232547	200722	T3	LABO	E	B068	J	M	8169	43	9.59584	1.81408	49.3125	95.7358	43.6335	Fall
SM3W_0+1_1_20200722_232547_000.wav	SM3W	1	20200722	232547	200722	T3	LABO	E	B068	J	M	8257	24	9.59584	1.62388	52.27	90.6442	42.638	Fall
SM3W_0+1_1_20200722_232547_000.wav	SM3W	1	20200722	232547	200722	T3	LABO	E	B068	J	M	9383	96	9.59584	1.78088	53.4727	73.9654	49.9811	Fall
SM3M_0+1_1_20200722_232602_000.wav	SM3M	1	20200722	232602	200722	T3	LABO	E	B068	J	M	2669	257	9.35206	27.2272	38.216	38.2519	36.8043	Fall
SM3E_0+1_0_20200727_001215_000.wav	SM3E	0	20200727	001215	200726	T00	LABO	W	B077	J	F	23751	70	5.65573	3.19752	39.6814	81.7654	39.6552	Fall
SM3E_0+1_0_20200727_001215_000.wav	SM3E	0	20200727	001215	200726	T00	LABO	W	B077	J	F	29960	100	5.65573	1.98246	40.0507	82.2428	36.4103	Fall
SM3E_0+1_0_20200727_001215_000.wav	SM3E	0	20200727	001215	200726	T00	LABO	W	B077	J	F	41378	43	5.65573	2.2666	40.2882	81.0268	38.5039	Fall
SM3E_0+1_0_20200727_001215_000.wav	SM3E	0	20200727	001215	200726	T00	LABO	W	B077	J	F	26547	49	5.65573	1.82109	40.4533	78.8216	36.2784	Fall
SM3E_0+1_0_20200727_001215_000.wav	SM3E	0	20200727	001215	200726	T00	LABO	W	B077	J	F	20311	68	5.65573	2.3454	40.6129	83.5681	39.3501	Fall
SM3E_0+1_0_20200727_001215_000.wav	SM3E	0	20200727	001215	200726	T00	LABO	W	B077	J	F	29766	55	5.65573	2.40025	40.8117	82.2595	37.9445	Fall
SM3E_0+1_0_20200727_001215_000.wav	SM3E	0	20200727	001215	200726	T00	LABO	W	B077	J	F	22129	75	5.65573	3.14392	40.8321	79.1028	40.0225	Fall
SM3E_0+1_0_20200727_001215_000.wav	SM3E	0	20200727	001215	200726	T00	LABO	W	B077	J	F	25649	1594	5.65573	1.73031	40.9895	79.904	37.9198	Fall
SM3E_0+1_0_20200727_001215_000.wav	SM3E	0	20200727	001215	200726	T00	LABO	W	B077	J	F	25959	95	5.65573	3.15077	41.0179	79.1545	39.6759	Fall
SM3E_0+1_0_20200727_001215_000.wav	SM3E	0	20200727	001215	200726	T00	LABO	W	B077	J	F	3076	123	5.65573	2.45537	41.1139	81.7185	37.3999	Fall
SM3E_0+1_0_20200727_001215_000.wav	SM3E	0	20200727	001215	200726	T00	LABO	W	B077	J	F	3749	112	5.65573	1.614	41.1909	81.9448	37.582	Fall
SM3E_0+1_0_20200727_001215_000.wav	SM3E	0	20200727	001215	200726	T00	LABO	W	B077	J	F	20203	64	5.65573	2.20796	41.2384	80.508	38.3832	Fall
SM3E_0+1_0_20200727_001215_000.wav	SM3E	0	20200727	001215	200726	T00	LABO	W	B077	J	F	32441	85	5.65573	2.94613	41.266	80.6488	39.8035	Fall
SM3E_0+1_0_20200727_001215_000.wav	SM3E	0	20200727	001215	200726	T00	LABO	W	B077	J	F	32688	64	5.65573	2.89501	41.2763	83.5649	39.7257	Fall
SM3E_0+1_0_20200727_001215_000.wav	SM3E	0	20200727	001215	200726	T00	LABO	W	B077	J	F	29712	44	5.65573	2.19633	41.3098	78.4101	38.695	Fall
SM3E_0+1_0_20200727_001215_000.wav	SM3E	0	20200727	001215	200726	T00	LABO	W	B077	J	F	18400	76	5.65573	2.08731	41.3564	81.4303	36.3505	Fall
SM3E_0+1_0_20200727_001215_000.wav	SM3E	0	20200727	001215	200726	T00	LABO	W	B077	J	F	23551	69	5.65573	2.81994	41.3895	84.3595	38.5284	Fall
SM3E_0+1_0_20200727_001215_000.wav	SM3E	0	20200727	001215	200726	T00	LABO	W	B077	J	F	30782	53	5.65573	2.09363	41.4905	84.0156	36.4044	Fall
SM3E_0+1_0_20200727_001215_000.wav	SM3E	0	20200727	001215	200726	T00	LABO	W	B077	J	F	29521	74	5.65573	2.97052	41.517	83.7826	39.7481	Fall
SM3E_0+1_0_20200727_001215_000.wav	SM3E	0	20200727	001215	200726	T00	LABO	W	B077	J	F	32530	89	5.65573	3.13077	41.5412	82.015	40.1036	Fall
SM3E_0+1_0_20200727_001215_000.wav	SM3E	0	20200727	001215	200726	T00	LABO	W	B077	J	F	35926	63	5.65573	2.28038	41.5597	78.7926	37.5657	Fall
SM3E_0+1_0_20200727_001215_000.wav	SM3E	0	20200727	001215	200726	T00	LABO	W	B077	J	F	25863	38	5.65573	2.4676	41.5674	78.1058	41.5584	Fall
SM3E_0+1_0_20200727_001215_000.wav	SM3E	0	20200727	001215	200726	T00	LABO	W	B077	J	F	29668	61	5.65573	2.50133	41.5779	76.6203	37.9926	Fall
SM3E_0+1_0_20200727_001215_000.wav	SM3E	0	20200727	001215	200726	T00	LABO	W	B077	J	F	39298	68	5.65573	1.87777	41.5949	83.3996	36.7208	Fall
SM3E_0+1_0_20200727_001215_000.wav	SM3E	0	20200727	001215	200726	T00	LABO	W	B077	J	F	25739	90	5.65573	2.07659	41.7131	81.4873	37.1214	Fall
SM3E_0+1_0_20200727_001215_000.wav	SM3E	0	20200727	001215	200726	T00	LABO	W	B077	J	F	6980	79	5.65573	2.74207	41.7816	75.3416	38.6557	Fall
SM3E_0+1_0_20200727_001215_000.wav	SM3E	0	20200727	001215	200726	T00	LABO	W	B077	J	F	23682	83	5.65573	2.54011	41.8303	77.7738	38.2601	Fall
SM3E_0+1_0_20200727_001215_000.wav	SM3E	0	20200727	001215	200726	T00	LABO	W	B077	J	F	41439	61	5.65573	2.53648	41.8441	79.6268	38.201	Fall
SM3E_0+1_0_20200727_001215_000.wav	SM3E	0	20200727	001215	200726	T00	LABO	W	B077	J	F	39192	63	5.65573	1.87528	41.9687	85.6701	37.3379	Fall
SM3E_0+1_0_20200727_001215_000.wav	SM3E	0	20200727	001215	200726	T00	LABO	W	B077	J	F	35819	190	5.65573	2.47136	42.071	73.106	37.8975	Fall
SM3E_0+1_0_20200727_001215_000.wav	SM3E	0	20200727	001215	200726	T00	LABO	W	B077	J	F	32996	70	5.65573	2.50881	42.0779	76.5551	38.7632	Fall
SM3E_0+1_0_20200727_001215_000.wav	SM3E	0	20200727	001215	200726	T00	LABO	W	B077	J	F	23483	78	5.65573	2.15651	42.1129	74.4934	39.3843	Fall
SM3E_0+1_0_20200727_001215_000.wav	SM3E	0	20200727	001215	200726	T00	LABO	W	B077	J	F	6902	76	5.65573	2.91404	42.277	77.0037	39.0237	Fall
SM3E_0+1_0_20200727_001215_000.wav	SM3E	0	20200727	001215	200726	T00	LABO	W	B077	J	F	41336	77	5.65573	2.53607	42.3198	80.4406	37.6023	Fall
SM3E_0+1_0_20200727_001215_000.wav	SM3E	0	20200727	001215	200726	T00	LABO	W	B077	J	F	19179	67	5.65573	1.71887	42.3309	87.1173	36.765	Fall
SM3E_0+1_0_20200727_001215_000.wav	SM3E	0	20200727	001215	200726	T00	LABO	W	B077	J	F	39087	94	5.65573	1.83554	42.4414	82.9622	38.1906	Fall
SM3E_0+1_0_20200727_001215_000.wav	SM3E	0	20200727	001215	200726	T00	LABO	W	B077	J	F	19280	66	5.65573	1.93826	42.5718	88.9287	36.501	Fall
SM3E_0+1_0_20200727_001215_000.wav	SM3E	0	20200727	001215	200726	T00	LABO	W	B077	J	F	30909	81	5.65573	2.18374	42.793	73.0715	39.1408	Fall
SM3E_0+1_0_20200727_001215_000.wav	SM3E	0	20200727	001215	200726	T00	LABO	W	B077	J	F	23599	48	5.65573	2.33084	42.8693	75.1845	40.1533	Fall
SM3E_0+1_0_20200727_001215_000.wav	SM3E	0	20200727	001215	200726	T00	LABO	W	B077	J	F	25826	87	5.65573	2.56207	42.9334	83.0397	38.7625	Fall
SM3E_0+1_0_20200727_001215_000.wav	SM3E	0	20200727	001215	200726	T00	LABO	W	B077	J	F	23359	74	5.65573	2.10841	43.088	86.9056	38.9023	Fall
SM3E_0+1_0_20200727_001215_000.wav	SM3E	0	20200727	001215	200726	T00	LABO	W	B077	J	F	36402	82	5.65573	1.61919	43.4324	83.7443	36.4825	Fall
SM3E_0+1_0_20200727_001215_000.wav	SM3E	0	20200727	001215	200726	T00	LABO	W	B077	J	F	29248	57	5.65573	1.96097	43.52	72.8698	39.7577	Fall
SM3E_0+1_0_20200727_001215_000.wav	SM3E	0	20200727	001215	200726	T00	LABO	W	B077	J	F	9821	73	5.65573	2.33725	43.6761	84.0631	39.4292	Fall
SM3E_0+1_0_20200727_001215_000.wav	SM3E	0	20200727	001215	200726	T00	LABO	W	B077	J	F	23285	68	5.65573	2.01158	43.8693	84.1674	38.225	Fall
SM3E_0+1_0_20200727_001215_000.wav	SM3E	0	20200727	001215	200726	T00	LABO	W	B077	J	F	3135	59	5.65573	1.79282	44.023	75.9756	39.1769	Fall
SM3E_0+1_0_20200727_001215_000.wav	SM3E	0	20200727	001215	200726	T00	LABO	W	B077	J	F	21853	74	5.65573	2.60676	44.0587	83.2677	39.4436	Fall
SM3E_0+1_0_20200727_001215_000.wav	SM3E	0	20200727	001215	200726	T00	LABO	W	B077	J	F	20243	41	5.65573	1.76495	44.3969	74.5793	40.3278	Fall
SM3E_0+1_0_20200727_001215_000.wav	SM3E	0	20200727	001215	200726	T00	LABO	W	B077	J	F	29447	41	5.65573	2.48189	44.493	79.0004	40.3506	Fall
SM3E_0+1_0_20200727_001215_000.wav	SM3E	0	20200727	001215	200726	T00	LABO	W	B077	J	F	9748	1794	5.65573	2.21839	44.5847	75.1864	41.4413	Fall
SM3E_0+1_0_20200727_001215_000.wav	SM3E	0	20200727	001215	200726	T00	LABO	W	B077	J	F	32808	77	5.65573	2.98048	44.6912	82.4558	40.033	Fall
SM3E_0+1_0_20200727_001215_000.wav	SM3E	0	20200727	001215	200726	T00	LABO	W	B077	J	F	20398	87	5.65573	2.68257	44.9083	84.0554	38.6112	Fall
SM3E_0+1_0_20200727_001215_000.wav	SM3E	0	20200727	001215	200726	T00	LABO	W	B077	J	F	20476	78	5.65573	2.42276	45.1111	83.8007	39.0839	Fall
SM3E_0+1_0_20200727_001215_000.wav	SM3E	0	20200727	001215	200726	T00	LABO	W	B077	J	F	41108	86	5.65573	3.30113	45.5247	81.5699	40.7382	Fall
SM3E_0+1_0_20200727_001215_000.wav	SM3E	0	20200727	001215	200726	T00	LABO	W	B077	J	F	10127	97	5.65573	3.3511	45.5973	79.7699	42.3579	Fall
SM3E_0+1_0_20200727_001215_000.wav	SM3E	0	20200727	001215	200726	T00	LABO	W	B077	J	F	21780	43	5.65573	1.77972	45.6325	77.3043	40.0208	Fall
SM3E_0+1_0_20200727_001215_000.wav	SM3E	0	20200727	001215	200726	T00	LABO	W	B077	J	F	23836	85	5.65573	2.99898	45.8733	83.5655	38.5666	Fall
SM3E_0+1_0_20200727_001215_000.wav	SM3E	0	20200727	001215	200726	T00	LABO	W	B077	J	F	6529	196	5.65573	2.53873	45.9334	82.7198	41.296	Fall
SM3E_0+1_0_20200727_001215_000.wav	SM3E	0	20200727	001215	200726	T00	LABO	W	B077	J	F	26424	110	5.65573	1.85067	47.4114	80.5906	37.107	Fall
SM3E_0+1_0_20200727_001215_000.wav	SM3E	0	20200727	001215	200726	T00	LABO	W	B077	J	F	26314	69	5.65573	1.91886	48.4817	80.2913	37.4823	Fall
SM3E_0+1_0_20200727_001215_000.wav	SM3E	0	20200727	001215	200726	T00	LABO	W	B077	J	F	3184	49	5.65573	1.81518	48.747	81.4717	37.2454	Fall
SM3E_0+1_0_20200727_001215_000.wav	SM3E	0	20200727	001215	200726	T00	LABO	W	B077	J	F	18281	64	5.65573	2.11975	49.5832	81.2865	37.6206	Fall
SM3W_0+1_0_20200727_001334_000.wav	SM3W	0	20200727	001334	200726	T00	LABO	W	B077	J	F	2736	68	9.16928	1.83471	38.8661	76.0731	38.8661	Fall
SM3W_0+1_0_20200727_001334_000.wav	SM3W	0	20200727	001334	200726	T00	LABO	W	B077	J	F	2917	87	9.16928	1.89885	40.695	77.5785	37.7984	Fall
SM3W_0+1_0_20200727_001334_000.wav	SM3W	0	20200727	001334	200726	T00	LABO	W	B077	J	F	2829	93	9.16928	1.7622	41.1712	76.4738	39.256	Fall
SM3W_0+1_0_20200727_001334_000.wav	SM3W	0	20200727	001334	200726	T00	LABO	W	B077	J	F	3351	101	9.16928	3.74424	42.8369	78.9026	40.1922	Fall
SM3W_0+1_0_20200727_001334_000.wav	SM3W	0	20200727	001334	200726	T00	LABO	W	B077	J	F	3067	34	9.16928	3.22692	43.1638	80.2488	40.069	Fall
SM3W_0+1_0_20200727_001334_000.wav	SM3W	0	20200727	001334	200726	T00	LABO	W	B077	J	F	3602	251	9.16928	1.70023	48.1235	63.0569	42.617	Fall
SM3W_0+1_0_20200727_001334_000.wav	SM3W	0	20200727	001334	200726	T00	LABO	W	B077	J	F	1934	88	9.16928	1.60124	49.7875	80.2457	38.9769	Fall
SM3E_0+1_0_20200727_001345_000.wav	SM3E	0	20200727	001345	200726	T00	LABO	W	B077	J	F	7234	49	11.0556	1.9464	40.449	68.9169	36.1837	Fall
SM3E_0+1_0_20200727_001345_000.wav	SM3E	0	20200727	001345	200726	T00	LABO	W	B077	J	F	7492	175	11.0556	2.66137	41.2501	64.8358	38.1678	Fall
SM3E_0+1_0_20200727_001345_000.wav	SM3E	0	20200727	001345	200726	T00	LABO	W	B077	J	F	4032	57	11.0556	1.71615	42.8561	84.5092	38.7487	Fall
SM3E_0+1_0_20200727_001345_000.wav	SM3E	0	20200727	001345	200726	T00	LABO	W	B077	J	F	2910	51	11.0556	1.61838	43.765	60.3075	41.5289	Fall
SM3E_0+1_0_20200727_001345_000.wav	SM3E	0	20200727	001345	200726	T00	LABO	W	B077	J	F	3942	67	11.0556	1.93528	43.8882	87.021	37.363	Fall
SM3E_0+1_0_20200727_001345_000.wav	SM3E	0	20200727	001345	200726	T00	LABO	W	B077	J	F	6999	76	11.0556	1.89956	45.3354	63.9154	39.5818	Fall
SM3E_0+1_0_20200727_001345_000.wav	SM3E	0	20200727	001345	200726	T00	LABO	W	B077	J	F	8167	56	11.0556	1.61671	45.8732	80.7513	36.1349	Fall
SM3E_0+1_0_20200727_001356_000.wav	SM3E	0	20200727	001356	200726	T00	LABO	W	B077	J	F	362	82	13.2476	3.27543	39.2732	77.997	38.5906	Fall
SM3E_0+1_0_20200727_001356_000.wav	SM3E	0	20200727	001356	200726	T00	LABO	W	B077	J	F	3780	98	13.2476	2.06014	40.2059	80.5719	36.3143	Fall
SM3E_0+1_0_20200727_001356_000.wav	SM3E	0	20200727	001356	200726	T00	LABO	W	B077	J	F	2981	45	13.2476	2.45664	40.915	83.2536	40.2127	Fall
SM3E_0+1_0_20200727_001356_000.wav	SM3E	0	20200727	001356	200726	T00	LABO	W	B077	J	F	3113	62	13.2476	2.80488	41.0276	83.5373	39.8552	Fall
SM3E_0+1_0_20200727_001356_000.wav	SM3E	0	20200727	001356	200726	T00	LABO	W	B077	J	F	230	51	13.2476	2.58101	41.4292	79.715	38.7041	Fall
SM3E_0+1_0_20200727_001356_000.wav	SM3E	0	20200727	001356	200726	T00	LABO	W	B077	J	F	3225	68	13.2476	2.22282	42.0385	77.0245	39.7851	Fall
SM3E_0+1_0_20200727_001356_000.wav	SM3E	0	20200727	001356	200726	T00	LABO	W	B077	J	F	2936	89	13.2476	2.51531	42.342	83.0916	38.542	Fall
SM3E_0+1_0_20200727_001356_000.wav	SM3E	0	20200727	001356	200726	T00	LABO	W	B077	J	F	3157	44	13.2476	2.28643	42.7779	76.6098	40.0608	Fall
SM3E_0+1_0_20200727_001356_000.wav	SM3E	0	20200727	001356	200726	T00	LABO	W	B077	J	F	7223	44	13.2476	1.99266	43.0645	81.2254	39.7264	Fall
SM3E_0+1_0_20200727_001356_000.wav	SM3E	0	20200727	001356	200726	T00	LABO	W	B077	J	F	2847	49	13.2476	1.624	43.1396	80.2306	38.7616	Fall
SM3E_0+1_0_20200727_001356_000.wav	SM3E	0	20200727	001356	200726	T00	LABO	W	B077	J	F	7179	74	13.2476	2.11492	44.1584	87.1486	38.3996	Fall
SM3E_0+1_0_20200727_001356_000.wav	SM3E	0	20200727	001356	200726	T00	LABO	W	B077	J	F	3051	70	13.2476	2.08387	44.2466	77.7182	40.9016	Fall
SM3E_0+1_0_20200727_001356_000.wav	SM3E	0	20200727	001356	200726	T00	LABO	W	B077	J	F	88	84	13.2476	2.66169	44.6534	75.6551	41.6125	Fall
SM3E_0+1_0_20200727_001356_000.wav	SM3E	0	20200727	001356	200726	T00	LABO	W	B077	J	F	180	92	13.2476	2.98971	44.824	81.8108	41.2285	Fall
SM3E_0+1_0_20200727_001356_000.wav	SM3E	0	20200727	001356	200726	T00	LABO	W	B077	J	F	282	50	13.2476	2.38721	45.122	71.4766	41.3709	Fall
SM3E_0+1_0_20200727_001356_000.wav	SM3E	0	20200727	001356	200726	T00	LABO	W	B077	J	F	3581	42	13.2476	1.63607	46.529	80.8474	38.0404	Fall
SM3E_0+1_0_20200727_001356_000.wav	SM3E	0	20200727	001356	200726	T00	LABO	W	B077	J	F	3283	58	13.2476	2.53524	47.5135	71.6739	39.6483	Fall
SM3E_0+1_0_20200727_001356_000.wav	SM3E	0	20200727	001356	200726	T00	LABO	W	B077	J	F	4671	95	13.2476	1.78495	47.9122	79.15	36.9948	Fall
SM3E_0+1_0_20200727_001356_000.wav	SM3E	0	20200727	001356	200726	T00	LABO	W	B077	J	F	4775	104	13.2476	2.18498	48.8562	83.2581	37.253	Fall
SM3M__1__1_20200727_001419_000.wav	SM3M	1	20200727	001419	200726	T00	LABO	W	B077	J	F	2123	115	7.82078	3.70522	40.0438	67.0203	39.1025	Fall
SM3M__1__1_20200727_001419_000.wav	SM3M	1	20200727	001419	200726	T00	LABO	W	B077	J	F	2173	49	7.82078	3.1593	41.8613	67.9666	39.5675	Fall
SM3M__1__1_20200727_001419_000.wav	SM3M	1	20200727	001419	200726	T00	LABO	W	B077	J	F	2375	76	7.82078	2.43472	42.0584	52.0739	42.0566	Fall
SM3M__1__1_20200727_001419_000.wav	SM3M	1	20200727	001419	200726	T00	LABO	W	B077	J	F	2299	70	7.82078	2.00296	42.6994	56.5142	41.162	Fall
SM3M__1__1_20200727_001419_000.wav	SM3M	1	20200727	001419	200726	T00	LABO	W	B077	J	F	2227	56	7.82078	1.86367	42.8761	51.7376	40.0122	Fall
SM3M__1__1_20200727_001419_000.wav	SM3M	1	20200727	001419	200726	T00	LABO	W	B077	J	F	2010	168	7.82078	3.26553	43.325	67.485	41.4184	Fall
SM3M__1__1_20200727_001419_000.wav	SM3M	1	20200727	001419	200726	T00	LABO	W	B077	J	F	1758	109	7.82078	3.35295	43.4048	68.524	40.7639	Fall
SM3M__1__1_20200727_001419_000.wav	SM3M	1	20200727	001419	200726	T00	LABO	W	B077	J	F	1842	84	7.82078	3.56996	43.4195	74.7813	39.4996	Fall
SM3M__0__0_20200727_001501_000.wav	SM3M	0	20200727	001501	200726	T00	LABO	W	B077	J	F	469	118	19.0054	3.16309	40.0125	71.9646	37.7172	Fall
SM3M__0__0_20200727_001501_000.wav	SM3M	0	20200727	001501	200726	T00	LABO	W	B077	J	F	970	54	19.0054	1.66196	40.6515	70.7023	36.5001	Fall
SM3M__0__0_20200727_001501_000.wav	SM3M	0	20200727	001501	200726	T00	LABO	W	B077	J	F	758	38	19.0054	1.82818	40.8933	72.5664	37.2687	Fall
SM3M__0__0_20200727_001501_000.wav	SM3M	0	20200727	001501	200726	T00	LABO	W	B077	J	F	265	71	19.0054	2.81786	40.9225	71.7398	40.9156	Fall
SM3M__0__0_20200727_001501_000.wav	SM3M	0	20200727	001501	200726	T00	LABO	W	B077	J	F	869	49	19.0054	2.09174	41.0058	75.1869	38.3163	Fall
SM3M__0__0_20200727_001501_000.wav	SM3M	0	20200727	001501	200726	T00	LABO	W	B077	J	F	916	46	19.0054	1.73467	41.8064	71.5488	39.9498	Fall
SM3M__0__0_20200727_001501_000.wav	SM3M	0	20200727	001501	200726	T00	LABO	W	B077	J	F	719	49	19.0054	2.22523	41.8069	73.015	38.6476	Fall
SM3M__0__0_20200727_001501_000.wav	SM3M	0	20200727	001501	200726	T00	LABO	W	B077	J	F	351	86	19.0054	2.8394	41.9541	71.5344	41.5183	Fall
SM3M__0__0_20200727_001501_000.wav	SM3M	0	20200727	001501	200726	T00	LABO	W	B077	J	F	147	81	19.0054	2.12452	42.1611	66.6027	40.8868	Fall
SM3M__0__0_20200727_001501_000.wav	SM3M	0	20200727	001501	200726	T00	LABO	W	B077	J	F	669	60	19.0054	2.63794	44.0545	72.6045	40.8639	Fall
SM3M__0__0_20200727_001501_000.wav	SM3M	0	20200727	001501	200726	T00	LABO	W	B077	J	F	821	32	19.0054	1.97775	46.7361	72.8814	38.632	Fall
SM3M__0__0_20200727_001501_000.wav	SM3M	0	20200727	001501	200726	T00	LABO	W	B077	J	F	610	87	19.0054	2.67838	47.2719	71.8485	39.8868	Fall
SM3M__0__0_20200727_001501_000.wav	SM3M	0	20200727	001501	200726	T00	LABO	W	B077	J	F	788	30	19.0054	1.67368	49.3793	73.4842	40.874	Fall
SM3E_0+1_0_20200727_001520_000.wav	SM3E	0	20200727	001520	200726	T00	LABO	W	B077	J	F	673	88	16.2295	2.34087	42.1955	84.1303	37.4998	Fall
SM3E_0+1_0_20200727_001520_000.wav	SM3E	0	20200727	001520	200726	T00	LABO	W	B077	J	F	992	26	16.2295	1.63248	42.5797	67.8859	41.1934	Fall
SM3E_0+1_0_20200727_001520_000.wav	SM3E	0	20200727	001520	200726	T00	LABO	W	B077	J	F	1035	44	16.2295	1.94077	43.7405	81.789	38.103	Fall
SM3E_0+1_0_20200727_001520_000.wav	SM3E	0	20200727	001520	200726	T00	LABO	W	B077	J	F	965	47	16.2295	1.77521	43.7982	81.3258	38.9641	Fall
SM3E_0+1_0_20200727_001520_000.wav	SM3E	0	20200727	001520	200726	T00	LABO	W	B077	J	F	918	41	16.2295	1.82509	43.9045	82.7374	39.5477	Fall
SM3E_0+1_0_20200727_001520_000.wav	SM3E	0	20200727	001520	200726	T00	LABO	W	B077	J	F	876	53	16.2295	2.2517	44.1685	83.9653	38.6858	Fall
SM3E_0+1_0_20200727_001520_000.wav	SM3E	0	20200727	001520	200726	T00	LABO	W	B077	J	F	1135	61	16.2295	1.97134	44.6528	83.2732	38.2047	Fall
SM3E_0+1_0_20200727_001520_000.wav	SM3E	0	20200727	001520	200726	T00	LABO	W	B077	J	F	585	100	16.2295	1.9267	44.9804	80.0086	41.6912	Fall
SM3E_0+1_0_20200727_001520_000.wav	SM3E	0	20200727	001520	200726	T00	LABO	W	B077	J	F	1072	37	16.2295	2.38267	45.0708	83.6802	40.1866	Fall
SM3E_0+1_0_20200727_001520_000.wav	SM3E	0	20200727	001520	200726	T00	LABO	W	B077	J	F	823	107	16.2295	2.57236	45.2795	76.7306	40.4723	Fall
SM3E_0+1_0_20200727_001520_000.wav	SM3E	0	20200727	001520	200726	T00	LABO	W	B077	J	F	1170	37	16.2295	1.70574	47.4875	76.5152	39.4164	Fall
SM3M__0__0_20200727_001540_000.wav	SM3M	0	20200727	001540	200726	T00	LABO	W	B077	J	F	1441	57	20.2683	2.31419	40.7165	76.2131	40.7165	Fall
SM3M__0__0_20200727_001540_000.wav	SM3M	0	20200727	001540	200726	T00	LABO	W	B077	J	F	919	79	20.2683	1.99473	40.8188	72.9128	38.8976	Fall
SM3M__0__0_20200727_001540_000.wav	SM3M	0	20200727	001540	200726	T00	LABO	W	B077	J	F	100	51	20.2683	1.66782	41.0273	69.1573	39.5226	Fall
SM3M__0__0_20200727_001540_000.wav	SM3M	0	20200727	001540	200726	T00	LABO	W	B077	J	F	48	44	20.2683	1.65821	41.6844	68.8327	39.1733	Fall
SM3M__0__0_20200727_001540_000.wav	SM3M	0	20200727	001540	200726	T00	LABO	W	B077	J	F	0	0	20.2683	1.6338	41.7839	57.0401	39.5382	Fall
SM3M__0__0_20200727_001540_000.wav	SM3M	0	20200727	001540	200726	T00	LABO	W	B077	J	F	1620	61	20.2683	2.21021	41.8737	77.2044	38.4546	Fall
SM3M__0__0_20200727_001540_000.wav	SM3M	0	20200727	001540	200726	T00	LABO	W	B077	J	F	1267	84	20.2683	2.05982	41.9206	74.3944	38.3876	Fall
SM3M__0__0_20200727_001540_000.wav	SM3M	0	20200727	001540	200726	T00	LABO	W	B077	J	F	1383	67	20.2683	2.29559	41.9516	76.6304	38.5699	Fall
SM3M__0__0_20200727_001540_000.wav	SM3M	0	20200727	001540	200726	T00	LABO	W	B077	J	F	1070	83	20.2683	2.05859	42.4969	73.482	40.4556	Fall
SM3M__0__0_20200727_001540_000.wav	SM3M	0	20200727	001540	200726	T00	LABO	W	B077	J	F	1184	113	20.2683	2.23082	42.8291	74.4779	40.4	Fall
SM3M__0__0_20200727_001540_000.wav	SM3M	0	20200727	001540	200726	T00	LABO	W	B077	J	F	988	69	20.2683	1.97897	43.3456	64.5878	40.6061	Fall
SM3M__0__0_20200727_001540_000.wav	SM3M	0	20200727	001540	200726	T00	LABO	W	B077	J	F	1317	49	20.2683	2.21972	44.2784	75.3408	41.2747	Fall
SM3M__0__0_20200727_001540_000.wav	SM3M	0	20200727	001540	200726	T00	LABO	W	B077	J	F	1557	61	20.2683	2.3516	44.7981	75.0431	41.535	Fall
SM3M__0__0_20200727_001540_000.wav	SM3M	0	20200727	001540	200726	T00	LABO	W	B077	J	F	1497	57	20.2683	1.97854	50.0019	75.8052	40.8152	Fall
SM3W_0+1_0_20200727_001547_000.wav	SM3W	0	20200727	001547	200726	T00	LABO	W	B077	J	F	944	18	23.8478	1.70238	37.8995	74.8983	37.8969	Fall
SM3W_0+1_0_20200727_001547_000.wav	SM3W	0	20200727	001547	200726	T00	LABO	W	B077	J	F	1294	79	23.8478	2.40428	41.2715	73.3754	38.2858	Fall
SM3W_0+1_0_20200727_001547_000.wav	SM3W	0	20200727	001547	200726	T00	LABO	W	B077	J	F	1217	73	23.8478	2.02119	41.72	63.6334	40.5759	Fall
SM3W_0+1_0_20200727_001547_000.wav	SM3W	0	20200727	001547	200726	T00	LABO	W	B077	J	F	1144	68	23.8478	1.80643	49.5106	75.8597	40.2158	Fall
SM3M_0+1_1_20200727_001550_000.wav	SM3M	1	20200727	001550	200726	T00	LABO	W	B077	J	F	5524	51	8.64644	1.78045	38.961	75.0829	37.5803	Fall
SM3M_0+1_1_20200727_001550_000.wav	SM3M	1	20200727	001550	200726	T00	LABO	W	B077	J	F	3602	102	8.64644	2.16344	39.9679	77.854	38.2312	Fall
SM3M_0+1_1_20200727_001550_000.wav	SM3M	1	20200727	001550	200726	T00	LABO	W	B077	J	F	4821	120	8.64644	2.25198	40.7775	76.535	38.7341	Fall
SM3M_0+1_1_20200727_001550_000.wav	SM3M	1	20200727	001550	200726	T00	LABO	W	B077	J	F	5104	61	8.64644	2.06508	41.1365	79.0175	37.6122	Fall
SM3M_0+1_1_20200727_001550_000.wav	SM3M	1	20200727	001550	200726	T00	LABO	W	B077	J	F	5152	48	8.64644	1.74984	41.2612	78.3534	39.1231	Fall
SM3M_0+1_1_20200727_001550_000.wav	SM3M	1	20200727	001550	200726	T00	LABO	W	B077	J	F	5043	42	8.64644	1.8112	42.0983	78.0551	38.3818	Fall
SM3M_0+1_1_20200727_001550_000.wav	SM3M	1	20200727	001550	200726	T00	LABO	W	B077	J	F	4898	78	8.64644	2.48621	42.9836	80.6014	37.7363	Fall
SM3M_0+1_1_20200727_001550_000.wav	SM3M	1	20200727	001550	200726	T00	LABO	W	B077	J	F	5001	56	8.64644	2.1143	43.4856	79.8624	37.6534	Fall
SM3M_0+1_1_20200727_001550_000.wav	SM3M	1	20200727	001550	200726	T00	LABO	W	B077	J	F	4944	46	8.64644	2.06108	49.9272	78.0223	38.6304	Fall
SM3M__0__0_20200727_001819_000.wav	SM3M	0	20200727	001819	200726	T1	LABO	W	B077	J	F	2252	56	14.3083	3.44681	37.347	74.0418	37.2684	Fall
SM3M__0__0_20200727_001819_000.wav	SM3M	0	20200727	001819	200726	T1	LABO	W	B077	J	F	2196	48	14.3083	2.0536	43.8062	83.518	41.4951	Fall
SM3M__0__0_20200727_001819_000.wav	SM3M	0	20200727	001819	200726	T1	LABO	W	B077	J	F	1945	51	14.3083	2.39971	45.8066	81.4302	41.6884	Fall
SM3M__0__0_20200727_001819_000.wav	SM3M	0	20200727	001819	200726	T1	LABO	W	B077	J	F	1894	121	14.3083	2.60344	51.3177	81.2432	42.6959	Fall
SM3M__0__0_20200727_001949_000.wav	SM3M	0	20200727	001949	200726	T1	LABO	W	B077	J	F	165	157	17.1139	3.87919	42.4272	80.5201	42.4244	Fall
SM3M__0__0_20200727_001949_000.wav	SM3M	0	20200727	001949	200726	T1	LABO	W	B077	J	F	702	41	17.1139	4.16766	42.7782	84.3994	42.7721	Fall
SM3M__0__0_20200727_001949_000.wav	SM3M	0	20200727	001949	200726	T1	LABO	W	B077	J	F	572	49	17.1139	2.85014	42.9074	85.3318	42.3268	Fall
SM3M__0__0_20200727_001949_000.wav	SM3M	0	20200727	001949	200726	T1	LABO	W	B077	J	F	2	0	17.1139	6.0439	43.3183	47.7289	41.8852	Fall
SM3M__0__0_20200727_001949_000.wav	SM3M	0	20200727	001949	200726	T1	LABO	W	B077	J	F	264	104	17.1139	4.25803	43.3748	82.0732	43.3326	Fall
SM3M__0__0_20200727_001949_000.wav	SM3M	0	20200727	001949	200726	T1	LABO	W	B077	J	F	470	79	17.1139	3.24474	43.4422	84.5805	42.4062	Fall
SM3M__0__0_20200727_001949_000.wav	SM3M	0	20200727	001949	200726	T1	LABO	W	B077	J	F	616	44	17.1139	2.63465	45.6913	85.8481	42.926	Fall
SM3M__0__0_20200727_001949_000.wav	SM3M	0	20200727	001949	200726	T1	LABO	W	B077	J	F	323	60	17.1139	3.4581	45.8759	82.4359	42.9525	Fall
SM3M__0__0_20200727_001949_000.wav	SM3M	0	20200727	001949	200726	T1	LABO	W	B077	J	F	523	52	17.1139	3.01574	45.943	85.0526	42.7545	Fall
SM3E_0+1_0_20200727_002427_000.wav	SM3E	0	20200727	002427	200726	T3	LABO	W	B077	J	F	2018	68	9.10279	1.63426	41.2608	80.7963	35.7489	Fall
SM3E_0+1_0_20200727_002427_000.wav	SM3E	0	20200727	002427	200726	T3	LABO	W	B077	J	F	8761	72	9.10279	2.35886	41.7951	75.0331	39.7407	Fall
SM3E_0+1_0_20200727_002427_000.wav	SM3E	0	20200727	002427	200726	T3	LABO	W	B077	J	F	2375	54	9.10279	1.74797	41.8712	83.9106	39.7168	Fall
SM3E_0+1_0_20200727_002427_000.wav	SM3E	0	20200727	002427	200726	T3	LABO	W	B077	J	F	2321	38	9.10279	1.76735	42.1565	84.9281	40.2982	Fall
SM3E_0+1_0_20200727_002427_000.wav	SM3E	0	20200727	002427	200726	T3	LABO	W	B077	J	F	8690	45	9.10279	2.42942	42.3152	76.5339	41.61	Fall
SM3E_0+1_0_20200727_002427_000.wav	SM3E	0	20200727	002427	200726	T3	LABO	W	B077	J	F	8899	138	9.10279	2.58386	42.3757	76.97	40.7663	Fall
SM3E_0+1_0_20200727_002427_000.wav	SM3E	0	20200727	002427	200726	T3	LABO	W	B077	J	F	1950	94	9.10279	1.82549	42.717	81.8814	40.3093	Fall
SM3E_0+1_0_20200727_002427_000.wav	SM3E	0	20200727	002427	200726	T3	LABO	W	B077	J	F	4727	117	9.10279	2.69464	42.7471	81.9624	41.3545	Fall
SM3E_0+1_0_20200727_002427_000.wav	SM3E	0	20200727	002427	200726	T3	LABO	W	B077	J	F	2283	48	9.10279	1.93221	42.8834	85.4359	37.0336	Fall
SM3E_0+1_0_20200727_002427_000.wav	SM3E	0	20200727	002427	200726	T3	LABO	W	B077	J	F	2046	29	9.10279	1.78591	42.8905	83.5591	40.1046	Fall
SM3E_0+1_0_20200727_002427_000.wav	SM3E	0	20200727	002427	200726	T3	LABO	W	B077	J	F	4936	104	9.10279	3.09506	43.0514	80.7804	41.8458	Fall
SM3E_0+1_0_20200727_002427_000.wav	SM3E	0	20200727	002427	200726	T3	LABO	W	B077	J	F	2236	52	9.10279	2.06803	43.888	85.9869	40.1478	Fall
SM3E_0+1_0_20200727_002427_000.wav	SM3E	0	20200727	002427	200726	T3	LABO	W	B077	J	F	2183	54	9.10279	2.00707	44.7168	85.7048	40.1127	Fall
SM3E_0+1_0_20200727_002427_000.wav	SM3E	0	20200727	002427	200726	T3	LABO	W	B077	J	F	4832	106	9.10279	2.80179	45.1735	82.3813	41.9245	Fall
SM3E_0+1_0_20200727_002427_000.wav	SM3E	0	20200727	002427	200726	T3	LABO	W	B077	J	F	10846	162	9.10279	2.31921	45.6206	77.168	40.5762	Fall
SM3E_0+1_0_20200727_002427_000.wav	SM3E	0	20200727	002427	200726	T3	LABO	W	B077	J	F	2429	54	9.10279	1.66251	45.6503	80.4974	40.0915	Fall
SM3E_0+1_0_20200727_002427_000.wav	SM3E	0	20200727	002427	200726	T3	LABO	W	B077	J	F	5169	232	9.10279	1.82751	45.7638	78.9782	42.235	Fall
SM3E_0+1_0_20200727_002427_000.wav	SM3E	0	20200727	002427	200726	T3	LABO	W	B077	J	F	950	61	9.10279	1.84567	46.0218	85.1558	33.6503	Fall
SM3E_0+1_0_20200727_002427_000.wav	SM3E	0	20200727	002427	200726	T3	LABO	W	B077	J	F	2129	35	9.10279	1.76891	46.2303	83.6953	40.9509	Fall
SM3E_0+1_0_20200727_002427_000.wav	SM3E	0	20200727	002427	200726	T3	LABO	W	B077	J	F	7361	54	9.10279	1.9264	46.5263	81.851	37.2842	Fall
SM3E_0+1_0_20200727_002427_000.wav	SM3E	0	20200727	002427	200726	T3	LABO	W	B077	J	F	5270	56	9.10279	1.83227	47.4196	75.2582	40.448	Fall
SM3E_0+1_0_20200727_002427_000.wav	SM3E	0	20200727	002427	200726	T3	LABO	W	B077	J	F	8645	1120	9.10279	2.45107	48.2759	68.2016	41.7642	Fall
SM3M__1__1_20200727_002442_000.wav	SM3M	1	20200727	002442	200726	T3	LABO	W	B077	J	F	2588	35	10.3093	3.05857	36.8616	76.2947	36.843	Fall
SM3M__1__1_20200727_002442_000.wav	SM3M	1	20200727	002442	200726	T3	LABO	W	B077	J	F	2553	37	10.3093	2.4862	37.9296	73.0553	34.3055	Fall
SM3M__1__1_20200727_002442_000.wav	SM3M	1	20200727	002442	200726	T3	LABO	W	B077	J	F	4935	138	10.3093	4.30462	40.1714	80.8252	35.5192	Fall
SM3M__1__1_20200727_002442_000.wav	SM3M	1	20200727	002442	200726	T3	LABO	W	B077	J	F	2225	96	10.3093	2.77887	41.6509	73.2348	41.0474	Fall
SM3M__1__1_20200727_002442_000.wav	SM3M	1	20200727	002442	200726	T3	LABO	W	B077	J	F	2925	63	10.3093	2.41396	41.9491	67.9003	41.258	Fall
SM3M__1__1_20200727_002442_000.wav	SM3M	1	20200727	002442	200726	T3	LABO	W	B077	J	F	2653	64	10.3093	2.28121	42.804	58.4987	42.122	Fall
SM3M__1__1_20200727_002442_000.wav	SM3M	1	20200727	002442	200726	T3	LABO	W	B077	J	F	2791	60	10.3093	3.32889	42.8377	76.4014	41.9499	Fall
SM3M__1__1_20200727_002442_000.wav	SM3M	1	20200727	002442	200726	T3	LABO	W	B077	J	F	4237	57	10.3093	2.10352	42.9539	80.1307	41.324	Fall
SM3M__1__1_20200727_002442_000.wav	SM3M	1	20200727	002442	200726	T3	LABO	W	B077	J	F	1802	94	10.3093	2.5378	43.0285	72.456	41.5482	Fall
SM3M__1__1_20200727_002442_000.wav	SM3M	1	20200727	002442	200726	T3	LABO	W	B077	J	F	1942	98	10.3093	2.46014	43.0388	64.2218	41.6627	Fall
SM3M__1__1_20200727_002442_000.wav	SM3M	1	20200727	002442	200726	T3	LABO	W	B077	J	F	4549	113	10.3093	2.82641	43.1208	80.4622	40.9462	Fall
SM3M__1__1_20200727_002442_000.wav	SM3M	1	20200727	002442	200726	T3	LABO	W	B077	J	F	4327	90	10.3093	2.19633	43.1346	78.9591	41.2196	Fall
SM3M__1__1_20200727_002442_000.wav	SM3M	1	20200727	002442	200726	T3	LABO	W	B077	J	F	5063	128	10.3093	3.02503	43.1798	69.1703	41.6207	Fall
SM3M__1__1_20200727_002442_000.wav	SM3M	1	20200727	002442	200726	T3	LABO	W	B077	J	F	1218	72	10.3093	2.42406	43.2401	73.628	41.7916	Fall
SM3M__1__1_20200727_002442_000.wav	SM3M	1	20200727	002442	200726	T3	LABO	W	B077	J	F	1997	55	10.3093	2.86157	43.3373	73.4595	42.8392	Fall
SM3M__1__1_20200727_002442_000.wav	SM3M	1	20200727	002442	200726	T3	LABO	W	B077	J	F	1534	53	10.3093	2.63609	43.3425	75.11	40.7602	Fall
SM3M__1__1_20200727_002442_000.wav	SM3M	1	20200727	002442	200726	T3	LABO	W	B077	J	F	4100	72	10.3093	2.07225	43.349	79.915	41.5739	Fall
SM3M__1__1_20200727_002442_000.wav	SM3M	1	20200727	002442	200726	T3	LABO	W	B077	J	F	1603	68	10.3093	2.36509	43.4138	74.6312	42.7018	Fall
SM3M__1__1_20200727_002442_000.wav	SM3M	1	20200727	002442	200726	T3	LABO	W	B077	J	F	1368	50	10.3093	2.05233	43.4369	73.6316	42.1266	Fall
SM3M__1__1_20200727_002442_000.wav	SM3M	1	20200727	002442	200726	T3	LABO	W	B077	J	F	4399	72	10.3093	2.71572	43.4687	84.2669	40.9317	Fall
SM3M__1__1_20200727_002442_000.wav	SM3M	1	20200727	002442	200726	T3	LABO	W	B077	J	F	1482	113	10.3093	2.82741	43.631	66.8502	41.8661	Fall
SM3M__1__1_20200727_002442_000.wav	SM3M	1	20200727	002442	200726	T3	LABO	W	B077	J	F	2412	53	10.3093	2.93785	43.719	75.8857	42.1998	Fall
SM3M__1__1_20200727_002442_000.wav	SM3M	1	20200727	002442	200726	T3	LABO	W	B077	J	F	2359	134	10.3093	3.3019	43.7606	73.5563	41.796	Fall
SM3M__1__1_20200727_002442_000.wav	SM3M	1	20200727	002442	200726	T3	LABO	W	B077	J	F	1020	108	10.3093	1.82997	43.8202	67.4467	40.9017	Fall
SM3M__1__1_20200727_002442_000.wav	SM3M	1	20200727	002442	200726	T3	LABO	W	B077	J	F	4180	80	10.3093	2.09517	43.8223	84.1484	40.8201	Fall
SM3M__1__1_20200727_002442_000.wav	SM3M	1	20200727	002442	200726	T3	LABO	W	B077	J	F	2057	60	10.3093	2.08588	43.9294	69.7244	39.8361	Fall
SM3M__1__1_20200727_002442_000.wav	SM3M	1	20200727	002442	200726	T3	LABO	W	B077	J	F	1650	48	10.3093	2.66887	43.9333	75.1114	43.0629	Fall
SM3M__1__1_20200727_002442_000.wav	SM3M	1	20200727	002442	200726	T3	LABO	W	B077	J	F	853	300	10.3093	1.90397	43.9342	60.6564	41.9838	Fall
SM3M__1__1_20200727_002442_000.wav	SM3M	1	20200727	002442	200726	T3	LABO	W	B077	J	F	4799	118	10.3093	3.09734	43.9466	74.9766	42.5436	Fall
SM3M__1__1_20200727_002442_000.wav	SM3M	1	20200727	002442	200726	T3	LABO	W	B077	J	F	2130	73	10.3093	2.53997	43.9748	61.4644	42.844	Fall
SM3M__1__1_20200727_002442_000.wav	SM3M	1	20200727	002442	200726	T3	LABO	W	B077	J	F	2516	50	10.3093	2.82456	44.2843	75.3498	41.5445	Fall
SM3M__1__1_20200727_002442_000.wav	SM3M	1	20200727	002442	200726	T3	LABO	W	B077	J	F	2864	73	10.3093	2.03733	44.2997	58.6494	42.9363	Fall
SM3M__1__1_20200727_002442_000.wav	SM3M	1	20200727	002442	200726	T3	LABO	W	B077	J	F	1319	101	10.3093	2.32606	44.4985	73.5793	41.784	Fall
SM3M__1__1_20200727_002442_000.wav	SM3M	1	20200727	002442	200726	T3	LABO	W	B077	J	F	4680	130	10.3093	3.01669	44.7207	76.9092	42.507	Fall
SM3M__1__1_20200727_002442_000.wav	SM3M	1	20200727	002442	200726	T3	LABO	W	B077	J	F	5769	219	10.3093	1.79794	45.665	53.4802	42.9535	Fall
SM3M__1__1_20200727_002442_000.wav	SM3M	1	20200727	002442	200726	T3	LABO	W	B077	J	F	4437	38	10.3093	1.9134	46.003	82.659	40.3215	Fall
SM3M__1__1_20200727_002442_000.wav	SM3M	1	20200727	002442	200726	T3	LABO	W	B077	J	F	3007	79	10.3093	2.14044	48.5221	69.2344	40.4953	Fall
SM3M__1__1_20200727_002442_000.wav	SM3M	1	20200727	002442	200726	T3	LABO	W	B077	J	F	1708	57	10.3093	1.85028	48.5303	67.6848	42.2516	Fall
SM3M__1__1_20200727_002442_000.wav	SM3M	1	20200727	002442	200726	T3	LABO	W	B077	J	F	1146	74	10.3093	1.93761	49.0147	67.1438	43.7777	Fall
SM3M__1__1_20200727_002442_000.wav	SM3M	1	20200727	002442	200726	T3	LABO	W	B077	J	F	2732	80	10.3093	2.74164	49.7162	73.9919	41.6935	Fall
SM3M__1__1_20200727_002442_000.wav	SM3M	1	20200727	002442	200726	T3	LABO	W	B077	J	F	1844	42	10.3093	1.94857	49.884	73.2966	40.3597	Fall
SM3M__1__1_20200727_002442_000.wav	SM3M	1	20200727	002442	200726	T3	LABO	W	B077	J	F	1073	52	10.3093	1.97269	50.2932	73.8529	41.9065	Fall
SM3M__1__1_20200727_002442_000.wav	SM3M	1	20200727	002442	200726	T3	LABO	W	B077	J	F	3728	95	10.3093	1.91958	50.5326	80.8009	42.4272	Fall
SM3M__1__1_20200727_002442_000.wav	SM3M	1	20200727	002442	200726	T3	LABO	W	B077	J	F	3769	41	10.3093	1.79339	50.6109	79.8653	41.5316	Fall
SM3M__1__1_20200727_002442_000.wav	SM3M	1	20200727	002442	200726	T3	LABO	W	B077	J	F	3983	64	10.3093	2.06598	51.1301	82.9115	40.5328	Fall
SM3M__1__1_20200727_002442_000.wav	SM3M	1	20200727	002442	200726	T3	LABO	W	B077	J	F	3633	54	10.3093	1.74314	51.3316	80.9794	41.9922	Fall
SM3M__1__1_20200727_002442_000.wav	SM3M	1	20200727	002442	200726	T3	LABO	W	B077	J	F	4030	45	10.3093	1.76103	51.5221	82.2709	42.0356	Fall
SM3M__1__1_20200727_002442_000.wav	SM3M	1	20200727	002442	200726	T3	LABO	W	B077	J	F	3828	58	10.3093	1.96091	51.8228	82.5278	41.454	Fall
SM3E_0+1_1_20200727_002447_000.wav	SM3E	1	20200727	002447	200726	T3	LABO	W	B077	J	F	953	229	6.9036	2.72236	42.4342	60.2781	42.0422	Fall
SM3E_0+1_1_20200727_002447_000.wav	SM3E	1	20200727	002447	200726	T3	LABO	W	B077	J	F	1628	105	6.9036	2.68223	43.0199	59.9346	42.3502	Fall
SM3E_0+1_1_20200727_002447_000.wav	SM3E	1	20200727	002447	200726	T3	LABO	W	B077	J	F	1004	51	6.9036	2.04478	43.0491	61.144	42.3731	Fall
SM3E_0+1_1_20200727_002447_000.wav	SM3E	1	20200727	002447	200726	T3	LABO	W	B077	J	F	250	0	6.9036	2.30936	43.11	57.0307	41.8625	Fall
SM3E_0+1_1_20200727_002447_000.wav	SM3E	1	20200727	002447	200726	T3	LABO	W	B077	J	F	1225	101	6.9036	2.7467	43.3332	60.5712	42.2118	Fall
SM3E_0+1_1_20200727_002447_000.wav	SM3E	1	20200727	002447	200726	T3	LABO	W	B077	J	F	5226	103	6.9036	2.66366	43.5834	65.7136	41.9338	Fall
SM3E_0+1_1_20200727_002447_000.wav	SM3E	1	20200727	002447	200726	T3	LABO	W	B077	J	F	1764	77	6.9036	2.25664	43.6329	55.9988	42.2552	Fall
SM3E_0+1_1_20200727_002447_000.wav	SM3E	1	20200727	002447	200726	T3	LABO	W	B077	J	F	1407	59	6.9036	2.30085	44.2774	60.7028	43.5644	Fall
SM3E_0+1_1_20200727_002447_000.wav	SM3E	1	20200727	002447	200726	T3	LABO	W	B077	J	F	5124	124	6.9036	2.42619	44.5559	66.3623	41.9686	Fall
SM3E_0+1_1_20200727_002447_000.wav	SM3E	1	20200727	002447	200726	T3	LABO	W	B077	J	F	2120	220	6.9036	1.70795	44.9758	56.0601	42.7698	Fall
SM3E_0+1_1_20200727_002447_000.wav	SM3E	1	20200727	002447	200726	T3	LABO	W	B077	J	F	5357	130	6.9036	2.54607	45.1388	64.9798	41.6136	Fall
SM3E_0+1_1_20200727_002447_000.wav	SM3E	1	20200727	002447	200726	T3	LABO	W	B077	J	F	291	41	6.9036	2.20899	45.3767	65.3407	42.0566	Fall
SM3E_0+1_1_20200727_002447_000.wav	SM3E	1	20200727	002447	200726	T3	LABO	W	B077	J	F	5616	93	6.9036	2.76284	45.4478	66.5823	41.5698	Fall
SM3E_0+1_1_20200727_002447_000.wav	SM3E	1	20200727	002447	200726	T3	LABO	W	B077	J	F	473	110	6.9036	2.43444	45.5733	59.4327	43.3869	Fall
SM3E_0+1_1_20200727_002447_000.wav	SM3E	1	20200727	002447	200726	T3	LABO	W	B077	J	F	636	59	6.9036	2.20733	45.6142	59.4517	42.6877	Fall
SM3E_0+1_1_20200727_002447_000.wav	SM3E	1	20200727	002447	200726	T3	LABO	W	B077	J	F	5523	94	6.9036	2.44558	45.7034	64.769	43.2426	Fall
SM3E_0+1_1_20200727_002447_000.wav	SM3E	1	20200727	002447	200726	T3	LABO	W	B077	J	F	2690	189	6.9036	2.56662	45.8451	67.2928	43.4585	Fall
SM3E_0+1_1_20200727_002447_000.wav	SM3E	1	20200727	002447	200726	T3	LABO	W	B077	J	F	5686	70	6.9036	1.8957	46.335	54.6284	42.1641	Fall
SM3E_0+1_1_20200727_002447_000.wav	SM3E	1	20200727	002447	200726	T3	LABO	W	B077	J	F	577	104	6.9036	2.0413	46.5071	54.8755	43.3282	Fall
SM3E_0+1_1_20200727_002447_000.wav	SM3E	1	20200727	002447	200726	T3	LABO	W	B077	J	F	1522	68	6.9036	2.65283	47.148	61.1257	42.4386	Fall
SM3E_0+1_1_20200727_002447_000.wav	SM3E	1	20200727	002447	200726	T3	LABO	W	B077	J	F	2449	120	6.9036	1.91443	47.3275	59.8163	43.0232	Fall
SM3E_0+1_1_20200727_002447_000.wav	SM3E	1	20200727	002447	200726	T3	LABO	W	B077	J	F	2275	112	6.9036	1.95159	47.9962	61.3016	42.555	Fall
SM3E_0+1_1_20200727_002447_000.wav	SM3E	1	20200727	002447	200726	T3	LABO	W	B077	J	F	1125	121	6.9036	2.27128	48.0312	59.5918	43.2228	Fall
SM3M__1__1_20200727_002454_000.wav	SM3M	1	20200727	002454	200726	T3	LABO	W	B077	J	F	2260	54	7.22942	2.87251	39.222	88.0148	37.4666	Fall
SM3M__1__1_20200727_002454_000.wav	SM3M	1	20200727	002454	200726	T3	LABO	W	B077	J	F	2509	48	7.22942	1.77567	40.3933	75.239	37.2146	Fall
SM3M__1__1_20200727_002454_000.wav	SM3M	1	20200727	002454	200726	T3	LABO	W	B077	J	F	2412	54	7.22942	1.97217	41.6976	78.3178	40.3311	Fall
SM3M__1__1_20200727_002454_000.wav	SM3M	1	20200727	002454	200726	T3	LABO	W	B077	J	F	1396	108	7.22942	2.50906	43.0889	65.2511	42.1927	Fall
SM3M__1__1_20200727_002454_000.wav	SM3M	1	20200727	002454	200726	T3	LABO	W	B077	J	F	1762	114	7.22942	2.97573	43.2359	68.2523	41.7135	Fall
SM3M__1__1_20200727_002454_000.wav	SM3M	1	20200727	002454	200726	T3	LABO	W	B077	J	F	2206	88	7.22942	3.16012	43.4309	79.925	39.0709	Fall
SM3M__1__1_20200727_002454_000.wav	SM3M	1	20200727	002454	200726	T3	LABO	W	B077	J	F	1285	0	7.22942	1.74006	43.4623	51.6223	42.348	Fall
SM3M__1__1_20200727_002454_000.wav	SM3M	1	20200727	002454	200726	T3	LABO	W	B077	J	F	1547	73	7.22942	2.43656	43.5611	61.3814	42.5588	Fall
SM3M__1__1_20200727_002454_000.wav	SM3M	1	20200727	002454	200726	T3	LABO	W	B077	J	F	1992	126	7.22942	3.31269	43.6388	73.6174	41.6467	Fall
SM3M__1__1_20200727_002454_000.wav	SM3M	1	20200727	002454	200726	T3	LABO	W	B077	J	F	2461	49	7.22942	2.0037	43.6817	78.4347	38.9303	Fall
SM3M__1__1_20200727_002454_000.wav	SM3M	1	20200727	002454	200726	T3	LABO	W	B077	J	F	1648	102	7.22942	2.95196	43.8136	74.5313	41.6422	Fall
SM3M__1__1_20200727_002454_000.wav	SM3M	1	20200727	002454	200726	T3	LABO	W	B077	J	F	2358	51	7.22942	2.22999	43.8541	80.2043	38.344	Fall
SM3M__1__1_20200727_002454_000.wav	SM3M	1	20200727	002454	200726	T3	LABO	W	B077	J	F	2676	86	7.22942	1.9247	43.9036	77.6162	39.7068	Fall
SM3M__1__1_20200727_002454_000.wav	SM3M	1	20200727	002454	200726	T3	LABO	W	B077	J	F	2118	64	7.22942	2.74785	43.9737	79.0804	41.0874	Fall
SM3M__1__1_20200727_002454_000.wav	SM3M	1	20200727	002454	200726	T3	LABO	W	B077	J	F	1474	78	7.22942	2.68741	44.1974	61.995	43.5537	Fall
SM3M__1__1_20200727_002454_000.wav	SM3M	1	20200727	002454	200726	T3	LABO	W	B077	J	F	2054	63	7.22942	3.16474	44.4146	79.9164	41.092	Fall
SM3M__1__1_20200727_002454_000.wav	SM3M	1	20200727	002454	200726	T3	LABO	W	B077	J	F	1865	103	7.22942	3.18971	44.5808	76.4653	41.9064	Fall
SM3M__1__1_20200727_002454_000.wav	SM3M	1	20200727	002454	200726	T3	LABO	W	B077	J	F	2547	39	7.22942	1.70264	47.2761	75.4029	38.6564	Fall
SM3M__1__1_20200727_002454_000.wav	SM3M	1	20200727	002454	200726	T3	LABO	W	B077	J	F	2307	46	7.22942	2.43017	47.373	80.4998	37.6408	Fall
SM3E_0+1_0_20200727_002458_000.wav	SM3E	0	20200727	002458	200726	T3	LABO	W	B077	J	F	4118	99	5.07361	2.55761	41.2881	85.3102	40.2119	Fall
SM3E_0+1_0_20200727_002458_000.wav	SM3E	0	20200727	002458	200726	T3	LABO	W	B077	J	F	4329	110	5.07361	3.14415	41.8647	77.7048	41.2205	Fall
SM3E_0+1_0_20200727_002458_000.wav	SM3E	0	20200727	002458	200726	T3	LABO	W	B077	J	F	4439	110	5.07361	3.33815	41.8682	75.9373	41.1849	Fall
SM3E_0+1_0_20200727_002458_000.wav	SM3E	0	20200727	002458	200726	T3	LABO	W	B077	J	F	4219	101	5.07361	2.81259	41.8789	77.7572	40.7083	Fall
SM3E_0+1_0_20200727_002458_000.wav	SM3E	0	20200727	002458	200726	T3	LABO	W	B077	J	F	4639	101	5.07361	4.15711	42.6425	80.7328	39.6404	Fall
SM3E_0+1_0_20200727_002458_000.wav	SM3E	0	20200727	002458	200726	T3	LABO	W	B077	J	F	4723	72	5.07361	3.80213	42.6926	81.1513	39.6487	Fall
SM3E_0+1_0_20200727_002458_000.wav	SM3E	0	20200727	002458	200726	T3	LABO	W	B077	J	F	3948	46	5.07361	1.61624	42.8533	79.2991	41.1107	Fall
SM3E_0+1_0_20200727_002458_000.wav	SM3E	0	20200727	002458	200726	T3	LABO	W	B077	J	F	4020	72	5.07361	2.13251	42.9246	85.7778	40.6773	Fall
SM3E_0+1_0_20200727_002458_000.wav	SM3E	0	20200727	002458	200726	T3	LABO	W	B077	J	F	2809	63	5.07361	2.78951	43.8751	84.0917	42.1871	Fall
SM3E_0+1_0_20200727_002458_000.wav	SM3E	0	20200727	002458	200726	T3	LABO	W	B077	J	F	2336	0	5.07361	2.0922	44.0057	73.6093	36.6478	Fall
SM3E_0+1_0_20200727_002458_000.wav	SM3E	0	20200727	002458	200726	T3	LABO	W	B077	J	F	2637	46	5.07361	1.89058	44.0638	77.0136	41.414	Fall
SM3E_0+1_0_20200727_002458_000.wav	SM3E	0	20200727	002458	200726	T3	LABO	W	B077	J	F	2898	87	5.07361	2.78716	44.1573	77.5362	42.364	Fall
SM3E_0+1_0_20200727_002458_000.wav	SM3E	0	20200727	002458	200726	T3	LABO	W	B077	J	F	3176	119	5.07361	1.83298	44.5256	74.7528	40.4154	Fall
SM3E_0+1_0_20200727_002458_000.wav	SM3E	0	20200727	002458	200726	T3	LABO	W	B077	J	F	2590	119	5.07361	1.9385	45.1637	79.0486	41.8022	Fall
SM3E_0+1_0_20200727_002458_000.wav	SM3E	0	20200727	002458	200726	T3	LABO	W	B077	J	F	4539	88	5.07361	3.61519	45.2811	82.8457	42.1232	Fall
SM3E_0+1_0_20200727_002458_000.wav	SM3E	0	20200727	002458	200726	T3	LABO	W	B077	J	F	2746	110	5.07361	2.38699	45.344	78.9705	41.848	Fall
SM3E_0+1_0_20200727_002458_000.wav	SM3E	0	20200727	002458	200726	T3	LABO	W	B077	J	F	4650	11	5.07361	2.70043	45.6318	53.6101	41.4255	Fall
SM3E_0+1_0_20200727_002458_000.wav	SM3E	0	20200727	002458	200726	T3	LABO	W	B077	J	F	2474	134	5.07361	1.76421	50.4676	77.6915	41.2571	Fall
SM3M_0+1_1_20200727_002504_000.wav	SM3M	1	20200727	002504	200726	T3	LABO	W	B077	J	F	13591	64	5.26154	3.96325	37.1493	76.0688	37.1436	Fall
SM3M_0+1_1_20200727_002504_000.wav	SM3M	1	20200727	002504	200726	T3	LABO	W	B077	J	F	2729	86	5.26154	3.25887	39.2398	77.7776	37.8188	Fall
SM3M_0+1_1_20200727_002504_000.wav	SM3M	1	20200727	002504	200726	T3	LABO	W	B077	J	F	13196	119	5.26154	3.21255	39.2589	81.1118	36.5873	Fall
SM3M_0+1_1_20200727_002504_000.wav	SM3M	1	20200727	002504	200726	T3	LABO	W	B077	J	F	2988	68	5.26154	3.32308	39.3143	74.8736	34.9764	Fall
SM3M_0+1_1_20200727_002504_000.wav	SM3M	1	20200727	002504	200726	T3	LABO	W	B077	J	F	22390	83	5.26154	3.46249	39.4463	75.4748	39.443	Fall
SM3M_0+1_1_20200727_002504_000.wav	SM3M	1	20200727	002504	200726	T3	LABO	W	B077	J	F	2428	24	5.26154	3.18455	39.5836	76.1701	39.5709	Fall
SM3M_0+1_1_20200727_002504_000.wav	SM3M	1	20200727	002504	200726	T3	LABO	W	B077	J	F	2578	74	5.26154	2.97704	39.633	80.2345	39.6162	Fall
SM3M_0+1_1_20200727_002504_000.wav	SM3M	1	20200727	002504	200726	T3	LABO	W	B077	J	F	22969	73	5.26154	3.43537	39.6462	75.5871	38.1713	Fall
SM3M_0+1_1_20200727_002504_000.wav	SM3M	1	20200727	002504	200726	T3	LABO	W	B077	J	F	28270	78	5.26154	3.16874	39.8963	75.9511	37.9188	Fall
SM3M_0+1_1_20200727_002504_000.wav	SM3M	1	20200727	002504	200726	T3	LABO	W	B077	J	F	23153	106	5.26154	2.79953	41.98	74.9968	41.0997	Fall
SM3M_0+1_1_20200727_002504_000.wav	SM3M	1	20200727	002504	200726	T3	LABO	W	B077	J	F	13400	114	5.26154	3.22618	42.1044	67.2414	39.2988	Fall
SM3M_0+1_1_20200727_002504_000.wav	SM3M	1	20200727	002504	200726	T3	LABO	W	B077	J	F	22009	101	5.26154	2.26884	42.2692	64.7282	41.4603	Fall
SM3M_0+1_1_20200727_002504_000.wav	SM3M	1	20200727	002504	200726	T3	LABO	W	B077	J	F	23302	87	5.26154	3.14153	42.3527	76.1994	41.8872	Fall
SM3M_0+1_1_20200727_002504_000.wav	SM3M	1	20200727	002504	200726	T3	LABO	W	B077	J	F	21893	67	5.26154	2.27725	42.4435	69.1825	40.9544	Fall
SM3M_0+1_1_20200727_002504_000.wav	SM3M	1	20200727	002504	200726	T3	LABO	W	B077	J	F	28450	57	5.26154	2.44614	42.5612	75.7252	41.2253	Fall
SM3M_0+1_1_20200727_002504_000.wav	SM3M	1	20200727	002504	200726	T3	LABO	W	B077	J	F	22061	52	5.26154	2.37153	42.7538	76.8634	40.7331	Fall
SM3M_0+1_1_20200727_002504_000.wav	SM3M	1	20200727	002504	200726	T3	LABO	W	B077	J	F	23441	139	5.26154	2.65452	43.0928	66.3043	42.2626	Fall
SM3M_0+1_1_20200727_002504_000.wav	SM3M	1	20200727	002504	200726	T3	LABO	W	B077	J	F	14275	115	5.26154	1.86299	43.1443	54.8282	42.5021	Fall
SM3M_0+1_1_20200727_002504_000.wav	SM3M	1	20200727	002504	200726	T3	LABO	W	B077	J	F	2245	68	5.26154	2.33855	43.2923	74.6327	41.362	Fall
SM3M_0+1_1_20200727_002504_000.wav	SM3M	1	20200727	002504	200726	T3	LABO	W	B077	J	F	22580	58	5.26154	3.56179	43.39	79.1204	38.5114	Fall
SM3M_0+1_1_20200727_002504_000.wav	SM3M	1	20200727	002504	200726	T3	LABO	W	B077	J	F	28194	85	5.26154	3.71011	43.4025	71.0766	40.2638	Fall
SM3M_0+1_1_20200727_002504_000.wav	SM3M	1	20200727	002504	200726	T3	LABO	W	B077	J	F	27236	57	5.26154	2.83134	43.4292	82.7561	40.9016	Fall
SM3M_0+1_1_20200727_002504_000.wav	SM3M	1	20200727	002504	200726	T3	LABO	W	B077	J	F	13285	88	5.26154	3.52231	43.4315	75.831	40.8435	Fall
SM3M_0+1_1_20200727_002504_000.wav	SM3M	1	20200727	002504	200726	T3	LABO	W	B077	J	F	12783	113	5.26154	3.0268	43.4686	74.3312	42.2615	Fall
SM3M_0+1_1_20200727_002504_000.wav	SM3M	1	20200727	002504	200726	T3	LABO	W	B077	J	F	22169	108	5.26154	2.03146	43.643	73.1421	41.6018	Fall
SM3M_0+1_1_20200727_002504_000.wav	SM3M	1	20200727	002504	200726	T3	LABO	W	B077	J	F	22895	126	5.26154	3.16019	43.6744	68.0479	41.3008	Fall
SM3M_0+1_1_20200727_002504_000.wav	SM3M	1	20200727	002504	200726	T3	LABO	W	B077	J	F	2178	54	5.26154	2.33167	43.6937	74.4782	41.2545	Fall
SM3M_0+1_1_20200727_002504_000.wav	SM3M	1	20200727	002504	200726	T3	LABO	W	B077	J	F	12503	41	5.26154	2.83204	43.7536	83.1496	42.418	Fall
SM3M_0+1_1_20200727_002504_000.wav	SM3M	1	20200727	002504	200726	T3	LABO	W	B077	J	F	27959	56	5.26154	3.4039	43.7696	83.5318	39.5952	Fall
SM3M_0+1_1_20200727_002504_000.wav	SM3M	1	20200727	002504	200726	T3	LABO	W	B077	J	F	12670	167	5.26154	2.56479	43.7796	79.6876	42.437	Fall
SM3M_0+1_1_20200727_002504_000.wav	SM3M	1	20200727	002504	200726	T3	LABO	W	B077	J	F	28393	121	5.26154	2.94588	43.8366	73.711	42.1976	Fall
SM3M_0+1_1_20200727_002504_000.wav	SM3M	1	20200727	002504	200726	T3	LABO	W	B077	J	F	27904	51	5.26154	2.8287	43.8397	83.7163	40.5677	Fall
SM3M_0+1_1_20200727_002504_000.wav	SM3M	1	20200727	002504	200726	T3	LABO	W	B077	J	F	27853	64	5.26154	3.45002	43.854	83.8261	39.6938	Fall
SM3M_0+1_1_20200727_002504_000.wav	SM3M	1	20200727	002504	200726	T3	LABO	W	B077	J	F	3051	63	5.26154	3.59553	43.8864	75.5836	41.0596	Fall
SM3M_0+1_1_20200727_002504_000.wav	SM3M	1	20200727	002504	200726	T3	LABO	W	B077	J	F	12839	55	5.26154	2.97435	43.9047	83.1357	40.9589	Fall
SM3M_0+1_1_20200727_002504_000.wav	SM3M	1	20200727	002504	200726	T3	LABO	W	B077	J	F	23046	78	5.26154	3.49776	43.9822	73.2107	41.8783	Fall
SM3M_0+1_1_20200727_002504_000.wav	SM3M	1	20200727	002504	200726	T3	LABO	W	B077	J	F	22770	111	5.26154	2.83327	44.0132	77.1817	41.1518	Fall
SM3M_0+1_1_20200727_002504_000.wav	SM3M	1	20200727	002504	200726	T3	LABO	W	B077	J	F	28032	73	5.26154	3.16274	44.0412	76.4867	41.2643	Fall
SM3M_0+1_1_20200727_002504_000.wav	SM3M	1	20200727	002504	200726	T3	LABO	W	B077	J	F	3127	76	5.26154	2.46723	44.1008	75.1947	41.2809	Fall
SM3M_0+1_1_20200727_002504_000.wav	SM3M	1	20200727	002504	200726	T3	LABO	W	B077	J	F	22522	133	5.26154	2.69303	44.1377	65.7708	41.4435	Fall
SM3M_0+1_1_20200727_002504_000.wav	SM3M	1	20200727	002504	200726	T3	LABO	W	B077	J	F	22308	67	5.26154	2.54295	44.1996	64.0304	41.9924	Fall
SM3M_0+1_1_20200727_002504_000.wav	SM3M	1	20200727	002504	200726	T3	LABO	W	B077	J	F	13079	84	5.26154	2.17286	44.3798	59.2864	43.0602	Fall
SM3M_0+1_1_20200727_002504_000.wav	SM3M	1	20200727	002504	200726	T3	LABO	W	B077	J	F	22239	71	5.26154	2.57846	44.3814	74.856	41.1482	Fall
SM3M_0+1_1_20200727_002504_000.wav	SM3M	1	20200727	002504	200726	T3	LABO	W	B077	J	F	27672	70	5.26154	2.80332	44.4895	79.1173	41.7764	Fall
SM3M_0+1_1_20200727_002504_000.wav	SM3M	1	20200727	002504	200726	T3	LABO	W	B077	J	F	2001	171	5.26154	2.12081	44.5336	68.2671	41.7987	Fall
SM3M_0+1_1_20200727_002504_000.wav	SM3M	1	20200727	002504	200726	T3	LABO	W	B077	J	F	27179	125	5.26154	3.15584	44.5393	79.0138	42.1774	Fall
SM3M_0+1_1_20200727_002504_000.wav	SM3M	1	20200727	002504	200726	T3	LABO	W	B077	J	F	22660	79	5.26154	2.96447	44.6387	66.5187	42.3504	Fall
SM3M_0+1_1_20200727_002504_000.wav	SM3M	1	20200727	002504	200726	T3	LABO	W	B077	J	F	26940	118	5.26154	3.2785	44.6847	79.5278	41.5076	Fall
SM3M_0+1_1_20200727_002504_000.wav	SM3M	1	20200727	002504	200726	T3	LABO	W	B077	J	F	27790	117	5.26154	3.00343	44.8698	74.6575	41.5231	Fall
SM3M_0+1_1_20200727_002504_000.wav	SM3M	1	20200727	002504	200726	T3	LABO	W	B077	J	F	23581	51	5.26154	1.82767	44.9542	57.7563	42.6962	Fall
SM3M_0+1_1_20200727_002504_000.wav	SM3M	1	20200727	002504	200726	T3	LABO	W	B077	J	F	1648	124	5.26154	2.95602	45.7136	67.1561	39.8695	Fall
SM3M_0+1_1_20200727_002504_000.wav	SM3M	1	20200727	002504	200726	T3	LABO	W	B077	J	F	21728	811	5.26154	1.81443	49.177	66.0027	42.608	Fall
SM3M_0+1_1_20200727_002504_000.wav	SM3M	1	20200727	002504	200726	T3	LABO	W	B077	J	F	27054	113	5.26154	2.55858	50.1061	77.4091	42.6352	Fall
SM3E_0+1_0_20200727_002518_000.wav	SM3E	0	20200727	002518	200726	T3	LABO	W	B077	J	F	3842	53	7.19428	2.29424	38.3048	55.6685	37.1324	Fall
SM3E_0+1_0_20200727_002518_000.wav	SM3E	0	20200727	002518	200726	T3	LABO	W	B077	J	F	3390	51	7.19428	2.66887	41.0733	82.1058	37.6942	Fall
SM3E_0+1_0_20200727_002518_000.wav	SM3E	0	20200727	002518	200726	T3	LABO	W	B077	J	F	4338	50	7.19428	2.01112	41.1268	84.6844	36.8586	Fall
SM3E_0+1_0_20200727_002518_000.wav	SM3E	0	20200727	002518	200726	T3	LABO	W	B077	J	F	4561	82	7.19428	2.57034	41.3109	85.9293	39.7276	Fall
SM3E_0+1_0_20200727_002518_000.wav	SM3E	0	20200727	002518	200726	T3	LABO	W	B077	J	F	4479	34	7.19428	1.76731	41.7612	79.7605	37.0478	Fall
SM3E_0+1_0_20200727_002518_000.wav	SM3E	0	20200727	002518	200726	T3	LABO	W	B077	J	F	4879	25	7.19428	3.29887	41.8449	77.7606	41.0503	Fall
SM3E_0+1_0_20200727_002518_000.wav	SM3E	0	20200727	002518	200726	T3	LABO	W	B077	J	F	4433	56	7.19428	2.36598	41.9564	86.9082	37.5032	Fall
SM3E_0+1_0_20200727_002518_000.wav	SM3E	0	20200727	002518	200726	T3	LABO	W	B077	J	F	4661	100	7.19428	2.89143	41.9587	80.0804	40.1888	Fall
SM3E_0+1_0_20200727_002518_000.wav	SM3E	0	20200727	002518	200726	T3	LABO	W	B077	J	F	3640	85	7.19428	2.56026	42.1674	79.7406	40.54	Fall
SM3E_0+1_0_20200727_002518_000.wav	SM3E	0	20200727	002518	200726	T3	LABO	W	B077	J	F	3502	45	7.19428	2.30785	42.3345	83.5376	39.5619	Fall
SM3E_0+1_0_20200727_002518_000.wav	SM3E	0	20200727	002518	200726	T3	LABO	W	B077	J	F	3554	53	7.19428	2.11788	42.4816	80.0483	41.0113	Fall
SM3E_0+1_0_20200727_002518_000.wav	SM3E	0	20200727	002518	200726	T3	LABO	W	B077	J	F	4711	49	7.19428	2.75218	42.7279	77.0872	39.5792	Fall
SM3E_0+1_0_20200727_002518_000.wav	SM3E	0	20200727	002518	200726	T3	LABO	W	B077	J	F	4990	112	7.19428	3.71385	42.8295	77.2884	38.0312	Fall
SM3E_0+1_0_20200727_002518_000.wav	SM3E	0	20200727	002518	200726	T3	LABO	W	B077	J	F	4781	70	7.19428	2.24216	43.0936	60.4506	41.1687	Fall
SM3E_0+1_0_20200727_002518_000.wav	SM3E	0	20200727	002518	200726	T3	LABO	W	B077	J	F	5224	117	7.19428	3.58949	43.2587	73.7911	39.715	Fall
SM3E_0+1_0_20200727_002518_000.wav	SM3E	0	20200727	002518	200726	T3	LABO	W	B077	J	F	3145	251	7.19428	2.67193	43.4329	75.3147	41.3249	Fall
SM3E_0+1_0_20200727_002518_000.wav	SM3E	0	20200727	002518	200726	T3	LABO	W	B077	J	F	5107	103	7.19428	3.78738	43.4534	79.4965	41.1011	Fall
SM3E_0+1_0_20200727_002518_000.wav	SM3E	0	20200727	002518	200726	T3	LABO	W	B077	J	F	3341	25	7.19428	2.36782	43.6754	71.2717	42.1328	Fall
SM3E_0+1_0_20200727_002518_000.wav	SM3E	0	20200727	002518	200726	T3	LABO	W	B077	J	F	3687	48	7.19428	2.1054	49.347	75.6201	40.83	Fall
SM3E_0+1_0_20200727_002534_000.wav	SM3E	0	20200727	002534	200726	T3	LABO	W	B077	J	F	5104	90	1.68139	2.57295	41.1674	79.2987	40.1178	Fall
SM3E_0+1_0_20200727_002534_000.wav	SM3E	0	20200727	002534	200726	T3	LABO	W	B077	J	F	5577	54	1.68139	3.07862	41.8292	74.6324	39.1502	Fall
SM3E_0+1_0_20200727_002534_000.wav	SM3E	0	20200727	002534	200726	T3	LABO	W	B077	J	F	5523	105	1.68139	3.50115	42.027	80.4147	40.4464	Fall
SM3E_0+1_0_20200727_002534_000.wav	SM3E	0	20200727	002534	200726	T3	LABO	W	B077	J	F	4941	42	1.68139	1.92216	42.429	79.7936	40.0014	Fall
SM3E_0+1_0_20200727_002534_000.wav	SM3E	0	20200727	002534	200726	T3	LABO	W	B077	J	F	5786	209	1.68139	4.32928	42.4387	72.5423	38.1853	Fall
SM3E_0+1_0_20200727_002534_000.wav	SM3E	0	20200727	002534	200726	T3	LABO	W	B077	J	F	5951	165	1.68139	4.21906	42.7409	72.2114	38.0467	Fall
SM3E_0+1_0_20200727_002534_000.wav	SM3E	0	20200727	002534	200726	T3	LABO	W	B077	J	F	4900	0	1.68139	2.25685	43.7704	85.6388	40.1216	Fall
SM3E_0+1_0_20200727_002534_000.wav	SM3E	0	20200727	002534	200726	T3	LABO	W	B077	J	F	5313	108	1.68139	2.84812	44.0256	75.2909	39.9771	Fall
SM3E_0+1_0_20200727_002534_000.wav	SM3E	0	20200727	002534	200726	T3	LABO	W	B077	J	F	5015	73	1.68139	2.54584	44.87	82.5111	40.5316	Fall
SM3E_0+1_0_20200727_002534_000.wav	SM3E	0	20200727	002534	200726	T3	LABO	W	B077	J	F	5417	105	1.68139	3.48213	45.0265	77.6749	41.8144	Fall
SM3E_0+1_0_20200727_002534_000.wav	SM3E	0	20200727	002534	200726	T3	LABO	W	B077	J	F	5205	100	1.68139	3.18814	45.0613	85.7875	40.068	Fall
SM3M_0+1_1_20200727_002542_000.wav	SM3M	1	20200727	002542	200726	T3	LABO	W	B077	J	F	10488	56	2.72731	2.50214	38.7208	56.9263	33.9375	Fall
SM3M_0+1_1_20200727_002542_000.wav	SM3M	1	20200727	002542	200726	T3	LABO	W	B077	J	F	1075	59	2.72731	3.48355	39.7028	79.1015	39.6936	Fall
SM3M_0+1_1_20200727_002542_000.wav	SM3M	1	20200727	002542	200726	T3	LABO	W	B077	J	F	1256	103	2.72731	3.62181	40.1642	76.5461	40.1642	Fall
SM3M_0+1_1_20200727_002542_000.wav	SM3M	1	20200727	002542	200726	T3	LABO	W	B077	J	F	1458	55	2.72731	2.83346	40.9156	75.6317	38.4426	Fall
SM3M_0+1_1_20200727_002542_000.wav	SM3M	1	20200727	002542	200726	T3	LABO	W	B077	J	F	10432	118	2.72731	3.19461	42.7186	72.5646	41.0756	Fall
SM3M_0+1_1_20200727_002542_000.wav	SM3M	1	20200727	002542	200726	T3	LABO	W	B077	J	F	10145	65	2.72731	2.56802	42.7615	64.2212	41.2804	Fall
SM3M_0+1_1_20200727_002542_000.wav	SM3M	1	20200727	002542	200726	T3	LABO	W	B077	J	F	10315	103	2.72731	2.56388	42.893	64.5096	41.257	Fall
SM3M_0+1_1_20200727_002542_000.wav	SM3M	1	20200727	002542	200726	T3	LABO	W	B077	J	F	9837	2081	2.72731	2.69326	42.9893	69.4718	41.9392	Fall
SM3M_0+1_1_20200727_002542_000.wav	SM3M	1	20200727	002542	200726	T3	LABO	W	B077	J	F	1016	128	2.72731	2.98469	43.0579	67.022	41.732	Fall
SM3M_0+1_1_20200727_002542_000.wav	SM3M	1	20200727	002542	200726	T3	LABO	W	B077	J	F	10211	66	2.72731	3.20502	43.2593	72.6799	41.6249	Fall
SM3M_0+1_1_20200727_002542_000.wav	SM3M	1	20200727	002542	200726	T3	LABO	W	B077	J	F	9971	77	2.72731	2.78169	43.571	68.5434	42.1968	Fall
SM3M_0+1_1_20200727_002542_000.wav	SM3M	1	20200727	002542	200726	T3	LABO	W	B077	J	F	10080	109	2.72731	3.03229	43.654	74.2624	41.7465	Fall
SM3M_0+1_1_20200727_002542_000.wav	SM3M	1	20200727	002542	200726	T3	LABO	W	B077	J	F	1402	79	2.72731	3.16232	43.7464	75.4759	41.9901	Fall
SM3M_0+1_1_20200727_002542_000.wav	SM3M	1	20200727	002542	200726	T3	LABO	W	B077	J	F	704	63	2.72731	2.68871	43.8284	75.7311	40.9881	Fall
SM3M_0+1_1_20200727_002542_000.wav	SM3M	1	20200727	002542	200726	T3	LABO	W	B077	J	F	889	107	2.72731	2.66032	43.9004	75.639	41.4982	Fall
SM3M_0+1_1_20200727_002542_000.wav	SM3M	1	20200727	002542	200726	T3	LABO	W	B077	J	F	1546	89	2.72731	2.94675	44.0136	74.3787	41.5328	Fall
SM3M_0+1_1_20200727_002542_000.wav	SM3M	1	20200727	002542	200726	T3	LABO	W	B077	J	F	1323	67	2.72731	3.36542	44.1828	71.0481	42.0238	Fall
SM3M_0+1_1_20200727_002542_000.wav	SM3M	1	20200727	002542	200726	T3	LABO	W	B077	J	F	9894	57	2.72731	2.19755	44.1858	65.234	40.6965	Fall
SM3M_0+1_1_20200727_002542_000.wav	SM3M	1	20200727	002542	200726	T3	LABO	W	B077	J	F	640	117	2.72731	2.72663	44.261	66.5827	42.5781	Fall
SM3M_0+1_1_20200727_002542_000.wav	SM3M	1	20200727	002542	200726	T3	LABO	W	B077	J	F	1153	78	2.72731	2.83944	44.3128	68.7789	42.2789	Fall
SM3M_0+1_1_20200727_002542_000.wav	SM3M	1	20200727	002542	200726	T3	LABO	W	B077	J	F	782	78	2.72731	2.7843	44.3297	63.5468	42.7336	Fall
SM3M_0+1_1_20200727_002542_000.wav	SM3M	1	20200727	002542	200726	T3	LABO	W	B077	J	F	439	0	2.72731	2.40168	44.5069	74.4819	41.7347	Fall
SM3M_0+1_1_20200727_002542_000.wav	SM3M	1	20200727	002542	200726	T3	LABO	W	B077	J	F	524	85	2.72731	2.57787	45.1937	62.3938	42.9811	Fall
SM3E_0+1_0_20200727_002554_000.wav	SM3E	0	20200727	002554	200726	T3	LABO	W	B077	J	F	3937	48	6.77347	1.72005	42.4371	86.9608	36.4672	Fall
SM3E_0+1_0_20200727_002554_000.wav	SM3E	0	20200727	002554	200726	T3	LABO	W	B077	J	F	3746	67	6.77347	2.5467	42.5632	89.0042	38.0326	Fall
SM3E_0+1_0_20200727_002554_000.wav	SM3E	0	20200727	002554	200726	T3	LABO	W	B077	J	F	3530	18	6.77347	1.69939	42.7787	85.1881	40.2686	Fall
SM3E_0+1_0_20200727_002554_000.wav	SM3E	0	20200727	002554	200726	T3	LABO	W	B077	J	F	3628	55	6.77347	2.22662	43.1021	86.9975	39.798	Fall
SM3E_0+1_0_20200727_002554_000.wav	SM3E	0	20200727	002554	200726	T3	LABO	W	B077	J	F	3431	49	6.77347	1.65752	43.164	84.9771	40.0424	Fall
SM3E_0+1_0_20200727_002554_000.wav	SM3E	0	20200727	002554	200726	T3	LABO	W	B077	J	F	4016	46	6.77347	1.63784	43.5923	85.6117	36.024	Fall
SM3E_0+1_0_20200727_002554_000.wav	SM3E	0	20200727	002554	200726	T3	LABO	W	B077	J	F	3473	42	6.77347	1.85218	43.5993	84.9749	40.0095	Fall
SM3E_0+1_0_20200727_002554_000.wav	SM3E	0	20200727	002554	200726	T3	LABO	W	B077	J	F	3575	44	6.77347	1.74839	44.5312	82.6744	40.2197	Fall
SM3E_0+1_0_20200727_002554_000.wav	SM3E	0	20200727	002554	200726	T3	LABO	W	B077	J	F	3679	50	6.77347	2.22818	44.7351	85.5651	40.788	Fall
SM3E_0+1_0_20200727_002554_000.wav	SM3E	0	20200727	002554	200726	T3	LABO	W	B077	J	F	3381	50	6.77347	1.7224	45.7831	77.1126	41.6717	Fall
SM3E_0+1_0_20200727_002554_000.wav	SM3E	0	20200727	002554	200726	T3	LABO	W	B077	J	F	4301	49	6.77347	1.80777	51.6119	84.0549	41.4591	Fall
SM3M__1__1_20200727_002604_000.wav	SM3M	1	20200727	002604	200726	T3	LABO	W	B077	J	F	959	51	9.4952	2.74038	36.6216	83.1411	36.6035	Fall
SM3M__1__1_20200727_002604_000.wav	SM3M	1	20200727	002604	200726	T3	LABO	W	B077	J	F	1807	45	9.4952	1.95379	38.5836	77.9375	35.6068	Fall
SM3M__1__1_20200727_002604_000.wav	SM3M	1	20200727	002604	200726	T3	LABO	W	B077	J	F	1908	62	9.4952	2.25984	38.6928	81.1035	35.1304	Fall
SM3M__1__1_20200727_002604_000.wav	SM3M	1	20200727	002604	200726	T3	LABO	W	B077	J	F	1656	51	9.4952	2.17984	38.7309	82.8378	37.3224	Fall
SM3M__1__1_20200727_002604_000.wav	SM3M	1	20200727	002604	200726	T3	LABO	W	B077	J	F	1107	44	9.4952	2.23055	40.2421	82.2156	34.5727	Fall
SM3M__1__1_20200727_002604_000.wav	SM3M	1	20200727	002604	200726	T3	LABO	W	B077	J	F	1762	40	9.4952	1.63128	40.9547	77.3187	39.511	Fall
SM3M__1__1_20200727_002604_000.wav	SM3M	1	20200727	002604	200726	T3	LABO	W	B077	J	F	813	55	9.4952	2.8449	40.9711	82.9771	35.1411	Fall
SM3M__1__1_20200727_002604_000.wav	SM3M	1	20200727	002604	200726	T3	LABO	W	B077	J	F	1606	37	9.4952	1.69124	41.1453	78.9281	38.9687	Fall
SM3M__1__1_20200727_002604_000.wav	SM3M	1	20200727	002604	200726	T3	LABO	W	B077	J	F	1535	63	9.4952	2.19204	41.5538	81.8809	36.5279	Fall
SM3M__1__1_20200727_002604_000.wav	SM3M	1	20200727	002604	200726	T3	LABO	W	B077	J	F	1472	44	9.4952	1.96432	41.7161	80.2468	37.6842	Fall
SM3M__1__1_20200727_002604_000.wav	SM3M	1	20200727	002604	200726	T3	LABO	W	B077	J	F	1695	39	9.4952	1.75904	41.8544	79.3476	37.3425	Fall
SM3M__1__1_20200727_002604_000.wav	SM3M	1	20200727	002604	200726	T3	LABO	W	B077	J	F	860	47	9.4952	2.33095	41.9736	81.8527	39.93	Fall
SM3M__1__1_20200727_002604_000.wav	SM3M	1	20200727	002604	200726	T3	LABO	W	B077	J	F	1427	65	9.4952	2.47334	42.4474	83.9808	36.4217	Fall
SM3M__1__1_20200727_002604_000.wav	SM3M	1	20200727	002604	200726	T3	LABO	W	B077	J	F	1272	48	9.4952	2.15776	42.4943	80.7469	39.9974	Fall
SM3M__1__1_20200727_002604_000.wav	SM3M	1	20200727	002604	200726	T3	LABO	W	B077	J	F	223	0	9.4952	2.67271	43.7541	68.3	43.4812	Fall
SM3M__1__1_20200727_002604_000.wav	SM3M	1	20200727	002604	200726	T3	LABO	W	B077	J	F	1362	92	9.4952	2.39922	43.8441	79.6409	40.5915	Fall
SM3M__1__1_20200727_002604_000.wav	SM3M	1	20200727	002604	200726	T3	LABO	W	B077	J	F	759	97	9.4952	2.90847	43.9928	81.8437	41.7006	Fall
SM3M__1__1_20200727_002604_000.wav	SM3M	1	20200727	002604	200726	T3	LABO	W	B077	J	F	322	99	9.4952	3.15412	44.0191	78.2703	41.7157	Fall
SM3M__1__1_20200727_002604_000.wav	SM3M	1	20200727	002604	200726	T3	LABO	W	B077	J	F	661	88	9.4952	3.27886	44.1238	82.6292	41.5418	Fall
SM3M__1__1_20200727_002604_000.wav	SM3M	1	20200727	002604	200726	T3	LABO	W	B077	J	F	513	74	9.4952	3.06356	44.1956	77.7236	41.6659	Fall
SM3M__1__1_20200727_002604_000.wav	SM3M	1	20200727	002604	200726	T3	LABO	W	B077	J	F	574	61	9.4952	2.83675	44.2689	79.0246	41.4794	Fall
SM3M__1__1_20200727_002604_000.wav	SM3M	1	20200727	002604	200726	T3	LABO	W	B077	J	F	439	117	9.4952	3.10992	44.4537	76.4025	42.3	Fall
SM3M__1__1_20200727_002604_000.wav	SM3M	1	20200727	002604	200726	T3	LABO	W	B077	J	F	908	48	9.4952	3.12626	45.4226	82.675	36.4767	Fall
SM3M__1__1_20200727_002604_000.wav	SM3M	1	20200727	002604	200726	T3	LABO	W	B077	J	F	1569	34	9.4952	2.01167	47.1075	79.6739	38.2056	Fall
SM3M__1__1_20200727_002604_000.wav	SM3M	1	20200727	002604	200726	T3	LABO	W	B077	J	F	1000	39	9.4952	1.62739	49.0424	80.1392	39.8537	Fall
SM3M_0+1_1_20200727_002613_000.wav	SM3M	1	20200727	002613	200726	T3	LABO	W	B077	J	F	1940	32	10.3934	3.65393	37.0605	77.503	37.0605	Fall
SM3M_0+1_1_20200727_002613_000.wav	SM3M	1	20200727	002613	200726	T3	LABO	W	B077	J	F	2239	41	10.3934	3.01175	39.5511	87.6303	36.2032	Fall
SM3M_0+1_1_20200727_002613_000.wav	SM3M	1	20200727	002613	200726	T3	LABO	W	B077	J	F	2066	74	10.3934	3.77693	40.1744	78.4053	40.1744	Fall
[truncated: 39,814 more rows]

## Sheet: Pivot
Filename	Detector ID	Channel Recorded	Date	Time	Event ID	Treatment Type	Pulse ID	UAD ID	Bat ID	Age	Sex	Season	Average of TimeInFile	Average of PrecedingIntrvl	Average of CallsPerSec	Average of CallDuration	Average of Fc	Average of HiFreq	Average of LowFreq
SM3E__0__0_20200727_002705_000.wav	SM3E	0	20200727	002705	200726	T3	LABO	W	B077	J	F	Fall	841.875	61.75	20.2308	1.91469	45.5863	81.2077	40.3549
SM3E__0__0_20200727_002718_000.wav	SM3E	0	20200727	002718	200726	T3	LABO	W	B077	J	F	Fall	545.25	61.75	25.6346	2.04462	45.7003	79.4876	41.3299
SM3E__0__0_20200805_224302_000.wav	SM3E	0	20200805	224302	200805	T2	LABO	W	B094	J	M	Fall	1153.5	68.5	4.11188	3.64509	48.0027	78.1474	47.5456
SM3E__0__0_20200805_224309_000.wav	SM3E	0	20200805	224309	200805	T2	LABO	W	B094	J	M	Fall	1816.72	55.6111	11.489	2.86729	47.1574	86.8658	45.212
SM3E__0__0_20200805_224321_000.wav	SM3E	0	20200805	224321	200805	T2	LABO	W	B094	J	M	Fall	306	96	10.2833	4.46882	48.3274	82.4719	47.6771
SM3E__0__0_20200805_224325_000.wav	SM3E	0	20200805	224325	200805	T2	LABO	W	B094	J	M	Fall	174	48	19.672	3.68116	47.3361	77.9318	45.6226
SM3E__0__0_20200805_224434_000.wav	SM3E	0	20200805	224434	200805	T2	LABO	W	B094	J	M	Fall	317.667	64.3333	17.8553	3.36591	47.7354	84.5763	46.4821
SM3E__0__0_20200805_224437_000.wav	SM3E	0	20200805	224437	200805	T2	LABO	W	B094	J	M	Fall	1788.28	82.7778	9.35111	3.48837	48.0806	80.2297	46.9534
SM3E__0__0_20200805_224449_000.wav	SM3E	0	20200805	224449	200805	T2	LABO	W	B094	J	M	Fall	5183.94	73.1875	4.83205	3.20898	48.1606	82.7707	46.6429
SM3E__0__0_20200805_225235_000.wav	SM3E	0	20200805	225235	200805	T1	LABO	W	B094	J	M	Fall	2908.59	96.8621	7.02972	3.08614	47.0894	77.8804	44.8795
SM3E__0__0_20200805_225247_000.wav	SM3E	0	20200805	225247	200805	T1	LABO	W	B094	J	M	Fall	245.667	38.6667	18.8441	2.93325	44.9056	86.4892	43.2527
SM3E__0__0_20200805_225251_000.wav	SM3E	0	20200805	225251	200805	T1	LABO	W	B094	J	M	Fall	248	73.6667	14.8723	3.92988	47.7723	82.5012	47.3341
SM3E__0__0_20200805_225254_000.wav	SM3E	0	20200805	225254	200805	T1	LABO	W	B094	J	M	Fall	1528.5	165.714	5.90085	3.09811	47.5797	73.3642	46.4663
SM3E__0__0_20200805_225300_000.wav	SM3E	0	20200805	225300	200805	T1	LABO	W	B094	J	M	Fall	335.778	61.3333	13.5965	2.81985	46.2583	67.0789	45.2898
SM3E__0__0_20200805_225304_000.wav	SM3E	0	20200805	225304	200805	T1	LABO	W	B094	J	M	Fall	349.429	95	12.0329	3.59486	47.537	72.7819	46.9502
SM3E__0__0_20200805_225321_000.wav	SM3E	0	20200805	225321	200805	T1	LABO	W	B094	J	M	Fall	3424.6	59	9.83516	2.59205	53.967	90.8374	46.0422
SM3E__0__0_20200812_003031_000.wav	SM3E	0	20200812	003031	200811	T1	LABO	W	B113	A	M	Fall	2355	129	10.2073	3.0168	46.1316	78.5789	45.0577
SM3E__0__0_20200812_003036_000.wav	SM3E	0	20200812	003036	200811	T1	LABO	W	B113	A	M	Fall	1021.5	63.5	12.9395	2.80845	49.1984	93.479	43.4895
SM3E__0__0_20200812_003041_000.wav	SM3E	0	20200812	003041	200811	T1	LABO	W	B113	A	M	Fall	1560.5	65.625	15.4354	2.25038	47.8734	90.0708	43.0095
SM3E__0__0_20200812_003046_000.wav	SM3E	0	20200812	003046	200811	T1	LABO	W	B113	A	M	Fall	3254	94.5	5.07009	2.8403	53.9224	93.1681	45.9885
SM3E__0__0_20200812_003052_000.wav	SM3E	0	20200812	003052	200811	T1	LABO	W	B113	A	M	Fall	0	0	7.48103	2.37035	45.0302	69.2311	45.0302
SM3E__0__0_20200812_003058_000.wav	SM3E	0	20200812	003058	200811	T1	LABO	W	B113	A	M	Fall	1703.1	73.8	12.1852	2.40159	49.8814	91.3345	44.451
SM3E__0__0_20200812_003113_000.wav	SM3E	0	20200812	003113	200811	T1	LABO	W	B113	A	M	Fall	1032	51.6	11.2594	2.59761	47.8277	83.9768	44.7059
SM3E__0__0_20200812_003235_000.wav	SM3E	0	20200812	003235	200811	T1	LABO	W	B113	A	M	Fall	7557.11	77.6667	8.3452	2.7387	48.7952	86.408	44.0395
SM3E__0__0_20200812_003247_000.wav	SM3E	0	20200812	003247	200811	T1	LABO	W	B113	A	M	Fall	865.5	52	17.6147	2.49608	52.4047	95.9531	45.6867
SM3E__0__0_20200812_003251_000.wav	SM3E	0	20200812	003251	200811	T1	LABO	W	B113	A	M	Fall	5670.11	81.3333	8.71487	2.7146	47.1475	84.2847	44.5811
SM3E__0__0_20200812_003301_000.wav	SM3E	0	20200812	003301	200811	T1	LABO	W	B113	A	M	Fall	958.333	62.4444	14.5661	2.77688	49.3383	94.1657	44.9246
SM3E__0__0_20200812_003305_000.wav	SM3E	0	20200812	003305	200811	T1	LABO	W	B113	A	M	Fall	522.25	58.375	18.7921	2.54773	47.9006	91.8595	44.073
SM3E__0__0_20200812_003308_000.wav	SM3E	0	20200812	003308	200811	T1	LABO	W	B113	A	M	Fall	1462.33	69	11.6578	2.11559	46.8926	86.7039	42.7304
SM3E__0__0_20200812_003313_000.wav	SM3E	0	20200812	003313	200811	T1	LABO	W	B113	A	M	Fall	2365	61	8.03125	1.76162	46.0147	87.3844	42.6693
SM3E__0__0_20200812_003319_000.wav	SM3E	0	20200812	003319	200811	T1	LABO	W	B113	A	M	Fall	3322	84	7.89628	3.21893	47.763	82.7608	43.9051
SM3E__0__0_20200812_004616_000.wav	SM3E	0	20200812	004616	200811	T2	LABO	W	B113	A	M	Fall	239	112	11.4174	3.44072	50.571	87.677	45.6553
SM3E__0__0_20200817_222620_000.wav	SM3E	0	20200817	222620	200817	T00	LABO	E	B131	J	M	Fall	1236.05	74.65	9.50401	2.73183	46.4363	77.833	43.2108
SM3E__0__0_20200819_012011_000.wav	SM3E	0	20200819	012011	200818	T1	LABO	W	B139	J	M	Fall	4319.33	72.6667	7.52315	1.98103	45.116	82.2552	41.5143
SM3E__0__0_20200819_012030_000.wav	SM3E	0	20200819	012030	200818	T1	LABO	W	B139	J	M	Fall	720	111	14.0709	4.15063	46.0632	88.4794	45.8793
SM3E__0__0_20200819_012118_000.wav	SM3E	0	20200819	012118	200818	T1	LABO	W	B139	J	M	Fall	466	40	13.4917	2.54256	48.0484	82.295	38.1941
SM3E__0__0_20200819_012210_000.wav	SM3E	0	20200819	012210	200818	T1	LABO	W	B139	J	M	Fall	1337	114	7.60301	2.79208	46.3768	79.4391	43.2367
SM3E__0__0_20200819_012218_000.wav	SM3E	0	20200819	012218	200818	T1	LABO	W	B139	J	M	Fall	2061	75	7.21406	2.64118	48.6474	89.9794	42.2518
SM3E__0__0_20200819_012229_000.wav	SM3E	0	20200819	012229	200818	T1	LABO	W	B139	J	M	Fall	0	0	18.2683	1.81161	45.8394	70.5077	40.9738
SM3E__0__0_20200819_012237_000.wav	SM3E	0	20200819	012237	200818	T1	LABO	W	B139	J	M	Fall	2406.4	45	8.87136	1.86738	43.8254	84.8023	40.6794
SM3E__0__0_20200819_012242_000.wav	SM3E	0	20200819	012242	200818	T1	LABO	W	B139	J	M	Fall	4606	61	12.425	2.20993	44.8229	83.3988	40.8865
SM3E__0__0_20200819_012250_000.wav	SM3E	0	20200819	012250	200818	T1	LABO	W	B139	J	M	Fall	2574	62	7.32897	1.65074	48.5826	80.8036	43.4741
SM3E__0__0_20200819_012255_000.wav	SM3E	0	20200819	012255	200818	T1	LABO	W	B139	J	M	Fall	1710	84	17.8225	1.86046	51.3722	82.492	43.2639
SM3E__0__0_20200819_013739_000.wav	SM3E	0	20200819	013739	200818	T2	LABO	W	B139	J	M	Fall	1355.67	93.8333	12.2502	3.204	45.9311	86.5103	43.8437
SM3E__0__0_20200819_013745_000.wav	SM3E	0	20200819	013745	200818	T2	LABO	W	B139	J	M	Fall	432	107.667	12.7852	3.75574	46.3955	89.0101	45.2904
SM3E__0__0_20200819_013757_000.wav	SM3E	0	20200819	013757	200818	T2	LABO	W	B139	J	M	Fall	1727.5	99	12.2963	1.8915	48.971	84.2373	41.7354
SM3E__0__0_20200819_013858_000.wav	SM3E	0	20200819	013858	200818	T2	LABO	W	B139	J	M	Fall	2783	305	8.46447	3.14502	48.1438	82.1922	45.0853
SM3E__0__0_20200819_013919_000.wav	SM3E	0	20200819	013919	200818	T2	LABO	W	B139	J	M	Fall	1265	48	10.6779	1.80688	44.6708	87.3541	40.5458
SM3E__0__0_20200819_013943_000.wav	SM3E	0	20200819	013943	200818	T2	LABO	W	B139	J	M	Fall	1023	91.5	9.49004	2.22841	45.7895	88.2921	42.0507
SM3E__0__0_20200821_011425_000.wav	SM3E	0	20200821	011425	200820	T2	LABO	W	B144	A	F	Fall	66	63	10.3836	4.05804	38.8381	85.0654	36.8038
SM3E__0__0_20200821_011430_000.wav	SM3E	0	20200821	011430	200820	T2	LABO	W	B144	A	F	Fall	988.5	100.75	11.2301	3.35348	44.0294	76.1462	40.8234
SM3E__0__0_20200821_011434_000.wav	SM3E	0	20200821	011434	200820	T2	LABO	W	B144	A	F	Fall	1016.25	192.5	10.8507	3.41282	43.6343	73.8333	39.6381
SM3E__0__0_20200821_011511_000.wav	SM3E	0	20200821	011511	200820	T2	LABO	W	B144	A	F	Fall	2594.5	106	8.98046	2.39547	43.4653	72.6817	39.2194
SM3E__0__0_20200821_011657_000.wav	SM3E	0	20200821	011657	200820	T2	LABO	W	B144	A	F	Fall	761	79	12.1554	3.93279	46.1385	91.4057	39.3183
SM3E__0__0_20200821_013009_000.wav	SM3E	0	20200821	013009	200820	T1	LABO	W	B144	A	F	Fall	2050	100	8.42099	3.93349	42.7511	90.4354	42.7383
SM3E__0__0_20200821_013025_000.wav	SM3E	0	20200821	013025	200820	T1	LABO	W	B144	A	F	Fall	927.455	110.182	7.32665	4.08785	43.7198	75.5387	42.1142
SM3E__0__0_20200821_013044_000.wav	SM3E	0	20200821	013044	200820	T1	LABO	W	B144	A	F	Fall	1094.5	90.75	13.0923	3.46093	42.801	66.4037	41.6219
SM3E__0__0_20200821_013143_000.wav	SM3E	0	20200821	013143	200820	T1	LABO	W	B144	A	F	Fall	433.375	42	26.7178	2.23056	38.5883	73.9312	35.1635
SM3E__0__0_20200821_013212_000.wav	SM3E	0	20200821	013212	200820	T1	LABO	W	B144	A	F	Fall	63	61.5	5.01008	2.5474	42.7014	59.7351	42.695
SM3E__0__0_20200821_013243_000.wav	SM3E	0	20200821	013243	200820	T1	LABO	W	B144	A	F	Fall	1913.4	91.6	7.02091	3.15354	42.5131	64.619	41.0266
SM3E__0__0_20200821_013327_000.wav	SM3E	0	20200821	013327	200820	T1	LABO	W	B144	A	F	Fall	512	129.75	9.97921	3.64413	42.7211	65.515	41.6734
SM3E__0__0_20200821_013343_000.wav	SM3E	0	20200821	013343	200820	T1	LABO	W	B144	A	F	Fall	402	95.5	15.0958	3.29047	43.0726	61.1499	41.1858
SM3E__0__0_20200901_001631_000.wav	SM3E	0	20200901	001631	200831	T00	LABO	E	B169	J	M	Fall	604.818	69.2727	5.04883	2.42199	45.5671	80.5191	43.0052
SM3E__0__0_20200901_001640_000.wav	SM3E	0	20200901	001640	200831	T00	LABO	E	B169	J	M	Fall	609.571	61.5714	18.517	2.3981	46.3137	77.3068	43.2208
SM3E__0__0_20200901_001644_000.wav	SM3E	0	20200901	001644	200831	T00	LABO	E	B169	J	M	Fall	364.727	46.6364	7.06999	1.96185	44.3745	79.5675	42.3946
SM3E__0__0_20200912_001226_000.wav	SM3E	0	20200912	001226	200911	T00	LABO	W	B193	J	F	Fall	766.667	54.6667	16.7857	2.11054	44.3191	78.4727	40.2418
SM3E__0__0_20200912_001403_000.wav	SM3E	0	20200912	001403	200911	T00	LABO	W	B193	J	F	Fall	596.692	81.4615	11.3116	3.29636	45.7281	72.2915	43.8089
SM3E__0__0_20200912_001406_000.wav	SM3E	0	20200912	001406	200911	T00	LABO	W	B193	J	F	Fall	2057.55	110.241	7.79855	2.6314	45.8959	70.2578	42.9357
SM3E__0__0_20200912_001756_000.wav	SM3E	0	20200912	001756	200911	T1	LABO	W	B193	J	F	Fall	722.286	102.429	4.11234	4.15917	47.3551	74.6373	43.9534
SM3E__0__0_20200912_001803_000.wav	SM3E	0	20200912	001803	200911	T1	LABO	W	B193	J	F	Fall	348	106	11.4339	3.59009	44.4681	86.4814	44.4667
SM3E__0__0_20200912_001808_000.wav	SM3E	0	20200912	001808	200911	T1	LABO	W	B193	J	F	Fall	2906.43	84.8571	6.17118	3.40595	46.5841	84.0401	44.1173
SM3E__0__0_20200912_001817_000.wav	SM3E	0	20200912	001817	200911	T1	LABO	W	B193	J	F	Fall	1567.33	86.6667	6.33311	3.61788	45.6273	70.169	44.8966
SM3E__0__0_20200912_001831_000.wav	SM3E	0	20200912	001831	200911	T1	LABO	W	B193	J	F	Fall	1153.89	76.1111	10.8018	3.84701	46.0148	86.7552	44.4257
SM3E__0__0_20200912_001840_000.wav	SM3E	0	20200912	001840	200911	T1	LABO	W	B193	J	F	Fall	1102.33	93	5.49432	4.54933	45.1584	78.2511	45.1577
SM3E__0__0_20200912_001849_000.wav	SM3E	0	20200912	001849	200911	T1	LABO	W	B193	J	F	Fall	1805.5	91	10.476	2.71604	45.4051	79.93	45.4013
SM3E__0__0_20200912_001910_000.wav	SM3E	0	20200912	001910	200911	T1	LABO	W	B193	J	F	Fall	442	84	11.2798	2.26661	43.9854	79.1653	39.703
SM3E__0__0_20200912_001915_000.wav	SM3E	0	20200912	001915	200911	T1	LABO	W	B193	J	F	Fall	3398	322.857	5.2232	3.69064	46.8843	83.3952	44.6574
SM3E__0__0_20200912_001932_000.wav	SM3E	0	20200912	001932	200911	T1	LABO	W	B193	J	F	Fall	306.333	91.3333	10.8617	4.46122	44.827	75.4761	44.4456
SM3E__0__0_20200912_001947_000.wav	SM3E	0	20200912	001947	200911	T1	LABO	W	B193	J	F	Fall	321	109	4.72711	3.87772	48.7613	76.0208	45.1686
SM3E__0__0_20200912_001956_000.wav	SM3E	0	20200912	001956	200911	T1	LABO	W	B193	J	F	Fall	1645.83	140.652	9.91046	2.27848	45.5168	82.1466	41.878
SM3E__0__0_20200912_002510_000.wav	SM3E	0	20200912	002510	200911	T3	LABO	W	B193	J	F	Fall	1445.14	115.571	7.9359	2.33088	46.6556	61.7758	44.9628
SM3E__0__0_20200912_003239_000.wav	SM3E	0	20200912	003239	200911	T2	LABO	W	B193	J	F	Fall	1157.5	91.75	9.82318	2.60451	47.0904	88.4138	43.5596
SM3E__0__0_20200912_003303_000.wav	SM3E	0	20200912	003303	200911	T2	LABO	W	B193	J	F	Fall	699	44.5	12.0737	2.21701	45.5155	89.8521	40.198
SM3E__0__0_20200912_003337_000.wav	SM3E	0	20200912	003337	200911	T2	LABO	W	B193	J	F	Fall	2436.75	78.25	8.52248	2.2469	45.804	85.4698	40.4142
SM3E__0__0_20200912_003504_000.wav	SM3E	0	20200912	003504	200911	T2	LABO	W	B193	J	F	Fall	725	145.333	8.10097	3.57026	45.393	84.8861	41.8699
SM3E__0__0_20200912_003512_000.wav	SM3E	0	20200912	003512	200911	T2	LABO	W	B193	J	F	Fall	443.5	104.333	4.48539	3.43547	45.9309	73.4992	44.5939
SM3E__0__0_20200912_003534_000.wav	SM3E	0	20200912	003534	200911	T2	LABO	W	B193	J	F	Fall	667	53.5	13.5808	3.27688	45.0358	88.567	41.9869
SM3E__0__0_20200912_003551_000.wav	SM3E	0	20200912	003551	200911	T2	LABO	W	B193	J	F	Fall	237	97	10.9008	4.72346	44.5861	81.5888	44.5842
SM3E__0__0_20200913_000643_000.wav	SM3E	0	20200913	000643	200912	T00	LABO	W	B201	J	M	Fall	6917.48	214	3.81536	3.23922	50.3459	87.2939	47.7026
SM3E__0__0_20200913_000707_000.wav	SM3E	0	20200913	000707	200912	T00	LABO	W	B201	J	M	Fall	508.667	87.1667	13.0282	2.17562	49.9613	91.7918	44.7425
SM3E__0__0_20200913_000710_000.wav	SM3E	0	20200913	000710	200912	T00	LABO	W	B201	J	M	Fall	530.875	74.375	4.45567	2.42462	49.3706	87.0758	46.6841
SM3E__0__0_20200913_000713_000.wav	SM3E	0	20200913	000713	200912	T00	LABO	W	B201	J	M	Fall	398.333	80.3333	11.6598	1.72738	51.915	90.6028	44.0256
SM3E__0__0_20200913_000718_000.wav	SM3E	0	20200913	000718	200912	T00	LABO	W	B201	J	M	Fall	212	66	13.0269	3.04362	48.3738	82.4404	47.1455
SM3E__0__0_20200913_000830_000.wav	SM3E	0	20200913	000830	200912	T00	LABO	W	B201	J	M	Fall	6062.06	221.745	3.52596	2.75947	49.8423	89.5707	46.2795
SM3E__0__0_20200913_000848_000.wav	SM3E	0	20200913	000848	200912	T00	LABO	W	B201	J	M	Fall	4213.97	121.1	6.17944	2.40451	49.9449	88.9732	45.7439
SM3E__0__0_20200913_002049_000.wav	SM3E	0	20200913	002049	200912	T1	LABO	W	B201	J	M	Fall	4876	84	4.75574	4.26481	50.2424	96.3598	48.9268
SM3E__0__0_20200913_002101_000.wav	SM3E	0	20200913	002101	200912	T1	LABO	W	B201	J	M	Fall	1737	122	6.03845	3.84137	49.6111	82.2739	47.6044
SM3E__0__0_20200913_002111_000.wav	SM3E	0	20200913	002111	200912	T1	LABO	W	B201	J	M	Fall	3691	157.667	4.99487	3.71255	49.6728	94.9954	47.0074
SM3E__0__0_20200913_002928_000.wav	SM3E	0	20200913	002928	200912	T2	LABO	W	B201	J	M	Fall	65	61	16.0234	1.7877	52.9365	89.4311	43.8462
SM3E__0__0_20200916_020038_000.wav	SM3E	0	20200916	20038	200915	T2	LABO	W	B216	J	F	Fall	318.333	147	10.148	3.03832	43.4155	79.4664	40.6651
SM3E__0__0_20200916_020101_000.wav	SM3E	0	20200916	20101	200915	T2	LABO	W	B216	J	F	Fall	1349	86	6.28041	3.46238	42.6911	84.1068	41.3046
SM3E__0__0_20200916_020211_000.wav	SM3E	0	20200916	20211	200915	T2	LABO	W	B216	J	F	Fall	2002.67	185	4.3538	4.25427	44.5361	78.7056	43.6541
SM3E__0__0_20201007_002454_000.wav	SM3E	0	20201007	2454	201006	T00	LABO	W	B266	J	M	Fall	666.9	113.2	8.95653	2.70898	49.5996	80.5295	46.4232
SM3E__0__0_20201007_002720_000.wav	SM3E	0	20201007	2720	201006	T1	LABO	W	B266	J	M	Fall	1697	80	8.49468	2.6357	48.5563	86.4148	44.7411
SM3E__0__0_20201007_002753_000.wav	SM3E	0	20201007	2753	201006	T1	LABO	W	B266	J	M	Fall	181	103	7.27541	4.06054	48.8882	96.8203	46.8953
SM3E__0__0_20201007_002833_000.wav	SM3E	0	20201007	2833	201006	T1	LABO	W	B266	J	M	Fall	1775	69	7.66127	2.06775	51.2714	89.6976	44.4099
SM3E__0__0_20201007_002838_000.wav	SM3E	0	20201007	2838	201006	T1	LABO	W	B266	J	M	Fall	1092.67	87	7.69282	3.1414	50.1532	91.0505	44.0519
SM3E__0__0_20201007_002845_000.wav	SM3E	0	20201007	2845	201006	T1	LABO	W	B266	J	M	Fall	344.333	79.6667	15.467	2.97213	48.3355	91.1177	44.861
SM3E__0__0_20201007_002849_000.wav	SM3E	0	20201007	2849	201006	T1	LABO	W	B266	J	M	Fall	3974	115	3.92957	2.58922	48.173	86.341	44.1144
SM3E__0__0_20201007_002902_000.wav	SM3E	0	20201007	2902	201006	T1	LABO	W	B266	J	M	Fall	511	58	5.59234	2.04292	53.0362	93.1255	43.9803
SM3E__0__0_20201007_002912_000.wav	SM3E	0	20201007	2912	201006	T1	LABO	W	B266	J	M	Fall	106	102	2.41245	3.28247	49.9597	86.7551	46.2702
SM3E__0__0_20201007_002921_000.wav	SM3E	0	20201007	2921	201006	T1	LABO	W	B266	J	M	Fall	319.5	98.5	14.4834	3.92169	49.9918	93.4235	45.4878
SM3E__0__0_20201007_002938_000.wav	SM3E	0	20201007	2938	201006	T1	LABO	W	B266	J	M	Fall	474.2	81.8	13.5786	4.06905	49.7468	93.8508	48.482
SM3E__0__0_20201007_003445_000.wav	SM3E	0	20201007	3445	201006	T2	LABO	W	B266	J	M	Fall	214	108	9.22461	3.48708	49.9751	88.2625	46.4152
SM3E__0__0_20201007_003503_000.wav	SM3E	0	20201007	3503	201006	T2	LABO	W	B266	J	M	Fall	1360	98	9.51359	2.59493	48.3028	85.3204	44.163
SM3E__0__0_20201007_003508_000.wav	SM3E	0	20201007	3508	201006	T2	LABO	W	B266	J	M	Fall	1610	99	15.3447	2.86033	50.4263	92.4096	46.7524
SM3E__0__0_20201007_003513_000.wav	SM3E	0	20201007	3513	201006	T2	LABO	W	B266	J	M	Fall	3357	106.75	6.65362	3.14919	49.6061	88.7007	44.4111
SM3E__0__0_20201007_003521_000.wav	SM3E	0	20201007	3521	201006	T2	LABO	W	B266	J	M	Fall	282	42	9.64432	2.13442	47.914	85.4703	44.7447
SM3E__0__0_20201007_003526_000.wav	SM3E	0	20201007	3526	201006	T2	LABO	W	B266	J	M	Fall	5501.5	66.5	6.4547	2.6578	48.8127	88.1471	44.9383
SM3E__0__0_20201007_003538_000.wav	SM3E	0	20201007	3538	201006	T2	LABO	W	B266	J	M	Fall	4684.5	92.5	6.63367	2.53892	48.7653	92.9384	44.3312
SM3E__0__0_20201007_003630_000.wav	SM3E	0	20201007	3630	201006	T2	LABO	W	B266	J	M	Fall	483	61	16.7186	2.36556	48.512	90.1559	46.2134
SM3E__0__0_20201007_003719_000.wav	SM3E	0	20201007	3719	201006	T2	LABO	W	B266	J	M	Fall	556.333	85.3333	8.83562	3.06612	48.5352	88.1588	44.3008
SM3E__0__0_20201007_004229_000.wav	SM3E	0	20201007	4229	201006	T3	LABO	W	B266	J	M	Fall	812.118	42.1765	22.1453	1.98572	51.837	92.3242	44.2899
SM3E__0__0_20201007_004255_000.wav	SM3E	0	20201007	4255	201006	T3	LABO	W	B266	J	M	Fall	2056	119.2	7.97349	2.34869	50.1786	85.8106	44.7922
SM3E__0__0_20210401_221555_000.wav	SM3E	0	20210401	221555	210401	T00	LABO	E	B318	A	M	Spring	6925.08	158.104	5.88198	2.31136	44.8982	79.2633	42.9943
SM3E__0__0_20210406_233841_000.wav	SM3E	0	20210406	233841	210406	T00	LABO	W	B323	A	M	Spring	2268.76	104.36	11.0475	2.3338	48.6533	84.6135	45.3619
SM3E__0__0_20210406_234856_000.wav	SM3E	0	20210406	234856	210406	T3	LABO	W	B323	A	M	Spring	368.273	57.5455	15.8183	2.36997	52.2657	84.2475	46.1858
SM3E__0__0_20210419_001427_000.wav	SM3E	0	20210419	1427	210418	T2	LABO	W	B345	A	F	Spring	538.714	93.4286	13.5718	2.79738	47.9914	90.9829	43.5682
SM3E__0__0_20210419_001431_000.wav	SM3E	0	20210419	1431	210418	T2	LABO	W	B345	A	F	Spring	67.3333	39.6667	6.67447	2.02184	45.6902	84.4869	40.4469
SM3E__0__0_20210419_001531_000.wav	SM3E	0	20210419	1531	210418	T2	LABO	W	B345	A	F	Spring	5357.5	286.867	3.48475	2.9401	47.4941	92.7662	42.5481
SM3E__0__0_20210419_001543_000.wav	SM3E	0	20210419	1543	210418	T2	LABO	W	B345	A	F	Spring	11383.5	218.569	3.68299	2.90125	47.974	92.3861	42.7671
SM3E__0__0_20210419_001612_000.wav	SM3E	0	20210419	1612	210418	T2	LABO	W	B345	A	F	Spring	5798.64	87.9286	5.13141	2.65849	46.5711	89.2775	43.6789
SM3E__0__0_20210419_001626_000.wav	SM3E	0	20210419	1626	210418	T2	LABO	W	B345	A	F	Spring	4407	63.375	10.6459	2.02027	47.6455	92.4799	39.949
SM3E__0__0_20210419_002310_000.wav	SM3E	0	20210419	2310	210418	T3	LABO	W	B345	A	F	Spring	3513.6	160.4	4.74781	2.71879	45.873	89.7412	42.2778
SM3E__0__0_20210419_002333_000.wav	SM3E	0	20210419	2333	210418	T3	LABO	W	B345	A	F	Spring	1537.86	220.143	4.76551	2.6035	45.3217	91.5241	42.7564
SM3E__0__0_20210419_002339_000.wav	SM3E	0	20210419	2339	210418	T3	LABO	W	B345	A	F	Spring	4671.29	207.974	5.56896	2.71352	46.0951	90.9959	42.6568
SM3E__0__0_20210419_002438_000.wav	SM3E	0	20210419	2438	210418	T3	LABO	W	B345	A	F	Spring	2067.22	85.7778	9.23138	2.34653	47.1931	92.2464	42.2007
SM3E__0__0_20210422_001649_000.wav	SM3E	0	20210422	1649	210421	T00	LABO	W	B353	A	F	Spring	1191.36	98.0714	10.5014	2.18617	45.8569	80.6094	42.0397
SM3E__0__0_20210422_001943_000.wav	SM3E	0	20210422	1943	210421	T1	LABO	W	B353	A	F	Spring	966.333	97.3333	3.99418	2.46651	46.3559	86.0611	42.4168
SM3E__0__0_20210422_001950_000.wav	SM3E	0	20210422	1950	210421	T1	LABO	W	B353	A	F	Spring	6738.82	95.0455	6.95726	2.41254	49.2716	86.1437	43.9684
SM3E__0__0_20210422_002004_000.wav	SM3E	0	20210422	2004	210421	T1	LABO	W	B353	A	F	Spring	5673.47	85.8235	5.13683	2.1309	48.6601	84.8631	42.9579
SM3E__0__0_20210422_002045_000.wav	SM3E	0	20210422	2045	210421	T1	LABO	W	B353	A	F	Spring	1233.2	90.6	5.78491	2.82121	48.0137	86.0633	43.2585
SM3E__0__0_20210422_002052_000.wav	SM3E	0	20210422	2052	210421	T1	LABO	W	B353	A	F	Spring	1661.62	262.375	6.36211	1.97088	47.5772	79.4293	42.5611
SM3E__0__0_20210422_002159_000.wav	SM3E	0	20210422	2159	210421	T1	LABO	W	B353	A	F	Spring	2328.14	238.143	7.9803	2.23141	45.8228	83.9415	42.3022
SM3E__0__0_20210422_002736_000.wav	SM3E	0	20210422	2736	210421	T2	LABO	W	B353	A	F	Spring	1010	169	7.28052	2.9391	46.7393	89.5393	42.6096
SM3E__0__0_20210422_002806_000.wav	SM3E	0	20210422	2806	210421	T2	LABO	W	B353	A	F	Spring	565	112	9.45078	4.49281	42.5941	87.4477	42.5941
SM3E__0__0_20210422_002829_000.wav	SM3E	0	20210422	2829	210421	T2	LABO	W	B353	A	F	Spring	1618.43	260.429	7.12256	2.24499	45.762	82.4093	43.4081
SM3E__0__0_20210422_002835_000.wav	SM3E	0	20210422	2835	210421	T2	LABO	W	B353	A	F	Spring	773	115	6.81835	2.82188	46.8113	88.022	41.9136
SM3E__0__0_20210422_002846_000.wav	SM3E	0	20210422	2846	210421	T2	LABO	W	B353	A	F	Spring	131.667	49.3333	7.66664	2.4258	46.4484	85.776	42.1318
SM3E__0__0_20210422_002916_000.wav	SM3E	0	20210422	2916	210421	T2	LABO	W	B353	A	F	Spring	795	116.667	3.23096	2.00799	47.6622	79.9129	43.3482
SM3E__0__0_20210422_003051_000.wav	SM3E	0	20210422	3051	210421	T2	LABO	W	B353	A	F	Spring	450	178	5.97549	3.18989	46.2519	82.9108	41.9292
SM3E__0__0_20210422_003057_000.wav	SM3E	0	20210422	3057	210421	T2	LABO	W	B353	A	F	Spring	1430.5	93.5	4.59622	2.25736	46.8782	85.904	41.9632
SM3E__0__0_20210422_003610_000.wav	SM3E	0	20210422	3610	210421	T3	LABO	W	B353	A	F	Spring	383.25	136.5	8.41513	2.21243	45.758	79.7507	44.2638
SM3E__0__0_20210422_003646_000.wav	SM3E	0	20210422	3646	210421	T3	LABO	W	B353	A	F	Spring	412.8	98	15.8356	2.0115	48.9753	81.9796	44.6874
SM3E__0__0_20210508_024518_000.wav	SM3E	0	20210508	24518	210507	T2	LABO	W	B372	A	F	Spring	1807	96	7.61043	3.1104	44.8148	79.2517	41.8019
SM3E__0__0_20210508_030016_000.wav	SM3E	0	20210508	30016	210507	T1	LABO	W	B372	A	F	Spring	857.5	72.5	15.3762	2.48346	48.4867	87.232	46.621
SM3E__0__0_20210508_030025_000.wav	SM3E	0	20210508	30025	210507	T1	LABO	W	B372	A	F	Spring	1679	62.6	11.6299	2.53864	44.5654	87.4132	40.0809
SM3E__0__0_20210513_020131_000.wav	SM3E	0	20210513	20131	210512	T2	LABO	W	B379	A	F	Spring	2902.36	88.8182	7.1767	2.90914	43.82	84.8526	40.6451
SM3E__1__1_20200722_232335_000.wav	SM3E	1	20200722	232335	200722	T3	LABO	E	B068	J	M	Fall	2195.67	79	5.85912	3.39287	59.9706	96.2509	48.2419
SM3E__1__1_20200722_232407_000.wav	SM3E	1	20200722	232407	200722	T3	LABO	E	B068	J	M	Fall	360	38	17.8968	3.10454	55.6982	95.5406	49.419
SM3E__1__1_20200806_223152_000.wav	SM3E	1	20200806	223152	200806	T00	LABO	E	B098	A	F	Fall	654.8	94.6	5.07465	2.70916	45.4616	78.2765	41.3019
SM3E__1__1_20200807_001511_000.wav	SM3E	1	20200807	001511	200806	T1	LABO	E	B099	A	F	Fall	354.4	46	20.4191	3.12488	43.188	83.6559	40.5293
SM3E__1__1_20200807_015358_000.wav	SM3E	1	20200807	015358	200806	T00	LABO	E	B101	J	F	Fall	1609.85	77.878	13.6349	2.93928	45.1268	74.7867	40.2768
SM3E__1__1_20200807_015544_000.wav	SM3E	1	20200807	015544	200806	T00	LABO	E	B101	J	F	Fall	203	36.6	5.45881	2.17751	46.3777	76.9405	40.1897
SM3E__1__1_20200812_004152_000.wav	SM3E	1	20200812	004152	200811	T3	LABO	W	B113	A	M	Fall	1016.19	107.188	7.50588	3.37323	46.9851	67.4695	45.3242
SM3E__1__1_20200819_012900_000.wav	SM3E	1	20200819	012900	200818	T3	LABO	W	B139	J	M	Fall	580.5	105.2	9.14981	2.24364	46.3328	76.5168	42.6625
SM3E__1__1_20200821_232018_000.wav	SM3E	1	20200821	232018	200821	T3	LABO	E	B147	J	F	Fall	376	40	19.4255	1.70881	45.9386	81.909	41.0414
SM3E__1__1_20200821_232106_000.wav	SM3E	1	20200821	232106	200821	T3	LABO	E	B147	J	F	Fall	659.667	47	17.0912	4.13912	45.1038	63.1745	44.3376
SM3E__1__1_20200908_015850_000.wav	SM3E	1	20200908	015850	200907	T3	LABO	E	B187	J	M	Fall	1975.6	39	9.54693	2.16639	52.992	70.9878	46.3474
SM3E__1__1_20200908_015948_000.wav	SM3E	1	20200908	015948	200907	T3	LABO	E	B187	J	M	Fall	180.5	65.5	6.4706	2.4289	53.2262	68.8377	50.0173
SM3E__1__1_20200912_001503_000.wav	SM3E	1	20200912	001503	200911	T00	LABO	W	B193	J	F	Fall	1105.3	86	10.2589	3.00508	45.9632	69.4961	44.0675
SM3E__1__1_20200912_002726_000.wav	SM3E	1	20200912	002726	200911	T3	LABO	W	B193	J	F	Fall	1074.94	127.5	8.2518	2.98199	46.9108	73.1601	44.7282
SM3E__1__1_20200913_002133_000.wav	SM3E	1	20200913	002133	200912	T1	LABO	W	B201	J	M	Fall	347.5	104	10.6351	3.7802	47.3385	94.9689	47.3297
SM3E__1__1_20200913_002707_000.wav	SM3E	1	20200913	002707	200912	T2	LABO	W	B201	J	M	Fall	789	88	12.1633	3.0884	51.3705	96.5183	45.6738
SM3E__1__1_20200913_002846_000.wav	SM3E	1	20200913	002846	200912	T2	LABO	W	B201	J	M	Fall	403	99	8.69347	2.6169	50.336	83.2278	44.2283
SM3E__1__1_20200916_014614_000.wav	SM3E	1	20200916	14614	200915	T3	LABO	W	B216	J	F	Fall	740.111	93.8889	9.55322	2.92117	44.6135	76.1318	43.1331
SM3E__1__1_20200916_015352_000.wav	SM3E	1	20200916	15352	200915	T1	LABO	W	B216	J	F	Fall	478.5	63	16.4965	2.36465	45.2766	80.7761	40.7949
SM3E__1__1_20200916_015406_000.wav	SM3E	1	20200916	15406	200915	T1	LABO	W	B216	J	F	Fall	3184.6	50.4	8.6446	3.27434	43.4248	83.2396	42.2108
SM3E__1__1_20200916_015957_000.wav	SM3E	1	20200916	15957	200915	T2	LABO	W	B216	J	F	Fall	832	62	12.5815	3.09386	41.817	80.9754	41.813
SM3E__1__1_20200916_020003_000.wav	SM3E	1	20200916	20003	200915	T2	LABO	W	B216	J	F	Fall	448	445	9.03759	3.95685	46.4993	82.6091	41.5832
SM3E__1__1_20200916_020225_000.wav	SM3E	1	20200916	20225	200915	T2	LABO	W	B216	J	F	Fall	507.333	165	11.3819	3.76626	43.5124	87.2535	41.9452
SM3E__1__1_20200916_020241_000.wav	SM3E	1	20200916	20241	200915	T2	LABO	W	B216	J	F	Fall	531.5	54.5	14.8794	2.75729	42.7761	86.2618	40.3259
SM3E__1__1_20200916_020252_000.wav	SM3E	1	20200916	20252	200915	T2	LABO	W	B216	J	F	Fall	322.667	84.3333	16.8057	2.48998	44.1155	86.2221	40.7618
SM3E__1__1_20200923_013942_000.wav	SM3E	1	20200923	13942	200922	T2	LABO	E	B234	J	M	Fall	2102.8	58.4	8.21213	3.69721	47.4754	85.5037	46.0053
SM3E__1__1_20200923_014058_000.wav	SM3E	1	20200923	14058	200922	T2	LABO	E	B234	J	M	Fall	921	65	20.6811	3.87048	46.1768	73.9381	45.6613
SM3E__1__1_20200923_014142_000.wav	SM3E	1	20200923	14142	200922	T2	LABO	E	B234	J	M	Fall	510	55	19.417	4.17381	50.5195	87.0249	45.2231
SM3E__1__1_20210419_003019_000.wav	SM3E	1	20210419	3019	210418	T1	LABO	W	B345	A	F	Spring	690.5	155.75	13.2603	2.79291	46.9196	94.063	41.6973
SM3E__1__1_20210419_003113_000.wav	SM3E	1	20210419	3113	210418	T1	LABO	W	B345	A	F	Spring	861.333	107.333	9.57352	3.77442	44.5948	93.222	41.2032
SM3E__1__1_20210504_233515_000.wav	SM3E	1	20210504	233515	210504	T00	LABO	W	B360	A	M	Spring	2177.19	86.625	13.2646	1.96454	49.6098	81.4562	43.6071
SM3E__1__1_20210508_024427_000.wav	SM3E	1	20210508	24427	210507	T2	LABO	W	B372	A	F	Spring	716	130	9.70804	4.11544	41.565	74.5234	39.5834
SM3E_0+1_0_20200718_024523_000.wav	SM3E	0	20200718	024523	200717	T00	LABO	E	B064	J	M	Fall	3490.36	148.714	7.8005	2.40085	45.7959	80.9608	41.7822
SM3E_0+1_0_20200718_024534_000.wav	SM3E	0	20200718	024534	200717	T00	LABO	E	B064	J	M	Fall	7081.09	180.121	5.86517	2.63355	45.2743	83.8267	41.6179
SM3E_0+1_0_20200722_230421_000.wav	SM3E	0	20200722	230421	200722	T00	LABO	E	B068	J	M	Fall	9637.46	153.796	4.09624	2.88578	48.9847	90.0948	44.9037
SM3E_0+1_0_20200722_230437_000.wav	SM3E	0	20200722	230437	200722	T00	LABO	E	B068	J	M	Fall	566.312	61.375	14.9631	3.26946	48.447	78.8862	45.9238
SM3E_0+1_0_20200727_001215_000.wav	SM3E	0	20200727	001215	200726	T00	LABO	W	B077	J	F	Fall	24614.7	128.161	5.65573	2.3576	42.8758	80.6065	38.6739
SM3E_0+1_0_20200727_001345_000.wav	SM3E	0	20200727	001345	200726	T00	LABO	W	B077	J	F	Fall	5825.14	75.8571	11.0556	1.91341	43.3453	72.8939	38.2441
SM3E_0+1_0_20200727_001356_000.wav	SM3E	0	20200727	001356	200726	T00	LABO	W	B077	J	F	Fall	2997.05	68.4737	13.2476	2.32621	43.6857	79.5787	39.2633
SM3E_0+1_0_20200727_001520_000.wav	SM3E	0	20200727	001520	200726	T00	LABO	W	B077	J	F	Fall	931.273	58.2727	16.2295	2.02954	44.3507	80.1856	39.4514
SM3E_0+1_0_20200727_002427_000.wav	SM3E	0	20200727	002427	200726	T3	LABO	W	B077	J	F	Fall	4593.45	126.955	9.10279	2.10752	44.1523	80.7577	39.8961
SM3E_0+1_0_20200727_002458_000.wav	SM3E	0	20200727	002458	200726	T3	LABO	W	B077	J	F	Fall	3627.22	82.6667	5.07361	2.63101	43.9183	77.9356	40.8826
SM3E_0+1_0_20200727_002518_000.wav	SM3E	0	20200727	002518	200726	T3	LABO	W	B077	J	F	Fall	4224.47	74.1579	7.19428	2.63602	42.5336	77.1866	39.5894
SM3E_0+1_0_20200727_002534_000.wav	SM3E	0	20200727	002534	200726	T3	LABO	W	B077	J	F	Fall	5339.27	95.5455	1.68139	3.08584	43.2169	78.7088	39.8601
SM3E_0+1_0_20200727_002554_000.wav	SM3E	0	20200727	002554	200726	T3	LABO	W	B077	J	F	Fall	3699.73	47.0909	6.77347	1.89518	44.3544	84.8292	39.5255
SM3E_0+1_0_20200727_002631_000.wav	SM3E	0	20200727	002631	200726	T3	LABO	W	B077	J	F	Fall	4101.43	114.913	4.85825	2.5179	43.261	77.7271	40.2479
SM3E_0+1_0_20200727_002726_000.wav	SM3E	0	20200727	002726	200726	T3	LABO	W	B077	J	F	Fall	2107.06	83.4516	10.1215	2.78067	44.0722	76.1451	41.5299
SM3E_0+1_0_20200805_224027_000.wav	SM3E	0	20200805	224027	200805	T00	LABO	W	B094	J	M	Fall	24018.7	487.559	1.54497	3.51078	49.5995	83.7385	47.2552
SM3E_0+1_0_20200805_224058_000.wav	SM3E	0	20200805	224058	200805	T00	LABO	W	B094	J	M	Fall	4445.91	208.086	4.40688	3.51008	48.914	77.4529	46.9585
SM3E_0+1_0_20200805_224131_000.wav	SM3E	0	20200805	224131	200805	T00	LABO	W	B094	J	M	Fall	13883.7	125.709	5.26446	3.22878	46.7483	82.7219	44.5922
SM3E_0+1_0_20200805_224156_000.wav	SM3E	0	20200805	224156	200805	T00	LABO	W	B094	J	M	Fall	4186	107.6	6.06669	4.44861	48.9563	83.0096	47.009
SM3E_0+1_0_20200805_224215_000.wav	SM3E	0	20200805	224215	200805	T2	LABO	W	B094	J	M	Fall	2998.53	74.2632	5.21246	3.74846	48.1448	79.9387	46.9155
SM3E_0+1_0_20200805_224229_000.wav	SM3E	0	20200805	224229	200805	T2	LABO	W	B094	J	M	Fall	3335.5	81	8.1027	2.27265	47.054	75.2838	44.6791
SM3E_0+1_0_20200805_224245_000.wav	SM3E	0	20200805	224245	200805	T2	LABO	W	B094	J	M	Fall	2990.06	59.7222	16.4215	2.51471	47.4566	82.6653	43.9702
SM3E_0+1_0_20200805_224316_000.wav	SM3E	0	20200805	224316	200805	T2	LABO	W	B094	J	M	Fall	224.667	76	5.21745	3.41842	48.0428	81.2794	46.1477
SM3E_0+1_0_20200805_224328_000.wav	SM3E	0	20200805	224328	200805	T2	LABO	W	B094	J	M	Fall	764	67.5	8.01591	2.79138	47.4286	69.3738	45.1039
SM3E_0+1_0_20200805_224332_000.wav	SM3E	0	20200805	224332	200805	T2	LABO	W	B094	J	M	Fall	4317.37	169.857	4.85238	3.84573	47.551	76.7496	46.5669
SM3E_0+1_0_20200805_224342_000.wav	SM3E	0	20200805	224342	200805	T2	LABO	W	B094	J	M	Fall	1897.81	101.714	10.3015	3.7705	48.7066	75.3239	47.7189
SM3E_0+1_0_20200805_224351_000.wav	SM3E	0	20200805	224351	200805	T2	LABO	W	B094	J	M	Fall	17751.3	110.264	5.46761	3.20223	48.1362	76.8003	46.2979
SM3E_0+1_0_20200805_225146_000.wav	SM3E	0	20200805	225146	200805	T1	LABO	W	B094	J	M	Fall	27.5	26	1.55652	3.50105	49.0005	85.5534	48.4268
SM3E_0+1_0_20200805_225154_000.wav	SM3E	0	20200805	225154	200805	T1	LABO	W	B094	J	M	Fall	1361.95	106.714	5.90372	3.04441	46.9817	83.4538	44.74
SM3E_0+1_0_20200805_225205_000.wav	SM3E	0	20200805	225205	200805	T1	LABO	W	B094	J	M	Fall	8769.81	80.375	6.93698	3.04007	47.7147	89.1361	45.8484
SM3E_0+1_0_20200805_225310_000.wav	SM3E	0	20200805	225310	200805	T1	LABO	W	B094	J	M	Fall	4546.46	96.9167	7.26657	2.97379	47.0332	73.5219	45.4537
SM3E_0+1_0_20200805_225333_000.wav	SM3E	0	20200805	225333	200805	T1	LABO	W	B094	J	M	Fall	6166.95	161.8	5.44646	3.71822	47.4063	72.6192	46.4847
SM3E_0+1_0_20200806_223115_000.wav	SM3E	0	20200806	223115	200806	T00	LABO	E	B098	A	F	Fall	4861.32	296.368	1.92385	3.42592	43.8186	78.6493	41.5908
SM3E_0+1_0_20200806_223143_000.wav	SM3E	0	20200806	223143	200806	T00	LABO	E	B098	A	F	Fall	4877.35	72.0645	6.24127	2.05756	43.4946	84.868	38.6442
SM3E_0+1_0_20200806_235647_000.wav	SM3E	0	20200806	235647	200806	T00	LABO	E	B099	A	F	Fall	14242.3	212.809	3.80421	2.20758	42.2016	80.7512	38.0375
SM3E_0+1_0_20200807_005734_000.wav	SM3E	0	20200807	005734	200806	T00	LABO	E	B100	J	F	Fall	4083.48	46.52	12.2341	1.92999	43.4519	79.8294	38.2412
SM3E_0+1_0_20200807_005804_000.wav	SM3E	0	20200807	005804	200806	T00	LABO	E	B100	J	F	Fall	17185.1	162.275	5.75815	2.56732	43.3375	84.8123	39.1151
SM3E_0+1_0_20200807_005926_000.wav	SM3E	0	20200807	005926	200806	T00	LABO	E	B100	J	F	Fall	7799.86	176.012	6.21337	2.96429	43.0086	85.1382	39.5358
SM3E_0+1_0_20200807_005945_000.wav	SM3E	0	20200807	005945	200806	T00	LABO	E	B100	J	F	Fall	9041.92	200.785	5.58655	2.59741	42.8173	83.5913	39.3256
SM3E_0+1_0_20200807_010004_000.wav	SM3E	0	20200807	010004	200806	T00	LABO	E	B100	J	F	Fall	1912.34	77.25	11.0732	2.41147	42.9321	83.1229	38.7146
SM3E_0+1_0_20200807_010030_000.wav	SM3E	0	20200807	010030	200806	T00	LABO	E	B100	J	F	Fall	1592.84	111.04	8.63785	3.33533	43.482	79.1519	40.7635
SM3E_0+1_0_20200807_010045_000.wav	SM3E	0	20200807	010045	200806	T00	LABO	E	B100	J	F	Fall	1588	96.2222	6.93477	2.62978	43.0971	67.238	41.5784
SM3E_0+1_0_20200812_003328_000.wav	SM3E	0	20200812	003328	200811	T1	LABO	W	B113	A	M	Fall	5184.25	83.25	4.85556	2.06723	47.4651	91.001	42.6227
SM3E_0+1_0_20200812_003841_000.wav	SM3E	0	20200812	003841	200811	T3	LABO	W	B113	A	M	Fall	4886.33	206.944	3.18173	3.19887	47.694	76.9143	45.0789
SM3E_0+1_0_20200812_003957_000.wav	SM3E	0	20200812	003957	200811	T3	LABO	W	B113	A	M	Fall	7367.79	198.068	6.08923	2.99324	47.7869	81.7767	44.5871
SM3E_0+1_0_20200812_004020_000.wav	SM3E	0	20200812	004020	200811	T3	LABO	W	B113	A	M	Fall	11681.3	165.061	5.92474	2.27544	47.4969	86.1713	43.3156
SM3E_0+1_0_20200812_004054_000.wav	SM3E	0	20200812	004054	200811	T3	LABO	W	B113	A	M	Fall	6790.67	214.419	3.46643	3.03025	48.1764	85.7645	44.8255
SM3E_0+1_0_20200812_004137_000.wav	SM3E	0	20200812	004137	200811	T3	LABO	W	B113	A	M	Fall	4863.84	60.3158	3.63455	2.74225	48.2607	91.673	44.1284
SM3E_0+1_0_20200812_004146_000.wav	SM3E	0	20200812	004146	200811	T3	LABO	W	B113	A	M	Fall	2142.52	113.52	8.12517	2.44917	47.8514	87.8378	43.328
SM3E_0+1_0_20200812_004625_000.wav	SM3E	0	20200812	004625	200811	T2	LABO	W	B113	A	M	Fall	3005.5	73.5714	5.19049	3.50483	48.5316	87.2834	45.6386
SM3E_0+1_0_20200812_004639_000.wav	SM3E	0	20200812	004639	200811	T2	LABO	W	B113	A	M	Fall	1398	72.25	5.34714	3.80591	46.798	79.2992	46.1015
SM3E_0+1_0_20200812_004645_000.wav	SM3E	0	20200812	004645	200811	T2	LABO	W	B113	A	M	Fall	9509.25	103.875	4.7883	3.42076	46.9831	77.5789	45.94
SM3E_0+1_0_20200812_004704_000.wav	SM3E	0	20200812	004704	200811	T2	LABO	W	B113	A	M	Fall	6705.94	90.2778	5.28273	3.45813	46.763	84.0403	45.041
SM3E_0+1_0_20200812_004735_000.wav	SM3E	0	20200812	004735	200811	T2	LABO	W	B113	A	M	Fall	4977.22	167.778	4.61183	3.3127	47.843	75.339	45.9837
SM3E_0+1_0_20200812_004747_000.wav	SM3E	0	20200812	004747	200811	T2	LABO	W	B113	A	M	Fall	13901.1	88.1818	3.6349	3.15744	47.9206	84.4804	45.3903
SM3E_0+1_0_20200812_004822_000.wav	SM3E	0	20200812	004822	200811	T2	LABO	W	B113	A	M	Fall	1911.4	88	4.10772	3.34638	47.7688	81.1233	46.4697
SM3E_0+1_0_20200812_004828_000.wav	SM3E	0	20200812	004828	200811	T2	LABO	W	B113	A	M	Fall	1797.4	94.2	4.36112	3.67483	47.9283	83.2261	46.4373
SM3E_0+1_0_20200812_004834_000.wav	SM3E	0	20200812	004834	200811	T2	LABO	W	B113	A	M	Fall	1228.8	79.5	5.5918	3.08682	47.7343	77.5607	46.2581
SM3E_0+1_0_20200812_004840_000.wav	SM3E	0	20200812	004840	200811	T2	LABO	W	B113	A	M	Fall	2621.67	73	9.62494	2.61409	49.5038	84.8632	44.7133
SM3E_0+1_0_20200812_004850_000.wav	SM3E	0	20200812	004850	200811	T2	LABO	W	B113	A	M	Fall	1037.79	202.929	5.14753	3.33048	47.8579	81.0655	45.4476
SM3E_0+1_0_20200812_004854_000.wav	SM3E	0	20200812	004854	200811	T2	LABO	W	B113	A	M	Fall	4119.43	101.714	4.53864	3.41609	48.6554	81.7246	45.9308
SM3E_0+1_0_20200812_004903_000.wav	SM3E	0	20200812	004903	200811	T2	LABO	W	B113	A	M	Fall	4940.17	100.667	4.10815	2.90028	48.042	80.1315	45.2925
SM3E_0+1_0_20200812_004931_000.wav	SM3E	0	20200812	004931	200811	T2	LABO	W	B113	A	M	Fall	6585.33	71	2.8398	3.24783	49.1414	82.0187	45.8889
SM3E_0+1_0_20200812_004946_000.wav	SM3E	0	20200812	004946	200811	T2	LABO	W	B113	A	M	Fall	3558	76.6	9.50985	2.67492	47.863	85.2825	43.3611
SM3E_0+1_0_20200814_224014_000.wav	SM3E	0	20200814	224014	200814	T00	LABO	E	B124	J	F	Fall	3700.31	58.2857	7.45172	2.95528	42.5695	81.8838	39.3504
SM3E_0+1_0_20200814_224201_000.wav	SM3E	0	20200814	224201	200814	T00	LABO	E	B124	J	F	Fall	3772.54	83.5385	2.80914	3.49499	42.7652	78.7321	41.1092
SM3E_0+1_0_20200817_222505_000.wav	SM3E	0	20200817	222505	200817	T00	LABO	E	B131	J	M	Fall	7112.07	77.8276	5.81218	2.05988	45.744	85.3309	41.317
SM3E_0+1_0_20200817_222557_000.wav	SM3E	0	20200817	222557	200817	T00	LABO	E	B131	J	M	Fall	2009.63	79.1579	7.77656	3.30357	45.7886	75.8339	43.4046
SM3E_0+1_0_20200817_222708_000.wav	SM3E	0	20200817	222708	200817	T00	LABO	E	B131	J	M	Fall	2812.65	85.0392	10.4424	3.99979	42.6847	66.5513	40.3142
SM3E_0+1_0_20200819_011646_000.wav	SM3E	0	20200819	011646	200818	T00	LABO	W	B139	J	M	Fall	2113.91	58.3913	15.123	1.90083	44.5021	83.6839	39.8728
SM3E_0+1_0_20200819_011708_000.wav	SM3E	0	20200819	011708	200818	T00	LABO	W	B139	J	M	Fall	5418	124	13.9635	2.32695	45.4036	68.1843	44.8684
SM3E_0+1_0_20200819_011715_000.wav	SM3E	0	20200819	011715	200818	T00	LABO	W	B139	J	M	Fall	2846.52	263.667	6.09727	2.59064	45.3255	85.0881	41.6023
SM3E_0+1_0_20200819_011731_000.wav	SM3E	0	20200819	011731	200818	T00	LABO	W	B139	J	M	Fall	6602.75	170	12.5063	2.1353	45.6851	83.1416	41.0914
SM3E_0+1_0_20200819_011749_000.wav	SM3E	0	20200819	011749	200818	T00	LABO	W	B139	J	M	Fall	11073	130.481	9.45973	2.58147	45.8528	83.7951	42.1995
SM3E_0+1_0_20200819_011810_000.wav	SM3E	0	20200819	011810	200818	T00	LABO	W	B139	J	M	Fall	3620.27	135.773	16.3649	2.09029	46.4369	85.4686	41.5627
SM3E_0+1_0_20200819_011822_000.wav	SM3E	0	20200819	011822	200818	T00	LABO	W	B139	J	M	Fall	4377.6	71.8667	10.8188	1.96721	45.1588	82.8696	41.0615
SM3E_0+1_0_20200819_011911_000.wav	SM3E	0	20200819	011911	200818	T00	LABO	W	B139	J	M	Fall	9369.33	84.875	8.29061	2.08642	46.1351	85.1653	41.3003
SM3E_0+1_0_20200819_011936_000.wav	SM3E	0	20200819	011936	200818	T00	LABO	W	B139	J	M	Fall	2646	32.3333	17.0026	1.7747	44.0693	84.6962	40.3179
SM3E_0+1_0_20200819_011941_000.wav	SM3E	0	20200819	011941	200818	T00	LABO	W	B139	J	M	Fall	2617.12	150.059	14.5526	2.13083	44.823	83.2184	41.6936
SM3E_0+1_0_20200819_011949_000.wav	SM3E	0	20200819	011949	200818	T00	LABO	W	B139	J	M	Fall	2794	89	19.314	1.60722	44.2901	80.0089	41.6191
SM3E_0+1_0_20200819_011957_000.wav	SM3E	0	20200819	011957	200818	T00	LABO	W	B139	J	M	Fall	2213.27	52.2667	6.45446	1.96038	46.9518	84.9641	41.1581
SM3E_0+1_0_20200819_012304_000.wav	SM3E	0	20200819	012304	200818	T1	LABO	W	B139	J	M	Fall	3093.78	54.8889	7.67011	2.35061	46.3004	86.2241	41.9073
SM3E_0+1_0_20200819_012359_000.wav	SM3E	0	20200819	012359	200818	T1	LABO	W	B139	J	M	Fall	5930.85	186.55	10.4375	2.15961	45.7063	84.3833	41.7626
SM3E_0+1_0_20200819_012823_000.wav	SM3E	0	20200819	012823	200818	T3	LABO	W	B139	J	M	Fall	2201.81	87.3333	12.0226	2.52825	45.8113	75.2953	43.2507
SM3E_0+1_0_20200819_012839_000.wav	SM3E	0	20200819	012839	200818	T3	LABO	W	B139	J	M	Fall	7981.08	317.72	3.04394	2.88043	45.6684	81.5188	42.8811
SM3E_0+1_0_20200819_012904_000.wav	SM3E	0	20200819	012904	200818	T3	LABO	W	B139	J	M	Fall	1249.71	86.0417	12.2178	2.65552	45.4393	73.923	43.3815
SM3E_0+1_0_20200819_012912_000.wav	SM3E	0	20200819	012912	200818	T3	LABO	W	B139	J	M	Fall	11062.1	181.036	7.30444	2.82359	45.8037	83.2225	42.7934
SM3E_0+1_0_20200819_012938_000.wav	SM3E	0	20200819	012938	200818	T3	LABO	W	B139	J	M	Fall	930.04	54.32	18.7529	1.999	45.6181	83.268	41.0343
SM3E_0+1_0_20200819_013038_000.wav	SM3E	0	20200819	013038	200818	T3	LABO	W	B139	J	M	Fall	792.167	82.5	16.6405	2.69223	47.3726	82.3235	44.9564
SM3E_0+1_0_20200819_013043_000.wav	SM3E	0	20200819	013043	200818	T3	LABO	W	B139	J	M	Fall	2479	64.5385	10.6821	2.04897	44.8747	87.0639	41.328
SM3E_0+1_0_20200819_013050_000.wav	SM3E	0	20200819	013050	200818	T3	LABO	W	B139	J	M	Fall	4323.73	277.731	9.6758	2.00123	45.1896	80.4762	42.0524
SM3E_0+1_0_20200819_013132_000.wav	SM3E	0	20200819	013132	200818	T3	LABO	W	B139	J	M	Fall	16045.2	172.714	7.75701	2.36683	45.2206	85.1323	42.2439
SM3E_0+1_0_20200819_013157_000.wav	SM3E	0	20200819	013157	200818	T3	LABO	W	B139	J	M	Fall	8055.67	252.463	6.59916	2.37719	46.0786	85.622	42.0295
SM3E_0+1_0_20200819_013717_000.wav	SM3E	0	20200819	013717	200818	T2	LABO	W	B139	J	M	Fall	639	112	9.73832	4.35926	45.7731	83.2117	45.6378
SM3E_0+1_0_20200819_013732_000.wav	SM3E	0	20200819	013732	200818	T2	LABO	W	B139	J	M	Fall	3691.33	101.667	12.6725	3.3703	45.7426	72.4048	45.0696
SM3E_0+1_0_20200821_011036_000.wav	SM3E	0	20200821	011036	200820	T00	LABO	W	B144	A	F	Fall	19204.9	283.478	2.50427	3.01831	42.495	76.4365	39.6742
SM3E_0+1_0_20200821_011142_000.wav	SM3E	0	20200821	011142	200820	T00	LABO	W	B144	A	F	Fall	20196.3	376.25	1.81299	3.21896	43.4084	77.1262	40.4561
SM3E_0+1_0_20200821_011214_000.wav	SM3E	0	20200821	011214	200820	T00	LABO	W	B144	A	F	Fall	22273.9	337.191	3.57544	3.23792	43.5821	72.5386	40.8635
SM3E_0+1_0_20200821_011352_000.wav	SM3E	0	20200821	011352	200820	T00	LABO	W	B144	A	F	Fall	2955.39	135.5	5.82918	3.32581	43.568	72.9632	41.3503
SM3E_0+1_0_20200821_011442_000.wav	SM3E	0	20200821	011442	200820	T2	LABO	W	B144	A	F	Fall	9168.12	232.538	2.49804	3.30914	43.0468	74.8322	40.7816
SM3E_0+1_0_20200821_011523_000.wav	SM3E	0	20200821	011523	200820	T2	LABO	W	B144	A	F	Fall	3618	125	9.13602	2.85883	43.0943	63.2221	40.6561
SM3E_0+1_0_20200821_011534_000.wav	SM3E	0	20200821	011534	200820	T2	LABO	W	B144	A	F	Fall	3079	40	5.35878	2.12268	46.3	74.1416	40.0823
SM3E_0+1_0_20200821_011541_000.wav	SM3E	0	20200821	011541	200820	T2	LABO	W	B144	A	F	Fall	1828.17	76.5	5.35893	3.6185	45.0924	82.3499	41.4657
SM3E_0+1_0_20200821_011549_000.wav	SM3E	0	20200821	011549	200820	T2	LABO	W	B144	A	F	Fall	2258.88	98.5	5.18299	3.89246	42.9213	71.3927	42.3863
SM3E_0+1_0_20200821_011601_000.wav	SM3E	0	20200821	011601	200820	T2	LABO	W	B144	A	F	Fall	8715.86	60.6071	8.852	3.13122	44.2688	78.9888	41.1914
SM3E_0+1_0_20200821_011640_000.wav	SM3E	0	20200821	011640	200820	T2	LABO	W	B144	A	F	Fall	4614.6	74.2	5.90591	3.61874	44.4846	72.7957	41.7216
SM3E_0+1_0_20200821_012212_000.wav	SM3E	0	20200821	012212	200820	T3	LABO	W	B144	A	F	Fall	1701.95	187.15	5.07468	4.18101	43.6819	77.6293	41.8389
SM3E_0+1_0_20200821_012236_000.wav	SM3E	0	20200821	012236	200820	T3	LABO	W	B144	A	F	Fall	13119.1	261.569	3.19664	3.21781	43.9197	74.8966	40.6037
SM3E_0+1_0_20200821_012309_000.wav	SM3E	0	20200821	012309	200820	T3	LABO	W	B144	A	F	Fall	3386.58	95.7368	5.17558	2.98162	44.2308	69.9568	41.2256
SM3E_0+1_0_20200821_012320_000.wav	SM3E	0	20200821	012320	200820	T3	LABO	W	B144	A	F	Fall	2990.94	136.765	4.04991	3.14257	45.4532	71.4374	41.738
SM3E_0+1_0_20200821_012333_000.wav	SM3E	0	20200821	012333	200820	T3	LABO	W	B144	A	F	Fall	871.75	77	13.0593	2.71717	43.1779	71.8588	40.5292
SM3E_0+1_0_20200821_012355_000.wav	SM3E	0	20200821	012355	200820	T3	LABO	W	B144	A	F	Fall	2386.85	166.923	3.5175	2.97889	44.3674	67.7422	41.3833
SM3E_0+1_0_20200821_013030_000.wav	SM3E	0	20200821	013030	200820	T1	LABO	W	B144	A	F	Fall	2277.33	200.333	6.64576	4.37875	43.4907	73.9122	40.5298
SM3E_0+1_0_20200821_231745_000.wav	SM3E	0	20200821	231745	200821	T00	LABO	E	B147	J	F	Fall	5887	110.333	4.90138	2.49281	43.5006	81.8947	40.2519
SM3E_0+1_0_20200821_231815_000.wav	SM3E	0	20200821	231815	200821	T00	LABO	E	B147	J	F	Fall	7075.26	127	6.08719	2.11814	44.7716	87.1672	40.2138
SM3E_0+1_0_20200901_001627_000.wav	SM3E	0	20200901	001627	200831	T00	LABO	E	B169	J	M	Fall	855.429	70.9524	14.4236	2.55134	44.6108	77.2474	43.3312
SM3E_0+1_0_20200901_001647_000.wav	SM3E	0	20200901	001647	200831	T00	LABO	E	B169	J	M	Fall	3503.6	62.9	4.22308	2.21118	46.0178	78.7145	43.1643
SM3E_0+1_0_20200901_001717_000.wav	SM3E	0	20200901	001717	200831	T00	LABO	E	B169	J	M	Fall	1843.5	56.5	6.61386	2.61215	45.8682	82.3962	43.1226
SM3E_0+1_0_20200908_013810_000.wav	SM3E	0	20200908	013810	200907	T00	LABO	E	B187	J	M	Fall	22301.8	51.375	4.90888	2.41738	47.7903	89.8091	41.8729
SM3E_0+1_0_20200908_013848_000.wav	SM3E	0	20200908	013848	200907	T00	LABO	E	B187	J	M	Fall	12517	90.4267	7.51379	2.42228	47.2992	87.4595	42.0297
SM3E_0+1_0_20200908_013917_000.wav	SM3E	0	20200908	013917	200907	T00	LABO	E	B187	J	M	Fall	5884.6	178.724	5.50258	2.51102	47.7547	86.3056	42.4542
SM3E_0+1_0_20200908_013930_000.wav	SM3E	0	20200908	013930	200907	T00	LABO	E	B187	J	M	Fall	124.833	47.5	17.4897	2.68994	48.6077	85.5726	43.1649
SM3E_0+1_0_20200908_013933_000.wav	SM3E	0	20200908	013933	200907	T00	LABO	E	B187	J	M	Fall	2559.5	74.5833	10.3453	2.49079	46.9762	86.946	42.5533
SM3E_0+1_0_20200908_013940_000.wav	SM3E	0	20200908	013940	200907	T00	LABO	E	B187	J	M	Fall	2220.41	57.5405	5.00704	2.498	47.1034	82.3861	42.4945
SM3E_0+1_0_20200912_001206_000.wav	SM3E	0	20200912	001206	200911	T00	LABO	W	B193	J	F	Fall	15220.7	194.68	1.32898	2.94113	46.9871	66.0081	44.1373
SM3E_0+1_0_20200912_001307_000.wav	SM3E	0	20200912	001307	200911	T00	LABO	W	B193	J	F	Fall	4682.42	119.462	3.89939	3.18947	46.1787	77.895	43.4024
SM3E_0+1_0_20200912_001319_000.wav	SM3E	0	20200912	001319	200911	T00	LABO	W	B193	J	F	Fall	2970.95	94.3684	4.92753	3.36035	46.4164	71.2188	43.7781
SM3E_0+1_0_20200912_001327_000.wav	SM3E	0	20200912	001327	200911	T00	LABO	W	B193	J	F	Fall	6469.02	133.369	5.74954	2.65822	45.749	72.6981	43.1136
SM3E_0+1_0_20200912_001341_000.wav	SM3E	0	20200912	001341	200911	T00	LABO	W	B193	J	F	Fall	8002.66	233.419	4.37525	2.62996	45.0691	76.1635	42.192
SM3E_0+1_0_20200912_001411_000.wav	SM3E	0	20200912	001411	200911	T00	LABO	W	B193	J	F	Fall	21488.2	235.616	4.45516	2.67206	45.592	74.5203	42.8385
SM3E_0+1_0_20200912_001453_000.wav	SM3E	0	20200912	001453	200911	T00	LABO	W	B193	J	F	Fall	4637.77	100.8	6.2773	2.34735	45.6386	78.6604	42.2075
SM3E_0+1_0_20200912_001635_000.wav	SM3E	0	20200912	001635	200911	T1	LABO	W	B193	J	F	Fall	18757.3	59.2857	11.254	3.91141	46.7376	83.7922	44.8864
SM3E_0+1_0_20200912_001720_000.wav	SM3E	0	20200912	001720	200911	T1	LABO	W	B193	J	F	Fall	1380.75	36.75	17.8261	3.09652	42.3962	81.9763	39.4779
SM3E_0+1_0_20200912_001728_000.wav	SM3E	0	20200912	001728	200911	T1	LABO	W	B193	J	F	Fall	269.75	70.75	9.81511	3.59669	46.6516	72.2187	43.7675
SM3E_0+1_0_20200912_001747_000.wav	SM3E	0	20200912	001747	200911	T1	LABO	W	B193	J	F	Fall	4333.33	89.9167	3.41575	4.0562	44.9699	78.8214	43.6303
SM3E_0+1_0_20200912_001823_000.wav	SM3E	0	20200912	001823	200911	T1	LABO	W	B193	J	F	Fall	4044	78	7.21497	2.43274	43.1113	78.1352	43.0805
SM3E_0+1_0_20200912_002457_000.wav	SM3E	0	20200912	002457	200911	T3	LABO	W	B193	J	F	Fall	3703.14	227.345	4.91797	2.42696	46.2593	66.9342	43.738
SM3E_0+1_0_20200912_002731_000.wav	SM3E	0	20200912	002731	200911	T3	LABO	W	B193	J	F	Fall	11786	218.682	3.84896	3.75215	45.2611	74.7148	43.2883
SM3E_0+1_0_20200913_000601_000.wav	SM3E	0	20200913	000601	200912	T00	LABO	W	B201	J	M	Fall	5072.04	95.4792	7.05469	2.64066	49.7541	83.6157	46.5293
SM3E_0+1_0_20200913_000612_000.wav	SM3E	0	20200913	000612	200912	T00	LABO	W	B201	J	M	Fall	14720.4	257.337	3.5739	2.98856	50.4885	89.135	46.7546
SM3E_0+1_0_20200913_000659_000.wav	SM3E	0	20200913	000659	200912	T00	LABO	W	B201	J	M	Fall	2746.55	115.667	7.81137	2.94544	49.5773	83.8051	46.9432
SM3E_0+1_0_20200913_000721_000.wav	SM3E	0	20200913	000721	200912	T00	LABO	W	B201	J	M	Fall	7974.3	135.75	5.17109	2.80198	49.3079	86.8101	46.4252
SM3E_0+1_0_20200913_000740_000.wav	SM3E	0	20200913	000740	200912	T00	LABO	W	B201	J	M	Fall	7401.59	135.466	6.44304	3.07012	49.8275	87.5712	46.83
SM3E_0+1_0_20200913_000756_000.wav	SM3E	0	20200913	000756	200912	T00	LABO	W	B201	J	M	Fall	5334.86	189.943	3.92268	2.34201	50.7393	89.3245	45.3045
SM3E_0+1_0_20200913_000809_000.wav	SM3E	0	20200913	000809	200912	T00	LABO	W	B201	J	M	Fall	10490	121.237	5.25675	2.78816	49.4262	86.7787	46.5613
SM3E_0+1_0_20200913_000856_000.wav	SM3E	0	20200913	000856	200912	T00	LABO	W	B201	J	M	Fall	8404.43	151.897	6.3933	2.9339	50.0312	85.4848	46.9639
SM3E_0+1_0_20200913_000924_000.wav	SM3E	0	20200913	000924	200912	T00	LABO	W	B201	J	M	Fall	9540.19	128.059	6.07299	2.73526	49.507	85.5723	46.2994
SM3E_0+1_0_20200913_001101_000.wav	SM3E	0	20200913	001101	200912	T3	LABO	W	B201	J	M	Fall	7598.66	216.08	4.78608	2.86952	50.1708	85.6831	47.2557
SM3E_0+1_0_20200913_001119_000.wav	SM3E	0	20200913	001119	200912	T3	LABO	W	B201	J	M	Fall	5024.73	121.683	5.82564	2.72366	50.3299	87.1309	46.1427
SM3E_0+1_0_20200913_001131_000.wav	SM3E	0	20200913	001131	200912	T3	LABO	W	B201	J	M	Fall	2240.52	87.28	7.68907	2.50251	49.1441	81.0008	46.9526
SM3E_0+1_0_20200913_001243_000.wav	SM3E	0	20200913	001243	200912	T3	LABO	W	B201	J	M	Fall	8555.62	64.6923	1.33956	3.48957	50.3524	83.6647	48.3172
SM3E_0+1_0_20200913_001303_000.wav	SM3E	0	20200913	001303	200912	T3	LABO	W	B201	J	M	Fall	17119.6	189.466	4.21626	2.59947	50.4478	88.8393	46.1429
SM3E_0+1_0_20200913_001337_000.wav	SM3E	0	20200913	001337	200912	T3	LABO	W	B201	J	M	Fall	12775	277.35	3.22491	2.48808	50.7659	88.1758	46.2872
SM3E_0+1_0_20200913_002037_000.wav	SM3E	0	20200913	002037	200912	T1	LABO	W	B201	J	M	Fall	4694.67	104.5	4.40235	3.81819	48.6408	83.2539	45.6019
SM3E_0+1_0_20200913_002136_000.wav	SM3E	0	20200913	002136	200912	T1	LABO	W	B201	J	M	Fall	3889.15	266.206	2.19967	4.02109	47.6135	81.5479	46.3461
SM3E_0+1_0_20200913_002814_000.wav	SM3E	0	20200913	002814	200912	T2	LABO	W	B201	J	M	Fall	11905.4	116.4	4.87974	3.43351	48.6802	83.3085	46.4836
SM3E_0+1_0_20200916_013920_000.wav	SM3E	0	20200916	13920	200915	T00	LABO	W	B216	J	F	Fall	3849	72.0952	4.99843	2.57248	45.1237	70.6383	42.5264
SM3E_0+1_0_20200916_014426_000.wav	SM3E	0	20200916	14426	200915	T3	LABO	W	B216	J	F	Fall	9991	295.885	3.55862	2.32925	44.727	80.6547	42.3109
SM3E_0+1_0_20200916_014527_000.wav	SM3E	0	20200916	14527	200915	T3	LABO	W	B216	J	F	Fall	2334.21	87	8.31501	2.22836	44.9583	74.7819	43.1473
SM3E_0+1_0_20200916_014631_000.wav	SM3E	0	20200916	14631	200915	T3	LABO	W	B216	J	F	Fall	1667.17	66.8333	6.58674	2.18607	46.4984	73.3724	43.5472
SM3E_0+1_0_20200916_015242_000.wav	SM3E	0	20200916	15242	200915	T1	LABO	W	B216	J	F	Fall	2317.5	93	5.32276	3.95947	42.3777	76.1135	41.0583
SM3E_0+1_0_20200923_013451_000.wav	SM3E	0	20200923	13451	200922	T00	LABO	E	B234	J	M	Fall	3992.12	108.438	2.94736	2.91718	48.9104	90.2584	45.1531
SM3E_0+1_0_20200923_013519_000.wav	SM3E	0	20200923	13519	200922	T00	LABO	E	B234	J	M	Fall	4091.88	61.3846	8.30806	2.72592	49.887	88.9877	44.8266
SM3E_0+1_0_20200923_013549_000.wav	SM3E	0	20200923	13549	200922	T00	LABO	E	B234	J	M	Fall	6014.88	141.455	3.95628	3.14099	49.2196	86.614	45.1398
SM3E_0+1_0_20201007_002205_000.wav	SM3E	0	20201007	2205	201006	T00	LABO	W	B266	J	M	Fall	3722.41	69.2273	6.16146	2.54259	49.3488	89.3022	44.786
SM3E_0+1_0_20201007_002230_000.wav	SM3E	0	20201007	2230	201006	T00	LABO	W	B266	J	M	Fall	1779.72	56.4	4.26403	2.3284	49.8997	88.346	45.0023
SM3E_0+1_0_20201007_002251_000.wav	SM3E	0	20201007	2251	201006	T00	LABO	W	B266	J	M	Fall	3082.59	50.963	11.6759	2.14446	50.6182	87.7395	44.5046
SM3E_0+1_0_20201007_002314_000.wav	SM3E	0	20201007	2314	201006	T00	LABO	W	B266	J	M	Fall	2197.4	46.85	14.0953	1.9665	50.4147	90.5882	43.388
SM3E_0+1_0_20201007_002336_000.wav	SM3E	0	20201007	2336	201006	T00	LABO	W	B266	J	M	Fall	2433.14	66.2857	8.83545	2.21988	50.8441	83.697	45.6614
SM3E_0+1_0_20201007_002422_000.wav	SM3E	0	20201007	2422	201006	T00	LABO	W	B266	J	M	Fall	2078.47	61.3158	14.7833	2.39144	51.4067	89.6273	45.9973
SM3E_0+1_0_20201007_003547_000.wav	SM3E	0	20201007	3547	201006	T2	LABO	W	B266	J	M	Fall	3018	76	9.75498	3.30151	47.7419	92.2378	46.6286
SM3E_0+1_0_20201007_004238_000.wav	SM3E	0	20201007	4238	201006	T3	LABO	W	B266	J	M	Fall	1295.42	57.0526	19.6734	2.11545	50.8281	86.5055	45.0963
SM3E_0+1_0_20201007_004323_000.wav	SM3E	0	20201007	4323	201006	T3	LABO	W	B266	J	M	Fall	2249.86	42.2857	13.1959	1.96109	51.3116	89.7091	43.2247
SM3E_0+1_0_20201007_004338_000.wav	SM3E	0	20201007	4338	201006	T3	LABO	W	B266	J	M	Fall	7835	49.7778	15.977	1.86823	50.3436	88.191	43.339
SM3E_0+1_0_20201007_004408_000.wav	SM3E	0	20201007	4408	201006	T3	LABO	W	B266	J	M	Fall	7773.4	70.9	17.4603	2.17045	50.7539	87.6831	44.1783
SM3E_0+1_0_20201007_004526_000.wav	SM3E	0	20201007	4526	201006	T3	LABO	W	B266	J	M	Fall	4479.66	163	10.7025	2.09998	49.8507	88.8626	43.6757
SM3E_0+1_0_20201007_004537_000.wav	SM3E	0	20201007	4537	201006	T3	LABO	W	B266	J	M	Fall	2321.64	101.179	13.1045	2.34407	49.821	84.8819	44.5357
SM3E_0+1_0_20201007_004545_000.wav	SM3E	0	20201007	4545	201006	T3	LABO	W	B266	J	M	Fall	4873.25	76.1562	12.9841	2.25467	49.4517	86.6711	44.0888
SM3E_0+1_0_20201007_004559_000.wav	SM3E	0	20201007	4559	201006	T3	LABO	W	B266	J	M	Fall	5964.45	52.3636	14.9962	1.90926	49.6243	86.8892	43.0831
SM3E_0+1_0_20210406_221546_000.wav	SM3E	0	20210406	221546	210406	T00	LABO	W	B321	A	M	Spring	3150.69	127.769	5.57162	3.2085	46.3519	79.6216	43.437
SM3E_0+1_0_20210406_221620_000.wav	SM3E	0	20210406	221620	210406	T00	LABO	W	B321	A	M	Spring	5268.3	107.909	4.00362	2.79465	44.8721	90.1493	41.4128
SM3E_0+1_0_20210406_221644_000.wav	SM3E	0	20210406	221644	210406	T00	LABO	W	B321	A	M	Spring	2384.63	92.9	4.70086	3.31888	45.5853	80.628	43.157
SM3E_0+1_0_20210406_221903_000.wav	SM3E	0	20210406	221903	210406	T1	LABO	W	B321	A	M	Spring	2513	96	4.00798	3.53524	46.331	78.7445	43.9272
SM3E_0+1_0_20210406_221910_000.wav	SM3E	0	20210406	221910	210406	T1	LABO	W	B321	A	M	Spring	737.286	213.524	4.3659	2.78944	45.2082	85.0065	42.6143
SM3E_0+1_0_20210406_222002_000.wav	SM3E	0	20210406	222002	210406	T1	LABO	W	B321	A	M	Spring	19205.7	65.4375	1.08347	2.68796	44.4445	86.4675	42.3936
SM3E_0+1_0_20210406_222025_000.wav	SM3E	0	20210406	222025	210406	T1	LABO	W	B321	A	M	Spring	12228	101.667	3.54313	3.02735	48.4428	75.913	45.3483
SM3E_0+1_0_20210406_222048_000.wav	SM3E	0	20210406	222048	210406	T1	LABO	W	B321	A	M	Spring	11176.2	55.7273	1.87722	2.75507	44.6746	84.7545	42.9938
SM3E_0+1_0_20210406_222155_000.wav	SM3E	0	20210406	222155	210406	T1	LABO	W	B321	A	M	Spring	1815.67	87.3333	11.8562	2.57477	44.0725	89.4989	40.9095
SM3E_0+1_0_20210406_222559_000.wav	SM3E	0	20210406	222559	210406	T2	LABO	W	B321	A	M	Spring	444.308	59.3846	2.60554	2.79607	44.4354	88.7025	41.0893
SM3E_0+1_0_20210406_222710_000.wav	SM3E	0	20210406	222710	210406	T2	LABO	W	B321	A	M	Spring	6205.5	72.619	9.21867	2.67828	45.8955	82.3875	42.2431
SM3E_0+1_0_20210406_222725_000.wav	SM3E	0	20210406	222725	210406	T2	LABO	W	B321	A	M	Spring	279.75	64.5	11.7519	3.45234	46.0787	75.5557	43.3546
SM3E_0+1_0_20210406_222823_000.wav	SM3E	0	20210406	222823	210406	T2	LABO	W	B321	A	M	Spring	3521.35	71.5	7.15482	2.73478	44.4892	87.7929	41.9047
SM3E_0+1_0_20210406_222830_000.wav	SM3E	0	20210406	222830	210406	T2	LABO	W	B321	A	M	Spring	13355.3	160.733	4.61029	2.78233	45.2939	86.5834	42.0915
SM3E_0+1_0_20210406_222858_000.wav	SM3E	0	20210406	222858	210406	T2	LABO	W	B321	A	M	Spring	11497	112.667	4.30142	2.98775	45.5123	86.449	42.7993
SM3E_0+1_0_20210406_222918_000.wav	SM3E	0	20210406	222918	210406	T2	LABO	W	B321	A	M	Spring	4253.27	76	13.3699	3.29747	46.0339	90.2821	42.7346
SM3E_0+1_0_20210406_222938_000.wav	SM3E	0	20210406	222938	210406	T2	LABO	W	B321	A	M	Spring	11043.6	166.72	5.09493	2.67157	45.5883	88.3937	41.8644
SM3E_0+1_0_20210406_223359_000.wav	SM3E	0	20210406	223359	210406	T3	LABO	W	B321	A	M	Spring	8351.39	121.392	4.94058	2.68409	44.6473	84.6102	41.6704
SM3E_0+1_0_20210406_223425_000.wav	SM3E	0	20210406	223425	210406	T3	LABO	W	B321	A	M	Spring	7792.92	111.681	8.25793	2.38626	43.6078	85.9157	40.5607
SM3E_0+1_0_20210406_223441_000.wav	SM3E	0	20210406	223441	210406	T3	LABO	W	B321	A	M	Spring	3618.43	72.0408	9.09627	2.48892	44.1451	88.9661	40.3976
SM3E_0+1_0_20210406_223455_000.wav	SM3E	0	20210406	223455	210406	T3	LABO	W	B321	A	M	Spring	9721.96	170.289	5.12607	2.33909	44.0919	83.3723	40.8714
SM3E_0+1_0_20210406_223521_000.wav	SM3E	0	20210406	223521	210406	T3	LABO	W	B321	A	M	Spring	3376.27	52.3846	13.4529	2.33124	45.0066	81.8978	41.6941
SM3E_0+1_0_20210406_223529_000.wav	SM3E	0	20210406	223529	210406	T3	LABO	W	B321	A	M	Spring	499.733	69.3333	13.4591	2.62671	45.4811	86.6138	42.1235
SM3E_0+1_0_20210406_223533_000.wav	SM3E	0	20210406	223533	210406	T3	LABO	W	B321	A	M	Spring	17583.6	249.114	2.02746	2.60236	46.2925	89.7584	41.5037
SM3E_0+1_0_20210406_223605_000.wav	SM3E	0	20210406	223605	210406	T3	LABO	W	B321	A	M	Spring	6983	69.7636	5.41962	2.5778	45.2277	80.0128	42.4018
SM3E_0+1_0_20210406_223635_000.wav	SM3E	0	20210406	223635	210406	T3	LABO	W	B321	A	M	Spring	2021.02	57.4444	15.298	2.1129	44.0033	87.4871	40.2255
SM3E_0+1_0_20210406_230149_000.wav	SM3E	0	20210406	230149	210406	T3	LABO	W	B322	A	F	Spring	3799	109.621	5.18961	2.91511	39.4345	75.9261	36.068
SM3E_0+1_0_20210406_230229_000.wav	SM3E	0	20210406	230229	210406	T3	LABO	W	B322	A	F	Spring	9952.73	73.2727	3.66227	2.8415	39.5599	75.2316	36.7507
SM3E_0+1_0_20210406_230950_000.wav	SM3E	0	20210406	230950	210406	T2	LABO	W	B322	A	F	Spring	1331.8	87.6	4.86745	2.78375	42.7029	78.4754	36.8149
SM3E_0+1_0_20210406_231000_000.wav	SM3E	0	20210406	231000	210406	T2	LABO	W	B322	A	F	Spring	1002.5	102.5	9.91554	3.50887	40.296	80.5664	37.6008
SM3E_0+1_0_20210406_231006_000.wav	SM3E	0	20210406	231006	210406	T2	LABO	W	B322	A	F	Spring	692.2	79.2	6.7487	3.24045	42.4927	82.2409	38.0438
SM3E_0+1_0_20210406_231022_000.wav	SM3E	0	20210406	231022	210406	T2	LABO	W	B322	A	F	Spring	2808	73	4.12199	2.98428	42.3784	84.9478	36.8066
SM3E_0+1_0_20210406_231028_000.wav	SM3E	0	20210406	231028	210406	T2	LABO	W	B322	A	F	Spring	3732	70	2.23031	2.74074	42.2864	72.9028	37.18
SM3E_0+1_0_20210406_231510_000.wav	SM3E	0	20210406	231510	210406	T1	LABO	W	B322	A	F	Spring	20822.8	735.167	2.44283	2.19835	42.4313	75.2043	37.4892
SM3E_0+1_0_20210406_231559_000.wav	SM3E	0	20210406	231559	210406	T1	LABO	W	B322	A	F	Spring	4249	121.5	1.9457	2.50095	40.4691	61.4742	36.6174
SM3E_0+1_0_20210406_231616_000.wav	SM3E	0	20210406	231616	210406	T1	LABO	W	B322	A	F	Spring	404.75	78.75	12.0705	2.604	42.2659	77.6703	36.6122
SM3E_0+1_0_20210406_231631_000.wav	SM3E	0	20210406	231631	210406	T1	LABO	W	B322	A	F	Spring	1123.25	137	7.12336	2.86781	41.0334	79.413	38.489
SM3E_0+1_0_20210406_231714_000.wav	SM3E	0	20210406	231714	210406	T1	LABO	W	B322	A	F	Spring	4444.5	70	3.84185	2.45865	41.7668	82.8044	36.4583
SM3E_0+1_0_20210406_231738_000.wav	SM3E	0	20210406	231738	210406	T1	LABO	W	B322	A	F	Spring	1906	45	7.05158	2.19057	43.6119	80.8072	37.4554
SM3E_0+1_0_20210406_231743_000.wav	SM3E	0	20210406	231743	210406	T1	LABO	W	B322	A	F	Spring	574.25	130.75	1.97113	3.14288	42.5443	76.1469	37.2349
SM3E_0+1_0_20210406_231754_000.wav	SM3E	0	20210406	231754	210406	T1	LABO	W	B322	A	F	Spring	7166.33	121.5	2.29672	2.88649	40.1786	75.323	37.8129
SM3E_0+1_0_20210406_231824_000.wav	SM3E	0	20210406	231824	210406	T1	LABO	W	B322	A	F	Spring	2661.67	79	5.26536	2.20994	42.5701	80.4197	37.3941
SM3E_0+1_0_20210406_233832_000.wav	SM3E	0	20210406	233832	210406	T00	LABO	W	B323	A	M	Spring	3971.29	65.5882	5.26179	2.52416	52.877	91.6662	46.7174
SM3E_0+1_0_20210406_233849_000.wav	SM3E	0	20210406	233849	210406	T1	LABO	W	B323	A	M	Spring	3339.6	96.2	5.06306	3.35686	49.1991	85.0629	47.3722
SM3E_0+1_0_20210406_234807_000.wav	SM3E	0	20210406	234807	210406	T3	LABO	W	B323	A	M	Spring	6071.74	159.755	6.37995	2.25554	49.3575	88.906	44.9066
SM3E_0+1_0_20210406_235533_000.wav	SM3E	0	20210406	235533	210406	T2	LABO	W	B323	A	M	Spring	9483.73	225.622	4.90838	2.4824	52.2158	88.9146	46.3484
SM3E_0+1_0_20210406_235550_000.wav	SM3E	0	20210406	235550	210406	T2	LABO	W	B323	A	M	Spring	4983	45.25	6.56053	2.20873	48.613	93.2741	45.281
SM3E_0+1_0_20210406_235645_000.wav	SM3E	0	20210406	235645	210406	T2	LABO	W	B323	A	M	Spring	681	354	4.00573	3.24956	54.6384	87.5319	47.3812
SM3E_0+1_0_20210419_001348_000.wav	SM3E	0	20210419	1348	210418	T2	LABO	W	B345	A	F	Spring	19513.9	174.625	4.45328	2.88243	46.9143	92.523	42.1543
SM3E_0+1_0_20210419_001606_000.wav	SM3E	0	20210419	1606	210418	T2	LABO	W	B345	A	F	Spring	2509	161.938	9.49188	2.99338	46.0222	84.8501	42.8601
SM3E_0+1_0_20210419_002120_000.wav	SM3E	0	20210419	2120	210418	T3	LABO	W	B345	A	F	Spring	12778.5	206.122	4.65443	2.64532	46.9099	91.0704	41.9927
SM3E_0+1_0_20210419_002148_000.wav	SM3E	0	20210419	2148	210418	T3	LABO	W	B345	A	F	Spring	10677.7	189.778	5.56655	2.28566	46.595	88.468	41.252
SM3E_0+1_0_20210419_002303_000.wav	SM3E	0	20210419	2303	210418	T3	LABO	W	B345	A	F	Spring	2527	290.5	2.69676	3.20432	46.7481	92.1656	43.4824
SM3E_0+1_0_20210419_002318_000.wav	SM3E	0	20210419	2318	210418	T3	LABO	W	B345	A	F	Spring	6586.2	255.549	4.12112	2.56258	46.0141	89.0691	42.6906
SM3E_0+1_0_20210419_003005_000.wav	SM3E	0	20210419	3005	210418	T1	LABO	W	B345	A	F	Spring	3839.5	187.5	2.27363	3.13375	48.2426	94.5241	42.9914
SM3E_0+1_0_20210419_003047_000.wav	SM3E	0	20210419	3047	210418	T1	LABO	W	B345	A	F	Spring	3695.78	96.4444	5.97969	2.43317	46.4393	93.1024	41.1824
SM3E_0+1_0_20210419_003208_000.wav	SM3E	0	20210419	3208	210418	T1	LABO	W	B345	A	F	Spring	4425.67	197.667	9.16129	2.87981	42.0849	89.2773	40.2599
SM3E_0+1_0_20210419_230643_000.wav	SM3E	0	20210419	230643	210419	T00	LABO	E	B346	A	F	Spring	4317.14	58.8611	7.22818	2.0855	46.0633	85.9134	42.0304
SM3E_0+1_0_20210419_230709_000.wav	SM3E	0	20210419	230709	210419	T00	LABO	E	B346	A	F	Spring	4174.1	66.0345	7.01155	2.40945	45.681	87.4542	41.0014
SM3E_0+1_0_20210419_230747_000.wav	SM3E	0	20210419	230747	210419	T00	LABO	E	B346	A	F	Spring	22587.5	108.103	4.76497	2.52941	44.7133	89.1378	41.1151
SM3E_0+1_0_20210422_001557_000.wav	SM3E	0	20210422	1557	210421	T00	LABO	W	B353	A	F	Spring	2042.36	72.5909	9.66228	2.25791	47.2681	83.3415	41.3209
SM3E_0+1_0_20210422_001610_000.wav	SM3E	0	20210422	1610	210421	T00	LABO	W	B353	A	F	Spring	2309.06	95.2353	9.49837	2.16043	48.2086	78.0654	42.631
SM3E_0+1_0_20210422_001623_000.wav	SM3E	0	20210422	1623	210421	T00	LABO	W	B353	A	F	Spring	3426.24	111.471	7.10991	2.19958	46.1063	80.824	42.4936
SM3E_0+1_0_20210422_001638_000.wav	SM3E	0	20210422	1638	210421	T00	LABO	W	B353	A	F	Spring	5468.45	160.172	7.19865	2.25673	45.8322	77.9656	42.1159
SM3E_0+1_0_20210422_001724_000.wav	SM3E	0	20210422	1724	210421	T00	LABO	W	B353	A	F	Spring	7110.68	86.24	4.07393	2.49351	45.9341	83.01	41.6027
SM3E_0+1_0_20210422_001820_000.wav	SM3E	0	20210422	1820	210421	T00	LABO	W	B353	A	F	Spring	4289.96	85	5.68007	2.65353	45.9435	84.8694	42.4373
SM3E_0+1_0_20210422_001841_000.wav	SM3E	0	20210422	1841	210421	T00	LABO	W	B353	A	F	Spring	5196.09	73.1471	8.60329	2.15791	45.9369	83.8148	41.3134
SM3E_0+1_0_20210422_001924_000.wav	SM3E	0	20210422	1924	210421	T1	LABO	W	B353	A	F	Spring	4373.73	95.1333	3.59628	3.03398	46.9339	87.5381	42.9149
SM3E_0+1_0_20210422_002018_000.wav	SM3E	0	20210422	2018	210421	T1	LABO	W	B353	A	F	Spring	6993.72	100.414	5.71878	2.35468	47.5378	82.2406	43.0531
SM3E_0+1_0_20210422_002102_000.wav	SM3E	0	20210422	2102	210421	T1	LABO	W	B353	A	F	Spring	4009	110.667	5.20364	2.73924	44.7474	87.0384	41.4051
SM3E_0+1_0_20210422_002125_000.wav	SM3E	0	20210422	2125	210421	T1	LABO	W	B353	A	F	Spring	12505.4	184.737	4.84265	2.54222	47.541	85.5717	43.3157
SM3E_0+1_0_20210422_002243_000.wav	SM3E	0	20210422	2243	210421	T1	LABO	W	B353	A	F	Spring	1774.81	103.25	9.01895	2.62365	45.4272	81.4784	43.0893
SM3E_0+1_0_20210422_002748_000.wav	SM3E	0	20210422	2748	210421	T2	LABO	W	B353	A	F	Spring	1347	104	7.75912	3.18892	45.6173	86.7558	42.717
SM3E_0+1_0_20210422_002850_000.wav	SM3E	0	20210422	2850	210421	T2	LABO	W	B353	A	F	Spring	1048.33	115	6.52181	3.03812	46.9271	85.319	43.3148
SM3E_0+1_0_20210422_002856_000.wav	SM3E	0	20210422	2856	210421	T2	LABO	W	B353	A	F	Spring	1166	95	9.97633	2.71155	46.8972	87.4087	42.1592
SM3E_0+1_0_20210422_002933_000.wav	SM3E	0	20210422	2933	210421	T2	LABO	W	B353	A	F	Spring	1785	103.333	9.41013	2.39719	45.0252	84.6567	42.454
SM3E_0+1_0_20210422_003536_000.wav	SM3E	0	20210422	3536	210421	T3	LABO	W	B353	A	F	Spring	723.889	86	12.6927	1.96213	49.8384	80.5225	44.5349
SM3E_0+1_0_20210422_003545_000.wav	SM3E	0	20210422	3545	210421	T3	LABO	W	B353	A	F	Spring	1273.71	110	7.80139	2.25333	46.739	79.0138	43.3383
SM3E_0+1_0_20210422_003554_000.wav	SM3E	0	20210422	3554	210421	T3	LABO	W	B353	A	F	Spring	1148.17	99.3333	9.42104	2.02223	47.5564	79.8394	43.4919
SM3E_0+1_0_20210422_003630_000.wav	SM3E	0	20210422	3630	210421	T3	LABO	W	B353	A	F	Spring	805	93	8.88995	1.84944	46.6264	76.1918	45.3181
SM3E_0+1_0_20210422_003636_000.wav	SM3E	0	20210422	3636	210421	T3	LABO	W	B353	A	F	Spring	843.75	98.75	6.58276	2.21464	45.7857	82.0116	43.3934
SM3E_0+1_0_20210422_003839_000.wav	SM3E	0	20210422	3839	210421	T3	LABO	W	B353	A	F	Spring	2903	127.333	6.28681	2.03483	49.1626	82.326	45.7723
SM3E_0+1_0_20210427_001731_000.wav	SM3E	0	20210427	1731	210426	T00	LABO	E	B357	A	F	Spring	12124.8	68.7941	6.5558	2.4477	43.5781	64.8095	40.0242
SM3E_0+1_0_20210427_001843_000.wav	SM3E	0	20210427	1843	210426	T00	LABO	E	B357	A	F	Spring	3188.87	79.6667	5.78763	2.66316	43.4058	65.3938	39.9531
SM3E_0+1_0_20210504_233740_000.wav	SM3E	0	20210504	233740	210504	T00	LABO	W	B360	A	M	Spring	8875.05	105.476	6.18386	2.53856	46.1064	83.5039	42.7518
SM3E_0+1_0_20210504_233819_000.wav	SM3E	0	20210504	233819	210504	T00	LABO	W	B360	A	M	Spring	3267.26	55.0323	10.7094	2.12023	47.5023	89.3175	42.077
SM3E_0+1_0_20210504_233843_000.wav	SM3E	0	20210504	233843	210504	T00	LABO	W	B360	A	M	Spring	3884.31	62.6562	8.39254	2.30124	46.8779	87.7528	42.5579
SM3E_0+1_0_20210504_233943_000.wav	SM3E	0	20210504	233943	210504	T3	LABO	W	B360	A	M	Spring	1032.64	64.24	15.5592	2.1266	47.2219	84.2857	42.7487
SM3E_0+1_0_20210504_234017_000.wav	SM3E	0	20210504	234017	210504	T3	LABO	W	B360	A	M	Spring	16535.8	305.714	2.59003	2.45544	48.7209	88.5092	43.5556
SM3E_0+1_0_20210504_234112_000.wav	SM3E	0	20210504	234112	210504	T3	LABO	W	B360	A	M	Spring	6943.17	131.5	7.20057	2.34992	46.6706	89.6708	42.4158
SM3E_0+1_0_20210504_234137_000.wav	SM3E	0	20210504	234137	210504	T3	LABO	W	B360	A	M	Spring	10062.1	92.9333	3.49509	2.59351	46.8177	87.7865	43.2123
SM3E_0+1_0_20210504_234701_000.wav	SM3E	0	20210504	234701	210504	T1	LABO	W	B360	A	M	Spring	10894.8	82	4.84062	2.47331	46.4318	81.8023	43.14
SM3E_0+1_0_20210504_234735_000.wav	SM3E	0	20210504	234735	210504	T1	LABO	W	B360	A	M	Spring	2831.06	70.1765	7.41363	2.87022	48.4077	82.2911	43.9795
SM3E_0+1_0_20210504_234747_000.wav	SM3E	0	20210504	234747	210504	T1	LABO	W	B360	A	M	Spring	2440.33	88.4167	7.01882	2.79519	45.3356	78.0045	44.1611
SM3E_0+1_0_20210504_234809_000.wav	SM3E	0	20210504	234809	210504	T1	LABO	W	B360	A	M	Spring	7245.68	82.1818	4.39059	2.81628	47.3915	84.9932	44.3256
SM3E_0+1_0_20210504_234835_000.wav	SM3E	0	20210504	234835	210504	T1	LABO	W	B360	A	M	Spring	4010.67	57.6667	5.49697	1.88795	48.415	86.3783	44.4077
SM3E_0+1_0_20210504_234904_000.wav	SM3E	0	20210504	234904	210504	T1	LABO	W	B360	A	M	Spring	3532.04	78.25	8.30639	2.60409	48.7358	89.3207	44.213
SM3E_0+1_0_20210504_234913_000.wav	SM3E	0	20210504	234913	210504	T1	LABO	W	B360	A	M	Spring	1154.6	111.4	10.3832	2.94251	44.7916	90.9384	42.8861
SM3E_0+1_0_20210504_234921_000.wav	SM3E	0	20210504	234921	210504	T1	LABO	W	B360	A	M	Spring	2598.89	91	3.30388	2.99498	48.3159	90.0511	44.0152
SM3E_0+1_0_20210504_235004_000.wav	SM3E	0	20210504	235004	210504	T1	LABO	W	B360	A	M	Spring	1879.33	76	10.0762	2.86681	45.649	93.6431	43.0975
SM3E_0+1_0_20210504_235012_000.wav	SM3E	0	20210504	235012	210504	T1	LABO	W	B360	A	M	Spring	6673.83	184.086	6.04074	3.00386	47.5492	86.3761	43.7535
SM3E_0+1_0_20210504_235028_000.wav	SM3E	0	20210504	235028	210504	T1	LABO	W	B360	A	M	Spring	3942.5	104.1	5.06455	2.80814	45.6527	80.6673	43.2442
SM3E_0+1_0_20210504_235457_000.wav	SM3E	0	20210504	235457	210504	T2	LABO	W	B360	A	M	Spring	5528.33	62.5556	3.98832	2.59749	47.7168	82.8687	43.1236
SM3E_0+1_0_20210504_235517_000.wav	SM3E	0	20210504	235517	210504	T2	LABO	W	B360	A	M	Spring	6555	103.333	3.92779	3.03882	46.1035	80.023	44.2678
SM3E_0+1_0_20210504_235529_000.wav	SM3E	0	20210504	235529	210504	T2	LABO	W	B360	A	M	Spring	8320.88	79	3.62101	2.57179	46.7182	78.0126	43.1994
SM3E_0+1_0_20210504_235546_000.wav	SM3E	0	20210504	235546	210504	T2	LABO	W	B360	A	M	Spring	9501.86	93.2857	3.78843	3.08804	48.918	85.5863	43.9181
SM3E_0+1_0_20210504_235616_000.wav	SM3E	0	20210504	235616	210504	T2	LABO	W	B360	A	M	Spring	5081.9	70.4	3.36093	2.52915	47.7422	90.0155	43.3261
SM3E_0+1_0_20210504_235635_000.wav	SM3E	0	20210504	235635	210504	T2	LABO	W	B360	A	M	Spring	3438.44	73.0556	9.71881	2.39998	47.1834	89.4007	42.3587
SM3E_0+1_0_20210504_235649_000.wav	SM3E	0	20210504	235649	210504	T2	LABO	W	B360	A	M	Spring	2928.36	77.5714	10.2533	2.71321	48.659	82.7529	43.8057
SM3E_0+1_0_20210504_235734_000.wav	SM3E	0	20210504	235734	210504	T2	LABO	W	B360	A	M	Spring	7559.5	112	2.33984	2.30333	49.5783	87.2584	43.1276
SM3E_0+1_0_20210504_235745_000.wav	SM3E	0	20210504	235745	210504	T2	LABO	W	B360	A	M	Spring	2766.4	160.8	4.77773	2.70095	49.3077	83.3512	42.9745
SM3E_0+1_0_20210504_235822_000.wav	SM3E	0	20210504	235822	210504	T2	LABO	W	B360	A	M	Spring	3884.89	103	5.79286	2.95977	45.9005	79.3287	43.8121
SM3E_0+1_0_20210504_235832_000.wav	SM3E	0	20210504	235832	210504	T2	LABO	W	B360	A	M	Spring	4795.8	110.4	2.12581	3.0248	46.6186	80.7015	44.0758
SM3E_0+1_0_20210506_011139_000.wav	SM3E	0	20210506	11139	210505	T00	LABO	E	B366	A	F	Spring	3553.42	147.394	5.72243	2.3262	43.9196	60.5756	42.2612
SM3E_0+1_0_20210506_011258_000.wav	SM3E	0	20210506	11258	210505	T00	LABO	E	B366	A	F	Spring	4196.4	63.45	3.95891	2.07504	43.9402	58.9083	41.997
SM3E_0+1_0_20210506_015359_000.wav	SM3E	0	20210506	15359	210505	T00	LABO	E	B367	A	F	Spring	20166.3	84.7419	5.7115	2.07388	42.35	77.1501	38.2077
SM3E_0+1_0_20210506_015437_000.wav	SM3E	0	20210506	15437	210505	T00	LABO	E	B367	A	F	Spring	2174.38	92.5238	7.58342	2.44816	39.8301	76.0798	37.7077
SM3E_0+1_0_20210508_024048_000.wav	SM3E	0	20210508	24048	210507	T00	LABO	W	B372	A	F	Spring	2057.55	52.9091	3.24372	2.93081	44.5954	84.7018	41.2517
SM3E_0+1_0_20210508_024131_000.wav	SM3E	0	20210508	24131	210507	T00	LABO	W	B372	A	F	Spring	3123.14	64	9.40562	2.58859	44.437	79.6076	40.4028
SM3E_0+1_0_20210508_024443_000.wav	SM3E	0	20210508	24443	210507	T2	LABO	W	B372	A	F	Spring	6899.67	57.4444	4.02909	2.96369	44.0772	91.6865	39.7225
SM3E_0+1_0_20210508_024527_000.wav	SM3E	0	20210508	24527	210507	T2	LABO	W	B372	A	F	Spring	1788.17	101.083	6.957	2.74591	44.4151	88.9754	40.635
SM3E_0+1_0_20210508_024609_000.wav	SM3E	0	20210508	24609	210507	T2	LABO	W	B372	A	F	Spring	1823.56	126.611	5.60498	3.07619	43.7735	83.8251	40.7663
SM3E_0+1_0_20210508_024646_000.wav	SM3E	0	20210508	24646	210507	T2	LABO	W	B372	A	F	Spring	1355.92	91.9167	14.4033	2.86199	43.6397	79.0156	40.2308
SM3E_0+1_0_20210508_024656_000.wav	SM3E	0	20210508	24656	210507	T2	LABO	W	B372	A	F	Spring	1488.62	74.125	10.2521	2.66401	43.6297	83.9531	39.8843
SM3E_0+1_0_20210508_024724_000.wav	SM3E	0	20210508	24724	210507	T2	LABO	W	B372	A	F	Spring	5023.89	49.6667	4.84776	2.56983	43.4057	84.6029	39.0645
SM3E_0+1_0_20210508_025141_000.wav	SM3E	0	20210508	25141	210507	T3	LABO	W	B372	A	F	Spring	11597.1	211.182	2.1798	3.44616	43.7213	87.7015	40.5554
SM3E_0+1_0_20210508_025202_000.wav	SM3E	0	20210508	25202	210507	T3	LABO	W	B372	A	F	Spring	17652.7	108.211	4.90454	2.28497	45.2908	73.6194	41.1583
SM3E_0+1_0_20210508_025238_000.wav	SM3E	0	20210508	25238	210507	T3	LABO	W	B372	A	F	Spring	2993.33	103.571	5.3034	3.22237	44.4394	80.4054	41.4272
SM3E_0+1_0_20210508_025257_000.wav	SM3E	0	20210508	25257	210507	T3	LABO	W	B372	A	F	Spring	3426.36	136.182	2.24684	2.90613	44.961	90.475	40.9611
SM3E_0+1_0_20210508_025306_000.wav	SM3E	0	20210508	25306	210507	T3	LABO	W	B372	A	F	Spring	655.5	85.5714	13.1236	2.86522	44.3669	78.0525	41.4331
SM3E_0+1_0_20210508_025315_000.wav	SM3E	0	20210508	25315	210507	T3	LABO	W	B372	A	F	Spring	2478.77	94.9231	8.01907	2.70565	44.5338	72.1414	41.8146
SM3E_0+1_0_20210508_025324_000.wav	SM3E	0	20210508	25324	210507	T3	LABO	W	B372	A	F	Spring	2457.32	74.0526	7.59834	2.91558	44.0199	82.8107	40.6767
SM3E_0+1_0_20210508_025331_000.wav	SM3E	0	20210508	25331	210507	T3	LABO	W	B372	A	F	Spring	3444.09	82.8182	4.88348	2.25824	44.6961	70.6416	41.8163
SM3E_0+1_0_20210508_025352_000.wav	SM3E	0	20210508	25352	210507	T3	LABO	W	B372	A	F	Spring	3467.14	132.611	6.05303	2.76292	44.295	77.4719	40.9391
SM3E_0+1_0_20210508_025404_000.wav	SM3E	0	20210508	25404	210507	T3	LABO	W	B372	A	F	Spring	4509.73	124.688	6.06435	2.68285	43.7925	81.0081	40.2634
SM3E_0+1_0_20210508_025417_000.wav	SM3E	0	20210508	25417	210507	T3	LABO	W	B372	A	F	Spring	2238.86	66.8095	9.86861	2.63669	45.7411	80.5791	40.935
SM3E_0+1_0_20210508_025422_000.wav	SM3E	0	20210508	25422	210507	T3	LABO	W	B372	A	F	Spring	3436.36	73.2273	7.20016	2.65817	44.2572	76.4307	40.9271
SM3E_0+1_0_20210508_025430_000.wav	SM3E	0	20210508	25430	210507	T3	LABO	W	B372	A	F	Spring	11129.4	86.9434	5.08417	2.66909	44.6189	79.4696	41.0211
SM3E_0+1_0_20210508_025456_000.wav	SM3E	0	20210508	25456	210507	T3	LABO	W	B372	A	F	Spring	2193.24	86.8235	8.37681	2.70492	45.771	78.0168	41.2376
SM3E_0+1_0_20210508_025502_000.wav	SM3E	0	20210508	25502	210507	T3	LABO	W	B372	A	F	Spring	2863.73	82.3636	5.68377	2.42677	44.024	71.9945	41.5792
SM3E_0+1_0_20210508_025509_000.wav	SM3E	0	20210508	25509	210507	T3	LABO	W	B372	A	F	Spring	10134	114.85	4.28803	2.92077	43.5658	78.4199	40.6874
SM3E_0+1_0_20210508_030010_000.wav	SM3E	0	20210508	30010	210507	T1	LABO	W	B372	A	F	Spring	2212	89	15.1997	2.54585	43.5172	87.8249	42.8488
SM3E_0+1_0_20210508_030030_000.wav	SM3E	0	20210508	30030	210507	T1	LABO	W	B372	A	F	Spring	6517	64	4.14392	2.71439	44.08	89.0779	39.4732
SM3E_0+1_0_20210508_030040_000.wav	SM3E	0	20210508	30040	210507	T1	LABO	W	B372	A	F	Spring	2790.94	182.118	6.87371	3.35233	43.6609	83.6163	40.2321
SM3E_0+1_0_20210508_030106_000.wav	SM3E	0	20210508	30106	210507	T1	LABO	W	B372	A	F	Spring	8414.2	90.8	5.52093	2.58127	44.6098	82.8619	40.7735
SM3E_0+1_0_20210513_011018_000.wav	SM3E	0	20210513	11018	210512	T00	LABO	W	B378	A	F	Spring	3227.24	57.4286	5.8773	3.04172	42.4506	86.6669	39.3277
SM3E_0+1_0_20210513_011049_000.wav	SM3E	0	20210513	11049	210512	T00	LABO	W	B378	A	F	Spring	3005.12	59.68	7.88241	2.29351	43.5066	79.5537	39.6755
SM3E_0+1_0_20210513_011108_000.wav	SM3E	0	20210513	11108	210512	T00	LABO	W	B378	A	F	Spring	3323.29	58.5	1.08362	2.19328	43.9557	83.816	38.139
SM3E_0+1_0_20210513_011222_000.wav	SM3E	0	20210513	11222	210512	T00	LABO	W	B378	A	F	Spring	3715.04	50.9259	7.27398	2.80119	42.4277	83.4131	39.1282
SM3E_0+1_0_20210513_011237_000.wav	SM3E	0	20210513	11237	210512	T00	LABO	W	B378	A	F	Spring	3487.33	68.1667	5.75503	2.02283	44.6893	85.1255	37.8568
SM3E_0+1_0_20210513_011340_000.wav	SM3E	0	20210513	11340	210512	T1	LABO	W	B378	A	F	Spring	4082.94	76.2222	6.80076	3.74337	41.8411	83.2434	39.9568
SM3E_0+1_0_20210513_011348_000.wav	SM3E	0	20210513	11348	210512	T1	LABO	W	B378	A	F	Spring	7381.79	251.958	6.59053	3.04794	43.6264	82.5652	39.5677
SM3E_0+1_0_20210513_011414_000.wav	SM3E	0	20210513	11414	210512	T1	LABO	W	B378	A	F	Spring	856.143	53.7143	19.4175	2.86289	44.1047	80.7574	39.7193
SM3E_0+1_0_20210513_011420_000.wav	SM3E	0	20210513	11420	210512	T1	LABO	W	B378	A	F	Spring	7119.5	187.194	7.17916	2.8973	43.9377	82.3422	39.3205
SM3E_0+1_0_20210513_011436_000.wav	SM3E	0	20210513	11436	210512	T1	LABO	W	B378	A	F	Spring	3505.6	62.6	4.91331	3.08555	43.8518	83.393	38.8437
SM3E_0+1_0_20210513_011447_000.wav	SM3E	0	20210513	11447	210512	T1	LABO	W	B378	A	F	Spring	8800.27	60.6818	4.1384	2.61242	42.94	76.9394	39.5699
SM3E_0+1_0_20210513_011509_000.wav	SM3E	0	20210513	11509	210512	T1	LABO	W	B378	A	F	Spring	3099.6	46.4	7.13291	2.46526	45.0089	86.0603	38.701
SM3E_0+1_0_20210513_011555_000.wav	SM3E	0	20210513	11555	210512	T1	LABO	W	B378	A	F	Spring	18316.3	65.7619	6.68944	2.58938	45.1131	84.2523	39.2604
SM3E_0+1_0_20210513_011632_000.wav	SM3E	0	20210513	11632	210512	T1	LABO	W	B378	A	F	Spring	7755.93	513.071	4.17133	3.27048	44.3524	83.0903	39.5351
SM3E_0+1_0_20210513_011649_000.wav	SM3E	0	20210513	11649	210512	T1	LABO	W	B378	A	F	Spring	9948.5	123.75	2.8029	2.81809	45.0109	84.7427	39.8315
SM3E_0+1_0_20210513_011708_000.wav	SM3E	0	20210513	11708	210512	T1	LABO	W	B378	A	F	Spring	5950.4	53.7333	5.39664	2.79798	42.7256	82.0996	39.4323
SM3E_0+1_0_20210513_011722_000.wav	SM3E	0	20210513	11722	210512	T1	LABO	W	B378	A	F	Spring	2508.4	47.7	6.65213	2.74732	45.485	85.9936	39.9469
SM3E_0+1_0_20210513_012229_000.wav	SM3E	0	20210513	12229	210512	T2	LABO	W	B378	A	F	Spring	5173.93	60.0667	6.27615	2.81997	42.1401	81.7423	38.7129
SM3E_0+1_0_20210513_012328_000.wav	SM3E	0	20210513	12328	210512	T2	LABO	W	B378	A	F	Spring	2423.71	49.7143	8.36249	2.7421	41.5164	81.0509	39.2916
SM3E_0+1_0_20210513_012356_000.wav	SM3E	0	20210513	12356	210512	T2	LABO	W	B378	A	F	Spring	1031.33	41.3333	16.2756	3.1166	41.6029	86.415	39.288
SM3E_0+1_0_20210513_012404_000.wav	SM3E	0	20210513	12404	210512	T2	LABO	W	B378	A	F	Spring	5045.33	49.3333	10.518	2.04132	41.3704	80.7324	37.5262
SM3E_0+1_0_20210513_012418_000.wav	SM3E	0	20210513	12418	210512	T2	LABO	W	B378	A	F	Spring	621.75	43.25	21.6458	1.96664	51.5857	85.2914	43.8849
SM3E_0+1_0_20210513_012501_000.wav	SM3E	0	20210513	12501	210512	T2	LABO	W	B378	A	F	Spring	5200.25	74	6.38748	3.1132	43.415	83.9057	39.9096
SM3E_0+1_0_20210513_012512_000.wav	SM3E	0	20210513	12512	210512	T2	LABO	W	B378	A	F	Spring	6329.67	42.5	5.22652	2.71157	42.912	84.9979	39.2335
SM3E_0+1_0_20210513_012533_000.wav	SM3E	0	20210513	12533	210512	T2	LABO	W	B378	A	F	Spring	1655.86	47.4286	12.4477	2.61046	45.5814	85.7911	38.5101
SM3E_0+1_0_20210513_013138_000.wav	SM3E	0	20210513	13138	210512	T3	LABO	W	B378	A	F	Spring	10856.1	225.49	4.39252	2.26081	44.606	82.9583	38.1238
SM3E_0+1_0_20210513_013200_000.wav	SM3E	0	20210513	13200	210512	T3	LABO	W	B378	A	F	Spring	14285.9	137.41	6.75842	2.98111	41.7302	80.6164	38.9371
SM3E_0+1_0_20210513_013225_000.wav	SM3E	0	20210513	13225	210512	T3	LABO	W	B378	A	F	Spring	13313.4	54.3125	7.81548	2.53589	43.5787	81.0853	38.5881
SM3E_0+1_0_20210513_015100_000.wav	SM3E	0	20210513	15100	210512	T00	LABO	W	B379	A	F	Spring	6836.04	81.9103	8.55435	2.49488	43.6037	83.9266	39.1937
SM3E_0+1_0_20210513_015126_000.wav	SM3E	0	20210513	15126	210512	T00	LABO	W	B379	A	F	Spring	20580	72.5745	5.52324	2.81459	42.9281	85.8945	39.6533
SM3E_0+1_0_20210513_015222_000.wav	SM3E	0	20210513	15222	210512	T00	LABO	W	B379	A	F	Spring	4094.14	45.8919	8.99381	2.4476	43.597	85.9146	39.1646
SM3E_0+1_0_20210513_015243_000.wav	SM3E	0	20210513	15243	210512	T00	LABO	W	B379	A	F	Spring	4750.16	71.8182	8.11512	2.39591	43.8158	87.0184	38.8746
SM3E_0+1_0_20210513_015305_000.wav	SM3E	0	20210513	15305	210512	T00	LABO	W	B379	A	F	Spring	4630.48	46.56	6.56831	2.58009	43.8991	86.7699	39.2483
SM3E_0+1_0_20210513_015315_000.wav	SM3E	0	20210513	15315	210512	T00	LABO	W	B379	A	F	Spring	4988.93	52.5439	11.4704	2.28167	43.6974	85.0648	39.2707
SM3E_0+1_0_20210513_015328_000.wav	SM3E	0	20210513	15328	210512	T00	LABO	W	B379	A	F	Spring	5018.61	45.0784	9.44945	2.38748	44.7369	86.7648	39.3199
SM3E_0+1_0_20210513_015348_000.wav	SM3E	0	20210513	15348	210512	T3	LABO	W	B379	A	F	Spring	3615.52	53.7391	8.81263	2.26403	43.4849	87.5077	39.2456
SM3E_0+1_0_20210513_015405_000.wav	SM3E	0	20210513	15405	210512	T3	LABO	W	B379	A	F	Spring	4147.63	58.1	10.5132	2.4728	43.8324	84.9195	39.1743
SM3E_0+1_0_20210513_015416_000.wav	SM3E	0	20210513	15416	210512	T3	LABO	W	B379	A	F	Spring	3480.61	41.0606	11.5741	2.07165	44.2004	85.4363	38.3467
SM3E_0+1_0_20210513_015425_000.wav	SM3E	0	20210513	15425	210512	T3	LABO	W	B379	A	F	Spring	4652.38	83.3276	12.1532	2.31541	43.7923	83.1551	39.0806
SM3E_0+1_0_20210513_015501_000.wav	SM3E	0	20210513	15501	210512	T3	LABO	W	B379	A	F	Spring	7498.81	46.4603	9.61699	2.31285	43.2756	84.8191	39.0622
SM3E_0+1_0_20210513_015534_000.wav	SM3E	0	20210513	15534	210512	T3	LABO	W	B379	A	F	Spring	4422.23	44.6923	9.84592	2.15949	43.7171	86.0433	38.7834
SM3E_0+1_0_20210513_015547_000.wav	SM3E	0	20210513	15547	210512	T3	LABO	W	B379	A	F	Spring	5328.6	73.4444	13.3707	2.2235	44.63	85.6484	39.2716
SM3E_0+1_0_20210513_015620_000.wav	SM3E	0	20210513	15620	210512	T3	LABO	W	B379	A	F	Spring	3990.08	42.0769	12.0826	2.0457	45.6774	83.2937	40.31
SM3E_0+1_0_20210513_015633_000.wav	SM3E	0	20210513	15633	210512	T3	LABO	W	B379	A	F	Spring	2040.74	47.6087	12.2974	2.05989	42.727	84.2687	38.6144
SM3E_0+1_0_20210513_015718_000.wav	SM3E	0	20210513	15718	210512	T3	LABO	W	B379	A	F	Spring	7675.44	302.5	4.11659	2.82188	43.3011	85.7684	40.03
SM3E_0+1_0_20210513_015749_000.wav	SM3E	0	20210513	15749	210512	T3	LABO	W	B379	A	F	Spring	1050.59	42.1111	29.741	2.01583	44.6021	82.7247	39.5683
SM3E_0+1_0_20210513_020204_000.wav	SM3E	0	20210513	20204	210512	T2	LABO	W	B379	A	F	Spring	14037.4	77.129	6.74499	3.05192	43.7345	85.2295	40.941
SM3E_0+1_0_20210513_020229_000.wav	SM3E	0	20210513	20229	210512	T2	LABO	W	B379	A	F	Spring	1726.11	76.6667	14.4502	2.92117	42.7016	85.0209	38.7385
SM3E_0+1_0_20210513_020235_000.wav	SM3E	0	20210513	20235	210512	T2	LABO	W	B379	A	F	Spring	1356.58	84.8333	11.104	3.2549	44.1472	88.5775	40.5886
SM3E_0+1_0_20210513_020308_000.wav	SM3E	0	20210513	20308	210512	T2	LABO	W	B379	A	F	Spring	3182.12	55.125	11.7283	2.50743	43.2035	86.6116	38.2842
SM3E_0+1_0_20210513_020359_000.wav	SM3E	0	20210513	20359	210512	T2	LABO	W	B379	A	F	Spring	6333	97	3.58026	3.27761	43.8651	85.2888	41.219
SM3E_0+1_0_20210513_020422_000.wav	SM3E	0	20210513	20422	210512	T2	LABO	W	B379	A	F	Spring	906.286	52.4286	15.4773	2.36742	43.0413	87.8827	39.4249
SM3E_0+1_0_20210513_020434_000.wav	SM3E	0	20210513	20434	210512	T2	LABO	W	B379	A	F	Spring	1052.92	52.2308	19.8971	2.39056	43.4452	88.6477	38.6552
SM3E_0+1_0_20210513_020502_000.wav	SM3E	0	20210513	20502	210512	T2	LABO	W	B379	A	F	Spring	6538.35	69.0588	10.121	2.31523	44.8169	85.594	39.8833
SM3E_0+1_0_20210513_020917_000.wav	SM3E	0	20210513	20917	210512	T1	LABO	W	B379	A	F	Spring	3949.5	61.3	9.13292	3.19634	42.6882	87.1924	39.6497
SM3E_0+1_0_20210513_020942_000.wav	SM3E	0	20210513	20942	210512	T1	LABO	W	B379	A	F	Spring	3132.75	56.875	8.92797	2.7536	44.4714	87.529	39.1545
SM3E_0+1_0_20210513_020954_000.wav	SM3E	0	20210513	20954	210512	T1	LABO	W	B379	A	F	Spring	8380.59	105.125	5.77363	2.40533	44.8105	89.2978	39.0115
SM3E_0+1_0_20210513_021007_000.wav	SM3E	0	20210513	21007	210512	T1	LABO	W	B379	A	F	Spring	2416.19	60.375	7.13223	2.55004	44.6312	86.5723	39.714
SM3E_0+1_0_20210513_021121_000.wav	SM3E	0	20210513	21121	210512	T1	LABO	W	B379	A	F	Spring	8131.7	83.4	6.82219	2.75374	43.181	83.2755	39.8578
SM3E_0+1_0_20210513_021138_000.wav	SM3E	0	20210513	21138	210512	T1	LABO	W	B379	A	F	Spring	890.25	82.5	11.6068	2.30507	50.4858	86.9293	41.4848
SM3E_0+1_0_20210513_021200_000.wav	SM3E	0	20210513	21200	210512	T1	LABO	W	B379	A	F	Spring	8141.58	128.395	5.22817	2.50916	46.2243	85.5505	40.4196
SM3E_0+1_0_20210515_020454_000.wav	SM3E	0	20210515	20454	210514	T00	LABO	E	B383	A	F	Spring	14564.3	136.101	3.80233	2.8883	40.7417	77.439	37.6045
SM3E_0+1_0_20210515_020531_000.wav	SM3E	0	20210515	20531	210514	T00	LABO	E	B383	A	F	Spring	3310.82	58.0784	11.1795	3.07233	39.2799	73.504	36.4831
SM3E_0+1_0_20210515_020540_000.wav	SM3E	0	20210515	20540	210514	T00	LABO	E	B383	A	F	Spring	11781.6	450.971	1.79464	3.75779	40.0679	81.6057	37.8269
SM3E_0+1_0_20210515_020601_000.wav	SM3E	0	20210515	20601	210514	T00	LABO	E	B383	A	F	Spring	13735	119.52	5.54914	3.72486	40.15	77.715	38.1704
SM3E_0+1_0_20210515_020638_000.wav	SM3E	0	20210515	20638	210514	T00	LABO	E	B383	A	F	Spring	14667.3	126.99	5.74298	2.96636	39.505	79.9361	36.6584
SM3E_0+1_0_20210515_021242_000.wav	SM3E	0	20210515	21242	210514	T3	LABO	E	B383	A	F	Spring	6176.55	48.0303	5.12133	2.66665	40.8269	79.658	37.6727
SM3E_0+1_1_20200722_230456_000.wav	SM3E	1	20200722	230456	200722	T00	LABO	E	B068	J	M	Fall	8920.89	60.7222	2.54955	2.82721	50.7005	90.1838	46.0558
SM3E_0+1_1_20200722_232301_000.wav	SM3E	1	20200722	232301	200722	T3	LABO	E	B068	J	M	Fall	2833.25	140.75	10.2328	13.7115	46.6444	71.1085	45.1763
SM3E_0+1_1_20200727_002447_000.wav	SM3E	1	20200727	002447	200726	T3	LABO	W	B077	J	F	Fall	2387.87	103.478	6.9036	2.33738	45.1311	60.9993	42.5252
SM3E_0+1_1_20200727_002722_000.wav	SM3E	1	20200727	002722	200726	T3	LABO	W	B077	J	F	Fall	322.375	80.25	7.70138	2.36227	44.9075	67.8472	42.3472
SM3E_0+1_1_20200805_224635_000.wav	SM3E	1	20200805	224635	200805	T2	LABO	W	B094	J	M	Fall	5285	549	1.20822	3.40175	45.2379	58.2472	45.2144
SM3E_0+1_1_20200805_225416_000.wav	SM3E	1	20200805	225416	200805	T1	LABO	W	B094	J	M	Fall	2749.71	117	5.25369	4.63453	45.921	66.937	45.873
SM3E_0+1_1_20200805_225900_000.wav	SM3E	1	20200805	225900	200805	T3	LABO	W	B094	J	M	Fall	3528.96	313.84	3.40721	3.30345	47.9747	60.9447	47.4481
SM3E_0+1_1_20200805_225910_000.wav	SM3E	1	20200805	225910	200805	T3	LABO	W	B094	J	M	Fall	717.1	92.3	5.00959	3.08295	47.9059	60.5989	47.251
SM3E_0+1_1_20200805_225914_000.wav	SM3E	1	20200805	225914	200805	T3	LABO	W	B094	J	M	Fall	3281.23	171.4	5.90153	3.21766	47.7925	59.3895	47.47
SM3E_0+1_1_20200805_225930_000.wav	SM3E	1	20200805	225930	200805	T3	LABO	W	B094	J	M	Fall	6953.22	667.111	2.1937	3.21742	47.6963	59.1151	47.2654
SM3E_0+1_1_20200805_225944_000.wav	SM3E	1	20200805	225944	200805	T3	LABO	W	B094	J	M	Fall	1039.4	240.4	3.96458	3.56619	49.1071	67.9569	48.0761
SM3E_0+1_1_20200806_222900_000.wav	SM3E	1	20200806	222900	200806	T00	LABO	E	B098	A	F	Fall	1846.4	107.7	4.71055	2.58809	44.0073	67.2669	42.3645
SM3E_0+1_1_20200806_222953_000.wav	SM3E	1	20200806	222953	200806	T00	LABO	E	B098	A	F	Fall	1988.8	63.68	4.47659	2.71363	43.1558	76.6682	40.3656
SM3E_0+1_1_20200806_223025_000.wav	SM3E	1	20200806	223025	200806	T00	LABO	E	B098	A	F	Fall	4206.65	144.163	5.83885	2.70889	43.7009	77.0691	41.1548
SM3E_0+1_1_20200806_223040_000.wav	SM3E	1	20200806	223040	200806	T00	LABO	E	B098	A	F	Fall	20864.1	54.5556	6.08411	1.90338	43.3969	69.1738	39.969
SM3E_0+1_1_20200806_223220_000.wav	SM3E	1	20200806	223220	200806	T00	LABO	E	B098	A	F	Fall	7176.57	245.609	3.40801	2.84258	44.1582	68.1506	41.5592
SM3E_0+1_1_20200806_223241_000.wav	SM3E	1	20200806	223241	200806	T00	LABO	E	B098	A	F	Fall	4829.13	211.205	5.54871	2.50701	42.9098	72.8781	40.3162
SM3E_0+1_1_20200806_224457_000.wav	SM3E	1	20200806	224457	200806	T3	LABO	E	B098	A	F	Fall	7509.09	206.829	4.85731	2.75937	43.2372	71.6618	41.2249
SM3E_0+1_1_20200806_225259_000.wav	SM3E	1	20200806	225259	200806	T2	LABO	E	B098	A	F	Fall	10292.3	105.606	5.48656	2.98977	43.4029	75.195	41.3042
SM3E_0+1_1_20200806_235427_000.wav	SM3E	1	20200806	235427	200806	T00	LABO	E	B099	A	F	Fall	4529.94	82.2824	11.7352	2.32644	41.3867	70.4646	38.6288
SM3E_0+1_1_20200806_235507_000.wav	SM3E	1	20200806	235507	200806	T00	LABO	E	B099	A	F	Fall	20826.2	171.224	4.19864	2.64252	42.7416	69.8515	40.6325
SM3E_0+1_1_20200806_235615_000.wav	SM3E	1	20200806	235615	200806	T00	LABO	E	B099	A	F	Fall	5782.66	62.9322	8.01121	2.21601	42.011	72.6903	39.5102
SM3E_0+1_1_20200806_235713_000.wav	SM3E	1	20200806	235713	200806	T00	LABO	E	B099	A	F	Fall	4950.51	200.897	5.37503	2.52548	42.4339	68.7351	40.6742
SM3E_0+1_1_20200806_235727_000.wav	SM3E	1	20200806	235727	200806	T00	LABO	E	B099	A	F	Fall	465.8	86.9	10.1815	3.04816	43.4246	68.1966	42.0335
SM3E_0+1_1_20200806_235732_000.wav	SM3E	1	20200806	235732	200806	T00	LABO	E	B099	A	F	Fall	1724.97	86.6486	10.7796	2.42994	41.3406	71.4778	39.5753
SM3E_0+1_1_20200807_015304_000.wav	SM3E	1	20200807	015304	200806	T00	LABO	E	B101	J	F	Fall	21224.7	229.99	3.42022	3.38321	43.8439	75.4037	40.742
SM3E_0+1_1_20200807_015345_000.wav	SM3E	1	20200807	015345	200806	T00	LABO	E	B101	J	F	Fall	6969.65	137.45	5.0682	3.5471	44.7511	73.579	41.3514
SM3E_0+1_1_20200807_015405_000.wav	SM3E	1	20200807	015405	200806	T00	LABO	E	B101	J	F	Fall	3819.72	108.974	9.17869	2.73096	43.7571	74.9691	40.5731
SM3E_0+1_1_20200807_015538_000.wav	SM3E	1	20200807	015538	200806	T00	LABO	E	B101	J	F	Fall	2107.96	62.7826	11.2528	2.43633	44.3635	66.7226	41.6896
SM3E_0+1_1_20200807_015552_000.wav	SM3E	1	20200807	015552	200806	T00	LABO	E	B101	J	F	Fall	2078	123	6.05778	3.78631	43.8737	71.8838	41.4471
SM3E_0+1_1_20200807_015603_000.wav	SM3E	1	20200807	015603	200806	T00	LABO	E	B101	J	F	Fall	3434.86	158.465	5.62546	3.69816	44.0257	74.6787	41.0088
SM3E_0+1_1_20200807_015614_000.wav	SM3E	1	20200807	015614	200806	T00	LABO	E	B101	J	F	Fall	3777.91	156.543	6.29806	3.71469	44.7606	73.1936	41.2905
SM3E_0+1_1_20200807_015626_000.wav	SM3E	1	20200807	015626	200806	T00	LABO	E	B101	J	F	Fall	4204.5	209.719	3.51675	3.97477	43.8918	73.3277	41.3905
SM3E_0+1_1_20200807_015642_000.wav	SM3E	1	20200807	015642	200806	T00	LABO	E	B101	J	F	Fall	3598.43	152.919	5.381	3.85804	44.0389	73.2224	41.0604
SM3E_0+1_1_20200807_015654_000.wav	SM3E	1	20200807	015654	200806	T00	LABO	E	B101	J	F	Fall	2636.43	80	2.92926	4.08939	43.9719	81.4096	41.2996
SM3E_0+1_1_20200812_003805_000.wav	SM3E	1	20200812	003805	200811	T3	LABO	W	B113	A	M	Fall	5116.03	248.5	3.71972	3.59781	47.0473	74.1241	45.2281
SM3E_0+1_1_20200812_003817_000.wav	SM3E	1	20200812	003817	200811	T3	LABO	W	B113	A	M	Fall	4258.39	181.944	4.65813	3.48529	47.4398	79.4293	45.0682
SM3E_0+1_1_20200812_003947_000.wav	SM3E	1	20200812	003947	200811	T3	LABO	W	B113	A	M	Fall	4207.3	160.698	5.78563	3.71451	46.995	74.8942	45.0435
SM3E_0+1_1_20200812_004119_000.wav	SM3E	1	20200812	004119	200811	T3	LABO	W	B113	A	M	Fall	5524.84	192.636	4.89668	3.18907	47.4839	73.4984	45.5031
SM3E_0+1_1_20200812_004700_000.wav	SM3E	1	20200812	004700	200811	T2	LABO	W	B113	A	M	Fall	762	75	4.90478	4.35442	47.5979	80.8031	45.9852
SM3E_0+1_1_20200812_004722_000.wav	SM3E	1	20200812	004722	200811	T2	LABO	W	B113	A	M	Fall	2163	264	8.07577	4.63062	46.7809	78.2386	46.7796
SM3E_0+1_1_20200812_004914_000.wav	SM3E	1	20200812	004914	200811	T2	LABO	W	B113	A	M	Fall	48.5	46.5	12.1354	4.03541	47.9353	81.0411	46.586
SM3E_0+1_1_20200812_004953_000.wav	SM3E	1	20200812	004953	200811	T2	LABO	W	B113	A	M	Fall	2361.62	155.346	5.41437	3.75089	46.3246	72.3614	44.7052
SM3E_0+1_1_20200814_223915_000.wav	SM3E	1	20200814	223915	200814	T00	LABO	E	B124	J	F	Fall	3385.52	128.261	5.81951	3.11743	42.1802	70.3175	40.5298
SM3E_0+1_1_20200814_223955_000.wav	SM3E	1	20200814	223955	200814	T00	LABO	E	B124	J	F	Fall	2542	269.789	2.8068	3.41057	42.9558	62.8807	41.241
SM3E_0+1_1_20200814_224028_000.wav	SM3E	1	20200814	224028	200814	T00	LABO	E	B124	J	F	Fall	4761.09	166.311	4.90186	3.45264	41.8951	60.6622	40.5036
SM3E_0+1_1_20200814_224052_000.wav	SM3E	1	20200814	224052	200814	T00	LABO	E	B124	J	F	Fall	4977.77	174.233	5.43303	3.0867	42.4542	58.6568	40.7712
SM3E_0+1_1_20200814_224118_000.wav	SM3E	1	20200814	224118	200814	T00	LABO	E	B124	J	F	Fall	2546.42	203.583	4.01776	3.53177	42.7532	62.4883	41.2689
SM3E_0+1_1_20200814_224138_000.wav	SM3E	1	20200814	224138	200814	T00	LABO	E	B124	J	F	Fall	2660.91	398.773	2.17329	3.39124	42.2453	59.1375	40.8655
SM3E_0+1_1_20200814_224208_000.wav	SM3E	1	20200814	224208	200814	T00	LABO	E	B124	J	F	Fall	2111.91	193.182	4.93973	2.86579	42.3364	56.2763	40.8117
SM3E_0+1_1_20200814_224218_000.wav	SM3E	1	20200814	224218	200814	T00	LABO	E	B124	J	F	Fall	13083.3	91.0909	2.33001	2.91508	43.4328	61.9864	41.5145
SM3E_0+1_1_20200817_222535_000.wav	SM3E	1	20200817	222535	200817	T00	LABO	E	B131	J	M	Fall	2387.32	227.613	4.78085	3.73818	45.9143	66.4069	44.2256
SM3E_0+1_1_20200819_012809_000.wav	SM3E	1	20200819	012809	200818	T3	LABO	W	B139	J	M	Fall	3860.13	94.7419	7.22277	2.56662	47.5344	72.6272	44.9324
SM3E_0+1_1_20200819_012831_000.wav	SM3E	1	20200819	012831	200818	T3	LABO	W	B139	J	M	Fall	3575.69	165	6.49604	2.66894	45.2182	74.7186	43.3793
SM3E_0+1_1_20200819_012943_000.wav	SM3E	1	20200819	012943	200818	T3	LABO	W	B139	J	M	Fall	2473.76	87.8571	6.14742	2.73323	46.2303	75.1687	44.2191
SM3E_0+1_1_20200819_013103_000.wav	SM3E	1	20200819	013103	200818	T3	LABO	W	B139	J	M	Fall	4576.4	185.267	4.94718	2.17637	47.3464	72.9174	44.7877
SM3E_0+1_1_20200819_013113_000.wav	SM3E	1	20200819	013113	200818	T3	LABO	W	B139	J	M	Fall	6810.27	84.6	5.29769	2.42701	47.6342	73.316	44.6845
SM3E_0+1_1_20200819_013128_000.wav	SM3E	1	20200819	013128	200818	T3	LABO	W	B139	J	M	Fall	1629.44	96.4444	7.69523	2.41627	45.3876	75.6194	44.5415
SM3E_0+1_1_20200819_013500_000.wav	SM3E	1	20200819	013500	200818	T2	LABO	W	B139	J	M	Fall	2070	59	7.15173	1.71525	51.8175	81.3592	41.695
SM3E_0+1_1_20200821_011125_000.wav	SM3E	1	20200821	011125	200820	T00	LABO	W	B144	A	F	Fall	6265.92	207.23	4.63379	3.1829	42.8211	75.151	39.9827
SM3E_0+1_1_20200821_011735_000.wav	SM3E	1	20200821	011735	200820	T2	LABO	W	B144	A	F	Fall	751.5	158	2.95748	4.373	42.7151	72.8654	42.7145
SM3E_0+1_1_20200821_011747_000.wav	SM3E	1	20200821	011747	200820	T2	LABO	W	B144	A	F	Fall	63.5	40	4.61498	3.43498	43.8517	69.3037	42.3908
SM3E_0+1_1_20200821_012339_000.wav	SM3E	1	20200821	012339	200820	T3	LABO	W	B144	A	F	Fall	2577.06	342.588	3.04255	2.88274	43.9312	58.1907	42.8727
SM3E_0+1_1_20200821_012432_000.wav	SM3E	1	20200821	012432	200820	T3	LABO	W	B144	A	F	Fall	1404.08	157.615	6.03513	2.73647	45.9524	70.769	41.6708
SM3E_0+1_1_20200821_231854_000.wav	SM3E	1	20200821	231854	200821	T00	LABO	E	B147	J	F	Fall	5523.67	77	2.25436	1.80822	44.1863	73.3809	41.2893
SM3E_0+1_1_20200901_001614_000.wav	SM3E	1	20200901	001614	200831	T00	LABO	E	B169	J	M	Fall	1894.31	74.1875	6.77661	2.6279	45.0004	72.4158	43.2792
SM3E_0+1_1_20200901_001835_000.wav	SM3E	1	20200901	001835	200831	T00	LABO	E	B169	J	M	Fall	519.333	114	9.68901	2.39811	47.8946	71.658	43.8148
SM3E_0+1_1_20200912_002448_000.wav	SM3E	1	20200912	002448	200911	T3	LABO	W	B193	J	F	Fall	2837.73	115	6.42302	3.75472	44.4122	67.2528	43.0166
SM3E_0+1_1_20200913_001201_000.wav	SM3E	1	20200913	001201	200912	T3	LABO	W	B201	J	M	Fall	6035.68	323.853	2.62822	3.12749	50.6899	85.0541	47.974
SM3E_0+1_1_20200913_001811_000.wav	SM3E	1	20200913	001811	200912	T1	LABO	W	B201	J	M	Fall	1761	291	5.99857	3.78257	50.6306	85.5018	50.0865
SM3E_0+1_1_20200913_002124_000.wav	SM3E	1	20200913	002124	200912	T1	LABO	W	B201	J	M	Fall	5939	60	1.93631	3.02059	48.6196	87.967	44.7459
SM3E_0+1_1_20200913_002159_000.wav	SM3E	1	20200913	002159	200912	T1	LABO	W	B201	J	M	Fall	1079.33	62.6667	9.21703	3.50046	50.182	76.7269	48.1598
SM3E_0+1_1_20200913_002654_000.wav	SM3E	1	20200913	002654	200912	T2	LABO	W	B201	J	M	Fall	3953	115	3.46057	4.19674	46.8785	78.4429	46.6213
SM3E_0+1_1_20200913_002913_000.wav	SM3E	1	20200913	002913	200912	T2	LABO	W	B201	J	M	Fall	11897.3	83.5	4.50262	4.32196	48.3555	93.7682	47.5398
SM3E_0+1_1_20200916_013859_000.wav	SM3E	1	20200916	13859	200915	T00	LABO	W	B216	J	F	Fall	3237.56	114.632	8.67948	2.56195	44.3964	76.2471	42.3222
SM3E_0+1_1_20200916_013927_000.wav	SM3E	1	20200916	13927	200915	T00	LABO	W	B216	J	F	Fall	1532.4	122.733	5.55418	3.48293	43.5544	73.5801	42.1747
SM3E_0+1_1_20200916_013947_000.wav	SM3E	1	20200916	13947	200915	T00	LABO	W	B216	J	F	Fall	2750.35	142.135	6.06995	2.65916	45.0115	79.0843	41.6187
SM3E_0+1_1_20200916_014020_000.wav	SM3E	1	20200916	14020	200915	T00	LABO	W	B216	J	F	Fall	2373.46	253.083	3.98592	2.89905	44.2475	80.5883	41.4062
SM3E_0+1_1_20200916_014057_000.wav	SM3E	1	20200916	14057	200915	T00	LABO	W	B216	J	F	Fall	4877.34	184.421	5.48325	2.46956	45.432	76.2763	42.4054
SM3E_0+1_1_20200916_014124_000.wav	SM3E	1	20200916	14124	200915	T00	LABO	W	B216	J	F	Fall	10666.6	103.338	8.18333	2.24453	44.3749	75.1551	41.7772
SM3E_0+1_1_20200916_014202_000.wav	SM3E	1	20200916	14202	200915	T00	LABO	W	B216	J	F	Fall	5241.95	63.5641	8.98634	2.29365	44.6066	75.7632	42.1379
SM3E_0+1_1_20200916_014359_000.wav	SM3E	1	20200916	14359	200915	T3	LABO	W	B216	J	F	Fall	2580.53	212.867	6.3319	2.26089	45.2383	74.73	42.2272
SM3E_0+1_1_20200916_014514_000.wav	SM3E	1	20200916	14514	200915	T3	LABO	W	B216	J	F	Fall	1209.4	116.467	4.25637	2.94867	46.7416	77.8322	43.4162
SM3E_0+1_1_20200916_014539_000.wav	SM3E	1	20200916	14539	200915	T3	LABO	W	B216	J	F	Fall	2171.94	79.8235	5.51616	2.90578	45.0399	71.1065	43.1814
SM3E_0+1_1_20200916_014546_000.wav	SM3E	1	20200916	14546	200915	T3	LABO	W	B216	J	F	Fall	6559.88	70.3125	6.2865	2.4046	46.5872	74.7715	43.327
SM3E_0+1_1_20200916_014618_000.wav	SM3E	1	20200916	14618	200915	T3	LABO	W	B216	J	F	Fall	3449	76.8889	9.37841	2.58644	46.1972	77.1148	43.0958
SM3E_0+1_1_20200916_014645_000.wav	SM3E	1	20200916	14645	200915	T3	LABO	W	B216	J	F	Fall	4530.6	62.6	4.50172	2.09705	47.1338	76.585	43.6228
SM3E_0+1_1_20200916_015311_000.wav	SM3E	1	20200916	15311	200915	T1	LABO	W	B216	J	F	Fall	506.667	126.667	2.69687	3.98629	43.5275	77.5982	40.9531
SM3E_0+1_1_20200916_015414_000.wav	SM3E	1	20200916	15414	200915	T1	LABO	W	B216	J	F	Fall	426	101	10.2162	4.35639	43.0816	85.6256	43.0816
SM3E_0+1_1_20200916_015451_000.wav	SM3E	1	20200916	15451	200915	T1	LABO	W	B216	J	F	Fall	1889.95	78.0476	12.9345	3.02394	44.3168	75.2916	41.6627
SM3E_0+1_1_20200916_015457_000.wav	SM3E	1	20200916	15457	200915	T1	LABO	W	B216	J	F	Fall	1132.73	65.2692	17.001	2.6583	43.4069	78.7419	41.3386
SM3E_0+1_1_20200923_013406_000.wav	SM3E	1	20200923	13406	200922	T00	LABO	E	B234	J	M	Fall	3636.56	205.889	4.29808	3.49471	48.7765	84.3953	45.2719
SM3E_0+1_1_20200923_013430_000.wav	SM3E	1	20200923	13430	200922	T00	LABO	E	B234	J	M	Fall	1808.39	58.4146	12.1158	2.56631	48.4786	92.5916	43.7295
SM3E_0+1_1_20200923_013618_000.wav	SM3E	1	20200923	13618	200922	T00	LABO	E	B234	J	M	Fall	3035.31	124.889	8.8904	2.29078	47.9859	78.2747	44.2598
SM3E_0+1_1_20200923_013631_000.wav	SM3E	1	20200923	13631	200922	T00	LABO	E	B234	J	M	Fall	4452.44	202.083	4.42872	3.07431	48.2932	79.4773	45.1076
SM3E_0+1_1_20200923_013718_000.wav	SM3E	1	20200923	13718	200922	T00	LABO	E	B234	J	M	Fall	4612.88	202.606	6.49382	2.32809	47.697	84.6636	43.4178
SM3E_0+1_1_20200923_014047_000.wav	SM3E	1	20200923	14047	200922	T2	LABO	E	B234	J	M	Fall	3991.25	52	7.96941	2.62099	47.9794	87.9168	43.6813
SM3E_0+1_1_20200923_021836_000.wav	SM3E	1	20200923	21836	200922	T00	LABO	E	B235	A	F	Fall	4574.5	117.3	6.39109	2.0654	46.7563	84.4467	41.3296
SM3E_0+1_1_20210401_221427_000.wav	SM3E	1	20210401	221427	210401	T00	LABO	E	B318	A	M	Spring	1756.71	88.5714	8.18543	2.40075	44.9052	70.9329	43.5685
SM3E_0+1_1_20210406_221932_000.wav	SM3E	1	20210406	221932	210406	T1	LABO	W	B321	A	M	Spring	985.5	162.5	2.41209	3.66597	45.8854	75.0793	44.2727
SM3E_0+1_1_20210406_223625_000.wav	SM3E	1	20210406	223625	210406	T3	LABO	W	B321	A	M	Spring	3407.21	71.5385	10.1983	2.50147	45.4086	77.2309	42.5445
SM3E_0+1_1_20210406_223644_000.wav	SM3E	1	20210406	223644	210406	T3	LABO	W	B321	A	M	Spring	11479.8	86.493	6.53223	2.57152	46.0898	77.6986	43.2285
SM3E_0+1_1_20210406_223709_000.wav	SM3E	1	20210406	223709	210406	T3	LABO	W	B321	A	M	Spring	6025.5	213.471	3.51893	2.93603	45.6861	74.4395	43.8244
SM3E_0+1_1_20210406_223721_000.wav	SM3E	1	20210406	223721	210406	T3	LABO	W	B321	A	M	Spring	3716.09	192.781	5.1866	2.96862	45.6268	83.3392	42.3756
SM3E_0+1_1_20210406_223736_000.wav	SM3E	1	20210406	223736	210406	T3	LABO	W	B321	A	M	Spring	795.9	79.6	8.2577	2.54659	46.3291	72.4624	43.8387
SM3E_0+1_1_20210406_223746_000.wav	SM3E	1	20210406	223746	210406	T3	LABO	W	B321	A	M	Spring	5798.32	199.789	4.22299	3.09509	46.0197	76.1533	43.4466
SM3E_0+1_1_20210406_230211_000.wav	SM3E	1	20210406	230211	210406	T3	LABO	W	B322	A	F	Spring	2267.2	102.4	4.7646	2.40193	41.1873	60.4887	36.937
SM3E_0+1_1_20210419_002443_000.wav	SM3E	1	20210419	2443	210418	T3	LABO	W	B345	A	F	Spring	1290.23	199.385	3.87264	5.70255	42.5607	58.7694	41.791
SM3E_0+1_1_20210419_002941_000.wav	SM3E	1	20210419	2941	210418	T1	LABO	W	B345	A	F	Spring	1760	97	8.93703	2.73379	40.2667	94.1238	38.8252
SM3E_0+1_1_20210419_002951_000.wav	SM3E	1	20210419	2951	210418	T1	LABO	W	B345	A	F	Spring	5745.83	144.167	4.05103	2.57268	48.5811	92.8083	44.5262
SM3E_0+1_1_20210419_230734_000.wav	SM3E	1	20210419	230734	210419	T00	LABO	E	B346	A	F	Spring	5114.85	137.37	6.73629	2.32216	46.1301	80.5921	41.8711
SM3E_0+1_1_20210419_230836_000.wav	SM3E	1	20210419	230836	210419	T00	LABO	E	B346	A	F	Spring	7419.9	78.3077	3.61438	2.70138	44.8767	84.905	42.2334
SM3E_0+1_1_20210419_230902_000.wav	SM3E	1	20210419	230902	210419	T00	LABO	E	B346	A	F	Spring	11078.2	91.5065	5.83815	2.3669	45.3686	80.2193	42.0296
SM3E_0+1_1_20210419_230934_000.wav	SM3E	1	20210419	230934	210419	T00	LABO	E	B346	A	F	Spring	8589.04	89.3846	2.88077	2.27123	45.4593	88.3071	41.2954
SM3E_0+1_1_20210422_001549_000.wav	SM3E	1	20210422	1549	210421	T00	LABO	W	B353	A	F	Spring	2039.55	104.364	3.78233	3.05055	44.9663	83.2891	43.2215
SM3E_0+1_1_20210422_003703_000.wav	SM3E	1	20210422	3703	210421	T3	LABO	W	B353	A	F	Spring	1651.43	111	3.49283	2.32303	48.586	77.2582	44.0454
SM3E_0+1_1_20210427_001658_000.wav	SM3E	1	20210427	1658	210426	T00	LABO	E	B357	A	F	Spring	2772.07	61.6522	9.84429	2.17296	43.5431	56.9709	41.2939
SM3E_0+1_1_20210427_001816_000.wav	SM3E	1	20210427	1816	210426	T00	LABO	E	B357	A	F	Spring	2152.66	90.1875	7.17463	2.34268	43.3885	58.7142	40.7717
SM3E_0+1_1_20210504_233536_000.wav	SM3E	1	20210504	233536	210504	T00	LABO	W	B360	A	M	Spring	4908	54.5	2.7772	2.1115	46.7798	78.1702	43.1634
SM3E_0+1_1_20210504_233928_000.wav	SM3E	1	20210504	233928	210504	T3	LABO	W	B360	A	M	Spring	5986	380.438	2.30907	2.7767	47.1688	79.8036	43.9404
SM3E_0+1_1_20210504_233948_000.wav	SM3E	1	20210504	233948	210504	T3	LABO	W	B360	A	M	Spring	1627.29	75.6471	11.6077	2.47056	48.2398	74.7971	44.5927
SM3E_0+1_1_20210504_234055_000.wav	SM3E	1	20210504	234055	210504	T3	LABO	W	B360	A	M	Spring	4689.65	75.25	4.65798	2.38459	47.5705	77.5156	43.8714
SM3E_0+1_1_20210504_234719_000.wav	SM3E	1	20210504	234719	210504	T1	LABO	W	B360	A	M	Spring	4084.67	110.333	6.41513	3.5096	45.2942	83.9955	44.9073
SM3E_0+1_1_20210504_234756_000.wav	SM3E	1	20210504	234756	210504	T1	LABO	W	B360	A	M	Spring	2351	102.692	5.75264	4.04812	45.6595	85.5719	44.783
SM3E_0+1_1_20210504_234823_000.wav	SM3E	1	20210504	234823	210504	T1	LABO	W	B360	A	M	Spring	3357.6	181.2	3.38554	3.05502	44.9621	84.6118	44.0341
SM3E_0+1_1_20210504_234848_000.wav	SM3E	1	20210504	234848	210504	T1	LABO	W	B360	A	M	Spring	5145.4	80.6	2.97004	3.17265	46.9202	78.412	44.9602
SM3E_0+1_1_20210504_235041_000.wav	SM3E	1	20210504	235041	210504	T1	LABO	W	B360	A	M	Spring	9892.29	295.571	5.58728	2.61144	47.0258	82.0601	43.0816
SM3E_0+1_1_20210504_235511_000.wav	SM3E	1	20210504	235511	210504	T2	LABO	W	B360	A	M	Spring	1290.89	132.111	10.8186	3.99263	46.2118	82.9214	45.1707
SM3E_0+1_1_20210504_235606_000.wav	SM3E	1	20210504	235606	210504	T2	LABO	W	B360	A	M	Spring	2424.83	99.6667	4.7253	4.2404	46.7178	86.148	44.6593
SM3E_0+1_1_20210504_235713_000.wav	SM3E	1	20210504	235713	210504	T2	LABO	W	B360	A	M	Spring	5745	83.6667	4.05634	2.94405	45.7302	83.0116	42.4095
SM3E_0+1_1_20210506_011048_000.wav	SM3E	1	20210506	11048	210505	T00	LABO	E	B366	A	F	Spring	2925	166.357	4.28716	2.16323	44.2652	56.4348	43.2168
SM3E_0+1_1_20210506_011111_000.wav	SM3E	1	20210506	11111	210505	T00	LABO	E	B366	A	F	Spring	4105.9	182.267	5.4554	2.13814	43.4248	58.7105	41.6437
SM3E_0+1_1_20210506_011119_000.wav	SM3E	1	20210506	11119	210505	T00	LABO	E	B366	A	F	Spring	10019.7	147.5	3.19789	2.54463	44.1724	61.2199	42.8032
SM3E_0+1_1_20210506_011148_000.wav	SM3E	1	20210506	11148	210505	T00	LABO	E	B366	A	F	Spring	6390.31	201	3.52281	1.98835	43.802	58.7957	42.4273
SM3E_0+1_1_20210506_015547_000.wav	SM3E	1	20210506	15547	210505	T00	LABO	E	B367	A	F	Spring	2477	96	4.54012	2.15588	40.6333	72.6722	38.4646
SM3E_0+1_1_20210508_024310_000.wav	SM3E	1	20210508	24310	210507	T00	LABO	W	B372	A	F	Spring	3228.82	143.273	2.42276	3.61912	42.9884	75.0105	40.8675
SM3E_0+1_1_20210508_025526_000.wav	SM3E	1	20210508	25526	210507	T3	LABO	W	B372	A	F	Spring	4087.5	307.375	4.76025	2.50705	46.4087	61.2323	43.1638
SM3E_0+1_1_20210513_011035_000.wav	SM3E	1	20210513	11035	210512	T00	LABO	W	B378	A	F	Spring	1801.14	358.071	2.4812	3.90212	44.0974	79.8898	40.5601
SM3E_0+1_1_20210513_011404_000.wav	SM3E	1	20210513	11404	210512	T1	LABO	W	B378	A	F	Spring	3032.18	79.3636	5.65918	3.39704	42.1737	76.2471	40.1372
SM3E_0+1_1_20210513_011517_000.wav	SM3E	1	20210513	11517	210512	T1	LABO	W	B378	A	F	Spring	3924	149.5	4.66855	3.27394	42.7197	84.3142	41.733
SM3E_0+1_1_20210513_011530_000.wav	SM3E	1	20210513	11530	210512	T1	LABO	W	B378	A	F	Spring	1443.17	80	4.72035	3.66844	42.4363	77.2516	40.5876
SM3E_0+1_1_20210513_011540_000.wav	SM3E	1	20210513	11540	210512	T1	LABO	W	B378	A	F	Spring	620.6	108.6	4.55132	4.26942	52.0807	84.0738	40.6627
SM3E_0+1_1_20210513_012242_000.wav	SM3E	1	20210513	12242	210512	T2	LABO	W	B378	A	F	Spring	4465.67	81.3333	4.29012	5.44497	46.7523	84.5226	39.1961
SM3E_0+1_1_20210513_012254_000.wav	SM3E	1	20210513	12254	210512	T2	LABO	W	B378	A	F	Spring	1999	78	6.91054	3.52794	42.96	81.2736	39.2073
SM3E_0+1_1_20210513_012302_000.wav	SM3E	1	20210513	12302	210512	T2	LABO	W	B378	A	F	Spring	8539.29	86.2857	2.37161	4.29542	41.6281	82.1902	39.2765
SM3E_0+1_1_20210513_012316_000.wav	SM3E	1	20210513	12316	210512	T2	LABO	W	B378	A	F	Spring	4012.5	137	4.73475	4.0596	42.3961	73.1525	39.2187
SM3E_0+1_1_20210513_012335_000.wav	SM3E	1	20210513	12335	210512	T2	LABO	W	B378	A	F	Spring	2770.71	119.286	3.29961	4.01006	42.9068	80.43	40.605
SM3E_0+1_1_20210513_012424_000.wav	SM3E	1	20210513	12424	210512	T2	LABO	W	B378	A	F	Spring	9209	66	4.09842	3.47947	43.1235	82.484	39.5744
SM3E_0+1_1_20210513_012948_000.wav	SM3E	1	20210513	12948	210512	T3	LABO	W	B378	A	F	Spring	3639.47	61.6512	9.9406	2.63244	46.5263	75.1022	41.3119
SM3E_0+1_1_20210513_012959_000.wav	SM3E	1	20210513	12959	210512	T3	LABO	W	B378	A	F	Spring	4287.46	93.8108	7.08609	3.23344	44.2936	79.3482	41.1518
SM3E_0+1_1_20210513_013008_000.wav	SM3E	1	20210513	13008	210512	T3	LABO	W	B378	A	F	Spring	19988.8	95.7108	4.29875	3.04597	45.3771	80.1836	40.8551
SM3E_0+1_1_20210513_013102_000.wav	SM3E	1	20210513	13102	210512	T3	LABO	W	B378	A	F	Spring	13589.4	263.121	4.20764	2.60894	46.552	77.3684	40.7918
SM3E_0+1_1_20210513_013255_000.wav	SM3E	1	20210513	13255	210512	T3	LABO	W	B378	A	F	Spring	1905.89	273.556	3.77777	3.58616	43.0364	77.858	40.6534
SM3E_0+1_1_20210513_013303_000.wav	SM3E	1	20210513	13303	210512	T3	LABO	W	B378	A	F	Spring	15817.3	267.143	3.74691	3.83293	42.8554	78.834	40.1766
SM3E_0+1_1_20210513_013335_000.wav	SM3E	1	20210513	13335	210512	T3	LABO	W	B378	A	F	Spring	8280.36	174.863	5.16414	3.74456	42.35	77.3035	40.0159
SM3E_0+1_1_20210513_015451_000.wav	SM3E	1	20210513	15451	210512	T3	LABO	W	B379	A	F	Spring	5637.88	156.24	9.28884	2.45806	45.2793	73.7645	40.7176
SM3E_0+1_1_20210513_015606_000.wav	SM3E	1	20210513	15606	210512	T3	LABO	W	B379	A	F	Spring	4139.36	45.3636	7.17463	1.97096	46.5875	73.484	41.8033
SM3E_0+1_1_20210513_015647_000.wav	SM3E	1	20210513	15647	210512	T3	LABO	W	B379	A	F	Spring	1381.82	71.9091	10.529	2.28256	46.8887	71.7823	43.5351
SM3E_0+1_1_20210513_015703_000.wav	SM3E	1	20210513	15703	210512	T3	LABO	W	B379	A	F	Spring	5735.64	124.714	5.50047	2.08611	46.9215	70.5904	42.9435
SM3E_0+1_1_20210513_020240_000.wav	SM3E	1	20210513	20240	210512	T2	LABO	W	B379	A	F	Spring	385.5	92.5	3.8741	3.95785	44.4057	87.0102	41.2873
SM3E_0+1_1_20210513_020301_000.wav	SM3E	1	20210513	20301	210512	T2	LABO	W	B379	A	F	Spring	475	93.5	2.61841	3.12621	43.0954	75.2801	40.7199
SM3E_0+1_1_20210513_020333_000.wav	SM3E	1	20210513	20333	210512	T2	LABO	W	B379	A	F	Spring	3310	60	2.05981	3.20985	44.243	75.1478	41.1597
SM3E_0+1_1_20210513_020349_000.wav	SM3E	1	20210513	20349	210512	T2	LABO	W	B379	A	F	Spring	4025.4	83.1	4.36569	3.16299	43.3419	88.1564	40.1018
SM3E_0+1_1_20210513_020931_000.wav	SM3E	1	20210513	20931	210512	T1	LABO	W	B379	A	F	Spring	884.6	90.8	6.22376	2.69259	46.7843	85.7292	39.9404
SM3E_0+1_1_20210513_021028_000.wav	SM3E	1	20210513	21028	210512	T1	LABO	W	B379	A	F	Spring	4061.5	53	3.10616	2.29716	43.2589	85.4714	37.6044
SM3E_0+1_1_20210513_021226_000.wav	SM3E	1	20210513	21226	210512	T1	LABO	W	B379	A	F	Spring	3726.1	85.1905	3.78384	3.30868	42.9318	85.7452	40.0779
SM3E_0+1_1_20210513_021242_000.wav	SM3E	1	20210513	21242	210512	T1	LABO	W	B379	A	F	Spring	971.5	78.5	11.185	3.04668	43.8323	87.3931	39.3763
SM3E_0+1_1_20210513_021251_000.wav	SM3E	1	20210513	21251	210512	T1	LABO	W	B379	A	F	Spring	5843.62	97.625	5.4405	3.29899	43.1497	85.2887	39.482
SM3M__0__0_20200727_001501_000.wav	SM3M	0	20200727	001501	200726	T00	LABO	W	B077	J	F	Fall	642.462	61.6154	19.0054	2.26572	42.9735	71.9754	39.3829
SM3M__0__0_20200727_001540_000.wav	SM3M	0	20200727	001540	200726	T00	LABO	W	B077	J	F	Fall	1027.93	62.5	20.2683	2.04662	42.8233	72.223	39.8819
SM3M__0__0_20200727_001819_000.wav	SM3M	0	20200727	001819	200726	T1	LABO	W	B077	J	F	Fall	2071.75	69	14.3083	2.62589	44.5694	80.0583	40.7869
SM3M__0__0_20200727_001949_000.wav	SM3M	0	20200727	001949	200726	T1	LABO	W	B077	J	F	Fall	404.111	65.1111	17.1139	3.72802	43.9731	79.7745	42.6422
SM3M__0__0_20200727_003233_000.wav	SM3M	0	20200727	003233	200726	T2	LABO	W	B077	J	F	Fall	703	77.4	20.6508	2.66301	41.0705	75.5063	37.7731
SM3M__0__0_20200727_003313_000.wav	SM3M	0	20200727	003313	200726	T2	LABO	W	B077	J	F	Fall	585	266	18.7571	3.43624	41.6656	79.3184	37.5632
SM3M__0__0_20200727_003408_000.wav	SM3M	0	20200727	003408	200726	T2	LABO	W	B077	J	F	Fall	1771.5	77	19.6621	2.1737	42.3558	74.0716	37.3882
SM3M__0__0_20200727_003424_000.wav	SM3M	0	20200727	003424	200726	T2	LABO	W	B077	J	F	Fall	932.412	47.1176	24.4942	2.28723	41.4295	76.4004	37.5147
SM3M__0__0_20200805_224514_000.wav	SM3M	0	20200805	224514	200805	T2	LABO	W	B094	J	M	Fall	948	188.25	7.78443	4.94471	47.1349	73.2191	46.7338
SM3M__0__0_20200805_230053_000.wav	SM3M	0	20200805	230053	200805	T3	LABO	W	B094	J	M	Fall	914.75	76.25	20.0985	3.03384	49.2096	84.2618	46.5889
SM3M__0__0_20200807_020506_000.wav	SM3M	0	20200807	020506	200806	T3	LABO	E	B101	J	F	Fall	2053.06	100.788	10.7012	2.43117	46.2047	63.2866	43.7196
SM3M__0__0_20200807_020531_000.wav	SM3M	0	20200807	020531	200806	T3	LABO	E	B101	J	F	Fall	531.917	91.25	9.0139	3.28705	43.7271	65.2285	42.6022
SM3M__0__0_20200807_020610_000.wav	SM3M	0	20200807	020610	200806	T3	LABO	E	B101	J	F	Fall	1080.5	112.722	9.0693	3.79091	45.3958	74.8184	42.5614
SM3M__0__0_20200807_020701_000.wav	SM3M	0	20200807	020701	200806	T3	LABO	E	B101	J	F	Fall	1747.81	88.7188	12.4548	2.74393	45.5823	67.6547	43.3505
SM3M__0__0_20200807_020709_000.wav	SM3M	0	20200807	020709	200806	T3	LABO	E	B101	J	F	Fall	1386.4	89.7	10.2476	3.14325	46.0864	71.1872	42.8742
SM3M__0__0_20200807_020800_000.wav	SM3M	0	20200807	020800	200806	T3	LABO	E	B101	J	F	Fall	2577.69	206.615	6.97079	2.65118	45.929	67.001	43.3634
SM3M__0__0_20200807_020811_000.wav	SM3M	0	20200807	020811	200806	T3	LABO	E	B101	J	F	Fall	505.667	119.222	12.0458	2.90804	44.1997	61.4291	42.8413
SM3M__0__0_20200807_020817_000.wav	SM3M	0	20200807	020817	200806	T3	LABO	E	B101	J	F	Fall	1541.48	91.6957	10.319	2.78811	46.8713	68.7121	43.797
SM3M__0__0_20200807_020836_000.wav	SM3M	0	20200807	020836	200806	T3	LABO	E	B101	J	F	Fall	663.455	94.2727	11.0821	3.02771	46.094	71.0276	43.3324
SM3M__0__0_20200807_020843_000.wav	SM3M	0	20200807	020843	200806	T3	LABO	E	B101	J	F	Fall	1931.4	151.45	6.75142	3.05092	46.097	71.7004	42.9847
SM3M__0__0_20200817_222521_000.wav	SM3M	0	20200817	222521	200817	T00	LABO	E	B131	J	M	Fall	1827.42	96.8333	10.3548	2.30571	45.6965	72.5515	42.3905
SM3M__0__0_20200817_224526_000.wav	SM3M	0	20200817	224526	200817	T3	LABO	E	B131	J	M	Fall	98.3333	59.6667	11.1506	2.81956	43.8184	79.4331	42.8982
SM3M__0__0_20200817_224541_000.wav	SM3M	0	20200817	224541	200817	T3	LABO	E	B131	J	M	Fall	2284.81	125.667	12.4886	2.37303	48.0437	80.8764	42.7541
SM3M__0__0_20200817_224552_000.wav	SM3M	0	20200817	224552	200817	T3	LABO	E	B131	J	M	Fall	2228.94	193.059	7.67145	2.14668	46.0617	81.2513	42.4954
SM3M__0__0_20200817_224602_000.wav	SM3M	0	20200817	224602	200817	T3	LABO	E	B131	J	M	Fall	954.4	91.7	6.31288	2.71962	45.7308	77.4082	43.6045
SM3M__0__0_20200817_224636_000.wav	SM3M	0	20200817	224636	200817	T3	LABO	E	B131	J	M	Fall	886.7	101.1	6.99587	3.38061	45.6574	82.0456	43.4807
SM3M__0__0_20200817_224713_000.wav	SM3M	0	20200817	224713	200817	T3	LABO	E	B131	J	M	Fall	1749.52	92	6.84957	2.98924	45.5628	80.1641	43.1639
SM3M__0__0_20200817_224723_000.wav	SM3M	0	20200817	224723	200817	T3	LABO	E	B131	J	M	Fall	1078.21	72.0714	10.1609	2.01095	45.1657	84.459	41.298
SM3M__0__0_20200821_011715_000.wav	SM3M	0	20200821	011715	200820	T2	LABO	W	B144	A	F	Fall	1127.5	163.833	10.0084	4.58746	42.8169	71.0072	42.2381
SM3M__0__0_20200827_010712_000.wav	SM3M	0	20200827	010712	200826	T3	LABO	E	B161	J	M	Fall	1231.12	110.588	8.18274	3.87676	47.4065	71.518	45.1785
SM3M__0__0_20200901_001749_000.wav	SM3M	0	20200901	001749	200831	T00	LABO	E	B169	J	M	Fall	1884.35	84.8235	6.82971	3.00456	45.6635	88.0237	42.6761
SM3M__0__0_20200901_002055_000.wav	SM3M	0	20200901	002055	200831	T3	LABO	E	B169	J	M	Fall	207.75	32.5	8.94991	1.95408	48.7734	80.0686	43.4507
SM3M__0__0_20200908_005649_000.wav	SM3M	0	20200908	005649	200907	T2	LABO	E	B186	J	F	Fall	207	28	11.2693	3.72497	45.3829	92.4979	42.8439
SM3M__0__0_20200908_010323_000.wav	SM3M	0	20200908	010323	200907	T3	LABO	E	B186	J	F	Fall	937	32	15.8266	2.25037	53.8811	74.3955	48.111
SM3M__0__0_20200908_010332_000.wav	SM3M	0	20200908	010332	200907	T3	LABO	E	B186	J	F	Fall	652	142.333	8.57315	2.05391	50.5091	69.7553	45.9254
SM3M__0__0_20200908_010558_000.wav	SM3M	0	20200908	010558	200907	T3	LABO	E	B186	J	F	Fall	1261.43	109.429	10.7594	3.31545	47.4176	74.9599	45.4021
SM3M__0__0_20200908_013645_000.wav	SM3M	0	20200908	013645	200907	T00	LABO	E	B187	J	M	Fall	449.625	99.25	9.50727	2.6248	52.5784	75.1382	45.594
SM3M__0__0_20200912_001242_000.wav	SM3M	0	20200912	001242	200911	T00	LABO	W	B193	J	F	Fall	457.733	42.5333	9.97349	2.14171	44.3983	76.1566	40.3785
SM3M__0__0_20200923_013537_000.wav	SM3M	0	20200923	13537	200922	T00	LABO	E	B234	J	M	Fall	2767.93	58.2667	7.89316	2.40282	49.7064	81.2093	45.0758
SM3M__0__0_20200923_014709_000.wav	SM3M	0	20200923	14709	200922	T3	LABO	E	B234	J	M	Fall	1968.75	52.875	7.06619	2.09989	48.5819	89.5371	43.5691
SM3M__0__0_20201006_001614_000.wav	SM3M	0	20201006	1614	201005	T00	LABO	E	B258	A	M	Fall	208	52.5	10.2884	2.15211	48.2811	76.9617	44.3833
SM3M__0__0_20201006_001741_000.wav	SM3M	0	20201006	1741	201005	T00	LABO	E	B258	A	M	Fall	536.889	95.7778	10.7839	2.54713	46.537	73.7661	44.2708
SM3M__0__0_20201006_001751_000.wav	SM3M	0	20201006	1751	201005	T00	LABO	E	B258	A	M	Fall	309	80.1667	7.36142	2.55503	47.6118	73.5772	44.9573
SM3M__0__0_20201007_002517_000.wav	SM3M	0	20201007	2517	201006	T00	LABO	W	B266	J	M	Fall	877.833	47.1667	23.3135	1.91572	51.7672	87.0966	45.3431
SM3M__0__0_20201007_002609_000.wav	SM3M	0	20201007	2609	201006	T1	LABO	W	B266	J	M	Fall	1218	39.25	14.461	2.84961	47.1661	91.3337	45.3984
SM3M__0__0_20201007_002618_000.wav	SM3M	0	20201007	2618	201006	T1	LABO	W	B266	J	M	Fall	1554.2	40.4	11.3001	2.76159	47.7054	93.1029	44.8572
SM3M__0__0_20201007_003356_000.wav	SM3M	0	20201007	3356	201006	T2	LABO	W	B266	J	M	Fall	783.714	43	11.7107	3.53707	49.5228	82.951	45.7439
SM3M__0__0_20210406_221639_000.wav	SM3M	0	20210406	221639	210406	T00	LABO	W	B321	A	M	Spring	748.778	55.2222	12.6806	2.71113	44.7739	76.0219	42.2084
SM3M__0__0_20210406_222005_000.wav	SM3M	0	20210406	222005	210406	T1	LABO	W	B321	A	M	Spring	33	29	7.92205	2.87109	44.155	83.8264	43.1279
SM3M__0__0_20210406_233830_000.wav	SM3M	0	20210406	233830	210406	T00	LABO	W	B323	A	M	Spring	180.6	69.2	12.4128	2.79002	51.3793	74.1304	48.6565
SM3M__0__0_20210422_003613_000.wav	SM3M	0	20210422	3613	210421	T3	LABO	W	B353	A	F	Spring	1266.73	80	9.14865	2.2508	45.872	82.3384	42.6886
SM3M__0__0_20210427_001727_000.wav	SM3M	0	20210427	1727	210426	T00	LABO	E	B357	A	F	Spring	1265.33	68.375	13.7657	2.12754	43.4406	56.494	41.1736
SM3M__0__0_20210504_233910_000.wav	SM3M	0	20210504	233910	210504	T3	LABO	W	B360	A	M	Spring	1116.57	72.1304	11.6959	2.3021	47.8713	80.9502	43.9899
SM3M__0__0_20210504_233924_000.wav	SM3M	0	20210504	233924	210504	T3	LABO	W	B360	A	M	Spring	1488.14	56.5909	14.0416	2.0121	47.9921	88.0716	43.2373
SM3M__0__0_20210504_235453_000.wav	SM3M	0	20210504	235453	210504	T2	LABO	W	B360	A	M	Spring	4673	157.833	5.86876	3.72002	45.9861	75.0119	43.3241
SM3M__0__0_20210504_235504_000.wav	SM3M	0	20210504	235504	210504	T2	LABO	W	B360	A	M	Spring	1627.5	106.5	5.03525	3.46513	48.9147	88.2621	45.9313
SM3M__0__0_20210513_011236_000.wav	SM3M	0	20210513	11236	210512	T00	LABO	W	B378	A	F	Spring	552.529	68	10.6683	2.92686	41.5375	77.2798	39.3739
SM3M__0__0_20210513_011655_000.wav	SM3M	0	20210513	11655	210512	T1	LABO	W	B378	A	F	Spring	1580	31	9.66221	1.94985	43.0672	85.4307	36.7447
SM3M__0__0_20210513_020314_000.wav	SM3M	0	20210513	20314	210512	T2	LABO	W	B379	A	F	Spring	695	68.4	10.505	2.75536	43.7144	81.3277	39.3555
SM3M__1__1_20200718_024556_000.wav	SM3M	1	20200718	024556	200717	T00	LABO	E	B064	J	M	Fall	2046.25	66.75	11.5811	2.35619	43.3688	76.7396	42.6053
SM3M__1__1_20200718_030516_000.wav	SM3M	1	20200718	030516	200717	T2	LABO	E	B064	J	M	Fall	382.5	77	16.0843	3.83863	45.405	83.0733	41.7297
SM3M__1__1_20200727_001419_000.wav	SM3M	1	20200727	001419	200726	T00	LABO	W	B077	J	F	Fall	2100.88	90.875	7.82078	2.91929	42.461	63.2628	40.4478
SM3M__1__1_20200727_002442_000.wav	SM3M	1	20200727	002442	200726	T3	LABO	W	B077	J	F	Fall	2871.19	82.375	10.3093	2.416	44.9396	73.5679	41.3427
SM3M__1__1_20200727_002454_000.wav	SM3M	1	20200727	002454	200726	T3	LABO	W	B077	J	F	Fall	2046.16	70.8421	7.22942	2.51513	43.621	73.9878	40.3738
SM3M__1__1_20200727_002604_000.wav	SM3M	1	20200727	002604	200726	T3	LABO	W	B077	J	F	Fall	1128.36	57.6	9.4952	2.42393	42.4882	80.0335	38.7909
SM3M__1__1_20200727_002714_000.wav	SM3M	1	20200727	002714	200726	T3	LABO	W	B077	J	F	Fall	220.25	46.75	21.6401	2.08365	41.8848	79.6416	37.4299
SM3M__1__1_20200727_002732_000.wav	SM3M	1	20200727	002732	200726	T3	LABO	W	B077	J	F	Fall	1407.6	84.85	12.5351	2.27142	44.5353	71.4016	41.1843
SM3M__1__1_20200727_002758_000.wav	SM3M	1	20200727	002758	200726	T3	LABO	W	B077	J	F	Fall	1309.65	104.95	12.3921	2.21008	41.85	74.5678	38.9687
SM3M__1__1_20200727_003416_000.wav	SM3M	1	20200727	003416	200726	T2	LABO	W	B077	J	F	Fall	1317.5	66.5	13.7125	3.8243	40.5682	71.4584	40.0879
SM3M__1__1_20200727_003516_000.wav	SM3M	1	20200727	003516	200726	T2	LABO	W	B077	J	F	Fall	1196.62	48.4615	14.7707	2.68772	42.052	82.3937	37.9177
SM3M__1__1_20200805_223948_000.wav	SM3M	1	20200805	223948	200805	T00	LABO	W	B094	J	M	Fall	3381.55	118.636	8.14729	2.65349	50.0063	70.5122	48.053
SM3M__1__1_20200805_224130_000.wav	SM3M	1	20200805	224130	200805	T00	LABO	W	B094	J	M	Fall	335	332	3.01609	2.57194	47.4797	52.7032	47.3034
SM3M__1__1_20200805_225407_000.wav	SM3M	1	20200805	225407	200805	T1	LABO	W	B094	J	M	Fall	504.714	122.571	7.73179	5.10653	46.4171	78.5718	46.1042
SM3M__1__1_20200805_225432_000.wav	SM3M	1	20200805	225432	200805	T1	LABO	W	B094	J	M	Fall	644	185.5	14.7356	4.8267	46.7941	83.7678	46.3429
SM3M__1__1_20200805_225907_000.wav	SM3M	1	20200805	225907	200805	T3	LABO	W	B094	J	M	Fall	389.667	78.6667	7.05077	2.52417	47.7688	65.0149	47.3905
SM3M__1__1_20200805_230003_000.wav	SM3M	1	20200805	230003	200805	T3	LABO	W	B094	J	M	Fall	257.167	149	8.27127	2.65131	50.6056	79.8761	46.0973
SM3M__1__1_20200806_223240_000.wav	SM3M	1	20200806	223240	200806	T00	LABO	E	B098	A	F	Fall	495.429	101.571	10.3732	2.20487	44.6533	63.5034	42.0509
SM3M__1__1_20200807_000630_000.wav	SM3M	1	20200807	000630	200806	T2	LABO	E	B099	A	F	Fall	823.5	360	8.63516	3.88685	43.0325	79.6476	39.7929
SM3M__1__1_20200807_000809_000.wav	SM3M	1	20200807	000809	200806	T2	LABO	E	B099	A	F	Fall	192.5	91.5	12.8332	4.39739	43.0081	84.7271	42.1141
SM3M__1__1_20200807_001606_000.wav	SM3M	1	20200807	001606	200806	T1	LABO	E	B099	A	F	Fall	923	134	5.65139	4.3706	43.4685	79.8941	43.4151
SM3M__1__1_20200807_012121_000.wav	SM3M	1	20200807	012121	200806	T1	LABO	E	B100	J	F	Fall	314	179	17.3679	3.32385	43.7751	92.0272	42.8356
SM3M__1__1_20200807_015323_000.wav	SM3M	1	20200807	015323	200806	T00	LABO	E	B101	J	F	Fall	2051.77	105.077	9.60032	2.65301	43.9193	61.0977	41.3386
SM3M__1__1_20200812_004915_000.wav	SM3M	1	20200812	004915	200811	T2	LABO	W	B113	A	M	Fall	790.333	93.6667	9.27386	4.18632	48.1814	77.6925	47.3678
SM3M__1__1_20200814_224119_000.wav	SM3M	1	20200814	224119	200814	T00	LABO	E	B124	J	F	Fall	500.167	155	2.93133	3.02738	41.633	51.2209	40.5275
SM3M__1__1_20200814_224437_000.wav	SM3M	1	20200814	224437	200814	T3	LABO	E	B124	J	F	Fall	537.667	99.6667	4.41047	2.56145	46.8123	73.6472	42.8425
SM3M__1__1_20200817_223748_000.wav	SM3M	1	20200817	223748	200817	T1	LABO	E	B131	J	M	Fall	653.5	49.75	11.3413	3.40963	45.0507	89.6538	42.8592
SM3M__1__1_20200817_224654_000.wav	SM3M	1	20200817	224654	200817	T3	LABO	E	B131	J	M	Fall	637	100	9.76482	2.12788	47.317	72.1976	44.4425
SM3M__1__1_20200817_224825_000.wav	SM3M	1	20200817	224825	200817	T3	LABO	E	B131	J	M	Fall	1125	88	7.28488	1.94271	47.2362	84.6304	43.5915
SM3M__1__1_20200817_224834_000.wav	SM3M	1	20200817	224834	200817	T3	LABO	E	B131	J	M	Fall	226	75	19.2074	1.69884	47.0283	83.4546	42.7204
SM3M__1__1_20200821_011003_000.wav	SM3M	1	20200821	011003	200820	T00	LABO	W	B144	A	F	Fall	679.154	91.1538	10.9638	2.84783	44.0813	67.4807	42.3828
SM3M__1__1_20200821_011132_000.wav	SM3M	1	20200821	011132	200820	T00	LABO	W	B144	A	F	Fall	283.8	92	9.21294	2.62335	43.2975	53.3204	41.9077
SM3M__1__1_20200821_011518_000.wav	SM3M	1	20200821	011518	200820	T2	LABO	W	B144	A	F	Fall	1068	92	9.81484	3.59875	42.7675	74.4505	40.4776
SM3M__1__1_20200821_011529_000.wav	SM3M	1	20200821	011529	200820	T2	LABO	W	B144	A	F	Fall	1127.11	56	14.8128	3.4471	42.5728	83.5131	40.839
SM3M__1__1_20200821_011557_000.wav	SM3M	1	20200821	011557	200820	T2	LABO	W	B144	A	F	Fall	456.375	55.25	8.71195	2.51467	43.7673	84.8758	39.5541
SM3M__1__1_20200821_012304_000.wav	SM3M	1	20200821	012304	200820	T3	LABO	W	B144	A	F	Fall	1906.8	92.0667	8.84508	2.40227	43.7227	75.9564	40.2869
SM3M__1__1_20200821_012315_000.wav	SM3M	1	20200821	012315	200820	T3	LABO	W	B144	A	F	Fall	1797	97.5172	8.21899	2.73923	44.1235	76.2981	40.6925
SM3M__1__1_20200821_012326_000.wav	SM3M	1	20200821	012326	200820	T3	LABO	W	B144	A	F	Fall	1942.62	97.1471	8.48632	2.67315	43.3273	73.0702	40.2756
SM3M__1__1_20200821_012337_000.wav	SM3M	1	20200821	012337	200820	T3	LABO	W	B144	A	F	Fall	2131.61	104.821	8.64265	2.66517	42.7289	70.249	40.0286
SM3M__1__1_20200821_013037_000.wav	SM3M	1	20200821	013037	200820	T1	LABO	W	B144	A	F	Fall	1094.43	93	9.90303	3.67204	42.4055	80.3166	40.0512
[truncated: 1,280 more rows]

## Sheet: PivotTableOutput
Filename	Detector ID	Channel Recorded	Date	Time	Event ID	Treatment Type	Pulse ID	UAD ID	Bat ID	Age	Sex	Season	Average of TimeInFile	Average of PrecedingIntrvl	Average of CallsPerSec	Average of CallDuration	Average of Fc	Median Fc	Average of HiFreq	Median HiFreq	Average of LowFreq	Median LowFreq
[truncated: 2,127 more rows]

[truncated: 1 more sheets: Play]
