# Supplementary material for: Species-specific acoustic responses by bats to ultrasonic stimuli used for reducing bat-wind turbine interactions
Source: PeerJ. 2026 Apr 28;14:e21231. doi: 10.7717/peerj.21231 (PMC13134550; doi:10.7717/peerj.21231)
Supplement: Supplemental Information 4 [file peerj-14-21231-s004.xlsx]

## Sheet: Sheet1
Filename	Detector ID	Channel Recorded	Date	Time	EventID	Bat ID	Treatment Type	Age	Sex	UAD ID	Pulse ID	TimeInFile	PrecedingIntrvl	CallsPerSec	CallDuration	Fc	HiFreq	LowFreq	Season
SM3E_0+1_0_20200714_233758_000.wav	SM3E	0	20200714	233758	200714	B051	T00	A	M	W	NYHU	1767	33	9.05699	1.62325	34.6058	72.7457	31.8659	Fall
SM3E_0+1_0_20200714_233758_000.wav	SM3E	0	20200714	233758	200714	B051	T00	A	M	W	NYHU	2304	45	9.05699	1.81295	36.7341	80.433	32.3015	Fall
SM3E_0+1_0_20200714_233758_000.wav	SM3E	0	20200714	233758	200714	B051	T00	A	M	W	NYHU	2045	45	9.05699	1.98689	33.412	75.4582	33.2874	Fall
SM3E_0+1_0_20200714_233758_000.wav	SM3E	0	20200714	233758	200714	B051	T00	A	M	W	NYHU	1658	74	9.05699	2.02707	39.1296	71.6975	35.8226	Fall
SM3E_0+1_0_20200714_233758_000.wav	SM3E	0	20200714	233758	200714	B051	T00	A	M	W	NYHU	3206	177	9.05699	1.69263	45.8704	74.5995	36.2994	Fall
SM3E_0+1_0_20200714_233758_000.wav	SM3E	0	20200714	233758	200714	B051	T00	A	M	W	NYHU	832	0	9.05699	2.5454	41.1219	61.7758	37.2822	Fall
SM3E_0+1_0_20200714_233758_000.wav	SM3E	0	20200714	233758	200714	B051	T00	A	M	W	NYHU	1344	84	9.05699	2.66632	40.3219	72.9628	37.4825	Fall
SM3E_0+1_0_20200714_233758_000.wav	SM3E	0	20200714	233758	200714	B051	T00	A	M	W	NYHU	1259	93	9.05699	2.92426	41.422	74.2724	37.7274	Fall
SM3E_0+1_0_20200714_233758_000.wav	SM3E	0	20200714	233758	200714	B051	T00	A	M	W	NYHU	1166	58	9.05699	2.42587	40.7426	67.2	37.7914	Fall
SM3E_0+1_0_20200714_233758_000.wav	SM3E	0	20200714	233758	200714	B051	T00	A	M	W	NYHU	1030	97	9.05699	1.83525	40.7775	49.4627	37.8034	Fall
SM3E_0+1_0_20200714_233758_000.wav	SM3E	0	20200714	233758	200714	B051	T00	A	M	W	NYHU	1583	83	9.05699	3.51535	42.2052	74.0866	38.8739	Fall
SM3E_0+1_0_20200714_233758_000.wav	SM3E	0	20200714	233758	200714	B051	T00	A	M	W	NYHU	1500	86	9.05699	3.37173	41.983	72.0409	39.0839	Fall
SM3E_0+1_0_20200714_233758_000.wav	SM3E	0	20200714	233758	200714	B051	T00	A	M	W	NYHU	1414	71	9.05699	3.38132	42.3309	75.0962	39.4396	Fall
SM3E_0+1_0_20200714_233758_000.wav	SM3E	0	20200714	233758	200714	B051	T00	A	M	W	NYHU	932	100	9.05699	2.6297	41.8923	63.146	39.8198	Fall
SM3E_0+1_0_20200714_233826_000.wav	SM3E	0	20200714	233826	200714	B051	T00	A	M	W	NYHU	1807	86	11.0004	2.33186	39.3303	73.7841	33.3041	Fall
SM3E_0+1_0_20200714_233826_000.wav	SM3E	0	20200714	233826	200714	B051	T00	A	M	W	NYHU	1653	87	11.0004	2.84168	40.1041	73.4565	36.1843	Fall
SM3E_0+1_0_20200714_233826_000.wav	SM3E	0	20200714	233826	200714	B051	T00	A	M	W	NYHU	2537	95	11.0004	2.24876	43.4712	82.5097	36.4684	Fall
SM3E_0+1_0_20200714_233826_000.wav	SM3E	0	20200714	233826	200714	B051	T00	A	M	W	NYHU	2000	113	11.0004	3.17767	41.0605	74.7048	37.5711	Fall
SM3E_0+1_0_20200714_233826_000.wav	SM3E	0	20200714	233826	200714	B051	T00	A	M	W	NYHU	1721	67	11.0004	1.64187	40.659	49.5109	39.3484	Fall
SM3E_0+1_0_20200714_233826_000.wav	SM3E	0	20200714	233826	200714	B051	T00	A	M	W	NYHU	3275	154	11.0004	3.68348	41.8845	72.7164	40.7031	Fall
SM3E_0+1_0_20200714_233826_000.wav	SM3E	0	20200714	233826	200714	B051	T00	A	M	W	NYHU	3046	332	11.0004	2.15543	40.7557	65.5709	40.7132	Fall
SM3E_0+1_0_20200714_233826_000.wav	SM3E	0	20200714	233826	200714	B051	T00	A	M	W	NYHU	298	0	11.0004	1.98224	42.9047	48.537	40.8034	Fall
SM3W_0+1_1_20200714_233842_000.wav	SM3W	1	20200714	233842	200714	B051	T00	A	M	W	NYHU	1857	67	4.90616	2.80558	41.6725	62.3582	38.8988	Fall
SM3W_0+1_1_20200714_233842_000.wav	SM3W	1	20200714	233842	200714	B051	T00	A	M	W	NYHU	2280	105	4.90616	1.98824	41.3815	50.7436	40.3072	Fall
SM3W_0+1_1_20200714_233842_000.wav	SM3W	1	20200714	233842	200714	B051	T00	A	M	W	NYHU	2178	66	4.90616	2.05497	40.5866	51.2016	40.5866	Fall
SM3W_0+1_1_20200714_233842_000.wav	SM3W	1	20200714	233842	200714	B051	T00	A	M	W	NYHU	1342	0	4.90616	2.0041	42.8392	49.6341	41.4901	Fall
SM3M_0+1_0_20200714_233859_000.wav	SM3M	0	20200714	233859	200714	B051	T00	A	M	W	NYHU	4532	77	4.52592	2.57842	39.9666	71.3802	36.4129	Fall
SM3M_0+1_0_20200714_233859_000.wav	SM3M	0	20200714	233859	200714	B051	T00	A	M	W	NYHU	5493	74	4.52592	2.4085	40.8998	69.2917	37.7272	Fall
SM3M_0+1_0_20200714_233859_000.wav	SM3M	0	20200714	233859	200714	B051	T00	A	M	W	NYHU	5555	59	4.52592	2.73218	41.2272	59.671	39.0955	Fall
SM3M_0+1_0_20200714_233859_000.wav	SM3M	0	20200714	233859	200714	B051	T00	A	M	W	NYHU	5421	127	4.52592	2.73329	41.5985	59.9969	39.2295	Fall
SM3M_0+1_0_20200714_233859_000.wav	SM3M	0	20200714	233859	200714	B051	T00	A	M	W	NYHU	5659	105	4.52592	3.82278	41.0654	64.5891	39.5494	Fall
SM3M_0+1_0_20200714_233859_000.wav	SM3M	0	20200714	233859	200714	B051	T00	A	M	W	NYHU	4941	90	4.52592	2.6982	44.0776	80.5096	44.0727	Fall
SM3W_0+1_1_20200714_233909_000.wav	SM3W	1	20200714	233909	200714	B051	T00	A	M	W	NYHU	162	0	7.91141	2.8292	41.0327	64.5098	39.2122	Fall
SM3W_0+1_1_20200714_233909_000.wav	SM3W	1	20200714	233909	200714	B051	T00	A	M	W	NYHU	2531	286	7.91141	3.5498	40.7677	47.9168	39.4889	Fall
SM3W_0+1_1_20200714_233909_000.wav	SM3W	1	20200714	233909	200714	B051	T00	A	M	W	NYHU	2138	133	7.91141	4.60935	40.821	63.1802	39.9598	Fall
SM3W_0+1_1_20200714_233909_000.wav	SM3W	1	20200714	233909	200714	B051	T00	A	M	W	NYHU	424	90	7.91141	3.58665	41.5277	68.0147	39.9612	Fall
SM3W_0+1_1_20200714_233909_000.wav	SM3W	1	20200714	233909	200714	B051	T00	A	M	W	NYHU	247	84	7.91141	3.63503	41.8893	68.524	39.9898	Fall
SM3W_0+1_1_20200714_233909_000.wav	SM3W	1	20200714	233909	200714	B051	T00	A	M	W	NYHU	1025	96	7.91141	4.50208	41.4875	64.3989	40.0924	Fall
SM3W_0+1_1_20200714_233909_000.wav	SM3W	1	20200714	233909	200714	B051	T00	A	M	W	NYHU	1501	285	7.91141	3.36662	41.2422	59.1291	40.3309	Fall
SM3W_0+1_1_20200714_233909_000.wav	SM3W	1	20200714	233909	200714	B051	T00	A	M	W	NYHU	333	89	7.91141	3.24695	41.2799	65.5426	40.3989	Fall
SM3W_0+1_1_20200714_233909_000.wav	SM3W	1	20200714	233909	200714	B051	T00	A	M	W	NYHU	778	91	7.91141	4.41364	41.8836	73.0101	40.6212	Fall
SM3W_0+1_1_20200714_233909_000.wav	SM3W	1	20200714	233909	200714	B051	T00	A	M	W	NYHU	931	152	7.91141	4.16872	42.2332	63.0324	40.6577	Fall
SM3W_0+1_1_20200714_233909_000.wav	SM3W	1	20200714	233909	200714	B051	T00	A	M	W	NYHU	511	86	7.91141	2.56358	41.9659	51.7165	40.6915	Fall
SM3W_0+1_1_20200714_233909_000.wav	SM3W	1	20200714	233909	200714	B051	T00	A	M	W	NYHU	687	176	7.91141	2.95998	42.0466	48.8732	40.9917	Fall
SM3W_0+1_1_20200714_233909_000.wav	SM3W	1	20200714	233909	200714	B051	T00	A	M	W	NYHU	1100	74	7.91141	2.41561	41.6788	47.4716	41.6631	Fall
SM3M_0+1_0_20200714_233913_000.wav	SM3M	0	20200714	233913	200714	B051	T00	A	M	W	NYHU	732	84	11.7646	3.51517	40.5108	81.5292	36.7967	Fall
SM3M_0+1_0_20200714_233913_000.wav	SM3M	0	20200714	233913	200714	B051	T00	A	M	W	NYHU	549	68	11.7646	2.6022	41.1387	66.0476	38.6355	Fall
SM3M_0+1_0_20200714_233913_000.wav	SM3M	0	20200714	233913	200714	B051	T00	A	M	W	NYHU	207	102	11.7646	2.68815	44.0259	69.1806	40.4164	Fall
SM3M_0+1_0_20200714_233913_000.wav	SM3M	0	20200714	233913	200714	B051	T00	A	M	W	NYHU	647	99	11.7646	3.46345	40.5687	62.998	40.5686	Fall
SM3M_0+1_0_20200714_233913_000.wav	SM3M	0	20200714	233913	200714	B051	T00	A	M	W	NYHU	480	79	11.7646	3.94647	41.9964	75.8429	41.5506	Fall
SM3M_0+1_0_20200714_233925_000.wav	SM3M	0	20200714	233925	200714	B051	T00	A	M	W	NYHU	4781	100	3.87116	2.28757	40.5899	46.594	40.5892	Fall
SM3W_0+1_0_20200714_233930_000.wav	SM3W	0	20200714	233930	200714	B051	T00	A	M	W	NYHU	849	98	3.91415	2.26854	42.2395	58.4593	38.3429	Fall
SM3W_0+1_0_20200714_233930_000.wav	SM3W	0	20200714	233930	200714	B051	T00	A	M	W	NYHU	4208	128	3.91415	3.58562	40.2193	53.7485	38.751	Fall
SM3M_0+1_0_20200714_233952_000.wav	SM3M	0	20200714	233952	200714	B051	T00	A	M	W	NYHU	954	115	6.18908	3.08463	36.985	66.4675	35.7029	Fall
SM3M_0+1_0_20200714_233952_000.wav	SM3M	0	20200714	233952	200714	B051	T00	A	M	W	NYHU	1750	97	6.18908	3.08038	40.2433	71.9217	36.9729	Fall
SM3M_0+1_0_20200714_233952_000.wav	SM3M	0	20200714	233952	200714	B051	T00	A	M	W	NYHU	1568	205	6.18908	3.01484	40.8842	76.8882	38.5398	Fall
SM3M_0+1_0_20200714_233952_000.wav	SM3M	0	20200714	233952	200714	B051	T00	A	M	W	NYHU	1319	114	6.18908	3.0856	41.7643	76.5932	38.7103	Fall
SM3E_0+1_0_20200714_234007_000.wav	SM3E	0	20200714	234007	200714	B051	T00	A	M	W	NYHU	2098	34	10.3232	1.83425	42.7277	82.9995	31.2494	Fall
SM3E_0+1_0_20200714_234007_000.wav	SM3E	0	20200714	234007	200714	B051	T00	A	M	W	NYHU	2063	61	10.3232	1.87906	47.4472	82.2359	33.6183	Fall
SM3E_0+1_0_20200714_234007_000.wav	SM3E	0	20200714	234007	200714	B051	T00	A	M	W	NYHU	2002	37	10.3232	1.92687	38.73	79.5094	33.6816	Fall
SM3E_0+1_0_20200714_234007_000.wav	SM3E	0	20200714	234007	200714	B051	T00	A	M	W	NYHU	1140	137	10.3232	2.67032	39.4878	73.9375	34.9246	Fall
SM3E_0+1_0_20200714_234007_000.wav	SM3E	0	20200714	234007	200714	B051	T00	A	M	W	NYHU	1894	54	10.3232	2.77596	40.1802	80.0834	35.5038	Fall
SM3E_0+1_0_20200714_234007_000.wav	SM3E	0	20200714	234007	200714	B051	T00	A	M	W	NYHU	629	240	10.3232	2.01956	40.2654	63.3371	36.4228	Fall
SM3E_0+1_0_20200714_234007_000.wav	SM3E	0	20200714	234007	200714	B051	T00	A	M	W	NYHU	3459	72	10.3232	3.45966	41.324	73.0435	37.6299	Fall
SM3E_0+1_0_20200714_234007_000.wav	SM3E	0	20200714	234007	200714	B051	T00	A	M	W	NYHU	1738	81	10.3232	3.112	42.5158	83.3898	38.5893	Fall
SM3E_0+1_0_20200714_234007_000.wav	SM3E	0	20200714	234007	200714	B051	T00	A	M	W	NYHU	5815	1527	10.3232	3.10199	40.5385	50.0609	38.921	Fall
SM3E_0+1_0_20200714_234007_000.wav	SM3E	0	20200714	234007	200714	B051	T00	A	M	W	NYHU	3388	64	10.3232	3.65538	41.6017	69.2237	39.6335	Fall
SM3E_0+1_0_20200714_234007_000.wav	SM3E	0	20200714	234007	200714	B051	T00	A	M	W	NYHU	4221	88	10.3232	3.42294	41.2814	52.4	39.7288	Fall
SM3E_0+1_0_20200714_234007_000.wav	SM3E	0	20200714	234007	200714	B051	T00	A	M	W	NYHU	3574	114	10.3232	4.01935	42.1166	75.9208	39.8667	Fall
SM3E_0+1_0_20200714_234007_000.wav	SM3E	0	20200714	234007	200714	B051	T00	A	M	W	NYHU	4136	91	10.3232	3.23112	42.0258	56.3009	39.9215	Fall
SM3E_0+1_0_20200714_234007_000.wav	SM3E	0	20200714	234007	200714	B051	T00	A	M	W	NYHU	3323	72	10.3232	2.07862	47.6345	77.5057	40.1229	Fall
SM3E_0+1_0_20200714_234007_000.wav	SM3E	0	20200714	234007	200714	B051	T00	A	M	W	NYHU	1281	85	10.3232	1.69242	49.2726	71.5718	40.6421	Fall
SM3E_0+1_0_20200714_234007_000.wav	SM3E	0	20200714	234007	200714	B051	T00	A	M	W	NYHU	4046	93	10.3232	3.28003	41.0174	52.9213	40.7676	Fall
SM3M_0+1_0_20200714_234028_000.wav	SM3M	0	20200714	234028	200714	B051	T00	A	M	W	NYHU	2226	77	5.39978	2.77277	40.0399	58.797	38.2761	Fall
SM3M_0+1_0_20200714_234028_000.wav	SM3M	0	20200714	234028	200714	B051	T00	A	M	W	NYHU	2149	74	5.39978	3.11306	40.9621	57.4577	39.5022	Fall
SM3M_0+1_0_20200714_234028_000.wav	SM3M	0	20200714	234028	200714	B051	T00	A	M	W	NYHU	1347	294	5.39978	3.22103	42.5025	49.2199	40.6272	Fall
SM3M_0+1_0_20200714_234028_000.wav	SM3M	0	20200714	234028	200714	B051	T00	A	M	W	NYHU	1949	71	5.39978	3.37944	40.9972	62.9449	40.9972	Fall
SM3M_0+1_0_20200714_234040_000.wav	SM3M	0	20200714	234040	200714	B051	T00	A	M	W	NYHU	4516	195	2.48748	3.31222	41.408	60.6947	39.7123	Fall
SM3M_0+1_0_20200714_234040_000.wav	SM3M	0	20200714	234040	200714	B051	T00	A	M	W	NYHU	4623	106	2.48748	4.03942	41.7797	62.7051	39.9601	Fall
SM3M_0+1_0_20200714_234040_000.wav	SM3M	0	20200714	234040	200714	B051	T00	A	M	W	NYHU	4828	98	2.48748	3.97408	40.7811	56.4915	40.3226	Fall
SM3M_0+1_0_20200714_234040_000.wav	SM3M	0	20200714	234040	200714	B051	T00	A	M	W	NYHU	4322	85	2.48748	3.72787	42.3077	72.7179	40.7288	Fall
SM3M_0+1_0_20200714_234040_000.wav	SM3M	0	20200714	234040	200714	B051	T00	A	M	W	NYHU	4729	106	2.48748	3.51754	41.4146	59.501	41.0583	Fall
SM3M_0+1_0_20200714_234040_000.wav	SM3M	0	20200714	234040	200714	B051	T00	A	M	W	NYHU	4148	184	2.48748	3.89039	41.3869	75.1379	41.3856	Fall
SM3M_0+1_0_20200714_234052_000.wav	SM3M	0	20200714	234052	200714	B051	T00	A	M	W	NYHU	1131	67	8.77024	3.41401	40.4487	61.8247	37.4837	Fall
SM3M_0+1_0_20200714_234052_000.wav	SM3M	0	20200714	234052	200714	B051	T00	A	M	W	NYHU	826	83	8.77024	3.12083	38.623	74.618	38.6044	Fall
SM3M_0+1_0_20200714_234052_000.wav	SM3M	0	20200714	234052	200714	B051	T00	A	M	W	NYHU	1023	67	8.77024	3.13225	41.518	74.1098	39.7623	Fall
SM3W_0+1_1_20200714_234108_000.wav	SM3W	1	20200714	234108	200714	B051	T00	A	M	W	NYHU	2107	90	5.45178	2.43005	42.5157	48.7706	41.3751	Fall
SM3E_0+1_0_20200714_234118_000.wav	SM3E	0	20200714	234118	200714	B051	T00	A	M	W	NYHU	2103	66	6.37849	2.45966	42.771	74.9758	35.1716	Fall
SM3E_0+1_0_20200714_234118_000.wav	SM3E	0	20200714	234118	200714	B051	T00	A	M	W	NYHU	2280	69	6.37849	2.20963	36.7494	74.916	35.3148	Fall
SM3E_0+1_0_20200714_234118_000.wav	SM3E	0	20200714	234118	200714	B051	T00	A	M	W	NYHU	2387	105	6.37849	3.61573	40.3668	77.1179	36.1541	Fall
SM3E_0+1_0_20200714_234118_000.wav	SM3E	0	20200714	234118	200714	B051	T00	A	M	W	NYHU	5184	974	6.37849	2.09087	39.3765	48.8404	36.1917	Fall
SM3E_0+1_0_20200714_234118_000.wav	SM3E	0	20200714	234118	200714	B051	T00	A	M	W	NYHU	2642	98	6.37849	2.54164	40.9466	68.6013	36.2362	Fall
SM3E_0+1_0_20200714_234118_000.wav	SM3E	0	20200714	234118	200714	B051	T00	A	M	W	NYHU	2543	77	6.37849	2.83333	39.7804	79.3355	36.4081	Fall
SM3E_0+1_0_20200714_234118_000.wav	SM3E	0	20200714	234118	200714	B051	T00	A	M	W	NYHU	2212	70	6.37849	3.29054	40.2778	75.8239	36.6972	Fall
SM3E_0+1_0_20200714_234118_000.wav	SM3E	0	20200714	234118	200714	B051	T00	A	M	W	NYHU	3386	73	6.37849	2.14193	40.8401	68.7412	36.7811	Fall
SM3E_0+1_0_20200714_234118_000.wav	SM3E	0	20200714	234118	200714	B051	T00	A	M	W	NYHU	2467	82	6.37849	3.39899	41.5839	77.1803	38.5418	Fall
SM3E_0+1_0_20200714_234118_000.wav	SM3E	0	20200714	234118	200714	B051	T00	A	M	W	NYHU	3789	79	6.37849	1.76338	44.9077	62.2585	38.5963	Fall
SM3E_0+1_0_20200714_234118_000.wav	SM3E	0	20200714	234118	200714	B051	T00	A	M	W	NYHU	2142	38	6.37849	1.93263	40.9134	72.5258	38.6255	Fall
SM3E_0+1_0_20200714_234118_000.wav	SM3E	0	20200714	234118	200714	B051	T00	A	M	W	NYHU	3312	496	6.37849	3.34709	41.2676	73.9605	38.8469	Fall
SM3E_0+1_0_20200714_234118_000.wav	SM3E	0	20200714	234118	200714	B051	T00	A	M	W	NYHU	3709	83	6.37849	2.138	49.4606	72.2558	42.531	Fall
SM3M_0+1_0_20200714_234125_000.wav	SM3M	0	20200714	234125	200714	B051	T00	A	M	W	NYHU	2388	163	6.10283	2.47019	40.1883	54.1534	38.123	Fall
SM3M_0+1_0_20200714_234125_000.wav	SM3M	0	20200714	234125	200714	B051	T00	A	M	W	NYHU	2750	95	6.10283	3.23451	41.2381	59.2066	39.1422	Fall
SM3M_0+1_0_20200714_234125_000.wav	SM3M	0	20200714	234125	200714	B051	T00	A	M	W	NYHU	2551	98	6.10283	3.72384	41.1646	64.4256	39.5014	Fall
SM3M_0+1_0_20200714_234125_000.wav	SM3M	0	20200714	234125	200714	B051	T00	A	M	W	NYHU	2655	104	6.10283	3.84558	41.6984	64.1644	39.633	Fall
SM3M_0+1_0_20200714_234125_000.wav	SM3M	0	20200714	234125	200714	B051	T00	A	M	W	NYHU	1984	55	6.10283	2.93377	42.2719	66.2431	39.9396	Fall
SM3M_0+1_0_20200714_234125_000.wav	SM3M	0	20200714	234125	200714	B051	T00	A	M	W	NYHU	1678	98	6.10283	3.01231	42.1807	53.1137	40.6225	Fall
SM3M_0+1_0_20200714_234125_000.wav	SM3M	0	20200714	234125	200714	B051	T00	A	M	W	NYHU	2051	67	6.10283	3.31397	41.2477	71.5397	40.6506	Fall
SM3M_0+1_0_20200714_234125_000.wav	SM3M	0	20200714	234125	200714	B051	T00	A	M	W	NYHU	2139	88	6.10283	3.22571	41.3997	73.5585	41.2243	Fall
SM3M_0+1_0_20200714_234125_000.wav	SM3M	0	20200714	234125	200714	B051	T00	A	M	W	NYHU	2453	66	6.10283	3.15801	41.7849	73.6056	41.44	Fall
SM3M_0+1_0_20200714_234125_000.wav	SM3M	0	20200714	234125	200714	B051	T00	A	M	W	NYHU	2222	85	6.10283	1.95579	44.3045	52.65	42.2395	Fall
SM3M_0+1_1_20200714_234313_000.wav	SM3M	1	20200714	234313	200714	B051	T3	A	M	W	NYHU	2821	94	4.50849	3.43839	41.4712	58.5005	40.5984	Fall
SM3M_0+1_1_20200714_234313_000.wav	SM3M	1	20200714	234313	200714	B051	T3	A	M	W	NYHU	2604	84	4.50849	2.80399	44.8789	66.5263	41.1335	Fall
SM3M_0+1_1_20200714_234313_000.wav	SM3M	1	20200714	234313	200714	B051	T3	A	M	W	NYHU	2523	82	4.50849	2.86456	42.0944	54.7042	41.4551	Fall
SM3M_0+1_1_20200714_234313_000.wav	SM3M	1	20200714	234313	200714	B051	T3	A	M	W	NYHU	2677	72	4.50849	2.72068	42.4548	66.5394	41.9947	Fall
SM3E_0+1_0_20200714_234316_000.wav	SM3E	0	20200714	234316	200714	B051	T3	A	M	W	NYHU	3657	56	5.97919	2.75442	40.1433	72.608	36.1215	Fall
SM3E_0+1_0_20200714_234316_000.wav	SM3E	0	20200714	234316	200714	B051	T3	A	M	W	NYHU	2325	125	5.97919	2.94324	40.7137	49.8665	37.003	Fall
SM3E_0+1_0_20200714_234316_000.wav	SM3E	0	20200714	234316	200714	B051	T3	A	M	W	NYHU	5021	116	5.97919	2.84334	39.3601	68.6758	37.0139	Fall
SM3E_0+1_0_20200714_234316_000.wav	SM3E	0	20200714	234316	200714	B051	T3	A	M	W	NYHU	3600	70	5.97919	3.68856	41.1131	78.4192	37.1073	Fall
SM3E_0+1_0_20200714_234316_000.wav	SM3E	0	20200714	234316	200714	B051	T3	A	M	W	NYHU	3204	60	5.97919	3.58144	41.5713	75.5084	38.0893	Fall
SM3E_0+1_0_20200714_234316_000.wav	SM3E	0	20200714	234316	200714	B051	T3	A	M	W	NYHU	2987	83	5.97919	3.70052	41.3157	74.555	38.1742	Fall
SM3E_0+1_0_20200714_234316_000.wav	SM3E	0	20200714	234316	200714	B051	T3	A	M	W	NYHU	3099	67	5.97919	3.87083	41.4608	75.1252	38.3437	Fall
SM3E_0+1_0_20200714_234316_000.wav	SM3E	0	20200714	234316	200714	B051	T3	A	M	W	NYHU	2664	82	5.97919	3.62727	41.5342	73.489	38.9208	Fall
SM3E_0+1_0_20200714_234316_000.wav	SM3E	0	20200714	234316	200714	B051	T3	A	M	W	NYHU	3485	89	5.97919	4.05813	41.7593	79.8094	39.0832	Fall
SM3E_0+1_0_20200714_234316_000.wav	SM3E	0	20200714	234316	200714	B051	T3	A	M	W	NYHU	3297	93	5.97919	3.3364	41.7715	57.6076	39.1561	Fall
SM3E_0+1_0_20200714_234316_000.wav	SM3E	0	20200714	234316	200714	B051	T3	A	M	W	NYHU	3143	45	5.97919	3.55408	41.8087	77.9944	39.1822	Fall
SM3E_0+1_0_20200714_234316_000.wav	SM3E	0	20200714	234316	200714	B051	T3	A	M	W	NYHU	2480	93	5.97919	3.51801	41.7151	65.594	39.2633	Fall
SM3E_0+1_0_20200714_234316_000.wav	SM3E	0	20200714	234316	200714	B051	T3	A	M	W	NYHU	2389	65	5.97919	3.93188	41.4579	68.1134	39.3169	Fall
SM3E_0+1_0_20200714_234316_000.wav	SM3E	0	20200714	234316	200714	B051	T3	A	M	W	NYHU	3395	99	5.97919	4.23921	41.7359	79.9555	39.3955	Fall
SM3E_0+1_0_20200714_234316_000.wav	SM3E	0	20200714	234316	200714	B051	T3	A	M	W	NYHU	2758	94	5.97919	3.49457	41.8519	65.477	39.5176	Fall
SM3E_0+1_0_20200714_234316_000.wav	SM3E	0	20200714	234316	200714	B051	T3	A	M	W	NYHU	3533	47	5.97919	2.85517	41.9398	57.7202	39.5909	Fall
SM3E_0+1_0_20200714_234316_000.wav	SM3E	0	20200714	234316	200714	B051	T3	A	M	W	NYHU	3032	46	5.97919	3.0987	41.6702	75.6549	39.5985	Fall
SM3E_0+1_0_20200714_234316_000.wav	SM3E	0	20200714	234316	200714	B051	T3	A	M	W	NYHU	2903	146	5.97919	3.71108	41.9285	67.0315	39.6676	Fall
SM3E_0+1_0_20200714_234316_000.wav	SM3E	0	20200714	234316	200714	B051	T3	A	M	W	NYHU	1616	160	5.97919	2.20739	42.3992	49.5567	39.7109	Fall
SM3E_0+1_0_20200714_234316_000.wav	SM3E	0	20200714	234316	200714	B051	T3	A	M	W	NYHU	2582	99	5.97919	3.5689	41.9828	66.2648	39.8936	Fall
SM3E_0+1_0_20200714_234316_000.wav	SM3E	0	20200714	234316	200714	B051	T3	A	M	W	NYHU	3701	41	5.97919	1.80509	46.8853	69.4436	40.1364	Fall
SM3E_0+1_0_20200714_234316_000.wav	SM3E	0	20200714	234316	200714	B051	T3	A	M	W	NYHU	1368	0	5.97919	1.78215	42.7633	48.6836	40.9112	Fall
SM3E_0+1_0_20200714_234316_000.wav	SM3E	0	20200714	234316	200714	B051	T3	A	M	W	NYHU	2130	99	5.97919	2.88931	42.1168	49.7458	41.4279	Fall
SM3E_0+1_0_20200714_234316_000.wav	SM3E	0	20200714	234316	200714	B051	T3	A	M	W	NYHU	1975	178	5.97919	2.14336	42.5017	50.156	42.0276	Fall
SM3E_0+1_0_20200714_234329_000.wav	SM3E	0	20200714	234329	200714	B051	T3	A	M	W	NYHU	4201	46	5.30925	2.57666	40.2662	72.2795	35.3511	Fall
SM3E_0+1_0_20200714_234329_000.wav	SM3E	0	20200714	234329	200714	B051	T3	A	M	W	NYHU	9971	27	5.30925	1.98319	37.0421	86.5166	35.3868	Fall
SM3E_0+1_0_20200714_234329_000.wav	SM3E	0	20200714	234329	200714	B051	T3	A	M	W	NYHU	9841	131	5.30925	2.14405	38.4451	73.0347	35.7342	Fall
SM3E_0+1_0_20200714_234329_000.wav	SM3E	0	20200714	234329	200714	B051	T3	A	M	W	NYHU	9945	102	5.30925	2.0882	39.8381	86.0241	36.1848	Fall
SM3E_0+1_0_20200714_234329_000.wav	SM3E	0	20200714	234329	200714	B051	T3	A	M	W	NYHU	10102	51	5.30925	2.32282	39.3349	90.9196	36.1914	Fall
SM3E_0+1_0_20200714_234329_000.wav	SM3E	0	20200714	234329	200714	B051	T3	A	M	W	NYHU	10290	59	5.30925	1.8061	46.7853	75.0866	36.2023	Fall
SM3E_0+1_0_20200714_234329_000.wav	SM3E	0	20200714	234329	200714	B051	T3	A	M	W	NYHU	5669	43	5.30925	2.53793	41.4898	49.4065	36.4654	Fall
SM3E_0+1_0_20200714_234329_000.wav	SM3E	0	20200714	234329	200714	B051	T3	A	M	W	NYHU	9616	43	5.30925	2.31235	40.1731	59.3351	37.0918	Fall
SM3E_0+1_0_20200714_234329_000.wav	SM3E	0	20200714	234329	200714	B051	T3	A	M	W	NYHU	10364	76	5.30925	2.54233	40.7371	68.1536	37.0934	Fall
SM3E_0+1_0_20200714_234329_000.wav	SM3E	0	20200714	234329	200714	B051	T3	A	M	W	NYHU	4229	28	5.30925	2.97907	38.0427	69.1226	37.1547	Fall
SM3E_0+1_0_20200714_234329_000.wav	SM3E	0	20200714	234329	200714	B051	T3	A	M	W	NYHU	10229	59	5.30925	2.67023	40.4768	75.7968	37.3506	Fall
SM3E_0+1_0_20200714_234329_000.wav	SM3E	0	20200714	234329	200714	B051	T3	A	M	W	NYHU	9576	57	5.30925	2.95872	41.1363	63.7002	37.5954	Fall
SM3E_0+1_0_20200714_234329_000.wav	SM3E	0	20200714	234329	200714	B051	T3	A	M	W	NYHU	9514	46	5.30925	2.27302	40.78	64.5016	37.9334	Fall
SM3E_0+1_0_20200714_234329_000.wav	SM3E	0	20200714	234329	200714	B051	T3	A	M	W	NYHU	10002	32	5.30925	2.55273	39.8447	89.9601	38.1222	Fall
SM3E_0+1_0_20200714_234329_000.wav	SM3E	0	20200714	234329	200714	B051	T3	A	M	W	NYHU	5555	62	5.30925	3.41548	41.3312	58.4503	38.2042	Fall
SM3E_0+1_0_20200714_234329_000.wav	SM3E	0	20200714	234329	200714	B051	T3	A	M	W	NYHU	9387	58	5.30925	2.65807	41.3398	50.7133	38.3072	Fall
SM3E_0+1_0_20200714_234329_000.wav	SM3E	0	20200714	234329	200714	B051	T3	A	M	W	NYHU	9329	140	5.30925	3.09965	41.2975	50.5292	38.7504	Fall
SM3E_0+1_0_20200714_234329_000.wav	SM3E	0	20200714	234329	200714	B051	T3	A	M	W	NYHU	3778	387	5.30925	3.456	41.8972	49.875	38.8439	Fall
SM3E_0+1_0_20200714_234329_000.wav	SM3E	0	20200714	234329	200714	B051	T3	A	M	W	NYHU	9467	80	5.30925	3.3452	41.4687	66.4728	38.9615	Fall
SM3E_0+1_0_20200714_234329_000.wav	SM3E	0	20200714	234329	200714	B051	T3	A	M	W	NYHU	9188	106	5.30925	4.45184	41.5975	69.1883	38.9914	Fall
SM3E_0+1_0_20200714_234329_000.wav	SM3E	0	20200714	234329	200714	B051	T3	A	M	W	NYHU	5192	51	5.30925	3.62661	41.9334	75.513	39.0435	Fall
SM3E_0+1_0_20200714_234329_000.wav	SM3E	0	20200714	234329	200714	B051	T3	A	M	W	NYHU	4755	55	5.30925	3.79574	41.9756	72.1755	39.1591	Fall
SM3E_0+1_0_20200714_234329_000.wav	SM3E	0	20200714	234329	200714	B051	T3	A	M	W	NYHU	5625	70	5.30925	2.94098	41.5782	49.8592	39.1645	Fall
SM3E_0+1_0_20200714_234329_000.wav	SM3E	0	20200714	234329	200714	B051	T3	A	M	W	NYHU	4155	101	5.30925	3.40964	41.4211	50.2306	39.2815	Fall
SM3E_0+1_0_20200714_234329_000.wav	SM3E	0	20200714	234329	200714	B051	T3	A	M	W	NYHU	4699	62	5.30925	3.03604	41.8777	49.7343	39.4165	Fall
SM3E_0+1_0_20200714_234329_000.wav	SM3E	0	20200714	234329	200714	B051	T3	A	M	W	NYHU	5375	70	5.30925	4.46293	41.8414	73.1455	39.4369	Fall
SM3E_0+1_0_20200714_234329_000.wav	SM3E	0	20200714	234329	200714	B051	T3	A	M	W	NYHU	4953	72	5.30925	4.27816	41.742	72.6155	39.4664	Fall
SM3E_0+1_0_20200714_234329_000.wav	SM3E	0	20200714	234329	200714	B051	T3	A	M	W	NYHU	5449	74	5.30925	3.80686	42.2203	67.6487	39.5278	Fall
SM3E_0+1_0_20200714_234329_000.wav	SM3E	0	20200714	234329	200714	B051	T3	A	M	W	NYHU	7491	172	5.30925	2.94232	41.9122	50.1133	39.5637	Fall
SM3E_0+1_0_20200714_234329_000.wav	SM3E	0	20200714	234329	200714	B051	T3	A	M	W	NYHU	5030	77	5.30925	4.0239	42.1022	74.2225	39.5793	Fall
SM3E_0+1_0_20200714_234329_000.wav	SM3E	0	20200714	234329	200714	B051	T3	A	M	W	NYHU	5143	61	5.30925	4.33568	41.3335	73.6893	39.645	Fall
SM3E_0+1_0_20200714_234329_000.wav	SM3E	0	20200714	234329	200714	B051	T3	A	M	W	NYHU	5252	60	5.30925	4.2124	42.0643	74.3514	39.7494	Fall
SM3E_0+1_0_20200714_234329_000.wav	SM3E	0	20200714	234329	200714	B051	T3	A	M	W	NYHU	4637	77	5.30925	3.32682	42.0001	50.0563	39.8482	Fall
SM3E_0+1_0_20200714_234329_000.wav	SM3E	0	20200714	234329	200714	B051	T3	A	M	W	NYHU	4827	74	5.30925	3.58197	42.1412	57.5281	39.8534	Fall
SM3E_0+1_0_20200714_234329_000.wav	SM3E	0	20200714	234329	200714	B051	T3	A	M	W	NYHU	4271	43	5.30925	3.64708	41.9081	65.8303	39.8884	Fall
SM3E_0+1_0_20200714_234329_000.wav	SM3E	0	20200714	234329	200714	B051	T3	A	M	W	NYHU	5492	43	5.30925	3.41691	42.2388	73.3216	39.9604	Fall
SM3E_0+1_0_20200714_234329_000.wav	SM3E	0	20200714	234329	200714	B051	T3	A	M	W	NYHU	3967	75	5.30925	3.88536	42.1143	65.1265	40.0347	Fall
SM3E_0+1_0_20200714_234329_000.wav	SM3E	0	20200714	234329	200714	B051	T3	A	M	W	NYHU	5303	53	5.30925	4.22365	42.422	78.4374	40.1549	Fall
SM3E_0+1_0_20200714_234329_000.wav	SM3E	0	20200714	234329	200714	B051	T3	A	M	W	NYHU	4558	101	5.30925	4.07081	42.1371	66.4974	40.2672	Fall
SM3E_0+1_0_20200714_234329_000.wav	SM3E	0	20200714	234329	200714	B051	T3	A	M	W	NYHU	5082	49	5.30925	3.99022	41.0963	75.3552	40.2766	Fall
SM3E_0+1_0_20200714_234329_000.wav	SM3E	0	20200714	234329	200714	B051	T3	A	M	W	NYHU	7318	195	5.30925	3.15026	42.3526	49.6942	40.5231	Fall
SM3E_0+1_0_20200714_234329_000.wav	SM3E	0	20200714	234329	200714	B051	T3	A	M	W	NYHU	4882	55	5.30925	3.68958	42.6504	58.0264	40.6357	Fall
SM3E_0+1_0_20200714_234329_000.wav	SM3E	0	20200714	234329	200714	B051	T3	A	M	W	NYHU	4460	110	5.30925	3.80293	42.4498	66.8383	40.7542	Fall
SM3E_0+1_0_20200714_234329_000.wav	SM3E	0	20200714	234329	200714	B051	T3	A	M	W	NYHU	4054	87	5.30925	3.08141	41.7363	49.9443	40.9822	Fall
SM3E_0+1_0_20200714_234329_000.wav	SM3E	0	20200714	234329	200714	B051	T3	A	M	W	NYHU	9081	180	5.30925	2.5865	41.5893	56.3662	41.041	Fall
SM3E_0+1_0_20200714_234329_000.wav	SM3E	0	20200714	234329	200714	B051	T3	A	M	W	NYHU	8904	1412	5.30925	3.8833	41.7293	72.8473	41.2754	Fall
SM3E_0+1_0_20200714_234329_000.wav	SM3E	0	20200714	234329	200714	B051	T3	A	M	W	NYHU	4349	76	5.30925	2.36438	42.1334	50.1213	41.409	Fall
SM3E_0+1_0_20200714_234342_000.wav	SM3E	0	20200714	234342	200714	B051	T3	A	M	W	NYHU	6113	94	3.8183	2.69026	40.4655	80.3162	35.7855	Fall
SM3E_0+1_0_20200714_234342_000.wav	SM3E	0	20200714	234342	200714	B051	T3	A	M	W	NYHU	2233	52	3.8183	2.31233	40.3293	50.2985	37.1175	Fall
SM3E_0+1_0_20200714_234342_000.wav	SM3E	0	20200714	234342	200714	B051	T3	A	M	W	NYHU	4449	118	3.8183	2.73493	41.0201	48.6865	37.3194	Fall
SM3E_0+1_0_20200714_234342_000.wav	SM3E	0	20200714	234342	200714	B051	T3	A	M	W	NYHU	2140	49	3.8183	2.76225	41.1113	67.6355	37.3343	Fall
SM3E_0+1_0_20200714_234342_000.wav	SM3E	0	20200714	234342	200714	B051	T3	A	M	W	NYHU	2182	41	3.8183	2.63419	41.1408	65.715	38.3079	Fall
SM3E_0+1_0_20200714_234342_000.wav	SM3E	0	20200714	234342	200714	B051	T3	A	M	W	NYHU	2052	79	3.8183	3.50632	41.9257	72.0674	38.5561	Fall
SM3E_0+1_0_20200714_234342_000.wav	SM3E	0	20200714	234342	200714	B051	T3	A	M	W	NYHU	4330	70	3.8183	2.71819	41.3508	50.0874	38.7675	Fall
SM3E_0+1_0_20200714_234342_000.wav	SM3E	0	20200714	234342	200714	B051	T3	A	M	W	NYHU	2091	40	3.8183	3.02716	41.4728	67.8108	38.8615	Fall
SM3E_0+1_0_20200714_234342_000.wav	SM3E	0	20200714	234342	200714	B051	T3	A	M	W	NYHU	6021	1571	3.8183	1.69522	42.5455	58.4131	38.8788	Fall
SM3E_0+1_0_20200714_234342_000.wav	SM3E	0	20200714	234342	200714	B051	T3	A	M	W	NYHU	4259	51	3.8183	2.84823	40.3259	66.7421	38.9716	Fall
SM3E_0+1_0_20200714_234342_000.wav	SM3E	0	20200714	234342	200714	B051	T3	A	M	W	NYHU	4209	1975	3.8183	2.66377	41.2098	49.7096	39.5258	Fall
SM3E_0+1_0_20200714_234342_000.wav	SM3E	0	20200714	234342	200714	B051	T3	A	M	W	NYHU	1717	95	3.8183	4.43721	41.9357	76.181	39.6485	Fall
SM3E_0+1_0_20200714_234342_000.wav	SM3E	0	20200714	234342	200714	B051	T3	A	M	W	NYHU	1808	90	3.8183	4.52074	41.477	75.8022	39.8251	Fall
SM3E_0+1_0_20200714_234342_000.wav	SM3E	0	20200714	234342	200714	B051	T3	A	M	W	NYHU	676	114	3.8183	2.25601	41.2616	49.4021	40.0475	Fall
SM3E_0+1_0_20200714_234342_000.wav	SM3E	0	20200714	234342	200714	B051	T3	A	M	W	NYHU	1902	93	3.8183	3.58703	41.9749	56.8433	40.0889	Fall
SM3E_0+1_0_20200714_234342_000.wav	SM3E	0	20200714	234342	200714	B051	T3	A	M	W	NYHU	1972	71	3.8183	3.48522	42.0686	58.4209	40.1572	Fall
SM3E_0+1_0_20200714_234342_000.wav	SM3E	0	20200714	234342	200714	B051	T3	A	M	W	NYHU	1622	95	3.8183	4.27985	42.2028	79.4312	40.2245	Fall
SM3E_0+1_0_20200714_234342_000.wav	SM3E	0	20200714	234342	200714	B051	T3	A	M	W	NYHU	1528	92	3.8183	3.71926	42.3166	74.6705	40.477	Fall
SM3E_0+1_0_20200714_234342_000.wav	SM3E	0	20200714	234342	200714	B051	T3	A	M	W	NYHU	6194	81	3.8183	2.55475	41.8093	80.3195	40.5288	Fall
SM3E_0+1_0_20200714_234342_000.wav	SM3E	0	20200714	234342	200714	B051	T3	A	M	W	NYHU	1436	761	3.8183	4.10154	42.6829	77.5034	40.7429	Fall
SM3E_0+1_0_20200714_234342_000.wav	SM3E	0	20200714	234342	200714	B051	T3	A	M	W	NYHU	563	158	3.8183	2.08466	41.4747	49.0757	40.9587	Fall
SM3E_0+1_0_20200714_234351_000.wav	SM3E	0	20200714	234351	200714	B051	T3	A	M	W	NYHU	1446	47	9.52592	2.4048	38.6862	70.892	35.4952	Fall
SM3E_0+1_0_20200714_234351_000.wav	SM3E	0	20200714	234351	200714	B051	T3	A	M	W	NYHU	2672	89	9.52592	3.17661	41.2366	85.3172	36.0765	Fall
SM3E_0+1_0_20200714_234351_000.wav	SM3E	0	20200714	234351	200714	B051	T3	A	M	W	NYHU	731	47	9.52592	2.29175	40.0598	67.9183	36.4551	Fall
SM3E_0+1_0_20200714_234351_000.wav	SM3E	0	20200714	234351	200714	B051	T3	A	M	W	NYHU	461	104	9.52592	4.07099	41.2596	65.8669	36.7249	Fall
SM3E_0+1_0_20200714_234351_000.wav	SM3E	0	20200714	234351	200714	B051	T3	A	M	W	NYHU	2953	90	9.52592	3.17769	40.0173	86.3191	36.8858	Fall
SM3E_0+1_0_20200714_234351_000.wav	SM3E	0	20200714	234351	200714	B051	T3	A	M	W	NYHU	647	69	9.52592	2.81806	41.0887	65.3611	37.8195	Fall
SM3E_0+1_0_20200714_234351_000.wav	SM3E	0	20200714	234351	200714	B051	T3	A	M	W	NYHU	1312	36	9.52592	2.25521	39.7364	74.4532	38.577	Fall
SM3E_0+1_0_20200714_234351_000.wav	SM3E	0	20200714	234351	200714	B051	T3	A	M	W	NYHU	1176	49	9.52592	2.8784	41.2989	74.4611	39.2806	Fall
SM3E_0+1_0_20200714_234351_000.wav	SM3E	0	20200714	234351	200714	B051	T3	A	M	W	NYHU	2863	114	9.52592	3.60234	41.671	80.9848	39.4158	Fall
SM3E_0+1_0_20200714_234351_000.wav	SM3E	0	20200714	234351	200714	B051	T3	A	M	W	NYHU	1229	52	9.52592	2.97525	41.8803	69.9038	39.6555	Fall
SM3E_0+1_0_20200714_234351_000.wav	SM3E	0	20200714	234351	200714	B051	T3	A	M	W	NYHU	4517	170	9.52592	3.01879	41.7332	49.6544	39.8103	Fall
SM3E_0+1_0_20200714_234351_000.wav	SM3E	0	20200714	234351	200714	B051	T3	A	M	W	NYHU	1038	82	9.52592	2.00548	43.7988	73.8348	40.1107	Fall
SM3E_0+1_0_20200714_234351_000.wav	SM3E	0	20200714	234351	200714	B051	T3	A	M	W	NYHU	278	93	9.52592	3.10069	41.9105	50.1999	40.1115	Fall
SM3E_0+1_0_20200714_234351_000.wav	SM3E	0	20200714	234351	200714	B051	T3	A	M	W	NYHU	357	79	9.52592	2.26138	41.1476	50.1742	40.2647	Fall
SM3E_0+1_0_20200714_234351_000.wav	SM3E	0	20200714	234351	200714	B051	T3	A	M	W	NYHU	183	0	9.52592	2.17494	41.1944	48.1839	40.3963	Fall
SM3E_0+1_0_20200714_234351_000.wav	SM3E	0	20200714	234351	200714	B051	T3	A	M	W	NYHU	1127	43	9.52592	2.21388	41.8785	61.938	40.5626	Fall
SM3E_0+1_0_20200714_234351_000.wav	SM3E	0	20200714	234351	200714	B051	T3	A	M	W	NYHU	529	68	9.52592	1.70518	43.3251	50.3275	40.6353	Fall
SM3E_0+1_0_20200714_234351_000.wav	SM3E	0	20200714	234351	200714	B051	T3	A	M	W	NYHU	2748	77	9.52592	3.75598	42.5597	82.88	40.6703	Fall
SM3E_0+1_0_20200714_234351_000.wav	SM3E	0	20200714	234351	200714	B051	T3	A	M	W	NYHU	579	49	9.52592	2.11203	44.8162	59.5332	41.0195	Fall
SM3E_0+1_0_20200714_234351_000.wav	SM3E	0	20200714	234351	200714	B051	T3	A	M	W	NYHU	2585	89	9.52592	2.46889	42.3956	84.9014	41.3463	Fall
SM3E_0+1_0_20200714_234356_000.wav	SM3E	0	20200714	234356	200714	B051	T3	A	M	W	NYHU	1631	82	6.97359	2.01362	38.4224	87.789	34.4041	Fall
SM3E_0+1_0_20200714_234356_000.wav	SM3E	0	20200714	234356	200714	B051	T3	A	M	W	NYHU	1548	84	6.97359	2.04768	40.8049	85.7144	35.9312	Fall
SM3E_0+1_0_20200714_234356_000.wav	SM3E	0	20200714	234356	200714	B051	T3	A	M	W	NYHU	1707	76	6.97359	1.8287	38.3339	82.9998	35.9391	Fall
SM3E_0+1_0_20200714_234356_000.wav	SM3E	0	20200714	234356	200714	B051	T3	A	M	W	NYHU	3487	54	6.97359	2.41448	39.6799	50.1064	36.5863	Fall
SM3E_0+1_0_20200714_234356_000.wav	SM3E	0	20200714	234356	200714	B051	T3	A	M	W	NYHU	3238	134	6.97359	2.33173	41.2164	57.0263	38.473	Fall
SM3E_0+1_0_20200714_234356_000.wav	SM3E	0	20200714	234356	200714	B051	T3	A	M	W	NYHU	3389	151	6.97359	3.34403	41.9758	74.786	39.516	Fall
SM3E_0+1_0_20200714_234356_000.wav	SM3E	0	20200714	234356	200714	B051	T3	A	M	W	NYHU	3433	45	6.97359	2.09915	39.8575	52.3222	39.8575	Fall
SM3E_0+1_0_20200714_234356_000.wav	SM3E	0	20200714	234356	200714	B051	T3	A	M	W	NYHU	1464	94	6.97359	2.95944	40.04	89.7742	40.0197	Fall
SM3E_0+1_0_20200714_234356_000.wav	SM3E	0	20200714	234356	200714	B051	T3	A	M	W	NYHU	54	50	6.97359	3.29031	42.3571	65.4506	40.0207	Fall
SM3E_0+1_0_20200714_234356_000.wav	SM3E	0	20200714	234356	200714	B051	T3	A	M	W	NYHU	3103	73	6.97359	2.20727	42.6751	62.169	41.1962	Fall
SM3E_0+1_0_20200714_234356_000.wav	SM3E	0	20200714	234356	200714	B051	T3	A	M	W	NYHU	3032	75	6.97359	2.33401	44.4486	76.869	42.2336	Fall
SM3M_0+1_1_20200714_234402_000.wav	SM3M	1	20200714	234402	200714	B051	T3	A	M	W	NYHU	2996	106	4.50579	4.48826	41.2702	64.3518	39.9387	Fall
SM3M_0+1_1_20200714_234402_000.wav	SM3M	1	20200714	234402	200714	B051	T3	A	M	W	NYHU	3454	77	4.50579	3.36891	40.3656	50.3817	40.2319	Fall
SM3M_0+1_1_20200714_234402_000.wav	SM3M	1	20200714	234402	200714	B051	T3	A	M	W	NYHU	3144	148	4.50579	3.53006	42.0574	52.8438	40.3746	Fall
SM3M_0+1_1_20200714_234402_000.wav	SM3M	1	20200714	234402	200714	B051	T3	A	M	W	NYHU	2490	176	4.50579	3.78511	42.6047	66.2786	40.9745	Fall
SM3M_0+1_1_20200714_234402_000.wav	SM3M	1	20200714	234402	200714	B051	T3	A	M	W	NYHU	3293	93	4.50579	3.73997	41.3998	53.9275	41.3968	Fall
SM3M_0+1_1_20200714_234402_000.wav	SM3M	1	20200714	234402	200714	B051	T3	A	M	W	NYHU	3376	83	4.50579	3.31537	41.4705	50.6598	41.459	Fall
SM3M_0+1_1_20200714_234402_000.wav	SM3M	1	20200714	234402	200714	B051	T3	A	M	W	NYHU	3202	57	4.50579	3.78056	42.1751	53.625	41.8442	Fall
SM3M_0+1_1_20200714_234402_000.wav	SM3M	1	20200714	234402	200714	B051	T3	A	M	W	NYHU	2255	203	4.50579	3.60282	42.6881	65.662	42.1374	Fall
SM3M_0+1_1_20200714_234402_000.wav	SM3M	1	20200714	234402	200714	B051	T3	A	M	W	NYHU	2766	275	4.50579	2.68921	47.174	66.1048	42.477	Fall
SM3E_0+1_0_20200714_234406_000.wav	SM3E	0	20200714	234406	200714	B051	T3	A	M	W	NYHU	4393	62	3.78983	2.37693	40.699	50.1587	37.7992	Fall
SM3E_0+1_0_20200714_234406_000.wav	SM3E	0	20200714	234406	200714	B051	T3	A	M	W	NYHU	4331	52	3.78983	2.83183	41.3342	75.5474	38.2077	Fall
SM3E_0+1_0_20200714_234406_000.wav	SM3E	0	20200714	234406	200714	B051	T3	A	M	W	NYHU	5953	293	3.78983	3.16673	41.5761	50.1717	39.3108	Fall
SM3E_0+1_0_20200714_234406_000.wav	SM3E	0	20200714	234406	200714	B051	T3	A	M	W	NYHU	2204	0	3.78983	3.39088	41.3613	49.8669	39.3663	Fall
SM3E_0+1_0_20200714_234406_000.wav	SM3E	0	20200714	234406	200714	B051	T3	A	M	W	NYHU	3832	112	3.78983	3.77587	40.9711	78.5516	39.6281	Fall
SM3E_0+1_0_20200714_234406_000.wav	SM3E	0	20200714	234406	200714	B051	T3	A	M	W	NYHU	4278	71	3.78983	3.93741	41.6194	67.3011	39.8493	Fall
SM3E_0+1_0_20200714_234406_000.wav	SM3E	0	20200714	234406	200714	B051	T3	A	M	W	NYHU	2638	56	3.78983	3.70235	42.0325	58.7711	39.9506	Fall
SM3E_0+1_0_20200714_234406_000.wav	SM3E	0	20200714	234406	200714	B051	T3	A	M	W	NYHU	4207	280	3.78983	3.76067	42.0628	66.7491	39.9558	Fall
SM3E_0+1_0_20200714_234406_000.wav	SM3E	0	20200714	234406	200714	B051	T3	A	M	W	NYHU	3647	77	3.78983	3.3259	41.411	79.9504	40.0033	Fall
SM3E_0+1_0_20200714_234406_000.wav	SM3E	0	20200714	234406	200714	B051	T3	A	M	W	NYHU	2786	72	3.78983	4.22033	41.7573	66.8883	40.0428	Fall
SM3E_0+1_0_20200714_234406_000.wav	SM3E	0	20200714	234406	200714	B051	T3	A	M	W	NYHU	3425	251	3.78983	3.62519	42.958	80.6698	40.1715	Fall
SM3E_0+1_0_20200714_234406_000.wav	SM3E	0	20200714	234406	200714	B051	T3	A	M	W	NYHU	2386	122	3.78983	2.83908	42.1433	50.6443	40.4075	Fall
SM3E_0+1_0_20200714_234406_000.wav	SM3E	0	20200714	234406	200714	B051	T3	A	M	W	NYHU	6073	119	3.78983	3.36286	42.6738	69.7964	40.4861	Fall
SM3E_0+1_0_20200714_234406_000.wav	SM3E	0	20200714	234406	200714	B051	T3	A	M	W	NYHU	3495	71	3.78983	3.9615	42.3133	85.8313	40.597	Fall
SM3E_0+1_0_20200714_234406_000.wav	SM3E	0	20200714	234406	200714	B051	T3	A	M	W	NYHU	3173	314	3.78983	3.40275	41.8307	62.5343	40.6672	Fall
SM3E_0+1_0_20200714_234406_000.wav	SM3E	0	20200714	234406	200714	B051	T3	A	M	W	NYHU	3570	75	3.78983	3.93602	41.9596	87.2243	40.8594	Fall
SM3E_0+1_0_20200714_234406_000.wav	SM3E	0	20200714	234406	200714	B051	T3	A	M	W	NYHU	2263	59	3.78983	3.5428	42.4959	66.2619	41.0801	Fall
SM3E_0+1_0_20200714_234406_000.wav	SM3E	0	20200714	234406	200714	B051	T3	A	M	W	NYHU	2857	73	3.78983	3.85059	41.7651	66.7159	41.1296	Fall
SM3E_0+1_0_20200714_234406_000.wav	SM3E	0	20200714	234406	200714	B051	T3	A	M	W	NYHU	5658	1267	3.78983	3.86375	41.6449	74.0345	41.1354	Fall
SM3E_0+1_0_20200714_234406_000.wav	SM3E	0	20200714	234406	200714	B051	T3	A	M	W	NYHU	2713	76	3.78983	3.61624	41.851	55.1541	41.2603	Fall
SM3E_0+1_0_20200714_234406_000.wav	SM3E	0	20200714	234406	200714	B051	T3	A	M	W	NYHU	3927	95	3.78983	2.94667	42.2941	76.3361	41.2785	Fall
SM3E_0+1_0_20200714_234406_000.wav	SM3E	0	20200714	234406	200714	B051	T3	A	M	W	NYHU	2581	197	3.78983	3.87957	42.2629	68.727	41.6193	Fall
SM3M__1__1_20200714_234418_000.wav	SM3M	1	20200714	234418	200714	B051	T3	A	M	W	NYHU	671	74	7.48554	1.79662	47.8709	66.7521	45.305	Fall
SM3E_0+1_0_20200714_234419_000.wav	SM3E	0	20200714	234419	200714	B051	T3	A	M	W	NYHU	3719	79	6.65111	4.85687	41.1261	66.9235	37.7084	Fall
SM3E_0+1_0_20200714_234419_000.wav	SM3E	0	20200714	234419	200714	B051	T3	A	M	W	NYHU	3533	69	6.65111	2.83786	40.4994	70.0277	38.0686	Fall
SM3E_0+1_0_20200714_234419_000.wav	SM3E	0	20200714	234419	200714	B051	T3	A	M	W	NYHU	4044	141	6.65111	3.59335	41.1522	50.0129	39.2217	Fall
SM3E_0+1_0_20200714_234419_000.wav	SM3E	0	20200714	234419	200714	B051	T3	A	M	W	NYHU	3818	99	6.65111	4.76194	40.7459	66.9524	39.4188	Fall
SM3E_0+1_0_20200714_234419_000.wav	SM3E	0	20200714	234419	200714	B051	T3	A	M	W	NYHU	4109	65	6.65111	4.22833	41.2955	68.908	39.4248	Fall
SM3E_0+1_0_20200714_234419_000.wav	SM3E	0	20200714	234419	200714	B051	T3	A	M	W	NYHU	5077	65	6.65111	3.94786	41.1532	82.0573	39.445	Fall
SM3E_0+1_0_20200714_234419_000.wav	SM3E	0	20200714	234419	200714	B051	T3	A	M	W	NYHU	4895	88	6.65111	4.0546	41.5551	66.3535	39.5903	Fall
SM3E_0+1_0_20200714_234419_000.wav	SM3E	0	20200714	234419	200714	B051	T3	A	M	W	NYHU	3903	84	6.65111	3.99112	41.933	68.8375	39.652	Fall
SM3E_0+1_0_20200714_234419_000.wav	SM3E	0	20200714	234419	200714	B051	T3	A	M	W	NYHU	4193	85	6.65111	4.26251	41.2699	73.4786	39.684	Fall
SM3E_0+1_0_20200714_234419_000.wav	SM3E	0	20200714	234419	200714	B051	T3	A	M	W	NYHU	2629	85	6.65111	3.26614	41.7133	49.1623	39.6855	Fall
SM3E_0+1_0_20200714_234419_000.wav	SM3E	0	20200714	234419	200714	B051	T3	A	M	W	NYHU	4807	72	6.65111	3.53505	41.4604	49.9774	39.7159	Fall
SM3E_0+1_0_20200714_234419_000.wav	SM3E	0	20200714	234419	200714	B051	T3	A	M	W	NYHU	3642	54	6.65111	3.48421	41.7555	49.726	39.7255	Fall
SM3E_0+1_0_20200714_234419_000.wav	SM3E	0	20200714	234419	200714	B051	T3	A	M	W	NYHU	4601	106	6.65111	3.67128	41.638	50.6061	39.767	Fall
SM3E_0+1_0_20200714_234419_000.wav	SM3E	0	20200714	234419	200714	B051	T3	A	M	W	NYHU	5012	69	6.65111	3.78886	41.5329	65.8368	39.8054	Fall
SM3E_0+1_0_20200714_234419_000.wav	SM3E	0	20200714	234419	200714	B051	T3	A	M	W	NYHU	4675	74	6.65111	4.2088	41.8362	66.4809	39.8567	Fall
SM3E_0+1_0_20200714_234419_000.wav	SM3E	0	20200714	234419	200714	B051	T3	A	M	W	NYHU	4418	91	6.65111	4.54615	40.8894	69.2026	39.8705	Fall
SM3E_0+1_0_20200714_234419_000.wav	SM3E	0	20200714	234419	200714	B051	T3	A	M	W	NYHU	4329	56	6.65111	4.02822	42.0532	73.4329	39.8712	Fall
SM3E_0+1_0_20200714_234419_000.wav	SM3E	0	20200714	234419	200714	B051	T3	A	M	W	NYHU	4270	77	6.65111	4.26135	41.4964	73.4001	39.874	Fall
SM3E_0+1_0_20200714_234419_000.wav	SM3E	0	20200714	234419	200714	B051	T3	A	M	W	NYHU	4735	60	6.65111	3.89767	41.9849	76.1346	39.8763	Fall
SM3E_0+1_0_20200714_234419_000.wav	SM3E	0	20200714	234419	200714	B051	T3	A	M	W	NYHU	4494	76	6.65111	4.04755	41.4007	69.2664	39.9118	Fall
SM3E_0+1_0_20200714_234419_000.wav	SM3E	0	20200714	234419	200714	B051	T3	A	M	W	NYHU	2793	83	6.65111	2.9969	42.0822	50.194	40.5935	Fall
SM3E_0+1_0_20200714_234419_000.wav	SM3E	0	20200714	234419	200714	B051	T3	A	M	W	NYHU	2939	95	6.65111	3.33945	41.2975	50.1402	40.7567	Fall
SM3E_0+1_0_20200714_234419_000.wav	SM3E	0	20200714	234419	200714	B051	T3	A	M	W	NYHU	2711	82	6.65111	2.79876	41.8869	49.7158	40.9287	Fall
SM3E_0+1_0_20200714_234419_000.wav	SM3E	0	20200714	234419	200714	B051	T3	A	M	W	NYHU	3017	76	6.65111	2.86215	41.9418	49.0254	41.0489	Fall
SM3E_0+1_0_20200714_234419_000.wav	SM3E	0	20200714	234419	200714	B051	T3	A	M	W	NYHU	3377	75	6.65111	3.20632	41.9574	49.7298	41.1021	Fall
SM3E_0+1_0_20200714_234419_000.wav	SM3E	0	20200714	234419	200714	B051	T3	A	M	W	NYHU	3162	93	6.65111	3.09533	41.5169	49.6837	41.1208	Fall
SM3E_0+1_0_20200714_234419_000.wav	SM3E	0	20200714	234419	200714	B051	T3	A	M	W	NYHU	3235	73	6.65111	2.92793	41.7328	49.9278	41.1396	Fall
SM3E_0+1_0_20200714_234419_000.wav	SM3E	0	20200714	234419	200714	B051	T3	A	M	W	NYHU	2543	0	6.65111	3.08849	41.3388	48.506	41.1582	Fall
SM3E_0+1_0_20200714_234419_000.wav	SM3E	0	20200714	234419	200714	B051	T3	A	M	W	NYHU	2844	51	6.65111	2.43214	42.3079	50.4001	41.5046	Fall
SM3E_0+1_0_20200714_234419_000.wav	SM3E	0	20200714	234419	200714	B051	T3	A	M	W	NYHU	3301	66	6.65111	2.68833	41.5815	49.303	41.5815	Fall
SM3E_0+1_0_20200714_234419_000.wav	SM3E	0	20200714	234419	200714	B051	T3	A	M	W	NYHU	3070	54	6.65111	2.45442	42.095	49.1054	41.6578	Fall
SM3E_0+1_0_20200714_234427_000.wav	SM3E	0	20200714	234427	200714	B051	T3	A	M	W	NYHU	4286	56	5.09289	3.51808	40.9285	79.0034	36.9469	Fall
SM3E_0+1_0_20200714_234427_000.wav	SM3E	0	20200714	234427	200714	B051	T3	A	M	W	NYHU	3080	95	5.09289	3.94621	41.7029	49.0403	38.6032	Fall
SM3E_0+1_0_20200714_234427_000.wav	SM3E	0	20200714	234427	200714	B051	T3	A	M	W	NYHU	4188	66	5.09289	3.73957	42.0144	74.8225	39.5111	Fall
SM3E_0+1_0_20200714_234427_000.wav	SM3E	0	20200714	234427	200714	B051	T3	A	M	W	NYHU	3877	89	5.09289	4.94198	41.2521	73.6941	39.7208	Fall
SM3E_0+1_0_20200714_234427_000.wav	SM3E	0	20200714	234427	200714	B051	T3	A	M	W	NYHU	2738	91	5.09289	3.8963	41.4288	49.8785	39.8267	Fall
SM3E_0+1_0_20200714_234427_000.wav	SM3E	0	20200714	234427	200714	B051	T3	A	M	W	NYHU	3537	65	5.09289	4.56712	42.1269	74.4857	39.8743	Fall
SM3E_0+1_0_20200714_234427_000.wav	SM3E	0	20200714	234427	200714	B051	T3	A	M	W	NYHU	4230	42	5.09289	3.80188	41.9116	75.2994	39.9786	Fall
SM3E_0+1_0_20200714_234427_000.wav	SM3E	0	20200714	234427	200714	B051	T3	A	M	W	NYHU	2985	74	5.09289	3.0965	42.0607	49.7123	40.0075	Fall
SM3E_0+1_0_20200714_234427_000.wav	SM3E	0	20200714	234427	200714	B051	T3	A	M	W	NYHU	4122	76	5.09289	3.94277	42.1637	73.6516	40.008	Fall
SM3E_0+1_0_20200714_234427_000.wav	SM3E	0	20200714	234427	200714	B051	T3	A	M	W	NYHU	3676	70	5.09289	4.3156	42.147	74.0263	40.0508	Fall
SM3E_0+1_0_20200714_234427_000.wav	SM3E	0	20200714	234427	200714	B051	T3	A	M	W	NYHU	3427	71	5.09289	3.95919	42.1746	74.2725	40.0665	Fall
SM3E_0+1_0_20200714_234427_000.wav	SM3E	0	20200714	234427	200714	B051	T3	A	M	W	NYHU	2908	82	5.09289	4.28187	42.2776	67.7905	40.0734	Fall
SM3E_0+1_0_20200714_234427_000.wav	SM3E	0	20200714	234427	200714	B051	T3	A	M	W	NYHU	3607	68	5.09289	3.79748	42.5886	74.197	40.0974	Fall
SM3E_0+1_0_20200714_234427_000.wav	SM3E	0	20200714	234427	200714	B051	T3	A	M	W	NYHU	3473	46	5.09289	3.72207	41.0705	74.4167	40.1092	Fall
SM3E_0+1_0_20200714_234427_000.wav	SM3E	0	20200714	234427	200714	B051	T3	A	M	W	NYHU	3965	88	5.09289	4.95243	41.5576	75.3379	40.1202	Fall
SM3E_0+1_0_20200714_234427_000.wav	SM3E	0	20200714	234427	200714	B051	T3	A	M	W	NYHU	3161	84	5.09289	4.63268	41.7554	74.0447	40.1219	Fall
SM3E_0+1_0_20200714_234427_000.wav	SM3E	0	20200714	234427	200714	B051	T3	A	M	W	NYHU	4045	80	5.09289	4.5682	41.4472	75.7929	40.196	Fall
SM3E_0+1_0_20200714_234427_000.wav	SM3E	0	20200714	234427	200714	B051	T3	A	M	W	NYHU	3355	86	5.09289	4.46191	41.7081	73.5911	40.3103	Fall
SM3E_0+1_0_20200714_234427_000.wav	SM3E	0	20200714	234427	200714	B051	T3	A	M	W	NYHU	3270	107	5.09289	3.82352	42.0128	57.3013	40.3943	Fall
SM3E_0+1_0_20200714_234427_000.wav	SM3E	0	20200714	234427	200714	B051	T3	A	M	W	NYHU	3788	112	5.09289	4.48569	41.9475	68.4077	40.4142	Fall
SM3E_0+1_0_20200714_234427_000.wav	SM3E	0	20200714	234427	200714	B051	T3	A	M	W	NYHU	2828	89	5.09289	3.07813	41.6339	49.5577	41.297	Fall
SM3E_0+1_0_20200714_234427_000.wav	SM3E	0	20200714	234427	200714	B051	T3	A	M	W	NYHU	2647	0	5.09289	2.95223	41.5369	49.6164	41.326	Fall
SM3E_0+1_0_20200714_234450_000.wav	SM3E	0	20200714	234450	200714	B051	T3	A	M	W	NYHU	3905	87	6.47351	1.71033	36.6336	73.3297	33.3923	Fall
SM3E_0+1_0_20200714_234450_000.wav	SM3E	0	20200714	234450	200714	B051	T3	A	M	W	NYHU	3711	95	6.47351	3.1852	40.3601	87.794	36.7636	Fall
SM3E_0+1_0_20200714_234450_000.wav	SM3E	0	20200714	234450	200714	B051	T3	A	M	W	NYHU	3752	41	6.47351	2.68326	40.3942	84.0021	36.9153	Fall
SM3E_0+1_0_20200714_234450_000.wav	SM3E	0	20200714	234450	200714	B051	T3	A	M	W	NYHU	3263	43	6.47351	3.6081	41.8979	77.5146	38.5816	Fall
SM3E_0+1_0_20200714_234450_000.wav	SM3E	0	20200714	234450	200714	B051	T3	A	M	W	NYHU	3615	66	6.47351	3.13186	41.1741	86.9344	38.6348	Fall
SM3E_0+1_0_20200714_234450_000.wav	SM3E	0	20200714	234450	200714	B051	T3	A	M	W	NYHU	3143	38	6.47351	2.95968	41.3018	70.8597	39.1651	Fall
SM3E_0+1_0_20200714_234450_000.wav	SM3E	0	20200714	234450	200714	B051	T3	A	M	W	NYHU	3186	43	6.47351	2.57699	41.124	78.794	39.1996	Fall
SM3E_0+1_0_20200714_234450_000.wav	SM3E	0	20200714	234450	200714	B051	T3	A	M	W	NYHU	5468	81	6.47351	4.12809	41.843	73.143	39.3865	Fall
SM3E_0+1_0_20200714_234450_000.wav	SM3E	0	20200714	234450	200714	B051	T3	A	M	W	NYHU	3053	57	6.47351	3.94216	41.6715	66.8567	39.4317	Fall
SM3E_0+1_0_20200714_234450_000.wav	SM3E	0	20200714	234450	200714	B051	T3	A	M	W	NYHU	3387	72	6.47351	3.93289	42.505	85.0202	39.7628	Fall
SM3E_0+1_0_20200714_234450_000.wav	SM3E	0	20200714	234450	200714	B051	T3	A	M	W	NYHU	2995	58	6.47351	3.68742	42.2237	57.5532	39.7832	Fall
SM3E_0+1_0_20200714_234450_000.wav	SM3E	0	20200714	234450	200714	B051	T3	A	M	W	NYHU	3818	66	6.47351	1.94424	40.7809	73.4505	39.8292	Fall
SM3E_0+1_0_20200714_234450_000.wav	SM3E	0	20200714	234450	200714	B051	T3	A	M	W	NYHU	5565	96	6.47351	2.50117	41.8963	49.517	39.9091	Fall
SM3E_0+1_0_20200714_234450_000.wav	SM3E	0	20200714	234450	200714	B051	T3	A	M	W	NYHU	2937	67	6.47351	4.81724	41.7387	74.782	39.9677	Fall
SM3E_0+1_0_20200714_234450_000.wav	SM3E	0	20200714	234450	200714	B051	T3	A	M	W	NYHU	3316	52	6.47351	2.47806	46.1138	86.7921	40.2972	Fall
SM3E_0+1_0_20200714_234450_000.wav	SM3E	0	20200714	234450	200714	B051	T3	A	M	W	NYHU	2870	73	6.47351	3.7617	41.4742	49.8285	40.323	Fall
SM3E_0+1_0_20200714_234450_000.wav	SM3E	0	20200714	234450	200714	B051	T3	A	M	W	NYHU	2694	86	6.47351	4.24892	42.2732	66.3213	40.4356	Fall
SM3E_0+1_0_20200714_234450_000.wav	SM3E	0	20200714	234450	200714	B051	T3	A	M	W	NYHU	3105	52	6.47351	3.11778	41.5595	68.2863	40.6591	Fall
SM3E_0+1_0_20200714_234450_000.wav	SM3E	0	20200714	234450	200714	B051	T3	A	M	W	NYHU	3548	83	6.47351	3.99767	42.3925	86.2406	40.6778	Fall
SM3E_0+1_0_20200714_234450_000.wav	SM3E	0	20200714	234450	200714	B051	T3	A	M	W	NYHU	3465	78	6.47351	4.13483	42.5496	87.6367	40.6787	Fall
SM3E_0+1_0_20200714_234450_000.wav	SM3E	0	20200714	234450	200714	B051	T3	A	M	W	NYHU	2212	58	6.47351	2.69121	42.3252	66.3394	41.0408	Fall
SM3E_0+1_0_20200714_234450_000.wav	SM3E	0	20200714	234450	200714	B051	T3	A	M	W	NYHU	2796	102	6.47351	3.15193	42.1116	50.0278	41.3854	Fall
SM3E_0+1_0_20200714_234450_000.wav	SM3E	0	20200714	234450	200714	B051	T3	A	M	W	NYHU	1786	160	6.47351	2.95169	42.1524	49.8157	41.4103	Fall
SM3E_0+1_0_20200714_234450_000.wav	SM3E	0	20200714	234450	200714	B051	T3	A	M	W	NYHU	5387	1297	6.47351	2.90773	41.6442	68.9025	41.4615	Fall
SM3E_0+1_0_20200714_234450_000.wav	SM3E	0	20200714	234450	200714	B051	T3	A	M	W	NYHU	2608	86	6.47351	3.34112	41.73	49.6803	41.5036	Fall
SM3E_0+1_0_20200714_234450_000.wav	SM3E	0	20200714	234450	200714	B051	T3	A	M	W	NYHU	2425	78	6.47351	3.03145	43.4637	49.925	41.5628	Fall
SM3E_0+1_0_20200714_234450_000.wav	SM3E	0	20200714	234450	200714	B051	T3	A	M	W	NYHU	2348	75	6.47351	3.16532	42.392	58.4083	41.638	Fall
SM3E_0+1_0_20200714_234450_000.wav	SM3E	0	20200714	234450	200714	B051	T3	A	M	W	NYHU	2154	172	6.47351	2.55008	42.2841	49.7452	41.8939	Fall
SM3E_0+1_0_20200714_234450_000.wav	SM3E	0	20200714	234450	200714	B051	T3	A	M	W	NYHU	2271	61	6.47351	2.13759	42.392	49.7277	41.8983	Fall
SM3E_0+1_0_20200714_234450_000.wav	SM3E	0	20200714	234450	200714	B051	T3	A	M	W	NYHU	2522	97	6.47351	2.82727	42.313	50.1631	42.0089	Fall
SM3E_0+1_0_20200714_234507_000.wav	SM3E	0	20200714	234507	200714	B051	T3	A	M	W	NYHU	3001	38	7.00566	2.36808	39.3917	74.7025	35.1944	Fall
SM3E_0+1_0_20200714_234507_000.wav	SM3E	0	20200714	234507	200714	B051	T3	A	M	W	NYHU	2963	53	7.00566	2.57586	40.8073	68.5469	36.7182	Fall
SM3E_0+1_0_20200714_234507_000.wav	SM3E	0	20200714	234507	200714	B051	T3	A	M	W	NYHU	2869	43	7.00566	2.97794	41.1807	75.8009	37.6031	Fall
SM3E_0+1_0_20200714_234507_000.wav	SM3E	0	20200714	234507	200714	B051	T3	A	M	W	NYHU	2910	41	7.00566	3.34389	41.5156	75.6652	38.6179	Fall
SM3E_0+1_0_20200714_234507_000.wav	SM3E	0	20200714	234507	200714	B051	T3	A	M	W	NYHU	2826	41	7.00566	3.29328	41.6701	76.0966	39.1819	Fall
SM3E_0+1_0_20200714_234507_000.wav	SM3E	0	20200714	234507	200714	B051	T3	A	M	W	NYHU	1428	0	7.00566	3.19707	41.5696	50.0111	39.4376	Fall
SM3E_0+1_0_20200714_234507_000.wav	SM3E	0	20200714	234507	200714	B051	T3	A	M	W	NYHU	2785	70	7.00566	3.96113	41.9589	74.8482	39.62	Fall
SM3E_0+1_0_20200714_234507_000.wav	SM3E	0	20200714	234507	200714	B051	T3	A	M	W	NYHU	2368	53	7.00566	3.98689	42.1179	74.8727	39.7676	Fall
SM3E_0+1_0_20200714_234507_000.wav	SM3E	0	20200714	234507	200714	B051	T3	A	M	W	NYHU	2714	82	7.00566	4.90636	41.229	73.8032	39.7971	Fall
SM3E_0+1_0_20200714_234507_000.wav	SM3E	0	20200714	234507	200714	B051	T3	A	M	W	NYHU	2633	83	7.00566	5.05263	41.2596	74.3743	39.9359	Fall
SM3E_0+1_0_20200714_234507_000.wav	SM3E	0	20200714	234507	200714	B051	T3	A	M	W	NYHU	2495	67	7.00566	4.57064	42.1736	75.7454	40.0158	Fall
SM3E_0+1_0_20200714_234507_000.wav	SM3E	0	20200714	234507	200714	B051	T3	A	M	W	NYHU	2428	61	7.00566	4.67363	41.8499	73.1814	40.0567	Fall
SM3E_0+1_0_20200714_234507_000.wav	SM3E	0	20200714	234507	200714	B051	T3	A	M	W	NYHU	1847	84	7.00566	4.82523	41.7794	71.8858	40.299	Fall
SM3E_0+1_0_20200714_234507_000.wav	SM3E	0	20200714	234507	200714	B051	T3	A	M	W	NYHU	2550	55	7.00566	4.48214	42.3863	75.3121	40.3023	Fall
SM3E_0+1_0_20200714_234507_000.wav	SM3E	0	20200714	234507	200714	B051	T3	A	M	W	NYHU	2314	69	7.00566	4.4849	41.7479	74.9931	40.3117	Fall
SM3E_0+1_0_20200714_234507_000.wav	SM3E	0	20200714	234507	200714	B051	T3	A	M	W	NYHU	2245	100	7.00566	3.68069	41.5437	49.7262	40.3394	Fall
SM3E_0+1_0_20200714_234507_000.wav	SM3E	0	20200714	234507	200714	B051	T3	A	M	W	NYHU	2146	103	7.00566	3.7202	41.546	49.6666	40.3566	Fall
SM3E_0+1_0_20200714_234507_000.wav	SM3E	0	20200714	234507	200714	B051	T3	A	M	W	NYHU	1763	86	7.00566	4.36538	41.859	66.7095	40.6412	Fall
SM3E_0+1_0_20200714_234507_000.wav	SM3E	0	20200714	234507	200714	B051	T3	A	M	W	NYHU	1677	91	7.00566	4.58434	42.118	67.1225	40.6798	Fall
SM3E_0+1_0_20200714_234507_000.wav	SM3E	0	20200714	234507	200714	B051	T3	A	M	W	NYHU	1586	159	7.00566	3.39486	42.0825	49.7769	40.872	Fall
SM3E_0+1_0_20200714_234507_000.wav	SM3E	0	20200714	234507	200714	B051	T3	A	M	W	NYHU	2043	100	7.00566	3.35366	41.6155	49.7564	41.1017	Fall
SM3E_0+1_0_20200714_234507_000.wav	SM3E	0	20200714	234507	200714	B051	T3	A	M	W	NYHU	1942	94	7.00566	3.7195	41.3755	49.7887	41.3716	Fall
SM3E_0+1_0_20200714_234516_000.wav	SM3E	0	20200714	234516	200714	B051	T3	A	M	W	NYHU	5984	30	5.31456	1.90173	38.154	75.1288	33.9509	Fall
SM3E_0+1_0_20200714_234516_000.wav	SM3E	0	20200714	234516	200714	B051	T3	A	M	W	NYHU	1967	37	5.31456	2.23726	38.9908	70.9716	34.4218	Fall
SM3E_0+1_0_20200714_234516_000.wav	SM3E	0	20200714	234516	200714	B051	T3	A	M	W	NYHU	5954	50	5.31456	2.31442	40.5	73.4929	36.1287	Fall
SM3E_0+1_0_20200714_234516_000.wav	SM3E	0	20200714	234516	200714	B051	T3	A	M	W	NYHU	2019	50	5.31456	2.46973	39.9655	65.0198	36.1693	Fall
SM3E_0+1_0_20200714_234516_000.wav	SM3E	0	20200714	234516	200714	B051	T3	A	M	W	NYHU	1930	50	5.31456	2.00954	38.5215	70.7447	36.5687	Fall
SM3E_0+1_0_20200714_234516_000.wav	SM3E	0	20200714	234516	200714	B051	T3	A	M	W	NYHU	5414	83	5.31456	3.28605	41.8636	73.0931	38.1958	Fall
SM3E_0+1_0_20200714_234516_000.wav	SM3E	0	20200714	234516	200714	B051	T3	A	M	W	NYHU	1438	59	5.31456	2.95306	41.3452	75.7138	38.2015	Fall
SM3E_0+1_0_20200714_234516_000.wav	SM3E	0	20200714	234516	200714	B051	T3	A	M	W	NYHU	1278	51	5.31456	3.51394	41.7997	74.9725	38.3969	Fall
SM3E_0+1_0_20200714_234516_000.wav	SM3E	0	20200714	234516	200714	B051	T3	A	M	W	NYHU	7973	61	5.31456	3.8535	40.5852	76.2988	38.7753	Fall
SM3E_0+1_0_20200714_234516_000.wav	SM3E	0	20200714	234516	200714	B051	T3	A	M	W	NYHU	5514	58	5.31456	3.85927	41.9018	76.0703	38.8267	Fall
SM3E_0+1_0_20200714_234516_000.wav	SM3E	0	20200714	234516	200714	B051	T3	A	M	W	NYHU	7863	52	5.31456	3.17146	40.2297	80.9906	38.9643	Fall
SM3E_0+1_0_20200714_234516_000.wav	SM3E	0	20200714	234516	200714	B051	T3	A	M	W	NYHU	5331	84	5.31456	3.66753	42.2771	68.6911	39.2225	Fall
SM3E_0+1_0_20200714_234516_000.wav	SM3E	0	20200714	234516	200714	B051	T3	A	M	W	NYHU	5065	70	5.31456	3.01623	41.8352	66.7851	39.2316	Fall
SM3E_0+1_0_20200714_234516_000.wav	SM3E	0	20200714	234516	200714	B051	T3	A	M	W	NYHU	5246	70	5.31456	2.97482	41.855	67.6794	39.2754	Fall
SM3E_0+1_0_20200714_234516_000.wav	SM3E	0	20200714	234516	200714	B051	T3	A	M	W	NYHU	1880	70	5.31456	3.76076	42.3325	75.4506	39.3515	Fall
SM3E_0+1_0_20200714_234516_000.wav	SM3E	0	20200714	234516	200714	B051	T3	A	M	W	NYHU	5573	59	5.31456	3.12713	42.3801	80.3882	39.3638	Fall
SM3E_0+1_0_20200714_234516_000.wav	SM3E	0	20200714	234516	200714	B051	T3	A	M	W	NYHU	1186	73	5.31456	3.60804	42.3187	69.1477	39.4076	Fall
SM3E_0+1_0_20200714_234516_000.wav	SM3E	0	20200714	234516	200714	B051	T3	A	M	W	NYHU	5177	112	5.31456	3.57606	42.0306	67.2285	39.5189	Fall
SM3E_0+1_0_20200714_234516_000.wav	SM3E	0	20200714	234516	200714	B051	T3	A	M	W	NYHU	1227	41	5.31456	2.99617	41.9363	72.8794	39.7895	Fall
SM3E_0+1_0_20200714_234516_000.wav	SM3E	0	20200714	234516	200714	B051	T3	A	M	W	NYHU	1732	93	5.31456	4.15702	41.4407	57.3539	39.8937	Fall
SM3E_0+1_0_20200714_234516_000.wav	SM3E	0	20200714	234516	200714	B051	T3	A	M	W	NYHU	600	77	5.31456	4.26399	41.9476	67.0796	39.9579	Fall
SM3E_0+1_0_20200714_234516_000.wav	SM3E	0	20200714	234516	200714	B051	T3	A	M	W	NYHU	1638	92	5.31456	4.70671	41.5146	73.921	40.1188	Fall
SM3E_0+1_0_20200714_234516_000.wav	SM3E	0	20200714	234516	200714	B051	T3	A	M	W	NYHU	1379	101	5.31456	4.20976	42.4721	75.2584	40.1369	Fall
SM3E_0+1_0_20200714_234516_000.wav	SM3E	0	20200714	234516	200714	B051	T3	A	M	W	NYHU	1810	79	5.31456	4.6898	41.7119	76.1869	40.1687	Fall
SM3E_0+1_0_20200714_234516_000.wav	SM3E	0	20200714	234516	200714	B051	T3	A	M	W	NYHU	7662	96	5.31456	2.58615	42.1278	50.0864	40.2064	Fall
SM3E_0+1_0_20200714_234516_000.wav	SM3E	0	20200714	234516	200714	B051	T3	A	M	W	NYHU	5651	78	5.31456	3.81704	43.0386	77.076	40.381	Fall
SM3E_0+1_0_20200714_234516_000.wav	SM3E	0	20200714	234516	200714	B051	T3	A	M	W	NYHU	1546	109	5.31456	4.77704	42.3116	74.7395	40.402	Fall
SM3E_0+1_0_20200714_234516_000.wav	SM3E	0	20200714	234516	200714	B051	T3	A	M	W	NYHU	7913	51	5.31456	3.03914	46.3498	75.4022	40.4219	Fall
SM3E_0+1_0_20200714_234516_000.wav	SM3E	0	20200714	234516	200714	B051	T3	A	M	W	NYHU	856	94	5.31456	3.98668	42.6802	68.1157	40.7427	Fall
SM3E_0+1_0_20200714_234516_000.wav	SM3E	0	20200714	234516	200714	B051	T3	A	M	W	NYHU	5903	76	5.31456	3.93087	42.502	74.2672	40.7659	Fall
SM3E_0+1_0_20200714_234516_000.wav	SM3E	0	20200714	234516	200714	B051	T3	A	M	W	NYHU	5742	91	5.31456	4.45572	42.7885	77.7855	40.7769	Fall
SM3E_0+1_0_20200714_234516_000.wav	SM3E	0	20200714	234516	200714	B051	T3	A	M	W	NYHU	762	82	5.31456	2.89139	41.5348	49.9902	40.9213	Fall
SM3E_0+1_0_20200714_234516_000.wav	SM3E	0	20200714	234516	200714	B051	T3	A	M	W	NYHU	5456	42	5.31456	2.62942	41.2995	69.9689	40.9875	Fall
SM3E_0+1_0_20200714_234516_000.wav	SM3E	0	20200714	234516	200714	B051	T3	A	M	W	NYHU	4993	2977	5.31456	2.0462	42.869	48.7193	41.0752	Fall
SM3E_0+1_0_20200714_234516_000.wav	SM3E	0	20200714	234516	200714	B051	T3	A	M	W	NYHU	5825	83	5.31456	3.62891	43.3468	80.1162	41.2099	Fall
SM3E_0+1_0_20200714_234516_000.wav	SM3E	0	20200714	234516	200714	B051	T3	A	M	W	NYHU	1009	81	5.31456	3.24072	42.2827	68.2223	41.3028	Fall
SM3E_0+1_0_20200714_234516_000.wav	SM3E	0	20200714	234516	200714	B051	T3	A	M	W	NYHU	7453	156	5.31456	2.855	42.0535	62.2668	41.3054	Fall
SM3E_0+1_0_20200714_234516_000.wav	SM3E	0	20200714	234516	200714	B051	T3	A	M	W	NYHU	929	72	5.31456	3.34147	42.3846	68.5283	41.3428	Fall
SM3E_0+1_0_20200714_234516_000.wav	SM3E	0	20200714	234516	200714	B051	T3	A	M	W	NYHU	1053	43	5.31456	2.13004	46.7765	69.2139	41.4237	Fall
SM3E_0+1_0_20200714_234516_000.wav	SM3E	0	20200714	234516	200714	B051	T3	A	M	W	NYHU	7565	112	5.31456	2.9606	42.9441	55.8099	41.4631	Fall
SM3E_0+1_0_20200714_234516_000.wav	SM3E	0	20200714	234516	200714	B051	T3	A	M	W	NYHU	1112	59	5.31456	3.34026	42.4762	66.6953	41.6136	Fall
SM3E_0+1_0_20200714_234516_000.wav	SM3E	0	20200714	234516	200714	B051	T3	A	M	W	NYHU	523	0	5.31456	3.48225	42.4953	68.6066	41.9271	Fall
SM3E_0+1_0_20200714_234516_000.wav	SM3E	0	20200714	234516	200714	B051	T3	A	M	W	NYHU	9220	1192	5.31456	1.95324	44.7907	51.9206	41.9286	Fall
SM3E_0+1_0_20200714_234516_000.wav	SM3E	0	20200714	234516	200714	B051	T3	A	M	W	NYHU	9413	194	5.31456	2.97003	42.6478	66.018	41.9294	Fall
SM3E_0+1_0_20200714_234516_000.wav	SM3E	0	20200714	234516	200714	B051	T3	A	M	W	NYHU	7295	227	5.31456	3.50228	42.5645	72.9421	42.0405	Fall
SM3E_0+1_0_20200714_234516_000.wav	SM3E	0	20200714	234516	200714	B051	T3	A	M	W	NYHU	7069	1009	5.31456	2.62681	43.3151	73.8785	42.5719	Fall
SM3E_0+1_0_20200714_234530_000.wav	SM3E	0	20200714	234530	200714	B051	T3	A	M	W	NYHU	1955	46	3.52556	2.87006	40.5129	78.868	36.964	Fall
SM3E_0+1_0_20200714_234530_000.wav	SM3E	0	20200714	234530	200714	B051	T3	A	M	W	NYHU	897	102	3.52556	4.02573	42.2095	69.738	38.2821	Fall
SM3E_0+1_0_20200714_234530_000.wav	SM3E	0	20200714	234530	200714	B051	T3	A	M	W	NYHU	1874	63	3.52556	3.226	41.8413	76.2228	38.2931	Fall
SM3E_0+1_0_20200714_234530_000.wav	SM3E	0	20200714	234530	200714	B051	T3	A	M	W	NYHU	1908	35	3.52556	2.87026	40.067	78.467	38.9957	Fall
SM3E_0+1_0_20200714_234530_000.wav	SM3E	0	20200714	234530	200714	B051	T3	A	M	W	NYHU	3910	65	3.52556	3.2733	41.8676	64.6743	39.0308	Fall
SM3E_0+1_0_20200714_234530_000.wav	SM3E	0	20200714	234530	200714	B051	T3	A	M	W	NYHU	6244	274	3.52556	2.92644	41.8112	49.2714	39.0987	Fall
SM3E_0+1_0_20200714_234530_000.wav	SM3E	0	20200714	234530	200714	B051	T3	A	M	W	NYHU	4007	96	3.52556	3.75039	41.5848	74.2614	39.1125	Fall
SM3E_0+1_0_20200714_234530_000.wav	SM3E	0	20200714	234530	200714	B051	T3	A	M	W	NYHU	1589	43	3.52556	3.65202	42.2259	76.3105	39.3678	Fall
SM3E_0+1_0_20200714_234530_000.wav	SM3E	0	20200714	234530	200714	B051	T3	A	M	W	NYHU	1298	157	3.52556	4.44146	41.9453	75.6666	39.3755	Fall
SM3E_0+1_0_20200714_234530_000.wav	SM3E	0	20200714	234530	200714	B051	T3	A	M	W	NYHU	1140	99	3.52556	4.90036	42.0176	75.2864	39.5615	Fall
SM3E_0+1_0_20200714_234530_000.wav	SM3E	0	20200714	234530	200714	B051	T3	A	M	W	NYHU	3846	261	3.52556	3.43754	41.8832	50.3166	39.614	Fall
SM3E_0+1_0_20200714_234530_000.wav	SM3E	0	20200714	234530	200714	B051	T3	A	M	W	NYHU	1811	79	3.52556	4.57685	42.2127	79.1265	39.6799	Fall
SM3E_0+1_0_20200714_234530_000.wav	SM3E	0	20200714	234530	200714	B051	T3	A	M	W	NYHU	1658	69	3.52556	4.80241	42.3605	75.6474	39.8306	Fall
SM3E_0+1_0_20200714_234530_000.wav	SM3E	0	20200714	234530	200714	B051	T3	A	M	W	NYHU	1457	71	3.52556	4.21848	42.2102	74.0092	39.8476	Fall
SM3E_0+1_0_20200714_234530_000.wav	SM3E	0	20200714	234530	200714	B051	T3	A	M	W	NYHU	5970	1962	3.52556	3.01988	42.7519	52.3435	39.9953	Fall
SM3E_0+1_0_20200714_234530_000.wav	SM3E	0	20200714	234530	200714	B051	T3	A	M	W	NYHU	1546	89	3.52556	4.35926	42.5401	78.4918	40.0277	Fall
SM3E_0+1_0_20200714_234530_000.wav	SM3E	0	20200714	234530	200714	B051	T3	A	M	W	NYHU	1732	74	3.52556	4.19283	42.5748	78.0583	40.0743	Fall
SM3E_0+1_0_20200714_234530_000.wav	SM3E	0	20200714	234530	200714	B051	T3	A	M	W	NYHU	1385	87	3.52556	4.41875	42.273	75.6162	40.2159	Fall
SM3E_0+1_0_20200714_234530_000.wav	SM3E	0	20200714	234530	200714	B051	T3	A	M	W	NYHU	795	65	3.52556	2.97431	42.3202	69.6042	40.335	Fall
SM3E_0+1_0_20200714_234530_000.wav	SM3E	0	20200714	234530	200714	B051	T3	A	M	W	NYHU	3583	1631	3.52556	3.80942	41.9253	57.233	40.5831	Fall
SM3E_0+1_0_20200714_234530_000.wav	SM3E	0	20200714	234530	200714	B051	T3	A	M	W	NYHU	730	0	3.52556	4.30394	42.8655	72.3006	40.7029	Fall
SM3E_0+1_0_20200714_234530_000.wav	SM3E	0	20200714	234530	200714	B051	T3	A	M	W	NYHU	1043	71	3.52556	3.49495	42.2565	72.9363	40.7588	Fall
SM3E_0+1_0_20200714_234530_000.wav	SM3E	0	20200714	234530	200714	B051	T3	A	M	W	NYHU	971	75	3.52556	3.09533	42.5787	50.5082	41.0412	Fall
SM3E_0+1_1_20200714_235028_000.wav	SM3E	1	20200714	235028	200714	B051	T1	A	M	W	NYHU	2502	105	2.22856	4.61007	40.7364	59.4402	40.7364	Fall
SM3E_0+1_0_20200714_235036_000.wav	SM3E	0	20200714	235036	200714	B051	T1	A	M	W	NYHU	2729	49	8.43626	2.96141	43.2771	78.7559	34.9356	Fall
SM3E_0+1_0_20200714_235036_000.wav	SM3E	0	20200714	235036	200714	B051	T1	A	M	W	NYHU	3785	107	8.43626	3.36243	41.7121	85.9771	36.9046	Fall
SM3E_0+1_0_20200714_235036_000.wav	SM3E	0	20200714	235036	200714	B051	T1	A	M	W	NYHU	2376	102	8.43626	3.31571	42.1023	74.5251	38.7885	Fall
SM3E_0+1_0_20200714_235036_000.wav	SM3E	0	20200714	235036	200714	B051	T1	A	M	W	NYHU	4462	120	8.43626	2.65306	40.5543	51.8891	39.111	Fall
SM3E_0+1_0_20200714_235036_000.wav	SM3E	0	20200714	235036	200714	B051	T1	A	M	W	NYHU	2595	68	8.43626	2.78616	41.653	50.1393	39.6282	Fall
SM3E_0+1_0_20200714_235036_000.wav	SM3E	0	20200714	235036	200714	B051	T1	A	M	W	NYHU	2681	49	8.43626	2.53	41.4661	50.0019	39.8025	Fall
SM3E_0+1_0_20200714_235036_000.wav	SM3E	0	20200714	235036	200714	B051	T1	A	M	W	NYHU	3106	55	8.43626	2.63764	41.5305	82.9161	40.6153	Fall
SM3E_0+1_0_20200714_235036_000.wav	SM3E	0	20200714	235036	200714	B051	T1	A	M	W	NYHU	2459	34	8.43626	2.84998	42.3191	50.6595	40.7124	Fall
SM3E_0+1_0_20200714_235036_000.wav	SM3E	0	20200714	235036	200714	B051	T1	A	M	W	NYHU	5556	148	8.43626	2.35635	42.0491	55.7681	41.3114	Fall
SM3E_0+1_1_20200714_235048_000.wav	SM3E	1	20200714	235048	200714	B051	T1	A	M	W	NYHU	734	105	7.65488	4.36988	41.3013	60.6933	39.787	Fall
SM3W_0+1_1_20200714_235114_000.wav	SM3W	1	20200714	235114	200714	B051	T1	A	M	W	NYHU	175	66	7.40304	7.17979	40.8558	64.1863	37.0969	Fall
SM3W_0+1_1_20200714_235114_000.wav	SM3W	1	20200714	235114	200714	B051	T1	A	M	W	NYHU	108	0	7.40304	5.42986	40.8362	50.0734	38.5101	Fall
SM3W_0+1_1_20200714_235114_000.wav	SM3W	1	20200714	235114	200714	B051	T1	A	M	W	NYHU	1326	82	7.40304	4.02395	41.9513	74.672	38.9653	Fall
SM3W_0+1_1_20200714_235114_000.wav	SM3W	1	20200714	235114	200714	B051	T1	A	M	W	NYHU	4853	19	7.40304	5.0636	40.8207	59.4237	40.8207	Fall
SM3W_0+1_1_20200714_235114_000.wav	SM3W	1	20200714	235114	200714	B051	T1	A	M	W	NYHU	1158	50	7.40304	3.73147	42.16	79.534	41.2541	Fall
SM3W_0+1_1_20200714_235114_000.wav	SM3W	1	20200714	235114	200714	B051	T1	A	M	W	NYHU	4950	34	7.40304	3.89741	42.4266	63.3269	41.5641	Fall
SM3W_0+1_1_20200714_235114_000.wav	SM3W	1	20200714	235114	200714	B051	T1	A	M	W	NYHU	4770	82	7.40304	3.56502	42.6832	60.7389	42.1461	Fall
SM3W_0+1_1_20200714_235114_000.wav	SM3W	1	20200714	235114	200714	B051	T1	A	M	W	NYHU	1022	78	7.40304	1.75371	43.2693	50.6225	42.5423	Fall
SM3W_0+1_1_20200714_235114_000.wav	SM3W	1	20200714	235114	200714	B051	T1	A	M	W	NYHU	4914	63	7.40304	3.04381	43.0471	61.4546	42.8031	Fall
SM3E_0+1_0_20200714_235126_000.wav	SM3E	0	20200714	235126	200714	B051	T1	A	M	W	NYHU	1778	55	9.58299	3.00733	41.1639	49.0325	38.4042	Fall
SM3E_0+1_0_20200714_235126_000.wav	SM3E	0	20200714	235126	200714	B051	T1	A	M	W	NYHU	1504	50	9.58299	3.71655	42.2249	75.4573	39.2156	Fall
SM3E_0+1_0_20200714_235126_000.wav	SM3E	0	20200714	235126	200714	B051	T1	A	M	W	NYHU	1722	61	9.58299	3.82588	41.8717	68.1515	39.4176	Fall
SM3E_0+1_0_20200714_235126_000.wav	SM3E	0	20200714	235126	200714	B051	T1	A	M	W	NYHU	1660	48	9.58299	4.02507	41.962	75.669	39.6029	Fall
SM3E_0+1_0_20200714_235126_000.wav	SM3E	0	20200714	235126	200714	B051	T1	A	M	W	NYHU	1455	56	9.58299	2.74192	41.141	50.0769	39.7201	Fall
SM3E_0+1_0_20200714_235126_000.wav	SM3E	0	20200714	235126	200714	B051	T1	A	M	W	NYHU	908	98	9.58299	3.37484	41.4261	49.5667	39.8701	Fall
SM3E_0+1_0_20200714_235126_000.wav	SM3E	0	20200714	235126	200714	B051	T1	A	M	W	NYHU	1557	53	9.58299	3.88692	42.4379	74.3154	39.8776	Fall
SM3E_0+1_0_20200714_235126_000.wav	SM3E	0	20200714	235126	200714	B051	T1	A	M	W	NYHU	1314	89	9.58299	4.27221	41.0185	49.0768	40.0838	Fall
SM3E_0+1_0_20200714_235126_000.wav	SM3E	0	20200714	235126	200714	B051	T1	A	M	W	NYHU	1056	86	9.58299	3.68985	41.4788	49.6069	40.1831	Fall
SM3E_0+1_0_20200714_235126_000.wav	SM3E	0	20200714	235126	200714	B051	T1	A	M	W	NYHU	1612	56	9.58299	3.83074	41.0593	80.6226	40.2033	Fall
SM3E_0+1_0_20200714_235126_000.wav	SM3E	0	20200714	235126	200714	B051	T1	A	M	W	NYHU	1397	84	9.58299	4.75925	41.7949	74.5645	40.242	Fall
SM3E_0+1_0_20200714_235126_000.wav	SM3E	0	20200714	235126	200714	B051	T1	A	M	W	NYHU	748	104	9.58299	4.14749	42.0349	67.6135	40.3384	Fall
SM3E_0+1_0_20200714_235126_000.wav	SM3E	0	20200714	235126	200714	B051	T1	A	M	W	NYHU	1144	90	9.58299	4.87057	41.9092	73.0302	40.6053	Fall
SM3E_0+1_0_20200714_235126_000.wav	SM3E	0	20200714	235126	200714	B051	T1	A	M	W	NYHU	1226	80	9.58299	3.69484	41.7171	49.988	40.6607	Fall
SM3E_0+1_0_20200714_235131_000.wav	SM3E	0	20200714	235131	200714	B051	T1	A	M	W	NYHU	7188	39	2.98506	2.49663	39.2561	75.9675	36.569	Fall
SM3E_0+1_0_20200714_235131_000.wav	SM3E	0	20200714	235131	200714	B051	T1	A	M	W	NYHU	9424	58	2.98506	2.22388	42.2743	50.4029	37.8204	Fall
SM3E_0+1_0_20200714_235131_000.wav	SM3E	0	20200714	235131	200714	B051	T1	A	M	W	NYHU	7117	112	2.98506	3.62491	41.6879	69.0203	39.0611	Fall
SM3E_0+1_0_20200714_235131_000.wav	SM3E	0	20200714	235131	200714	B051	T1	A	M	W	NYHU	11475	94	2.98506	3.42345	40.8966	48.8068	39.206	Fall
SM3E_0+1_0_20200714_235131_000.wav	SM3E	0	20200714	235131	200714	B051	T1	A	M	W	NYHU	6640	73	2.98506	5.18393	41.6745	74.602	39.4378	Fall
SM3E_0+1_0_20200714_235131_000.wav	SM3E	0	20200714	235131	200714	B051	T1	A	M	W	NYHU	6998	64	2.98506	4.64841	42.0469	75.5277	39.5718	Fall
SM3E_0+1_0_20200714_235131_000.wav	SM3E	0	20200714	235131	200714	B051	T1	A	M	W	NYHU	11381	190	2.98506	3.47354	40.4451	50.1851	39.8839	Fall
SM3E_0+1_0_20200714_235131_000.wav	SM3E	0	20200714	235131	200714	B051	T1	A	M	W	NYHU	7579	67	2.98506	3.39126	41.9069	77.4711	40.0292	Fall
SM3E_0+1_0_20200714_235131_000.wav	SM3E	0	20200714	235131	200714	B051	T1	A	M	W	NYHU	6801	79	2.98506	3.41374	41.761	49.8625	40.1679	Fall
SM3E_0+1_0_20200714_235131_000.wav	SM3E	0	20200714	235131	200714	B051	T1	A	M	W	NYHU	6935	67	2.98506	4.39597	42.4215	80.4	40.1988	Fall
SM3E_0+1_0_20200714_235131_000.wav	SM3E	0	20200714	235131	200714	B051	T1	A	M	W	NYHU	6869	67	2.98506	2.87559	41.9171	50.3552	40.2797	Fall
SM3E_0+1_0_20200714_235131_000.wav	SM3E	0	20200714	235131	200714	B051	T1	A	M	W	NYHU	9309	71	2.98506	3.72433	42.7288	77.958	40.7076	Fall
SM3E_0+1_0_20200714_235131_000.wav	SM3E	0	20200714	235131	200714	B051	T1	A	M	W	NYHU	6307	57	2.98506	2.37873	42.0796	50.4558	40.948	Fall
SM3E_0+1_0_20200714_235151_000.wav	SM3E	0	20200714	235151	200714	B051	T1	A	M	W	NYHU	11280	152	3.37205	1.86872	47.6903	70.4677	36.3496	Fall
SM3E_0+1_0_20200714_235151_000.wav	SM3E	0	20200714	235151	200714	B051	T1	A	M	W	NYHU	8068	54	3.37205	2.75038	39.9448	62.3786	37.8711	Fall
SM3E_0+1_0_20200714_235151_000.wav	SM3E	0	20200714	235151	200714	B051	T1	A	M	W	NYHU	7497	74	3.37205	3.6272	41.4405	65.2158	38.7755	Fall
SM3E_0+1_0_20200714_235151_000.wav	SM3E	0	20200714	235151	200714	B051	T1	A	M	W	NYHU	7959	62	3.37205	2.97682	40.463	69.2943	39.3372	Fall
SM3E_0+1_0_20200714_235151_000.wav	SM3E	0	20200714	235151	200714	B051	T1	A	M	W	NYHU	6714	89	3.37205	3.96356	41.2528	69.0568	39.4089	Fall
SM3E_0+1_0_20200714_235151_000.wav	SM3E	0	20200714	235151	200714	B051	T1	A	M	W	NYHU	6040	141	3.37205	3.75729	41.3557	49.3619	39.4624	Fall
SM3E_0+1_0_20200714_235151_000.wav	SM3E	0	20200714	235151	200714	B051	T1	A	M	W	NYHU	7337	78	3.37205	4.49398	41.3566	63.8742	40.7607	Fall
SM3E_0+1_0_20200714_235151_000.wav	SM3E	0	20200714	235151	200714	B051	T1	A	M	W	NYHU	6448	113	3.37205	3.11057	41.8074	50.2133	41.798	Fall
SM3M_0+1_1_20200714_235210_000.wav	SM3M	1	20200714	235210	200714	B051	T1	A	M	W	NYHU	13984	118	1.33997	3.65063	41.2461	57.0205	39.7841	Fall
SM3M_0+1_1_20200714_235210_000.wav	SM3M	1	20200714	235210	200714	B051	T1	A	M	W	NYHU	14221	81	1.33997	3.09199	44.6051	62.8741	40.258	Fall
SM3M_0+1_1_20200714_235210_000.wav	SM3M	1	20200714	235210	200714	B051	T1	A	M	W	NYHU	14283	62	1.33997	3.97107	41.403	60.287	40.8805	Fall
SM3E_0+1_0_20200714_235212_000.wav	SM3E	0	20200714	235212	200714	B051	T1	A	M	W	NYHU	2762	59	4.17815	2.66194	41.6726	49.7166	36.9076	Fall
SM3E_0+1_0_20200714_235212_000.wav	SM3E	0	20200714	235212	200714	B051	T1	A	M	W	NYHU	5911	348	4.17815	2.73917	41.636	49.7013	38.5681	Fall
SM3E_0+1_0_20200714_235212_000.wav	SM3E	0	20200714	235212	200714	B051	T1	A	M	W	NYHU	5001	79	4.17815	3.78581	40.8402	50.0027	39.4718	Fall
SM3E_0+1_0_20200714_235212_000.wav	SM3E	0	20200714	235212	200714	B051	T1	A	M	W	NYHU	4853	164	4.17815	3.5608	41.2153	49.79	39.4844	Fall
SM3E_0+1_0_20200714_235212_000.wav	SM3E	0	20200714	235212	200714	B051	T1	A	M	W	NYHU	2619	103	4.17815	3.70178	41.3222	49.5671	39.566	Fall
SM3E_0+1_0_20200714_235212_000.wav	SM3E	0	20200714	235212	200714	B051	T1	A	M	W	NYHU	1115	96	4.17815	3.73054	41.55	48.9501	39.579	Fall
SM3E_0+1_0_20200714_235212_000.wav	SM3E	0	20200714	235212	200714	B051	T1	A	M	W	NYHU	4922	69	4.17815	3.0244	41.8572	49.9121	39.5925	Fall
SM3E_0+1_0_20200714_235212_000.wav	SM3E	0	20200714	235212	200714	B051	T1	A	M	W	NYHU	1441	229	4.17815	3.64198	41.1133	48.8277	39.6662	Fall
SM3E_0+1_0_20200714_235212_000.wav	SM3E	0	20200714	235212	200714	B051	T1	A	M	W	NYHU	2697	78	4.17815	3.44041	41.5215	50.2269	39.6846	Fall
SM3E_0+1_0_20200714_235212_000.wav	SM3E	0	20200714	235212	200714	B051	T1	A	M	W	NYHU	2459	61	4.17815	4.00914	42.3272	74.9924	39.8929	Fall
SM3E_0+1_0_20200714_235212_000.wav	SM3E	0	20200714	235212	200714	B051	T1	A	M	W	NYHU	2341	53	4.17815	3.909	42.3383	77.5846	40.0234	Fall
SM3E_0+1_0_20200714_235212_000.wav	SM3E	0	20200714	235212	200714	B051	T1	A	M	W	NYHU	1773	144	4.17815	3.08603	42.5132	49.7647	40.2998	Fall
SM3E_0+1_0_20200714_235212_000.wav	SM3E	0	20200714	235212	200714	B051	T1	A	M	W	NYHU	2223	87	4.17815	3.23791	42.1216	49.6873	40.7317	Fall
SM3E_0+1_0_20200714_235212_000.wav	SM3E	0	20200714	235212	200714	B051	T1	A	M	W	NYHU	2399	57	4.17815	2.77844	42.1505	50.4441	40.8468	Fall
SM3E_0+1_0_20200714_235212_000.wav	SM3E	0	20200714	235212	200714	B051	T1	A	M	W	NYHU	2515	56	4.17815	3.67076	40.963	74.1674	40.963	Fall
SM3E_0+1_0_20200714_235212_000.wav	SM3E	0	20200714	235212	200714	B051	T1	A	M	W	NYHU	2137	80	4.17815	2.82135	42.1831	50.272	41.2371	Fall
SM3E_0+1_0_20200714_235227_000.wav	SM3E	0	20200714	235227	200714	B051	T1	A	M	W	NYHU	9406	146	5.21373	2.83033	40.1924	75.437	37.6922	Fall
SM3E_0+1_0_20200714_235227_000.wav	SM3E	0	20200714	235227	200714	B051	T1	A	M	W	NYHU	1667	54	5.21373	3.39222	41.879	71.8464	38.3012	Fall
SM3E_0+1_0_20200714_235227_000.wav	SM3E	0	20200714	235227	200714	B051	T1	A	M	W	NYHU	9738	62	5.21373	3.93908	40.1983	87.4461	38.6792	Fall
SM3E_0+1_0_20200714_235227_000.wav	SM3E	0	20200714	235227	200714	B051	T1	A	M	W	NYHU	1613	57	5.21373	3.90794	41.9287	72.8798	39.0112	Fall
SM3E_0+1_0_20200714_235227_000.wav	SM3E	0	20200714	235227	200714	B051	T1	A	M	W	NYHU	9674	62	5.21373	3.92504	41.9333	86.4207	39.0795	Fall
SM3E_0+1_0_20200714_235227_000.wav	SM3E	0	20200714	235227	200714	B051	T1	A	M	W	NYHU	1555	51	5.21373	4.99242	40.9528	78.6244	39.556	Fall
SM3E_0+1_0_20200714_235227_000.wav	SM3E	0	20200714	235227	200714	B051	T1	A	M	W	NYHU	9260	62	5.21373	3.52083	40.9528	71.3963	39.6173	Fall
SM3E_0+1_0_20200714_235227_000.wav	SM3E	0	20200714	235227	200714	B051	T1	A	M	W	NYHU	9198	71	5.21373	4.76968	41.2372	73.6592	39.6259	Fall
SM3E_0+1_0_20200714_235227_000.wav	SM3E	0	20200714	235227	200714	B051	T1	A	M	W	NYHU	8943	76	5.21373	3.68163	40.8823	49.6174	39.6657	Fall
SM3E_0+1_0_20200714_235227_000.wav	SM3E	0	20200714	235227	200714	B051	T1	A	M	W	NYHU	9082	73	5.21373	4.49478	41.502	74.6256	39.7021	Fall
SM3E_0+1_0_20200714_235227_000.wav	SM3E	0	20200714	235227	200714	B051	T1	A	M	W	NYHU	1392	78	5.21373	5.17009	41.6885	79.9352	39.8224	Fall
SM3E_0+1_0_20200714_235227_000.wav	SM3E	0	20200714	235227	200714	B051	T1	A	M	W	NYHU	9006	64	5.21373	4.50326	41.5887	74.1679	39.8299	Fall
SM3E_0+1_0_20200714_235227_000.wav	SM3E	0	20200714	235227	200714	B051	T1	A	M	W	NYHU	1460	66	5.21373	4.41611	42.118	79.6171	39.8911	Fall
SM3E_0+1_0_20200714_235227_000.wav	SM3E	0	20200714	235227	200714	B051	T1	A	M	W	NYHU	1316	92	5.21373	3.59508	41.3454	49.0068	39.9608	Fall
SM3E_0+1_0_20200714_235227_000.wav	SM3E	0	20200714	235227	200714	B051	T1	A	M	W	NYHU	8867	59	5.21373	3.67855	42.2884	68.8813	40.014	Fall
SM3E_0+1_0_20200714_235227_000.wav	SM3E	0	20200714	235227	200714	B051	T1	A	M	W	NYHU	8393	90	5.21373	1.96976	41.9473	46.2002	41.5428	Fall
SM3E_0+1_0_20200714_235239_000.wav	SM3E	0	20200714	235239	200714	B051	T1	A	M	W	NYHU	2605	59	8.43527	3.76149	41.3814	66.572	38.7739	Fall
SM3E_0+1_0_20200714_235239_000.wav	SM3E	0	20200714	235239	200714	B051	T1	A	M	W	NYHU	2336	139	8.43527	5.20734	41.1347	76.0681	39.4938	Fall
SM3E_0+1_0_20200714_235239_000.wav	SM3E	0	20200714	235239	200714	B051	T1	A	M	W	NYHU	1948	67	8.43527	3.69132	42.0974	56.8516	39.6411	Fall
SM3E_0+1_0_20200714_235239_000.wav	SM3E	0	20200714	235239	200714	B051	T1	A	M	W	NYHU	2116	75	8.43527	4.44843	41.4473	68.7914	39.7629	Fall
SM3E_0+1_0_20200714_235239_000.wav	SM3E	0	20200714	235239	200714	B051	T1	A	M	W	NYHU	2198	84	8.43527	3.8271	41.5068	75.4219	40.2118	Fall
SM3E_0+1_1_20200714_235306_000.wav	SM3E	1	20200714	235306	200714	B051	T1	A	M	W	NYHU	1943	131	5.8312	3.93473	40.988	62.6677	40.8798	Fall
SM3E_0+1_1_20200714_235318_000.wav	SM3E	1	20200714	235318	200714	B051	T1	A	M	W	NYHU	2725	65	4.77724	2.78514	41.1227	46.7783	38.6127	Fall
SM3E_0+1_1_20200714_235318_000.wav	SM3E	1	20200714	235318	200714	B051	T1	A	M	W	NYHU	2130	74	4.77724	3.97515	41.5511	63.7621	39.59	Fall
SM3E_0+1_1_20200714_235318_000.wav	SM3E	1	20200714	235318	200714	B051	T1	A	M	W	NYHU	2477	87	4.77724	5.55549	40.6791	77.694	39.6797	Fall
SM3E_0+1_1_20200714_235318_000.wav	SM3E	1	20200714	235318	200714	B051	T1	A	M	W	NYHU	2619	68	4.77724	3.09637	39.915	64.8455	39.9075	Fall
SM3E_0+1_1_20200714_235318_000.wav	SM3E	1	20200714	235318	200714	B051	T1	A	M	W	NYHU	2551	73	4.77724	4.21618	48.3884	84.3729	40.6665	Fall
SM3E_0+1_1_20200714_235318_000.wav	SM3E	1	20200714	235318	200714	B051	T1	A	M	W	NYHU	1786	213	4.77724	5.8446	41.4355	59.4479	41.4355	Fall
SM3E_0+1_0_20200714_235330_000.wav	SM3E	0	20200714	235330	200714	B051	T1	A	M	W	NYHU	1380	62	6.48607	3.21839	41.9863	72.6716	39.1058	Fall
SM3E_0+1_0_20200714_235330_000.wav	SM3E	0	20200714	235330	200714	B051	T1	A	M	W	NYHU	824	73	6.48607	3.92935	42.2758	75.0344	39.278	Fall
SM3E_0+1_0_20200714_235330_000.wav	SM3E	0	20200714	235330	200714	B051	T1	A	M	W	NYHU	751	98	6.48607	3.77924	41.2259	48.94	39.6059	Fall
SM3E_0+1_0_20200714_235330_000.wav	SM3E	0	20200714	235330	200714	B051	T1	A	M	W	NYHU	1173	64	6.48607	3.11162	42.0613	49.7857	39.6097	Fall
SM3E_0+1_0_20200714_235330_000.wav	SM3E	0	20200714	235330	200714	B051	T1	A	M	W	NYHU	1802	76	6.48607	4.4246	41.4814	77.4217	39.6963	Fall
SM3E_0+1_0_20200714_235330_000.wav	SM3E	0	20200714	235330	200714	B051	T1	A	M	W	NYHU	1316	89	6.48607	4.25292	42.0514	67.5803	39.9258	Fall
SM3E_0+1_0_20200714_235330_000.wav	SM3E	0	20200714	235330	200714	B051	T1	A	M	W	NYHU	1427	49	6.48607	3.66542	42.4068	73.9169	40.3096	Fall
SM3E_0+1_1_20200714_235350_000.wav	SM3E	1	20200714	235350	200714	B051	T1	A	M	W	NYHU	650	133	7.50425	4.13192	41.7604	63.1689	40.0324	Fall
SM3E_0+1_1_20200714_235350_000.wav	SM3E	1	20200714	235350	200714	B051	T1	A	M	W	NYHU	1122	94	7.50425	4.32086	40.8721	56.3419	40.0878	Fall
SM3E_0+1_0_20200714_235801_000.wav	SM3E	0	20200714	235801	200714	B051	T2	A	M	W	NYHU	980	56	6.84221	3.78132	42.0391	74.5557	37.6623	Fall
SM3E_0+1_0_20200714_235801_000.wav	SM3E	0	20200714	235801	200714	B051	T2	A	M	W	NYHU	1520	53	6.84221	2.90027	41.3613	65.7169	37.8047	Fall
SM3E_0+1_0_20200714_235801_000.wav	SM3E	0	20200714	235801	200714	B051	T2	A	M	W	NYHU	1107	68	6.84221	3.65764	42.3116	73.9037	39.2302	Fall
SM3E_0+1_0_20200714_235801_000.wav	SM3E	0	20200714	235801	200714	B051	T2	A	M	W	NYHU	1459	60	6.84221	3.10522	41.0781	49.8463	39.3228	Fall
SM3E_0+1_0_20200714_235801_000.wav	SM3E	0	20200714	235801	200714	B051	T2	A	M	W	NYHU	1039	64	6.84221	3.05729	42.1185	50.2103	39.7567	Fall
SM3E_0+1_0_20200717_002959_000.wav	SM3E	0	20200717	2959	200716	B059	T00	J	M	E	NYHU	5516	37	5.9028	2.78475	36.3237	79.2816	30.8585	Fall
SM3E_0+1_0_20200717_002959_000.wav	SM3E	0	20200717	2959	200716	B059	T00	J	M	E	NYHU	6455	34	5.9028	2.24919	36.3889	75.2371	31.0526	Fall
SM3E_0+1_0_20200717_002959_000.wav	SM3E	0	20200717	2959	200716	B059	T00	J	M	E	NYHU	6225	71	5.9028	1.70385	35.9958	73.013	32.6115	Fall
SM3E_0+1_0_20200717_002959_000.wav	SM3E	0	20200717	2959	200716	B059	T00	J	M	E	NYHU	5736	34	5.9028	1.83108	44.2678	76.0005	32.7238	Fall
SM3E_0+1_0_20200717_002959_000.wav	SM3E	0	20200717	2959	200716	B059	T00	J	M	E	NYHU	6365	70	5.9028	2.29894	38.6707	72.4333	33.1316	Fall
SM3E_0+1_0_20200717_002959_000.wav	SM3E	0	20200717	2959	200716	B059	T00	J	M	E	NYHU	5331	67	5.9028	1.69484	46.1524	75.0397	33.8773	Fall
SM3E_0+1_0_20200717_002959_000.wav	SM3E	0	20200717	2959	200716	B059	T00	J	M	E	NYHU	4653	4184	5.9028	2.28103	40.8976	72.9635	33.937	Fall
SM3E_0+1_0_20200717_002959_000.wav	SM3E	0	20200717	2959	200716	B059	T00	J	M	E	NYHU	5883	69	5.9028	1.61586	45.1324	73.6449	34.9483	Fall
SM3E_0+1_0_20200717_002959_000.wav	SM3E	0	20200717	2959	200716	B059	T00	J	M	E	NYHU	5566	49	5.9028	1.72216	48.667	83.8928	34.9724	Fall
SM3E_0+1_0_20200717_002959_000.wav	SM3E	0	20200717	2959	200716	B059	T00	J	M	E	NYHU	7118	257	5.9028	2.04179	40.1249	67.0416	35.0757	Fall
SM3E_0+1_0_20200717_002959_000.wav	SM3E	0	20200717	2959	200716	B059	T00	J	M	E	NYHU	6546	91	5.9028	2.16075	36.6893	73.1885	35.5674	Fall
SM3E_0+1_0_20200717_002959_000.wav	SM3E	0	20200717	2959	200716	B059	T00	J	M	E	NYHU	6782	91	5.9028	1.7994	40.154	72.7794	36.1459	Fall
SM3E_0+1_0_20200717_002959_000.wav	SM3E	0	20200717	2959	200716	B059	T00	J	M	E	NYHU	5631	65	5.9028	1.98323	44.3534	84.0058	36.2211	Fall
SM3E_0+1_0_20200717_002959_000.wav	SM3E	0	20200717	2959	200716	B059	T00	J	M	E	NYHU	4865	209	5.9028	2.06492	39.7776	52.2723	37.1176	Fall
SM3E_0+1_0_20200717_002959_000.wav	SM3E	0	20200717	2959	200716	B059	T00	J	M	E	NYHU	6862	81	5.9028	1.86666	39.2184	70.8262	37.8126	Fall
SM3E_0+1_0_20200717_002959_000.wav	SM3E	0	20200717	2959	200716	B059	T00	J	M	E	NYHU	6688	144	5.9028	4.01992	42.0564	82.5334	40.281	Fall
SM3E_0+1_0_20200717_002959_000.wav	SM3E	0	20200717	2959	200716	B059	T00	J	M	E	NYHU	475	178	5.9028	2.33919	41.4432	48.0435	40.9382	Fall
SM3E_0+1_0_20200717_002959_000.wav	SM3E	0	20200717	2959	200716	B059	T00	J	M	E	NYHU	0	0	5.9028	2.71154	43.5865	65.2451	41.3533	Fall
SM3E_0+1_0_20200717_003009_000.wav	SM3E	0	20200717	3009	200716	B059	T00	J	M	E	NYHU	2856	33	7.31106	2.03901	37.7045	80.9353	32.8905	Fall
SM3E_0+1_0_20200717_003009_000.wav	SM3E	0	20200717	3009	200716	B059	T00	J	M	E	NYHU	2513	92	7.31106	2.73573	38.0226	75.3253	33.1558	Fall
SM3E_0+1_0_20200717_003009_000.wav	SM3E	0	20200717	3009	200716	B059	T00	J	M	E	NYHU	3059	37	7.31106	2.30782	37.8868	72.9142	34.3093	Fall
SM3E_0+1_0_20200717_003009_000.wav	SM3E	0	20200717	3009	200716	B059	T00	J	M	E	NYHU	2687	39	7.31106	2.44974	37.6254	80.8649	34.3273	Fall
SM3E_0+1_0_20200717_003009_000.wav	SM3E	0	20200717	3009	200716	B059	T00	J	M	E	NYHU	2911	53	7.31106	1.61926	46.5186	78.6828	34.3774	Fall
SM3E_0+1_0_20200717_003009_000.wav	SM3E	0	20200717	3009	200716	B059	T00	J	M	E	NYHU	5707	57	7.31106	1.68145	48.1361	82.2772	34.3928	Fall
SM3E_0+1_0_20200717_003009_000.wav	SM3E	0	20200717	3009	200716	B059	T00	J	M	E	NYHU	5560	73	7.31106	1.60245	46.0958	80.3503	34.7689	Fall
SM3E_0+1_0_20200717_003009_000.wav	SM3E	0	20200717	3009	200716	B059	T00	J	M	E	NYHU	3909	29	7.31106	1.91402	40.1575	80.6333	34.931	Fall
SM3E_0+1_0_20200717_003009_000.wav	SM3E	0	20200717	3009	200716	B059	T00	J	M	E	NYHU	2584	71	7.31106	2.72123	38.6764	82.0334	35.0014	Fall
SM3E_0+1_0_20200717_003009_000.wav	SM3E	0	20200717	3009	200716	B059	T00	J	M	E	NYHU	2422	543	7.31106	2.16906	38.0499	82.8927	35.6155	Fall
SM3E_0+1_0_20200717_003009_000.wav	SM3E	0	20200717	3009	200716	B059	T00	J	M	E	NYHU	2757	71	7.31106	2.23978	37.9885	83.9315	35.6567	Fall
SM3E_0+1_0_20200717_003009_000.wav	SM3E	0	20200717	3009	200716	B059	T00	J	M	E	NYHU	5779	73	7.31106	3.17463	40.8884	75.1855	35.9978	Fall
SM3E_0+1_0_20200717_003009_000.wav	SM3E	0	20200717	3009	200716	B059	T00	J	M	E	NYHU	2648	63	7.31106	2.04676	49.0094	82.8345	36.828	Fall
SM3E_0+1_0_20200717_003009_000.wav	SM3E	0	20200717	3009	200716	B059	T00	J	M	E	NYHU	2822	66	7.31106	2.1951	43.1968	84.3697	36.8485	Fall
SM3E_0+1_0_20200717_003009_000.wav	SM3E	0	20200717	3009	200716	B059	T00	J	M	E	NYHU	1879	0	7.31106	3.07479	42.7087	58.0635	40.6549	Fall
SM3E_0+1_0_20200717_003019_000.wav	SM3E	0	20200717	3019	200716	B059	T00	J	M	E	NYHU	3143	81	6.82921	2.30918	37.4928	74.3986	32.2537	Fall
SM3E_0+1_0_20200717_003019_000.wav	SM3E	0	20200717	3019	200716	B059	T00	J	M	E	NYHU	2141	53	6.82921	1.68183	46.9471	81.0534	33.8211	Fall
SM3E_0+1_0_20200717_003019_000.wav	SM3E	0	20200717	3019	200716	B059	T00	J	M	E	NYHU	3062	33	6.82921	2.15159	39.2085	67.0944	35.0247	Fall
SM3E_0+1_0_20200717_003019_000.wav	SM3E	0	20200717	3019	200716	B059	T00	J	M	E	NYHU	2282	55	6.82921	2.34148	38.42	85.2333	35.1072	Fall
SM3E_0+1_0_20200717_003019_000.wav	SM3E	0	20200717	3019	200716	B059	T00	J	M	E	NYHU	2197	57	6.82921	1.76818	47.5497	82.5597	35.1939	Fall
SM3E_0+1_0_20200717_003019_000.wav	SM3E	0	20200717	3019	200716	B059	T00	J	M	E	NYHU	2421	53	6.82921	2.09056	38.0116	83.429	35.5107	Fall
SM3E_0+1_0_20200717_003019_000.wav	SM3E	0	20200717	3019	200716	B059	T00	J	M	E	NYHU	2027	33	6.82921	2.23369	37.3901	71.026	35.5653	Fall
SM3E_0+1_0_20200717_003019_000.wav	SM3E	0	20200717	3019	200716	B059	T00	J	M	E	NYHU	2664	69	6.82921	2.79383	39.2012	74.5091	35.5783	Fall
SM3E_0+1_0_20200717_003019_000.wav	SM3E	0	20200717	3019	200716	B059	T00	J	M	E	NYHU	2947	128	6.82921	2.55286	39.7034	87.8391	35.9664	Fall
SM3E_0+1_0_20200717_003019_000.wav	SM3E	0	20200717	3019	200716	B059	T00	J	M	E	NYHU	2725	61	6.82921	2.76858	39.5755	86.4155	37.0539	Fall
SM3E_0+1_0_20200717_003019_000.wav	SM3E	0	20200717	3019	200716	B059	T00	J	M	E	NYHU	2595	78	6.82921	3.32441	40.939	77.4804	37.0628	Fall
SM3E_0+1_0_20200717_003019_000.wav	SM3E	0	20200717	3019	200716	B059	T00	J	M	E	NYHU	2819	94	6.82921	3.57491	40.4466	91.2835	37.4135	Fall
SM3E_0+1_0_20200717_003019_000.wav	SM3E	0	20200717	3019	200716	B059	T00	J	M	E	NYHU	2087	60	6.82921	2.09417	45.7564	76.4974	37.6204	Fall
SM3E_0+1_0_20200717_003019_000.wav	SM3E	0	20200717	3019	200716	B059	T00	J	M	E	NYHU	3029	82	6.82921	1.89572	42.7133	83.0867	38.0602	Fall
SM3E_0+1_0_20200717_003019_000.wav	SM3E	0	20200717	3019	200716	B059	T00	J	M	E	NYHU	1994	66	6.82921	1.77238	46.9174	71.1701	38.2495	Fall
SM3E_0+1_0_20200717_003019_000.wav	SM3E	0	20200717	3019	200716	B059	T00	J	M	E	NYHU	2366	85	6.82921	3.95135	42.1327	87.4344	38.7436	Fall
SM3E_0+1_0_20200717_003019_000.wav	SM3E	0	20200717	3019	200716	B059	T00	J	M	E	NYHU	2517	97	6.82921	3.96795	42.4742	85.7342	39.7453	Fall
SM3E_0+1_0_20200717_003019_000.wav	SM3E	0	20200717	3019	200716	B059	T00	J	M	E	NYHU	1551	0	6.82921	3.25397	41.8741	67.5723	40.1456	Fall
SM3E_0+1_0_20200717_003019_000.wav	SM3E	0	20200717	3019	200716	B059	T00	J	M	E	NYHU	1675	125	6.82921	3.2873	42.4746	68.1896	40.3564	Fall
SM3E_0+1_0_20200717_003019_000.wav	SM3E	0	20200717	3019	200716	B059	T00	J	M	E	NYHU	1927	90	6.82921	2.47783	41.2398	66.8511	40.5264	Fall
SM3E_0+1_0_20200717_003019_000.wav	SM3E	0	20200717	3019	200716	B059	T00	J	M	E	NYHU	1837	161	6.82921	3.04701	41.7967	63.9822	40.6566	Fall
SM3E_0+1_0_20200717_003025_000.wav	SM3E	0	20200717	3025	200716	B059	T00	J	M	E	NYHU	2516	52	8.87147	1.63515	29.266	52.3405	28.6252	Fall
SM3E_0+1_0_20200717_003025_000.wav	SM3E	0	20200717	3025	200716	B059	T00	J	M	E	NYHU	2684	28	8.87147	2.05573	36.4978	68.0234	31.0648	Fall
SM3E_0+1_0_20200717_003025_000.wav	SM3E	0	20200717	3025	200716	B059	T00	J	M	E	NYHU	2093	37	8.87147	2.26689	35.967	66.9972	32.6958	Fall
SM3E_0+1_0_20200717_003025_000.wav	SM3E	0	20200717	3025	200716	B059	T00	J	M	E	NYHU	4850	160	8.87147	2.26606	40.0757	81.7037	34.4494	Fall
SM3E_0+1_0_20200717_003025_000.wav	SM3E	0	20200717	3025	200716	B059	T00	J	M	E	NYHU	2784	45	8.87147	1.89347	37.8226	73.964	35.1012	Fall
SM3E_0+1_0_20200717_003025_000.wav	SM3E	0	20200717	3025	200716	B059	T00	J	M	E	NYHU	1727	0	8.87147	1.88166	37.8948	71.3263	35.516	Fall
SM3E_0+1_0_20200717_003025_000.wav	SM3E	0	20200717	3025	200716	B059	T00	J	M	E	NYHU	1849	122	8.87147	2.24523	38.4643	73.6911	36.2688	Fall
SM3E_0+1_0_20200717_003025_000.wav	SM3E	0	20200717	3025	200716	B059	T00	J	M	E	NYHU	1996	58	8.87147	3.15787	40.8414	74.4659	36.3932	Fall
SM3E_0+1_0_20200717_003025_000.wav	SM3E	0	20200717	3025	200716	B059	T00	J	M	E	NYHU	1938	89	8.87147	1.89138	38.8222	58.9062	37.7915	Fall
SM3W_0+1_0_20200717_003039_000.wav	SM3W	0	20200717	3039	200716	B059	T00	J	M	E	NYHU	4811	34	8.49042	1.73651	36.3491	79.1865	31.6502	Fall
SM3W_0+1_0_20200717_003039_000.wav	SM3W	0	20200717	3039	200716	B059	T00	J	M	E	NYHU	4777	52	8.49042	1.67563	37.0531	80.4885	32.9851	Fall
SM3W_0+1_0_20200717_003039_000.wav	SM3W	0	20200717	3039	200716	B059	T00	J	M	E	NYHU	9572	64	8.49042	2.5094	38.4696	76.8311	33.3694	Fall
SM3W_0+1_0_20200717_003039_000.wav	SM3W	0	20200717	3039	200716	B059	T00	J	M	E	NYHU	8221	50	8.49042	1.78071	36.2624	76.3691	33.9477	Fall
SM3W_0+1_0_20200717_003039_000.wav	SM3W	0	20200717	3039	200716	B059	T00	J	M	E	NYHU	4606	110	8.49042	2.07062	38.5045	81.03	34.1229	Fall
SM3W_0+1_0_20200717_003039_000.wav	SM3W	0	20200717	3039	200716	B059	T00	J	M	E	NYHU	4163	426	8.49042	1.72893	38.2411	74.6052	34.4544	Fall
SM3W_0+1_0_20200717_003039_000.wav	SM3W	0	20200717	3039	200716	B059	T00	J	M	E	NYHU	3737	153	8.49042	2.65865	38.669	63.0909	34.7156	Fall
SM3W_0+1_0_20200717_003039_000.wav	SM3W	0	20200717	3039	200716	B059	T00	J	M	E	NYHU	4725	82	8.49042	3.00751	41.6155	83.7901	35.3709	Fall
SM3W_0+1_0_20200717_003039_000.wav	SM3W	0	20200717	3039	200716	B059	T00	J	M	E	NYHU	10014	65	8.49042	1.76117	38.9862	78.5926	35.7512	Fall
SM3W_0+1_0_20200717_003039_000.wav	SM3W	0	20200717	3039	200716	B059	T00	J	M	E	NYHU	9650	79	8.49042	2.17945	41.3628	80.9811	36.6062	Fall
SM3W_0+1_0_20200717_003039_000.wav	SM3W	0	20200717	3039	200716	B059	T00	J	M	E	NYHU	8290	70	8.49042	3.27064	42.1083	76.1934	38.8555	Fall
SM3W_0+1_0_20200717_003039_000.wav	SM3W	0	20200717	3039	200716	B059	T00	J	M	E	NYHU	3584	0	8.49042	3.08819	43.237	74.5914	38.9298	Fall
SM3W_0+1_1_20200717_003058_000.wav	SM3W	1	20200717	3058	200716	B059	T00	J	M	E	NYHU	4253	116	5.36317	1.97951	42.2481	69.4317	34.0314	Fall
SM3W_0+1_1_20200717_003058_000.wav	SM3W	1	20200717	3058	200716	B059	T00	J	M	E	NYHU	730	90	5.36317	2.01987	36.9505	75.9458	34.3204	Fall
SM3W_0+1_1_20200717_003058_000.wav	SM3W	1	20200717	3058	200716	B059	T00	J	M	E	NYHU	4403	63	5.36317	2.00744	40.8625	73.514	34.4673	Fall
SM3W_0+1_1_20200717_003058_000.wav	SM3W	1	20200717	3058	200716	B059	T00	J	M	E	NYHU	3992	1427	5.36317	2.80678	36.6658	70.8229	34.4781	Fall
SM3W_0+1_1_20200717_003058_000.wav	SM3W	1	20200717	3058	200716	B059	T00	J	M	E	NYHU	336	215	5.36317	2.66501	39.4471	59.1013	35.2945	Fall
SM3W_0+1_1_20200717_003058_000.wav	SM3W	1	20200717	3058	200716	B059	T00	J	M	E	NYHU	4589	95	5.36317	1.96358	40.8264	69.374	35.8055	Fall
SM3W_0+1_1_20200717_003058_000.wav	SM3W	1	20200717	3058	200716	B059	T00	J	M	E	NYHU	4136	144	5.36317	2.70232	39.1222	68.8258	36.2074	Fall
SM3W_0+1_1_20200717_003058_000.wav	SM3W	1	20200717	3058	200716	B059	T00	J	M	E	NYHU	4665	77	5.36317	2.50978	38.0649	69.9512	36.3084	Fall
SM3W_0+1_1_20200717_003058_000.wav	SM3W	1	20200717	3058	200716	B059	T00	J	M	E	NYHU	4493	90	5.36317	2.95763	42.7349	74.3375	36.7021	Fall
SM3W_0+1_1_20200717_003058_000.wav	SM3W	1	20200717	3058	200716	B059	T00	J	M	E	NYHU	914	98	5.36317	3.41463	41.0194	76.2624	36.8556	Fall
SM3W_0+1_1_20200717_003058_000.wav	SM3W	1	20200717	3058	200716	B059	T00	J	M	E	NYHU	2459	929	5.36317	1.64113	44.2225	63.5374	36.991	Fall
SM3W_0+1_1_20200717_003058_000.wav	SM3W	1	20200717	3058	200716	B059	T00	J	M	E	NYHU	480	144	5.36317	2.03114	39.4231	66.4267	37.5294	Fall
SM3W_0+1_1_20200717_003058_000.wav	SM3W	1	20200717	3058	200716	B059	T00	J	M	E	NYHU	818	53	5.36317	1.80024	42.1277	71.0084	37.771	Fall
SM3W_0+1_1_20200717_003058_000.wav	SM3W	1	20200717	3058	200716	B059	T00	J	M	E	NYHU	640	121	5.36317	1.64995	42.2947	63.8763	38.6589	Fall
SM3W_0+1_1_20200717_003058_000.wav	SM3W	1	20200717	3058	200716	B059	T00	J	M	E	NYHU	1032	76	5.36317	3.03914	41.7189	71.0785	38.6986	Fall
SM3W_0+1_1_20200717_003058_000.wav	SM3W	1	20200717	3058	200716	B059	T00	J	M	E	NYHU	1139	55	5.36317	2.99461	41.933	69.4324	39.5362	Fall
SM3W_0+1_1_20200717_003058_000.wav	SM3W	1	20200717	3058	200716	B059	T00	J	M	E	NYHU	1274	135	5.36317	3.04873	42.4004	55.1072	39.6736	Fall
SM3W_0+1_1_20200717_003058_000.wav	SM3W	1	20200717	3058	200716	B059	T00	J	M	E	NYHU	122	0	5.36317	2.66897	40.5304	50.579	39.8035	Fall
SM3W_0+1_1_20200717_003117_000.wav	SM3W	1	20200717	3117	200716	B059	T00	J	M	E	NYHU	8221	40	2.26865	3.07912	36.5175	84.788	32.1848	Fall
SM3W_0+1_1_20200717_003117_000.wav	SM3W	1	20200717	3117	200716	B059	T00	J	M	E	NYHU	7778	51	2.26865	2.80915	37.5548	83.5505	33.6321	Fall
SM3W_0+1_1_20200717_003117_000.wav	SM3W	1	20200717	3117	200716	B059	T00	J	M	E	NYHU	7727	78	2.26865	2.04417	37.09	81.7518	34.0479	Fall
SM3W_0+1_1_20200717_003117_000.wav	SM3W	1	20200717	3117	200716	B059	T00	J	M	E	NYHU	8068	51	2.26865	1.82321	37.5197	73.1978	34.7795	Fall
SM3W_0+1_1_20200717_003117_000.wav	SM3W	1	20200717	3117	200716	B059	T00	J	M	E	NYHU	7831	53	2.26865	1.99189	37.6566	83.2232	35.4229	Fall
SM3W_0+1_1_20200717_003117_000.wav	SM3W	1	20200717	3117	200716	B059	T00	J	M	E	NYHU	8016	85	2.26865	3.05689	40.102	75.1701	35.4337	Fall
SM3W_0+1_1_20200717_003117_000.wav	SM3W	1	20200717	3117	200716	B059	T00	J	M	E	NYHU	8125	58	2.26865	2.68088	39.7431	74.06	35.7984	Fall
SM3W_0+1_1_20200717_003117_000.wav	SM3W	1	20200717	3117	200716	B059	T00	J	M	E	NYHU	7866	35	2.26865	1.90596	48.1236	83.1303	35.8668	Fall
SM3W_0+1_1_20200717_003117_000.wav	SM3W	1	20200717	3117	200716	B059	T00	J	M	E	NYHU	8181	56	2.26865	1.6686	39.3863	83.4323	36.3712	Fall
SM3W_0+1_1_20200717_003117_000.wav	SM3W	1	20200717	3117	200716	B059	T00	J	M	E	NYHU	7509	69	2.26865	3.2217	41.0594	76.6419	37.5866	Fall
SM3W_0+1_1_20200717_003117_000.wav	SM3W	1	20200717	3117	200716	B059	T00	J	M	E	NYHU	7558	48	2.26865	2.42694	41.2752	80.4738	38.2555	Fall
SM3W_0+1_1_20200717_003117_000.wav	SM3W	1	20200717	3117	200716	B059	T00	J	M	E	NYHU	7440	86	2.26865	3.60754	40.7435	76.3004	40.7399	Fall
SM3W_0+1_1_20200717_003117_000.wav	SM3W	1	20200717	3117	200716	B059	T00	J	M	E	NYHU	7354	91	2.26865	3.6508	42.8079	78.1703	41.0979	Fall
SM3W_0+1_1_20200717_003117_000.wav	SM3W	1	20200717	3117	200716	B059	T00	J	M	E	NYHU	7648	91	2.26865	4.62278	43.8454	84.0209	41.555	Fall
SM3W_0+1_1_20200717_003117_000.wav	SM3W	1	20200717	3117	200716	B059	T00	J	M	E	NYHU	7263	204	2.26865	3.60841	44.4205	80.2155	41.9661	Fall
SM3W_0+1_1_20200717_003117_000.wav	SM3W	1	20200717	3117	200716	B059	T00	J	M	E	NYHU	7060	0	2.26865	3.13519	43.0837	74.9526	42.8533	Fall
SM3M_0+1_0_20200717_003125_000.wav	SM3M	0	20200717	3125	200716	B059	T00	J	M	E	NYHU	1067	38	9.70291	1.63085	40.3824	58.2932	38.188	Fall
SM3M_0+1_0_20200717_003125_000.wav	SM3M	0	20200717	3125	200716	B059	T00	J	M	E	NYHU	942	88	9.70291	1.65281	43.5176	53.9208	38.7456	Fall
SM3M_0+1_0_20200717_003125_000.wav	SM3M	0	20200717	3125	200716	B059	T00	J	M	E	NYHU	443	92	9.70291	2.14885	47.7041	68.5783	40.8461	Fall
SM3M_0+1_0_20200717_003125_000.wav	SM3M	0	20200717	3125	200716	B059	T00	J	M	E	NYHU	753	168	9.70291	3.32682	42.4755	61.8865	41.1276	Fall
SM3M_0+1_0_20200717_003125_000.wav	SM3M	0	20200717	3125	200716	B059	T00	J	M	E	NYHU	853	100	9.70291	2.63297	43.0819	57.9237	41.9068	Fall
SM3M_0+1_0_20200717_003125_000.wav	SM3M	0	20200717	3125	200716	B059	T00	J	M	E	NYHU	350	152	9.70291	3.05592	42.5063	61.8333	42.1358	Fall
SM3M_0+1_0_20200717_003125_000.wav	SM3M	0	20200717	3125	200716	B059	T00	J	M	E	NYHU	94	89	9.70291	1.73006	46.874	59.8253	42.7871	Fall
SM3M_0+1_0_20200717_003125_000.wav	SM3M	0	20200717	3125	200716	B059	T00	J	M	E	NYHU	0	0	9.70291	2.61401	44.0489	54.9172	42.8584	Fall
SM3M_0+1_0_20200717_003125_000.wav	SM3M	0	20200717	3125	200716	B059	T00	J	M	E	NYHU	585	142	9.70291	3.56608	44.4303	66.8301	43.0767	Fall
SM3M_0+1_0_20200717_003125_000.wav	SM3M	0	20200717	3125	200716	B059	T00	J	M	E	NYHU	198	106	9.70291	2.98416	43.7668	61.8085	43.3454	Fall
SM3E_0+1_0_20200717_003136_000.wav	SM3E	0	20200717	3136	200716	B059	T00	J	M	E	NYHU	2994	36	5.4494	2.53617	45.264	88.5696	33.4584	Fall
SM3E_0+1_0_20200717_003136_000.wav	SM3E	0	20200717	3136	200716	B059	T00	J	M	E	NYHU	2907	66	5.4494	2.77528	39.4892	83.7984	35.8526	Fall
SM3E_0+1_0_20200717_003136_000.wav	SM3E	0	20200717	3136	200716	B059	T00	J	M	E	NYHU	2839	85	5.4494	2.99513	39.9268	75.0406	36.08	Fall
SM3E_0+1_0_20200717_003136_000.wav	SM3E	0	20200717	3136	200716	B059	T00	J	M	E	NYHU	3048	55	5.4494	1.84629	38.6595	79.8531	36.1129	Fall
SM3E_0+1_0_20200717_003136_000.wav	SM3E	0	20200717	3136	200716	B059	T00	J	M	E	NYHU	2957	51	5.4494	1.92718	39.048	89.262	36.2422	Fall
SM3E_0+1_0_20200717_003136_000.wav	SM3E	0	20200717	3136	200716	B059	T00	J	M	E	NYHU	3306	226	5.4494	2.96299	41.6476	67.3448	38.8115	Fall
SM3E_0+1_0_20200717_003136_000.wav	SM3E	0	20200717	3136	200716	B059	T00	J	M	E	NYHU	2139	170	5.4494	4.40853	42.7416	75.0519	39.6763	Fall
SM3E_0+1_0_20200717_003136_000.wav	SM3E	0	20200717	3136	200716	B059	T00	J	M	E	NYHU	2754	142	5.4494	4.40494	42.3425	80.1513	40.0472	Fall
SM3E_0+1_0_20200717_003136_000.wav	SM3E	0	20200717	3136	200716	B059	T00	J	M	E	NYHU	2439	117	5.4494	4.82129	42.734	86.3239	40.1041	Fall
SM3E_0+1_0_20200717_003136_000.wav	SM3E	0	20200717	3136	200716	B059	T00	J	M	E	NYHU	2323	184	5.4494	4.67779	42.5359	75.1051	40.2514	Fall
SM3E_0+1_0_20200717_003136_000.wav	SM3E	0	20200717	3136	200716	B059	T00	J	M	E	NYHU	2613	93	5.4494	3.74702	42.1765	84.3643	40.2736	Fall
SM3E_0+1_0_20200717_003136_000.wav	SM3E	0	20200717	3136	200716	B059	T00	J	M	E	NYHU	2519	79	5.4494	4.07791	42.6073	86.6716	40.4867	Fall
SM3E_0+1_0_20200717_003136_000.wav	SM3E	0	20200717	3136	200716	B059	T00	J	M	E	NYHU	1802	133	5.4494	3.72907	42.9197	74.7583	41.4878	Fall
SM3E_0+1_0_20200717_003136_000.wav	SM3E	0	20200717	3136	200716	B059	T00	J	M	E	NYHU	1673	113	5.4494	4.03097	42.64	74.4332	41.5762	Fall
SM3E_0+1_0_20200717_003136_000.wav	SM3E	0	20200717	3136	200716	B059	T00	J	M	E	NYHU	1557	64	5.4494	3.28487	42.5492	57.5071	41.6217	Fall
SM3E_0+1_0_20200717_003136_000.wav	SM3E	0	20200717	3136	200716	B059	T00	J	M	E	NYHU	1489	121	5.4494	3.44654	42.5918	56.0622	41.6708	Fall
SM3W_0+1_1_20200717_003145_000.wav	SM3W	1	20200717	3145	200716	B059	T00	J	M	E	NYHU	3445	108	2.64897	1.9452	40.982	82.4219	32.6515	Fall
SM3W_0+1_1_20200717_003145_000.wav	SM3W	1	20200717	3145	200716	B059	T00	J	M	E	NYHU	4254	39	2.64897	1.7081	41.2108	74.0726	32.7507	Fall
SM3W_0+1_1_20200717_003145_000.wav	SM3W	1	20200717	3145	200716	B059	T00	J	M	E	NYHU	3551	106	2.64897	2.13106	36.0891	88.1277	33.139	Fall
SM3W_0+1_1_20200717_003145_000.wav	SM3W	1	20200717	3145	200716	B059	T00	J	M	E	NYHU	3718	41	2.64897	2.07005	35.7068	83.0228	33.5692	Fall
SM3W_0+1_1_20200717_003145_000.wav	SM3W	1	20200717	3145	200716	B059	T00	J	M	E	NYHU	3771	53	2.64897	1.87233	38.1022	85.0607	33.7693	Fall
SM3W_0+1_1_20200717_003145_000.wav	SM3W	1	20200717	3145	200716	B059	T00	J	M	E	NYHU	3887	76	2.64897	2.43291	36.9108	87.834	33.984	Fall
SM3W_0+1_1_20200717_003145_000.wav	SM3W	1	20200717	3145	200716	B059	T00	J	M	E	NYHU	3676	126	2.64897	2.31345	36.9688	86.8779	34.4664	Fall
SM3W_0+1_1_20200717_003145_000.wav	SM3W	1	20200717	3145	200716	B059	T00	J	M	E	NYHU	4078	64	2.64897	3.05962	38.7469	78.1901	34.7262	Fall
SM3W_0+1_1_20200717_003145_000.wav	SM3W	1	20200717	3145	200716	B059	T00	J	M	E	NYHU	4158	38	2.64897	2.25189	35.2185	75.9249	35.2173	Fall
SM3W_0+1_1_20200717_003145_000.wav	SM3W	1	20200717	3145	200716	B059	T00	J	M	E	NYHU	3337	0	2.64897	1.7128	48.5994	84.3582	35.4967	Fall
SM3W_0+1_1_20200717_003145_000.wav	SM3W	1	20200717	3145	200716	B059	T00	J	M	E	NYHU	10196	77	2.64897	2.39732	39.3909	55.729	35.8181	Fall
SM3W_0+1_1_20200717_003145_000.wav	SM3W	1	20200717	3145	200716	B059	T00	J	M	E	NYHU	8865	4424	2.64897	4.50871	42.0826	57.9965	39.756	Fall
SM3W_0+1_1_20200717_003145_000.wav	SM3W	1	20200717	3145	200716	B059	T00	J	M	E	NYHU	9342	220	2.64897	4.25111	41.9603	65.8929	40.0193	Fall
SM3W_0+1_1_20200717_003145_000.wav	SM3W	1	20200717	3145	200716	B059	T00	J	M	E	NYHU	9888	153	2.64897	4.62606	41.47	68.2379	40.632	Fall
SM3W_0+1_1_20200717_003145_000.wav	SM3W	1	20200717	3145	200716	B059	T00	J	M	E	NYHU	10000	111	2.64897	3.98429	42.7407	72.3751	40.862	Fall
SM3W_0+1_1_20200717_003145_000.wav	SM3W	1	20200717	3145	200716	B059	T00	J	M	E	NYHU	9558	216	2.64897	4.599	41.6804	68.3767	40.9515	Fall
SM3W_0+1_1_20200717_003145_000.wav	SM3W	1	20200717	3145	200716	B059	T00	J	M	E	NYHU	9122	257	2.64897	4.84366	41.4042	66.7744	41.4037	Fall
SM3W_0+1_1_20200717_003145_000.wav	SM3W	1	20200717	3145	200716	B059	T00	J	M	E	NYHU	10118	119	2.64897	4.69235	41.7587	69.0701	41.4683	Fall
SM3W_0+1_1_20200717_003145_000.wav	SM3W	1	20200717	3145	200716	B059	T00	J	M	E	NYHU	9735	178	2.64897	5.36873	42.8453	73.883	41.7911	Fall
SM3E_0+1_1_20200717_003200_000.wav	SM3E	1	20200717	3200	200716	B059	T00	J	M	E	NYHU	5533	61	19.722	2.27017	39.2884	67.6008	35.5924	Fall
SM3E_0+1_1_20200717_003200_000.wav	SM3E	1	20200717	3200	200716	B059	T00	J	M	E	NYHU	0	0	19.722	1.91767	41.2663	53.2385	36.021	Fall
SM3E_0+1_1_20200717_003200_000.wav	SM3E	1	20200717	3200	200716	B059	T00	J	M	E	NYHU	5910	31	19.722	1.89457	36.2113	66.3988	36.2042	Fall
SM3E_0+1_1_20200717_003200_000.wav	SM3E	1	20200717	3200	200716	B059	T00	J	M	E	NYHU	5337	62	19.722	2.18463	39.8403	72.1638	36.7559	Fall
SM3E_0+1_1_20200717_003200_000.wav	SM3E	1	20200717	3200	200716	B059	T00	J	M	E	NYHU	3589	35	19.722	2.83933	38.3911	66.2839	37.3	Fall
SM3E_0+1_1_20200717_003200_000.wav	SM3E	1	20200717	3200	200716	B059	T00	J	M	E	NYHU	4450	25	19.722	3.81569	42.135	59.9062	39.8059	Fall
SM3E_0+1_1_20200717_003200_000.wav	SM3E	1	20200717	3200	200716	B059	T00	J	M	E	NYHU	4669	48	19.722	3.38774	42.4592	56.7066	39.8642	Fall
SM3E_0+1_1_20200717_003200_000.wav	SM3E	1	20200717	3200	200716	B059	T00	J	M	E	NYHU	85	64	19.722	3.06559	42.587	75.5962	40.5087	Fall
SM3E_0+1_1_20200717_003200_000.wav	SM3E	1	20200717	3200	200716	B059	T00	J	M	E	NYHU	295	27	19.722	3.37541	42.9564	71.6418	40.9896	Fall
SM3E_0+1_1_20200717_003200_000.wav	SM3E	1	20200717	3200	200716	B059	T00	J	M	E	NYHU	3345	57	19.722	2.51783	41.1526	58.5289	41.1525	Fall
SM3E_0+1_1_20200717_003200_000.wav	SM3E	1	20200717	3200	200716	B059	T00	J	M	E	NYHU	4775	31	19.722	3.54087	42.4265	59.4753	41.1944	Fall
SM3E_0+1_1_20200717_003200_000.wav	SM3E	1	20200717	3200	200716	B059	T00	J	M	E	NYHU	3198	31	19.722	3.08994	43.1953	54.3141	41.3024	Fall
SM3E_0+1_1_20200717_003200_000.wav	SM3E	1	20200717	3200	200716	B059	T00	J	M	E	NYHU	4259	33	19.722	3.22594	43.8339	60.5694	41.7352	Fall
SM3E_0+1_1_20200717_003200_000.wav	SM3E	1	20200717	3200	200716	B059	T00	J	M	E	NYHU	1281	58	19.722	2.79884	42.9534	66.3334	42.5132	Fall
SM3E_0+1_1_20200717_003200_000.wav	SM3E	1	20200717	3200	200716	B059	T00	J	M	E	NYHU	209	61	19.722	1.80538	45.3219	75.4481	42.862	Fall
SM3E_0+1_1_20200717_003200_000.wav	SM3E	1	20200717	3200	200716	B059	T00	J	M	E	NYHU	3972	14	19.722	2.07508	42.8679	48.9956	42.8651	Fall
SM3W_0+1_1_20200717_003204_000.wav	SM3W	1	20200717	3204	200716	B059	T00	J	M	E	NYHU	12467	94	2.97621	2.66899	38.1191	69.2424	34.9409	Fall
SM3W_0+1_1_20200717_003204_000.wav	SM3W	1	20200717	3204	200716	B059	T00	J	M	E	NYHU	12654	71	2.97621	2.3478	36.1178	57.5452	36.1158	Fall
SM3W_0+1_1_20200717_003204_000.wav	SM3W	1	20200717	3204	200716	B059	T00	J	M	E	NYHU	13108	186	2.97621	1.66031	39.3498	43.6344	36.1405	Fall
SM3W_0+1_1_20200717_003204_000.wav	SM3W	1	20200717	3204	200716	B059	T00	J	M	E	NYHU	12583	116	2.97621	2.63458	41.2098	56.5619	37.8097	Fall
SM3W_0+1_1_20200717_003204_000.wav	SM3W	1	20200717	3204	200716	B059	T00	J	M	E	NYHU	12067	119	2.97621	3.30422	42.006	72.4249	38.8985	Fall
SM3W_0+1_1_20200717_003204_000.wav	SM3W	1	20200717	3204	200716	B059	T00	J	M	E	NYHU	11948	112	2.97621	3.42861	41.9064	73.8392	38.9363	Fall
SM3W_0+1_1_20200717_003204_000.wav	SM3W	1	20200717	3204	200716	B059	T00	J	M	E	NYHU	12372	140	2.97621	3.93013	41.8031	67.8807	39.8886	Fall
SM3W_0+1_1_20200717_003204_000.wav	SM3W	1	20200717	3204	200716	B059	T00	J	M	E	NYHU	12232	166	2.97621	3.5914	41.9909	73.0946	39.9345	Fall
SM3W_0+1_1_20200717_003204_000.wav	SM3W	1	20200717	3204	200716	B059	T00	J	M	E	NYHU	11680	184	2.97621	4.04124	42.4068	63.0585	40.5564	Fall
SM3W_0+1_1_20200717_003204_000.wav	SM3W	1	20200717	3204	200716	B059	T00	J	M	E	NYHU	12711	57	2.97621	2.12686	48.4377	67.2827	40.9159	Fall
SM3W_0+1_1_20200717_003204_000.wav	SM3W	1	20200717	3204	200716	B059	T00	J	M	E	NYHU	11836	156	2.97621	3.57206	41.0633	72.2944	41.0608	Fall
SM3W_0+1_1_20200717_003204_000.wav	SM3W	1	20200717	3204	200716	B059	T00	J	M	E	NYHU	11496	254	2.97621	3.73992	42.4879	59.8836	41.231	Fall
SM3W_0+1_1_20200717_003204_000.wav	SM3W	1	20200717	3204	200716	B059	T00	J	M	E	NYHU	12870	159	2.97621	2.51829	41.3551	48.4441	41.3434	Fall
SM3W_0+1_1_20200717_003204_000.wav	SM3W	1	20200717	3204	200716	B059	T00	J	M	E	NYHU	11243	170	2.97621	3.36521	42.5234	52.5284	41.6802	Fall
SM3W_0+1_1_20200717_003204_000.wav	SM3W	1	20200717	3204	200716	B059	T00	J	M	E	NYHU	11074	171	2.97621	2.11554	42.7498	48.2629	42.3771	Fall
SM3E_0+1_0_20200717_003223_000.wav	SM3E	0	20200717	3223	200716	B059	T00	J	M	E	NYHU	1985	65	8.60424	1.9022	36.8902	80.7441	33.6124	Fall
SM3E_0+1_0_20200717_003223_000.wav	SM3E	0	20200717	3223	200716	B059	T00	J	M	E	NYHU	2021	36	8.60424	1.65142	47.1546	79.1276	35.1917	Fall
SM3E_0+1_0_20200717_003223_000.wav	SM3E	0	20200717	3223	200716	B059	T00	J	M	E	NYHU	3361	86	8.60424	1.62743	40.8691	84.2212	36.1584	Fall
SM3E_0+1_0_20200717_003223_000.wav	SM3E	0	20200717	3223	200716	B059	T00	J	M	E	NYHU	1513	102	8.60424	3.31327	40.5349	91.9457	36.2438	Fall
SM3E_0+1_0_20200717_003223_000.wav	SM3E	0	20200717	3223	200716	B059	T00	J	M	E	NYHU	1411	95	8.60424	2.15904	44.9473	81.6689	36.5394	Fall
SM3E_0+1_0_20200717_003223_000.wav	SM3E	0	20200717	3223	200716	B059	T00	J	M	E	NYHU	1823	99	8.60424	3.03763	40.4214	84.2155	36.6495	Fall
SM3E_0+1_0_20200717_003223_000.wav	SM3E	0	20200717	3223	200716	B059	T00	J	M	E	NYHU	1316	83	8.60424	2.56442	39.7178	81.8608	37.531	Fall
SM3E_0+1_0_20200717_003223_000.wav	SM3E	0	20200717	3223	200716	B059	T00	J	M	E	NYHU	1919	96	8.60424	3.15094	40.6483	80.2912	37.878	Fall
SM3E_0+1_0_20200717_003223_000.wav	SM3E	0	20200717	3223	200716	B059	T00	J	M	E	NYHU	1612	99	8.60424	3.16721	41.3357	89.4029	38.1336	Fall
SM3E_0+1_0_20200717_003223_000.wav	SM3E	0	20200717	3223	200716	B059	T00	J	M	E	NYHU	1233	158	8.60424	1.90087	43.3792	81.8118	38.3698	Fall
SM3E_0+1_0_20200717_003223_000.wav	SM3E	0	20200717	3223	200716	B059	T00	J	M	E	NYHU	1724	113	8.60424	3.75606	42.9668	85.8187	39.9944	Fall
SM3E_0+1_0_20200717_003223_000.wav	SM3E	0	20200717	3223	200716	B059	T00	J	M	E	NYHU	1076	0	8.60424	1.73398	44.7012	74.127	40.634	Fall
SM3W_0+1_1_20200717_003236_000.wav	SM3W	1	20200717	3236	200716	B059	T00	J	M	E	NYHU	849	106	2.69344	2.07616	36.1951	77.3692	33.2291	Fall
SM3W_0+1_1_20200717_003236_000.wav	SM3W	1	20200717	3236	200716	B059	T00	J	M	E	NYHU	632	58	2.69344	1.72133	42.098	78.2848	33.7075	Fall
SM3W_0+1_1_20200717_003236_000.wav	SM3W	1	20200717	3236	200716	B059	T00	J	M	E	NYHU	7308	77	2.69344	1.8649	40.3682	73.1137	35.5138	Fall
SM3W_0+1_1_20200717_003236_000.wav	SM3W	1	20200717	3236	200716	B059	T00	J	M	E	NYHU	7350	43	2.69344	2.27767	38.1004	73.9243	35.7781	Fall
SM3W_0+1_1_20200717_003236_000.wav	SM3W	1	20200717	3236	200716	B059	T00	J	M	E	NYHU	950	101	2.69344	1.63409	42.4056	70.9549	36.5062	Fall
SM3W_0+1_1_20200717_003236_000.wav	SM3W	1	20200717	3236	200716	B059	T00	J	M	E	NYHU	6951	104	2.69344	2.89587	40.4869	74.0253	36.9883	Fall
SM3W_0+1_1_20200717_003236_000.wav	SM3W	1	20200717	3236	200716	B059	T00	J	M	E	NYHU	6791	89	2.69344	2.24164	40.1141	77.8937	37.9203	Fall
SM3W_0+1_1_20200717_003236_000.wav	SM3W	1	20200717	3236	200716	B059	T00	J	M	E	NYHU	6610	99	2.69344	2.92568	40.7465	76.5529	38.4983	Fall
SM3W_0+1_1_20200717_003236_000.wav	SM3W	1	20200717	3236	200716	B059	T00	J	M	E	NYHU	7231	107	2.69344	3.03347	40.9045	73.3097	38.7491	Fall
SM3W_0+1_1_20200717_003236_000.wav	SM3W	1	20200717	3236	200716	B059	T00	J	M	E	NYHU	1102	152	2.69344	2.78918	40.5129	69.9577	39.3456	Fall
SM3W_0+1_1_20200717_003236_000.wav	SM3W	1	20200717	3236	200716	B059	T00	J	M	E	NYHU	6701	91	2.69344	2.42337	42.1256	80.3294	39.5212	Fall
SM3W_0+1_1_20200717_003236_000.wav	SM3W	1	20200717	3236	200716	B059	T00	J	M	E	NYHU	6847	56	2.69344	3.52042	42.3593	76.2334	39.6751	Fall
SM3W_0+1_1_20200717_003236_000.wav	SM3W	1	20200717	3236	200716	B059	T00	J	M	E	NYHU	7123	173	2.69344	3.86246	43.3496	76.5082	40.2298	Fall
SM3W_0+1_1_20200717_003236_000.wav	SM3W	1	20200717	3236	200716	B059	T00	J	M	E	NYHU	6512	147	2.69344	3.20946	42.6462	83.2782	41.3823	Fall
SM3W_0+1_1_20200717_003236_000.wav	SM3W	1	20200717	3236	200716	B059	T00	J	M	E	NYHU	6087	4984	2.69344	3.10199	43.5636	62.1797	41.8321	Fall
SM3W_0+1_1_20200717_003236_000.wav	SM3W	1	20200717	3236	200716	B059	T00	J	M	E	NYHU	6365	110	2.69344	3.73115	42.1215	79.5002	42.12	Fall
SM3W_0+1_1_20200717_003236_000.wav	SM3W	1	20200717	3236	200716	B059	T00	J	M	E	NYHU	6255	168	2.69344	2.95273	43.0702	66.0082	43.0607	Fall
SM3E_0+1_0_20200717_003246_000.wav	SM3E	0	20200717	3246	200716	B059	T00	J	M	E	NYHU	7813	90	5.91275	1.88664	33.9364	72.7243	31.2219	Fall
SM3E_0+1_0_20200717_003246_000.wav	SM3E	0	20200717	3246	200716	B059	T00	J	M	E	NYHU	7620	133	5.91275	1.79317	36.522	71.9925	32.9397	Fall
SM3E_0+1_0_20200717_003246_000.wav	SM3E	0	20200717	3246	200716	B059	T00	J	M	E	NYHU	3711	42	5.91275	1.63892	36.9059	83.127	33.0591	Fall
SM3E_0+1_0_20200717_003246_000.wav	SM3E	0	20200717	3246	200716	B059	T00	J	M	E	NYHU	6313	132	5.91275	2.8196	39.2348	83.2161	33.8472	Fall
SM3E_0+1_0_20200717_003246_000.wav	SM3E	0	20200717	3246	200716	B059	T00	J	M	E	NYHU	2848	86	5.91275	1.84359	37.8838	77.7975	33.9705	Fall
SM3E_0+1_0_20200717_003246_000.wav	SM3E	0	20200717	3246	200716	B059	T00	J	M	E	NYHU	7722	102	5.91275	1.81643	47.6063	85.8251	34.7667	Fall
SM3E_0+1_0_20200717_003246_000.wav	SM3E	0	20200717	3246	200716	B059	T00	J	M	E	NYHU	2762	0	5.91275	2.11396	41.6902	76.4748	35.2466	Fall
SM3E_0+1_0_20200717_003246_000.wav	SM3E	0	20200717	3246	200716	B059	T00	J	M	E	NYHU	4398	261	5.91275	2.83866	38.8528	71.124	35.3801	Fall
SM3E_0+1_0_20200717_003246_000.wav	SM3E	0	20200717	3246	200716	B059	T00	J	M	E	NYHU	6181	1358	5.91275	2.73698	39.8545	76.3844	36.823	Fall
SM3E_0+1_0_20200717_003246_000.wav	SM3E	0	20200717	3246	200716	B059	T00	J	M	E	NYHU	4474	76	5.91275	2.45497	39.2985	73.5389	36.902	Fall
SM3E_0+1_0_20200717_003246_000.wav	SM3E	0	20200717	3246	200716	B059	T00	J	M	E	NYHU	10702	124	5.91275	3.52052	40.6816	91.334	36.9918	Fall
SM3E_0+1_0_20200717_003246_000.wav	SM3E	0	20200717	3246	200716	B059	T00	J	M	E	NYHU	6828	68	5.91275	2.33601	39.0183	89.6974	37.0252	Fall
SM3E_0+1_0_20200717_003246_000.wav	SM3E	0	20200717	3246	200716	B059	T00	J	M	E	NYHU	3048	199	5.91275	2.81125	40.069	81.8955	37.4041	Fall
SM3E_0+1_0_20200717_003246_000.wav	SM3E	0	20200717	3246	200716	B059	T00	J	M	E	NYHU	6760	112	5.91275	3.09879	40.9287	72.8095	37.5412	Fall
SM3E_0+1_0_20200717_003246_000.wav	SM3E	0	20200717	3246	200716	B059	T00	J	M	E	NYHU	4823	203	5.91275	2.85434	40.4149	74.0199	37.7314	Fall
SM3E_0+1_0_20200717_003246_000.wav	SM3E	0	20200717	3246	200716	B059	T00	J	M	E	NYHU	10288	63	5.91275	1.8775	44.6139	77.0858	38.3906	Fall
SM3E_0+1_0_20200717_003246_000.wav	SM3E	0	20200717	3246	200716	B059	T00	J	M	E	NYHU	6450	137	5.91275	3.46266	41.5576	90.0176	38.4095	Fall
SM3E_0+1_0_20200717_003246_000.wav	SM3E	0	20200717	3246	200716	B059	T00	J	M	E	NYHU	10772	70	5.91275	2.8757	40.5979	75.1356	38.5825	Fall
SM3E_0+1_0_20200717_003246_000.wav	SM3E	0	20200717	3246	200716	B059	T00	J	M	E	NYHU	10994	225	5.91275	2.64237	39.6838	79.6406	38.6417	Fall
SM3E_0+1_0_20200717_003246_000.wav	SM3E	0	20200717	3246	200716	B059	T00	J	M	E	NYHU	3362	101	5.91275	2.52172	40.9261	81.8644	39.2016	Fall
SM3E_0+1_0_20200717_003246_000.wav	SM3E	0	20200717	3246	200716	B059	T00	J	M	E	NYHU	3155	108	5.91275	2.07112	48.0104	74.8195	39.2102	Fall
SM3E_0+1_0_20200717_003246_000.wav	SM3E	0	20200717	3246	200716	B059	T00	J	M	E	NYHU	3553	84	5.91275	3.56368	41.8838	81.497	39.3506	Fall
SM3E_0+1_0_20200717_003246_000.wav	SM3E	0	20200717	3246	200716	B059	T00	J	M	E	NYHU	10150	2277	5.91275	3.27199	42.0527	73.535	39.7404	Fall
SM3E_0+1_0_20200717_003246_000.wav	SM3E	0	20200717	3246	200716	B059	T00	J	M	E	NYHU	10224	73	5.91275	3.491	42.6282	71.1794	39.9579	Fall
SM3E_0+1_0_20200717_003246_000.wav	SM3E	0	20200717	3246	200716	B059	T00	J	M	E	NYHU	6648	74	5.91275	3.81149	42.3119	79.6568	40.0175	Fall
SM3E_0+1_0_20200717_003246_000.wav	SM3E	0	20200717	3246	200716	B059	T00	J	M	E	NYHU	10446	159	5.91275	3.74285	43.3893	87.5812	40.113	Fall
SM3E_0+1_0_20200717_003246_000.wav	SM3E	0	20200717	3246	200716	B059	T00	J	M	E	NYHU	6574	125	5.91275	3.56854	42.3617	81.4123	40.2516	Fall
SM3E_0+1_0_20200717_003246_000.wav	SM3E	0	20200717	3246	200716	B059	T00	J	M	E	NYHU	3259	104	5.91275	3.01845	41.896	81.5269	40.3065	Fall
SM3E_0+1_0_20200717_003246_000.wav	SM3E	0	20200717	3246	200716	B059	T00	J	M	E	NYHU	4620	84	5.91275	3.55435	42.7149	72.6215	40.3171	Fall
SM3E_0+1_0_20200717_003246_000.wav	SM3E	0	20200717	3246	200716	B059	T00	J	M	E	NYHU	10578	132	5.91275	4.0761	42.9151	85.777	40.6008	Fall
SM3E_0+1_0_20200717_003246_000.wav	SM3E	0	20200717	3246	200716	B059	T00	J	M	E	NYHU	3469	108	5.91275	3.86565	43.9768	83.0865	41.6065	Fall
SM3E_0+1_0_20200717_003300_000.wav	SM3E	0	20200717	3300	200716	B059	T00	J	M	E	NYHU	2104	24	11.0286	1.66127	34.5142	79.2004	31.1248	Fall
SM3E_0+1_0_20200717_003300_000.wav	SM3E	0	20200717	3300	200716	B059	T00	J	M	E	NYHU	2004	45	11.0286	1.72466	34.6651	81.542	31.8663	Fall
SM3E_0+1_0_20200717_003300_000.wav	SM3E	0	20200717	3300	200716	B059	T00	J	M	E	NYHU	2081	48	11.0286	1.76888	36.9415	76.3211	32.3803	Fall
SM3E_0+1_0_20200717_003300_000.wav	SM3E	0	20200717	3300	200716	B059	T00	J	M	E	NYHU	1732	33	11.0286	1.64533	43.8496	67.9116	37.3736	Fall
SM3E_0+1_0_20200717_003300_000.wav	SM3E	0	20200717	3300	200716	B059	T00	J	M	E	NYHU	1570	81	11.0286	3.18555	40.6565	68.3652	37.4782	Fall
SM3E_0+1_0_20200717_003300_000.wav	SM3E	0	20200717	3300	200716	B059	T00	J	M	E	NYHU	912	176	11.0286	4.60615	42.04	73.9766	38.7541	Fall
SM3E_0+1_0_20200717_003300_000.wav	SM3E	0	20200717	3300	200716	B059	T00	J	M	E	NYHU	1005	93	11.0286	4.40213	41.5717	72.4667	39.8035	Fall
SM3E_0+1_0_20200717_003300_000.wav	SM3E	0	20200717	3300	200716	B059	T00	J	M	E	NYHU	1286	154	11.0286	3.63586	41.7881	66.092	39.9815	Fall
SM3E_0+1_0_20200717_003300_000.wav	SM3E	0	20200717	3300	200716	B059	T00	J	M	E	NYHU	1132	126	11.0286	4.10074	42.2019	74.1871	40.0613	Fall
SM3E_0+1_0_20200717_003300_000.wav	SM3E	0	20200717	3300	200716	B059	T00	J	M	E	NYHU	736	100	11.0286	4.71085	41.389	74.463	40.0786	Fall
SM3E_0+1_0_20200717_003300_000.wav	SM3E	0	20200717	3300	200716	B059	T00	J	M	E	NYHU	478	70	11.0286	3.37315	41.4985	57.2945	40.1313	Fall
SM3E_0+1_0_20200717_003300_000.wav	SM3E	0	20200717	3300	200716	B059	T00	J	M	E	NYHU	1490	81	11.0286	2.60455	41.5286	49.1003	40.2565	Fall
SM3E_0+1_0_20200717_003300_000.wav	SM3E	0	20200717	3300	200716	B059	T00	J	M	E	NYHU	407	78	11.0286	4.04157	41.9397	72.2015	40.4742	Fall
SM3E_0+1_0_20200717_003300_000.wav	SM3E	0	20200717	3300	200716	B059	T00	J	M	E	NYHU	1409	123	11.0286	3.27229	42.0268	59.9578	40.8132	Fall
SM3E_0+1_0_20200717_003300_000.wav	SM3E	0	20200717	3300	200716	B059	T00	J	M	E	NYHU	331	0	11.0286	2.88885	43.2904	48.9114	41.162	Fall
SM3E_0+1_0_20200717_003300_000.wav	SM3E	0	20200717	3300	200716	B059	T00	J	M	E	NYHU	635	158	11.0286	3.88105	42.0694	67.6818	41.196	Fall
SM3E_0+1_0_20200717_003304_000.wav	SM3E	0	20200717	3304	200716	B059	T00	J	M	E	NYHU	1889	30	5.57968	1.89599	44.7216	85.4503	32.8037	Fall
SM3E_0+1_0_20200717_003304_000.wav	SM3E	0	20200717	3304	200716	B059	T00	J	M	E	NYHU	1809	64	5.57968	2.22106	37.9902	84.6813	34.1955	Fall
SM3E_0+1_0_20200717_003304_000.wav	SM3E	0	20200717	3304	200716	B059	T00	J	M	E	NYHU	1859	51	5.57968	1.70195	40.9924	85.6586	34.4987	Fall
SM3E_0+1_0_20200717_003304_000.wav	SM3E	0	20200717	3304	200716	B059	T00	J	M	E	NYHU	4231	36	5.57968	2.71889	38.4357	86.8353	34.6815	Fall
SM3E_0+1_0_20200717_003304_000.wav	SM3E	0	20200717	3304	200716	B059	T00	J	M	E	NYHU	4195	74	5.57968	2.58159	38.6328	89.6529	35.1901	Fall
SM3E_0+1_0_20200717_003304_000.wav	SM3E	0	20200717	3304	200716	B059	T00	J	M	E	NYHU	4373	38	5.57968	2.20755	37.7057	83.9215	35.2343	Fall
SM3E_0+1_0_20200717_003304_000.wav	SM3E	0	20200717	3304	200716	B059	T00	J	M	E	NYHU	4334	52	5.57968	1.67135	47.9159	87.7983	35.2784	Fall
SM3E_0+1_0_20200717_003304_000.wav	SM3E	0	20200717	3304	200716	B059	T00	J	M	E	NYHU	4283	51	5.57968	1.83779	38.4971	89.0824	35.715	Fall
SM3E_0+1_0_20200717_003304_000.wav	SM3E	0	20200717	3304	200716	B059	T00	J	M	E	NYHU	4440	69	5.57968	2.78763	39.6664	85.1225	37.0051	Fall
SM3E_0+1_0_20200717_003304_000.wav	SM3E	0	20200717	3304	200716	B059	T00	J	M	E	NYHU	3873	55	5.57968	1.69268	42.4468	85.3201	37.3175	Fall
SM3E_0+1_0_20200717_003304_000.wav	SM3E	0	20200717	3304	200716	B059	T00	J	M	E	NYHU	3817	69	5.57968	2.91611	40.4813	85.246	37.9748	Fall
SM3E_0+1_0_20200717_003304_000.wav	SM3E	0	20200717	3304	200716	B059	T00	J	M	E	NYHU	1745	67	5.57968	2.98292	40.5311	77.1284	38.1481	Fall
SM3E_0+1_0_20200717_003304_000.wav	SM3E	0	20200717	3304	200716	B059	T00	J	M	E	NYHU	3588	1698	5.57968	2.29124	40.6498	71.0673	38.5185	Fall
SM3E_0+1_0_20200717_003304_000.wav	SM3E	0	20200717	3304	200716	B059	T00	J	M	E	NYHU	1678	120	5.57968	3.24199	41.0237	79.1008	38.5664	Fall
SM3E_0+1_0_20200717_003304_000.wav	SM3E	0	20200717	3304	200716	B059	T00	J	M	E	NYHU	3912	39	5.57968	2.77616	40.2093	82.1084	38.6831	Fall
SM3E_0+1_0_20200717_003304_000.wav	SM3E	0	20200717	3304	200716	B059	T00	J	M	E	NYHU	911	94	5.57968	4.29307	42.1455	73.1357	38.8496	Fall
SM3E_0+1_0_20200717_003304_000.wav	SM3E	0	20200717	3304	200716	B059	T00	J	M	E	NYHU	4057	76	5.57968	3.46879	41.8516	90.6703	38.9178	Fall
SM3E_0+1_0_20200717_003304_000.wav	SM3E	0	20200717	3304	200716	B059	T00	J	M	E	NYHU	8248	42	5.57968	2.18844	41.2114	49.1565	38.9323	Fall
SM3E_0+1_0_20200717_003304_000.wav	SM3E	0	20200717	3304	200716	B059	T00	J	M	E	NYHU	7985	120	5.57968	3.47376	41.609	83.9953	38.9787	Fall
SM3E_0+1_0_20200717_003304_000.wav	SM3E	0	20200717	3304	200716	B059	T00	J	M	E	NYHU	8208	54	5.57968	1.73099	42.7035	54.5908	39.016	Fall
SM3E_0+1_0_20200717_003304_000.wav	SM3E	0	20200717	3304	200716	B059	T00	J	M	E	NYHU	4886	213	5.57968	3.05742	41.7768	63.1066	39.0828	Fall
SM3E_0+1_0_20200717_003304_000.wav	SM3E	0	20200717	3304	200716	B059	T00	J	M	E	NYHU	7512	61	5.57968	4.39514	42.5295	82.838	39.1313	Fall
SM3E_0+1_0_20200717_003304_000.wav	SM3E	0	20200717	3304	200716	B059	T00	J	M	E	NYHU	4517	77	5.57968	3.29591	41.8947	86.3234	39.1443	Fall
SM3E_0+1_0_20200717_003304_000.wav	SM3E	0	20200717	3304	200716	B059	T00	J	M	E	NYHU	1558	65	5.57968	3.85338	41.7692	83.2177	39.1647	Fall
SM3E_0+1_0_20200717_003304_000.wav	SM3E	0	20200717	3304	200716	B059	T00	J	M	E	NYHU	7576	65	5.57968	4.76968	42.2296	85.9053	39.1777	Fall
SM3E_0+1_0_20200717_003304_000.wav	SM3E	0	20200717	3304	200716	B059	T00	J	M	E	NYHU	4121	64	5.57968	3.77643	42.1721	86.863	39.2682	Fall
SM3E_0+1_0_20200717_003304_000.wav	SM3E	0	20200717	3304	200716	B059	T00	J	M	E	NYHU	3980	70	5.57968	3.63001	42.1886	87.0108	39.6774	Fall
SM3E_0+1_0_20200717_003304_000.wav	SM3E	0	20200717	3304	200716	B059	T00	J	M	E	NYHU	7450	97	5.57968	4.88675	42.2844	82.7286	39.7606	Fall
SM3E_0+1_0_20200717_003304_000.wav	SM3E	0	20200717	3304	200716	B059	T00	J	M	E	NYHU	1386	71	5.57968	3.72225	42.0967	76.1333	39.8467	Fall
SM3E_0+1_0_20200717_003304_000.wav	SM3E	0	20200717	3304	200716	B059	T00	J	M	E	NYHU	7249	100	5.57968	4.38622	42.1718	74.2276	39.8676	Fall
SM3E_0+1_0_20200717_003304_000.wav	SM3E	0	20200717	3304	200716	B059	T00	J	M	E	NYHU	1133	125	5.57968	4.59558	42.4583	74.5083	39.8735	Fall
SM3E_0+1_0_20200717_003304_000.wav	SM3E	0	20200717	3304	200716	B059	T00	J	M	E	NYHU	7722	146	5.57968	4.18442	42.3133	74.2222	39.8794	Fall
SM3E_0+1_0_20200717_003304_000.wav	SM3E	0	20200717	3304	200716	B059	T00	J	M	E	NYHU	1493	107	5.57968	3.4025	41.9493	86.4771	39.8829	Fall
SM3E_0+1_0_20200717_003304_000.wav	SM3E	0	20200717	3304	200716	B059	T00	J	M	E	NYHU	8085	100	5.57968	4.01918	42.202	83.3564	40.0165	Fall
SM3E_0+1_0_20200717_003304_000.wav	SM3E	0	20200717	3304	200716	B059	T00	J	M	E	NYHU	7864	70	5.57968	3.98343	42.126	71.6149	40.0686	Fall
SM3E_0+1_0_20200717_003304_000.wav	SM3E	0	20200717	3304	200716	B059	T00	J	M	E	NYHU	7795	72	5.57968	4.29798	42.7198	73.6752	40.0884	Fall
SM3E_0+1_0_20200717_003304_000.wav	SM3E	0	20200717	3304	200716	B059	T00	J	M	E	NYHU	1008	97	5.57968	3.63524	42.3997	80.0001	40.1857	Fall
SM3E_0+1_0_20200717_003304_000.wav	SM3E	0	20200717	3304	200716	B059	T00	J	M	E	NYHU	1315	181	5.57968	4.1226	42.2711	72.4415	40.2534	Fall
SM3E_0+1_0_20200717_003304_000.wav	SM3E	0	20200717	3304	200716	B059	T00	J	M	E	NYHU	7149	118	5.57968	4.5411	42.8364	75.0017	40.8279	Fall
SM3E_0+1_0_20200717_003304_000.wav	SM3E	0	20200717	3304	200716	B059	T00	J	M	E	NYHU	7353	104	5.57968	4.37111	42.623	74.2559	40.9534	Fall
SM3E_0+1_0_20200717_003304_000.wav	SM3E	0	20200717	3304	200716	B059	T00	J	M	E	NYHU	4673	156	5.57968	3.95929	42.4748	73.8044	41.0447	Fall
SM3E_0+1_0_20200717_003304_000.wav	SM3E	0	20200717	3304	200716	B059	T00	J	M	E	NYHU	818	0	5.57968	3.29676	42.0848	50.3854	41.1378	Fall
SM3E_0+1_0_20200717_003304_000.wav	SM3E	0	20200717	3304	200716	B059	T00	J	M	E	NYHU	6971	2087	5.57968	3.16013	42.1981	50.4813	41.7518	Fall
SM3E_0+1_0_20200717_003315_000.wav	SM3E	0	20200717	3315	200716	B059	T00	J	M	E	NYHU	6399	48	4.64807	2.17539	36.7665	72.0984	32.9285	Fall
SM3E_0+1_0_20200717_003315_000.wav	SM3E	0	20200717	3315	200716	B059	T00	J	M	E	NYHU	2799	692	4.64807	2.0011	35.9892	79.8843	33.8666	Fall
SM3E_0+1_0_20200717_003315_000.wav	SM3E	0	20200717	3315	200716	B059	T00	J	M	E	NYHU	2932	133	4.64807	2.64094	40.0633	74.3372	36.2361	Fall
SM3E_0+1_0_20200717_003315_000.wav	SM3E	0	20200717	3315	200716	B059	T00	J	M	E	NYHU	1969	66	4.64807	3.08343	40.3245	70.2044	36.4881	Fall
SM3E_0+1_0_20200717_003315_000.wav	SM3E	0	20200717	3315	200716	B059	T00	J	M	E	NYHU	2107	35	4.64807	1.71708	46.2104	79.1717	36.496	Fall
SM3E_0+1_0_20200717_003315_000.wav	SM3E	0	20200717	3315	200716	B059	T00	J	M	E	NYHU	3019	87	4.64807	1.83231	39.0228	57.8639	37.0045	Fall
SM3E_0+1_0_20200717_003315_000.wav	SM3E	0	20200717	3315	200716	B059	T00	J	M	E	NYHU	2017	48	4.64807	2.96064	40.9552	68.8461	38.0048	Fall
SM3E_0+1_0_20200717_003315_000.wav	SM3E	0	20200717	3315	200716	B059	T00	J	M	E	NYHU	2072	56	4.64807	1.67413	44.478	61.565	38.3792	Fall
SM3E_0+1_0_20200717_003315_000.wav	SM3E	0	20200717	3315	200716	B059	T00	J	M	E	NYHU	3280	103	4.64807	3.28572	42.2546	74.0077	39.3519	Fall
SM3E_0+1_0_20200717_003315_000.wav	SM3E	0	20200717	3315	200716	B059	T00	J	M	E	NYHU	1902	83	4.64807	3.71219	42.139	67.205	39.53	Fall
SM3E_0+1_0_20200717_003315_000.wav	SM3E	0	20200717	3315	200716	B059	T00	J	M	E	NYHU	4036	86	4.64807	3.77941	41.3436	66.1666	39.6029	Fall
SM3E_0+1_0_20200717_003315_000.wav	SM3E	0	20200717	3315	200716	B059	T00	J	M	E	NYHU	3427	148	4.64807	3.31533	41.6497	67.1845	39.6847	Fall
SM3E_0+1_0_20200717_003315_000.wav	SM3E	0	20200717	3315	200716	B059	T00	J	M	E	NYHU	1089	137	4.64807	4.72161	41.9168	67.318	39.8658	Fall
SM3E_0+1_0_20200717_003315_000.wav	SM3E	0	20200717	3315	200716	B059	T00	J	M	E	NYHU	1601	165	4.64807	4.70443	42.5014	74.7257	39.9179	Fall
SM3E_0+1_0_20200717_003315_000.wav	SM3E	0	20200717	3315	200716	B059	T00	J	M	E	NYHU	1256	169	4.64807	4.79842	41.9607	74.3394	39.9615	Fall
SM3E_0+1_0_20200717_003315_000.wav	SM3E	0	20200717	3315	200716	B059	T00	J	M	E	NYHU	6576	99	4.64807	3.25817	42.8744	74.5785	40.0182	Fall
SM3E_0+1_0_20200717_003315_000.wav	SM3E	0	20200717	3315	200716	B059	T00	J	M	E	NYHU	3853	111	4.64807	4.43809	41.9414	75.5906	40.0499	Fall
SM3E_0+1_0_20200717_003315_000.wav	SM3E	0	20200717	3315	200716	B059	T00	J	M	E	NYHU	1435	178	4.64807	4.85144	42.3352	73.2221	40.1543	Fall
SM3E_0+1_0_20200717_003315_000.wav	SM3E	0	20200717	3315	200716	B059	T00	J	M	E	NYHU	861	0	4.64807	4.49984	41.8585	59.1396	40.2734	Fall
SM3E_0+1_0_20200717_003315_000.wav	SM3E	0	20200717	3315	200716	B059	T00	J	M	E	NYHU	7318	87	4.64807	2.90462	41.6493	48.8856	40.2771	Fall
SM3E_0+1_0_20200717_003315_000.wav	SM3E	0	20200717	3315	200716	B059	T00	J	M	E	NYHU	6812	131	4.64807	4.61143	42.8516	82.4722	40.3053	Fall
SM3E_0+1_0_20200717_003315_000.wav	SM3E	0	20200717	3315	200716	B059	T00	J	M	E	NYHU	7108	128	4.64807	3.0143	41.9833	50.0241	40.3177	Fall
SM3E_0+1_0_20200717_003315_000.wav	SM3E	0	20200717	3315	200716	B059	T00	J	M	E	NYHU	3742	118	4.64807	4.0603	42.3605	68.0388	40.4469	Fall
SM3E_0+1_0_20200717_003315_000.wav	SM3E	0	20200717	3315	200716	B059	T00	J	M	E	NYHU	3950	96	4.64807	4.04293	41.8941	68.331	40.4722	Fall
SM3E_0+1_0_20200717_003315_000.wav	SM3E	0	20200717	3315	200716	B059	T00	J	M	E	NYHU	1724	123	4.64807	4.58458	42.0834	73.7171	40.4794	Fall
SM3E_0+1_0_20200717_003315_000.wav	SM3E	0	20200717	3315	200716	B059	T00	J	M	E	NYHU	7231	123	4.64807	2.84415	42.1633	49.4153	40.5678	Fall
SM3E_0+1_0_20200717_003315_000.wav	SM3E	0	20200717	3315	200716	B059	T00	J	M	E	NYHU	6979	168	4.64807	4.32393	42.6353	71.7236	40.6916	Fall
SM3E_0+1_0_20200717_003315_000.wav	SM3E	0	20200717	3315	200716	B059	T00	J	M	E	NYHU	3176	158	4.64807	3.24007	42.7278	74.4277	40.6969	Fall
SM3E_0+1_0_20200717_003315_000.wav	SM3E	0	20200717	3315	200716	B059	T00	J	M	E	NYHU	951	90	4.64807	3.58734	41.6907	58.2069	40.6972	Fall
SM3E_0+1_0_20200717_003315_000.wav	SM3E	0	20200717	3315	200716	B059	T00	J	M	E	NYHU	1819	95	4.64807	4.28429	42.3233	71.9719	40.7146	Fall
SM3E_0+1_0_20200717_003315_000.wav	SM3E	0	20200717	3315	200716	B059	T00	J	M	E	NYHU	3625	81	4.64807	4.37188	42.0387	74.6476	40.9203	Fall
SM3E_0+1_0_20200717_003315_000.wav	SM3E	0	20200717	3315	200716	B059	T00	J	M	E	NYHU	3544	117	4.64807	3.84321	43.111	83.3677	40.941	Fall
SM3E_0+1_0_20200717_003315_000.wav	SM3E	0	20200717	3315	200716	B059	T00	J	M	E	NYHU	6477	79	4.64807	2.73694	42.2743	68.2749	41.509	Fall
SM3E_0+1_0_20200717_003315_000.wav	SM3E	0	20200717	3315	200716	B059	T00	J	M	E	NYHU	6681	106	4.64807	3.8975	43.0661	75.9128	41.5311	Fall
SM3E_0+1_0_20200717_003325_000.wav	SM3E	0	20200717	3325	200716	B059	T00	J	M	E	NYHU	464	70	11.4079	1.98116	40.6183	45.216	37.8898	Fall
SM3E_0+1_0_20200717_003325_000.wav	SM3E	0	20200717	3325	200716	B059	T00	J	M	E	NYHU	93	90	11.4079	4.23292	42.9026	84.5594	40.1806	Fall
SM3E_0+1_0_20200717_003325_000.wav	SM3E	0	20200717	3325	200716	B059	T00	J	M	E	NYHU	280	61	11.4079	3.21337	42.2137	75.23	40.6607	Fall
SM3E_0+1_0_20200717_003325_000.wav	SM3E	0	20200717	3325	200716	B059	T00	J	M	E	NYHU	219	125	11.4079	3.93314	42.5488	74.8494	40.6969	Fall
SM3E_0+1_0_20200717_003325_000.wav	SM3E	0	20200717	3325	200716	B059	T00	J	M	E	NYHU	394	114	11.4079	1.95396	43.1004	48.343	41.1267	Fall
SM3E_0+1_0_20200717_003325_000.wav	SM3E	0	20200717	3325	200716	B059	T00	J	M	E	NYHU	0	0	11.4079	3.62127	43.2865	70.8527	41.2328	Fall
SM3E_0+1_0_20200717_003331_000.wav	SM3E	0	20200717	3331	200716	B059	T00	J	M	E	NYHU	948	39	11.6178	2.79488	37.1339	81.0366	34.9882	Fall
SM3E_0+1_0_20200717_003331_000.wav	SM3E	0	20200717	3331	200716	B059	T00	J	M	E	NYHU	157	49	11.6178	2.25081	37.7842	73.7544	35.6967	Fall
SM3E_0+1_0_20200717_003331_000.wav	SM3E	0	20200717	3331	200716	B059	T00	J	M	E	NYHU	44	40	11.6178	1.75928	38.9678	74.382	36.186	Fall
SM3E_0+1_0_20200717_003331_000.wav	SM3E	0	20200717	3331	200716	B059	T00	J	M	E	NYHU	913	71	11.6178	1.81093	39.7516	48.6133	37.816	Fall
SM3E_0+1_0_20200717_003331_000.wav	SM3E	0	20200717	3331	200716	B059	T00	J	M	E	NYHU	840	119	11.6178	3.74262	41.6708	81.7123	39.26	Fall
SM3E_0+1_0_20200717_003331_000.wav	SM3E	0	20200717	3331	200716	B059	T00	J	M	E	NYHU	108	64	11.6178	4.62807	43.0866	83.8442	39.9517	Fall
SM3E_0+1_0_20200717_003331_000.wav	SM3E	0	20200717	3331	200716	B059	T00	J	M	E	NYHU	722	159	11.6178	3.84612	42.888	72.1768	40.2871	Fall
SM3E_0+1_0_20200717_003331_000.wav	SM3E	0	20200717	3331	200716	B059	T00	J	M	E	NYHU	381	105	11.6178	4.88448	43.0226	82.0102	40.7998	Fall
SM3E_0+1_0_20200717_003331_000.wav	SM3E	0	20200717	3331	200716	B059	T00	J	M	E	NYHU	470	89	11.6178	4.56515	42.9626	74.7912	40.9268	Fall
SM3E_0+1_0_20200717_003331_000.wav	SM3E	0	20200717	3331	200716	B059	T00	J	M	E	NYHU	562	92	11.6178	4.24515	42.8925	73.9766	40.9973	Fall
SM3E_0+1_0_20200717_003331_000.wav	SM3E	0	20200717	3331	200716	B059	T00	J	M	E	NYHU	276	120	11.6178	4.46226	43.9728	85.2991	41.3366	Fall
SM3M__0__0_20200717_003344_000.wav	SM3M	0	20200717	3344	200716	B059	T00	J	M	E	NYHU	280	42	7.40872	2.51903	33.1971	71.1304	31.2508	Fall
SM3M__0__0_20200717_003344_000.wav	SM3M	0	20200717	3344	200716	B059	T00	J	M	E	NYHU	146	102	7.40872	2.49257	39.7148	68.3447	34.3103	Fall
SM3M__0__0_20200717_003344_000.wav	SM3M	0	20200717	3344	200716	B059	T00	J	M	E	NYHU	351	71	7.40872	1.84423	42.1657	85.397	35.3802	Fall
SM3M__0__0_20200717_003344_000.wav	SM3M	0	20200717	3344	200716	B059	T00	J	M	E	NYHU	1218	398	7.40872	3.34786	42.0959	52.861	40.3683	Fall
SM3M__0__0_20200717_003344_000.wav	SM3M	0	20200717	3344	200716	B059	T00	J	M	E	NYHU	542	192	7.40872	3.75106	41.1317	74.8971	41.1294	Fall
SM3W_0+1_0_20200717_003345_000.wav	SM3W	0	20200717	3345	200716	B059	T00	J	M	E	NYHU	5140	82	2.64424	2.11399	36.492	68.0717	33.2223	Fall
SM3W_0+1_0_20200717_003345_000.wav	SM3W	0	20200717	3345	200716	B059	T00	J	M	E	NYHU	4122	0	2.64424	2.14538	38.7252	67.5469	34.4601	Fall
SM3W_0+1_0_20200717_003345_000.wav	SM3W	0	20200717	3345	200716	B059	T00	J	M	E	NYHU	4985	100	2.64424	2.71236	40.7677	63.2247	36.2902	Fall
SM3W_0+1_0_20200717_003345_000.wav	SM3W	0	20200717	3345	200716	B059	T00	J	M	E	NYHU	5234	95	2.64424	2.65486	39.9604	61.3482	36.8977	Fall
SM3W_0+1_0_20200717_003345_000.wav	SM3W	0	20200717	3345	200716	B059	T00	J	M	E	NYHU	4766	109	2.64424	3.33072	40.951	74.4612	38.9404	Fall
SM3W_0+1_0_20200717_003345_000.wav	SM3W	0	20200717	3345	200716	B059	T00	J	M	E	NYHU	4441	113	2.64424	2.76359	41.5218	71.6222	39.0839	Fall
SM3W_0+1_0_20200717_003345_000.wav	SM3W	0	20200717	3345	200716	B059	T00	J	M	E	NYHU	7377	169	2.64424	3.67161	41.521	75.1305	39.1136	Fall
SM3W_0+1_0_20200717_003345_000.wav	SM3W	0	20200717	3345	200716	B059	T00	J	M	E	NYHU	4527	86	2.64424	3.00184	42.3523	74.7963	39.2744	Fall
SM3W_0+1_0_20200717_003345_000.wav	SM3W	0	20200717	3345	200716	B059	T00	J	M	E	NYHU	7208	83	2.64424	4.16949	41.5608	74.656	39.6641	Fall
SM3W_0+1_0_20200717_003345_000.wav	SM3W	0	20200717	3345	200716	B059	T00	J	M	E	NYHU	6954	101	2.64424	3.58757	41.604	79.3725	40.1049	Fall
SM3W_0+1_0_20200717_003345_000.wav	SM3W	0	20200717	3345	200716	B059	T00	J	M	E	NYHU	5057	73	2.64424	3.6523	42.7707	63.194	40.1153	Fall
SM3W_0+1_0_20200717_003345_000.wav	SM3W	0	20200717	3345	200716	B059	T00	J	M	E	NYHU	4657	130	2.64424	3.83878	42.8072	75.2045	40.119	Fall
SM3W_0+1_0_20200717_003345_000.wav	SM3W	0	20200717	3345	200716	B059	T00	J	M	E	NYHU	4328	207	2.64424	3.30173	43.7805	65.2997	40.4781	Fall
SM3W_0+1_0_20200717_003345_000.wav	SM3W	0	20200717	3345	200716	B059	T00	J	M	E	NYHU	7126	172	2.64424	3.74737	42.7797	74.9662	41.0178	Fall
SM3M_0+1_1_20200717_003420_000.wav	SM3M	1	20200717	3420	200716	B059	T3	J	M	E	NYHU	1353	88	3.50977	2.33117	43.053	54.3597	37.4757	Fall
SM3M_0+1_1_20200717_003420_000.wav	SM3M	1	20200717	3420	200716	B059	T3	J	M	E	NYHU	1573	23	3.50977	3.25721	38.0519	51.3891	38.0472	Fall
SM3E__1__1_20200717_003432_000.wav	SM3E	1	20200717	3432	200716	B059	T3	J	M	E	NYHU	1085	38	11.6089	2.04516	37.2362	72.8656	34.763	Fall
SM3E__1__1_20200717_003432_000.wav	SM3E	1	20200717	3432	200716	B059	T3	J	M	E	NYHU	1238	49	11.6089	1.68117	47.1879	73.6018	34.8175	Fall
SM3E__1__1_20200717_003432_000.wav	SM3E	1	20200717	3432	200716	B059	T3	J	M	E	NYHU	0	0	11.6089	3.17774	39.632	58.331	37.1829	Fall
SM3E__1__1_20200717_003432_000.wav	SM3E	1	20200717	3432	200716	B059	T3	J	M	E	NYHU	1292	54	11.6089	1.96356	37.2659	56.0886	37.2659	Fall
SM3E__1__1_20200717_003432_000.wav	SM3E	1	20200717	3432	200716	B059	T3	J	M	E	NYHU	588	92	11.6089	2.7886	40.8035	79.8603	37.9345	Fall
SM3E__1__1_20200717_003432_000.wav	SM3E	1	20200717	3432	200716	B059	T3	J	M	E	NYHU	958	77	11.6089	2.0098	48.5723	76.8646	39.2817	Fall
SM3E__1__1_20200717_003432_000.wav	SM3E	1	20200717	3432	200716	B059	T3	J	M	E	NYHU	667	79	11.6089	2.05084	40.7779	84.212	39.3384	Fall
SM3E__1__1_20200717_003432_000.wav	SM3E	1	20200717	3432	200716	B059	T3	J	M	E	NYHU	496	102	11.6089	2.41599	45.2562	75.9327	41.6461	Fall
SM3E__1__1_20200717_003432_000.wav	SM3E	1	20200717	3432	200716	B059	T3	J	M	E	NYHU	106	103	11.6089	3.28119	44.2957	75.514	42.2301	Fall
SM3E__1__1_20200717_003432_000.wav	SM3E	1	20200717	3432	200716	B059	T3	J	M	E	NYHU	393	113	11.6089	2.89413	48.4372	75.7119	42.3862	Fall
SM3W_0+1_1_20200717_003440_000.wav	SM3W	1	20200717	3440	200716	B059	T3	J	M	E	NYHU	4935	194	7.05959	2.17224	36.8821	70.9173	32.4823	Fall
SM3W_0+1_1_20200717_003440_000.wav	SM3W	1	20200717	3440	200716	B059	T3	J	M	E	NYHU	5399	90	7.05959	1.98856	38.4845	60.9113	33.5709	Fall
SM3W_0+1_1_20200717_003440_000.wav	SM3W	1	20200717	3440	200716	B059	T3	J	M	E	NYHU	5145	112	7.05959	1.86853	37.6304	71.1235	33.7649	Fall
SM3W_0+1_1_20200717_003440_000.wav	SM3W	1	20200717	3440	200716	B059	T3	J	M	E	NYHU	5979	79	7.05959	2.36112	37.9338	63.5634	33.7721	Fall
SM3W_0+1_1_20200717_003440_000.wav	SM3W	1	20200717	3440	200716	B059	T3	J	M	E	NYHU	5508	110	7.05959	2.69464	39.5577	63.2462	34.532	Fall
SM3W_0+1_1_20200717_003440_000.wav	SM3W	1	20200717	3440	200716	B059	T3	J	M	E	NYHU	5757	68	7.05959	2.56018	38.6031	62.6112	35.0094	Fall
SM3W_0+1_1_20200717_003440_000.wav	SM3W	1	20200717	3440	200716	B059	T3	J	M	E	NYHU	5900	72	7.05959	2.8222	38.4805	66.0098	35.0132	Fall
SM3W_0+1_1_20200717_003440_000.wav	SM3W	1	20200717	3440	200716	B059	T3	J	M	E	NYHU	5308	164	7.05959	2.73782	40.7658	65.9162	37.1828	Fall
SM3W_0+1_1_20200717_003440_000.wav	SM3W	1	20200717	3440	200716	B059	T3	J	M	E	NYHU	5688	180	7.05959	3.01183	39.475	59.311	39.4484	Fall
SM3W_0+1_1_20200717_003440_000.wav	SM3W	1	20200717	3440	200716	B059	T3	J	M	E	NYHU	5828	71	7.05959	2.9584	41.426	55.2612	41.4239	Fall
SM3M_0+1_0_20200717_003459_000.wav	SM3M	0	20200717	3459	200716	B059	T3	J	M	E	NYHU	10081	168	2.68614	4.69173	40.2772	49.8251	38.0756	Fall
SM3M_0+1_0_20200717_003459_000.wav	SM3M	0	20200717	3459	200716	B059	T3	J	M	E	NYHU	8662	223	2.68614	3.44735	39.8746	47.5158	39.8746	Fall
SM3M_0+1_0_20200717_003459_000.wav	SM3M	0	20200717	3459	200716	B059	T3	J	M	E	NYHU	9594	224	2.68614	3.60883	40.1114	54.5946	40.0603	Fall
SM3M_0+1_0_20200717_003459_000.wav	SM3M	0	20200717	3459	200716	B059	T3	J	M	E	NYHU	9120	114	2.68614	4.32474	41.3884	53.2579	40.2076	Fall
SM3M_0+1_0_20200717_003459_000.wav	SM3M	0	20200717	3459	200716	B059	T3	J	M	E	NYHU	6242	270	2.68614	3.15668	42.071	48.4172	40.3796	Fall
SM3M_0+1_0_20200717_003459_000.wav	SM3M	0	20200717	3459	200716	B059	T3	J	M	E	NYHU	9913	318	2.68614	4.15685	41.3896	54.0444	40.5098	Fall
SM3M_0+1_0_20200717_003459_000.wav	SM3M	0	20200717	3459	200716	B059	T3	J	M	E	NYHU	6343	102	2.68614	3.64007	41.6404	49.2921	40.6252	Fall
SM3M_0+1_0_20200717_003459_000.wav	SM3M	0	20200717	3459	200716	B059	T3	J	M	E	NYHU	9371	117	2.68614	4.10531	40.7748	52.2646	40.7661	Fall
SM3M_0+1_0_20200717_003459_000.wav	SM3M	0	20200717	3459	200716	B059	T3	J	M	E	NYHU	7859	134	2.68614	4.48746	41.1694	62.0152	41.1685	Fall
SM3M_0+1_0_20200717_003459_000.wav	SM3M	0	20200717	3459	200716	B059	T3	J	M	E	NYHU	9254	134	2.68614	3.74826	41.7879	60.9927	41.4402	Fall
SM3M_0+1_0_20200717_003459_000.wav	SM3M	0	20200717	3459	200716	B059	T3	J	M	E	NYHU	8439	229	2.68614	3.59217	41.5065	48.2209	41.4764	Fall
SM3M_0+1_0_20200717_003459_000.wav	SM3M	0	20200717	3459	200716	B059	T3	J	M	E	NYHU	6997	178	2.68614	2.9934	42.3494	51.3977	41.7977	Fall
SM3M_0+1_0_20200717_003459_000.wav	SM3M	0	20200717	3459	200716	B059	T3	J	M	E	NYHU	8210	119	2.68614	2.84316	42.6353	51.3074	41.8563	Fall
SM3M_0+1_0_20200717_003459_000.wav	SM3M	0	20200717	3459	200716	B059	T3	J	M	E	NYHU	7726	201	2.68614	2.9457	42.5289	50.6158	41.964	Fall
SM3M_0+1_0_20200717_003459_000.wav	SM3M	0	20200717	3459	200716	B059	T3	J	M	E	NYHU	8091	232	2.68614	2.51722	42.789	50.6123	41.9655	Fall
SM3M_0+1_0_20200717_003459_000.wav	SM3M	0	20200717	3459	200716	B059	T3	J	M	E	NYHU	6820	216	2.68614	1.924	42.1273	47.8091	42.0926	Fall
SM3M_0+1_0_20200717_003459_000.wav	SM3M	0	20200717	3459	200716	B059	T3	J	M	E	NYHU	7524	132	2.68614	3.15278	45.5875	52.8464	42.1547	Fall
SM3M_0+1_0_20200717_003459_000.wav	SM3M	0	20200717	3459	200716	B059	T3	J	M	E	NYHU	5973	33	2.68614	2.53445	43.4144	50.9151	42.5337	Fall
SM3M_0+1_0_20200717_003459_000.wav	SM3M	0	20200717	3459	200716	B059	T3	J	M	E	NYHU	7197	200	2.68614	2.51735	45.5035	52.4751	42.5773	Fall
SM3M_0+1_0_20200717_003459_000.wav	SM3M	0	20200717	3459	200716	B059	T3	J	M	E	NYHU	7393	196	2.68614	2.19943	45.2317	51.544	42.7905	Fall
SM3W_0+1_0_20200717_003509_000.wav	SM3W	0	20200717	3509	200716	B059	T3	J	M	E	NYHU	4657	51	6.7149	1.63973	45.5792	78.2966	32.2191	Fall
SM3W_0+1_0_20200717_003509_000.wav	SM3W	0	20200717	3509	200716	B059	T3	J	M	E	NYHU	4606	35	6.7149	1.81868	35.2349	76.2987	32.3159	Fall
SM3W_0+1_0_20200717_003509_000.wav	SM3W	0	20200717	3509	200716	B059	T3	J	M	E	NYHU	10455	72	6.7149	1.99519	36.7676	80.5947	32.6698	Fall
SM3W_0+1_0_20200717_003509_000.wav	SM3W	0	20200717	3509	200716	B059	T3	J	M	E	NYHU	12362	81	6.7149	2.04687	38.0587	54.4294	32.7326	Fall
SM3W_0+1_0_20200717_003509_000.wav	SM3W	0	20200717	3509	200716	B059	T3	J	M	E	NYHU	4571	62	6.7149	1.83516	36.5445	77.4901	32.9571	Fall
SM3W_0+1_0_20200717_003509_000.wav	SM3W	0	20200717	3509	200716	B059	T3	J	M	E	NYHU	8618	74	6.7149	1.67366	35.9597	75.5339	33.1427	Fall
SM3W_0+1_0_20200717_003509_000.wav	SM3W	0	20200717	3509	200716	B059	T3	J	M	E	NYHU	10238	125	6.7149	2.4825	38.0541	75.0386	33.9121	Fall
SM3W_0+1_0_20200717_003509_000.wav	SM3W	0	20200717	3509	200716	B059	T3	J	M	E	NYHU	8381	68	6.7149	2.12039	36.4802	74.8156	33.9716	Fall
SM3W_0+1_0_20200717_003509_000.wav	SM3W	0	20200717	3509	200716	B059	T3	J	M	E	NYHU	10535	80	6.7149	2.14201	37.9341	81.9355	34.2455	Fall
SM3W_0+1_0_20200717_003509_000.wav	SM3W	0	20200717	3509	200716	B059	T3	J	M	E	NYHU	10304	66	6.7149	2.19809	37.9573	78.0716	34.3523	Fall
SM3W_0+1_0_20200717_003509_000.wav	SM3W	0	20200717	3509	200716	B059	T3	J	M	E	NYHU	8825	208	6.7149	2.71726	39.5096	74.5812	34.5949	Fall
SM3W_0+1_0_20200717_003509_000.wav	SM3W	0	20200717	3509	200716	B059	T3	J	M	E	NYHU	10113	118	6.7149	2.81415	39.3033	79.4783	35.0119	Fall
SM3W_0+1_0_20200717_003509_000.wav	SM3W	0	20200717	3509	200716	B059	T3	J	M	E	NYHU	10384	79	6.7149	2.13414	39.6481	80.7259	35.1483	Fall
SM3W_0+1_0_20200717_003509_000.wav	SM3W	0	20200717	3509	200716	B059	T3	J	M	E	NYHU	8313	89	6.7149	2.74803	40.2439	76.7622	35.8662	Fall
SM3W_0+1_0_20200717_003509_000.wav	SM3W	0	20200717	3509	200716	B059	T3	J	M	E	NYHU	10619	83	6.7149	2.31933	37.6704	85.7747	36.5498	Fall
SM3W_0+1_0_20200717_003509_000.wav	SM3W	0	20200717	3509	200716	B059	T3	J	M	E	NYHU	8082	77	6.7149	2.87811	40.8364	73.9889	36.6934	Fall
SM3W_0+1_0_20200717_003509_000.wav	SM3W	0	20200717	3509	200716	B059	T3	J	M	E	NYHU	4387	66	6.7149	3.04102	40.9636	77.1028	36.8868	Fall
SM3W_0+1_0_20200717_003509_000.wav	SM3W	0	20200717	3509	200716	B059	T3	J	M	E	NYHU	4509	67	6.7149	2.26886	37.0955	77.0979	37.093	Fall
SM3W_0+1_0_20200717_003509_000.wav	SM3W	0	20200717	3509	200716	B059	T3	J	M	E	NYHU	4442	54	6.7149	2.97668	41.1827	76.8886	37.1932	Fall
SM3W_0+1_0_20200717_003509_000.wav	SM3W	0	20200717	3509	200716	B059	T3	J	M	E	NYHU	9995	60	6.7149	3.11432	40.3917	65.6591	37.224	Fall
SM3W_0+1_0_20200717_003509_000.wav	SM3W	0	20200717	3509	200716	B059	T3	J	M	E	NYHU	1643	0	6.7149	4.4361	40.267	52.479	37.5108	Fall
SM3W_0+1_0_20200717_003509_000.wav	SM3W	0	20200717	3509	200716	B059	T3	J	M	E	NYHU	8224	142	6.7149	3.24326	41.3221	72.7828	37.5718	Fall
SM3W_0+1_0_20200717_003509_000.wav	SM3W	0	20200717	3509	200716	B059	T3	J	M	E	NYHU	8005	77	6.7149	2.92638	41.2495	67.2631	37.6623	Fall
SM3W_0+1_0_20200717_003509_000.wav	SM3W	0	20200717	3509	200716	B059	T3	J	M	E	NYHU	9429	75	6.7149	5.1524	40.607	68.1667	37.7638	Fall
SM3W_0+1_0_20200717_003509_000.wav	SM3W	0	20200717	3509	200716	B059	T3	J	M	E	NYHU	9699	95	6.7149	5.21885	40.0202	66.5213	38.1939	Fall
SM3W_0+1_0_20200717_003509_000.wav	SM3W	0	20200717	3509	200716	B059	T3	J	M	E	NYHU	9934	96	6.7149	3.9821	40.1808	65.1945	38.362	Fall
SM3W_0+1_0_20200717_003509_000.wav	SM3W	0	20200717	3509	200716	B059	T3	J	M	E	NYHU	9343	160	6.7149	4.37864	40.5444	74.5397	38.3968	Fall
SM3W_0+1_0_20200717_003509_000.wav	SM3W	0	20200717	3509	200716	B059	T3	J	M	E	NYHU	7928	82	6.7149	3.34627	41.5039	63.9511	38.3987	Fall
SM3W_0+1_0_20200717_003509_000.wav	SM3W	0	20200717	3509	200716	B059	T3	J	M	E	NYHU	7846	96	6.7149	3.48724	40.9002	63.4768	38.464	Fall
SM3W_0+1_0_20200717_003509_000.wav	SM3W	0	20200717	3509	200716	B059	T3	J	M	E	NYHU	6038	732	6.7149	3.76849	41.6652	56.453	38.5578	Fall
SM3W_0+1_0_20200717_003509_000.wav	SM3W	0	20200717	3509	200716	B059	T3	J	M	E	NYHU	7054	111	6.7149	5.37103	40.235	63.3184	38.6123	Fall
SM3W_0+1_0_20200717_003509_000.wav	SM3W	0	20200717	3509	200716	B059	T3	J	M	E	NYHU	4321	115	6.7149	3.41958	41.2633	68.8946	38.6131	Fall
SM3W_0+1_0_20200717_003509_000.wav	SM3W	0	20200717	3509	200716	B059	T3	J	M	E	NYHU	7749	109	6.7149	4.03376	40.5356	61.9281	38.628	Fall
SM3W_0+1_0_20200717_003509_000.wav	SM3W	0	20200717	3509	200716	B059	T3	J	M	E	NYHU	9838	138	6.7149	3.66697	41.014	56.2923	38.6344	Fall
SM3W_0+1_0_20200717_003509_000.wav	SM3W	0	20200717	3509	200716	B059	T3	J	M	E	NYHU	6846	108	6.7149	5.07309	40.6368	63.7787	38.7179	Fall
SM3W_0+1_0_20200717_003509_000.wav	SM3W	0	20200717	3509	200716	B059	T3	J	M	E	NYHU	7640	128	6.7149	4.49058	40.6208	60.6883	38.7858	Fall
SM3W_0+1_0_20200717_003509_000.wav	SM3W	0	20200717	3509	200716	B059	T3	J	M	E	NYHU	9605	164	6.7149	5.09983	40.4304	74.9617	38.7931	Fall
SM3W_0+1_0_20200717_003509_000.wav	SM3W	0	20200717	3509	200716	B059	T3	J	M	E	NYHU	6738	283	6.7149	4.59458	40.9206	64.8854	38.9679	Fall
SM3W_0+1_0_20200717_003509_000.wav	SM3W	0	20200717	3509	200716	B059	T3	J	M	E	NYHU	12546	184	6.7149	3.51913	41.3507	74.8734	39.0349	Fall
SM3W_0+1_0_20200717_003509_000.wav	SM3W	0	20200717	3509	200716	B059	T3	J	M	E	NYHU	7512	127	6.7149	4.06592	40.9505	61.0808	39.0922	Fall
SM3W_0+1_0_20200717_003509_000.wav	SM3W	0	20200717	3509	200716	B059	T3	J	M	E	NYHU	12710	164	6.7149	4.22202	41.1557	75.6279	39.1022	Fall
SM3W_0+1_0_20200717_003509_000.wav	SM3W	0	20200717	3509	200716	B059	T3	J	M	E	NYHU	2002	111	6.7149	4.04586	40.2125	55.4106	39.1231	Fall
SM3W_0+1_0_20200717_003509_000.wav	SM3W	0	20200717	3509	200716	B059	T3	J	M	E	NYHU	7273	219	6.7149	4.88879	40.9428	61.3587	39.1611	Fall
SM3W_0+1_0_20200717_003509_000.wav	SM3W	0	20200717	3509	200716	B059	T3	J	M	E	NYHU	5307	556	6.7149	2.83704	41.3397	63.5023	39.1818	Fall
SM3W_0+1_0_20200717_003509_000.wav	SM3W	0	20200717	3509	200716	B059	T3	J	M	E	NYHU	7384	111	6.7149	4.73831	40.7379	62.6925	39.2097	Fall
SM3W_0+1_0_20200717_003509_000.wav	SM3W	0	20200717	3509	200716	B059	T3	J	M	E	NYHU	2369	367	6.7149	4.05561	41.1875	52.5566	39.226	Fall
SM3W_0+1_0_20200717_003509_000.wav	SM3W	0	20200717	3509	200716	B059	T3	J	M	E	NYHU	6942	96	6.7149	4.92102	41.1698	64.8045	39.2814	Fall
SM3W_0+1_0_20200717_003509_000.wav	SM3W	0	20200717	3509	200716	B059	T3	J	M	E	NYHU	6285	247	6.7149	4.09799	41.2567	58.7402	39.3798	Fall
SM3W_0+1_0_20200717_003509_000.wav	SM3W	0	20200717	3509	200716	B059	T3	J	M	E	NYHU	1891	249	6.7149	4.16991	40.8513	54.3538	39.4107	Fall
SM3W_0+1_0_20200717_003509_000.wav	SM3W	0	20200717	3509	200716	B059	T3	J	M	E	NYHU	9169	117	6.7149	4.14246	41.3017	73.6731	39.6164	Fall
SM3W_0+1_0_20200717_003509_000.wav	SM3W	0	20200717	3509	200716	B059	T3	J	M	E	NYHU	4206	143	6.7149	3.95675	41.647	67.6485	39.6267	Fall
SM3W_0+1_0_20200717_003509_000.wav	SM3W	0	20200717	3509	200716	B059	T3	J	M	E	NYHU	3936	168	6.7149	4.49315	41.6689	72.375	39.6822	Fall
SM3W_0+1_0_20200717_003509_000.wav	SM3W	0	20200717	3509	200716	B059	T3	J	M	E	NYHU	6455	171	6.7149	4.4583	41.3076	62.6675	39.6999	Fall
SM3W_0+1_0_20200717_003509_000.wav	SM3W	0	20200717	3509	200716	B059	T3	J	M	E	NYHU	3454	242	6.7149	3.56619	42.3781	64.8212	39.7673	Fall
SM3W_0+1_0_20200717_003509_000.wav	SM3W	0	20200717	3509	200716	B059	T3	J	M	E	NYHU	4063	128	6.7149	4.54173	41.5277	72.8725	39.8802	Fall
SM3W_0+1_0_20200717_003509_000.wav	SM3W	0	20200717	3509	200716	B059	T3	J	M	E	NYHU	3717	264	6.7149	4.18426	42.0832	65.6879	39.9348	Fall
SM3W_0+1_0_20200717_003509_000.wav	SM3W	0	20200717	3509	200716	B059	T3	J	M	E	NYHU	3767	50	6.7149	4.11368	43.2403	67.3482	40.1718	Fall
SM3W_0+1_0_20200717_003509_000.wav	SM3W	0	20200717	3509	200716	B059	T3	J	M	E	NYHU	9053	228	6.7149	2.63686	42.6475	68.65	40.1926	Fall
SM3W_0+1_0_20200717_003509_000.wav	SM3W	0	20200717	3509	200716	B059	T3	J	M	E	NYHU	2492	123	6.7149	4.18783	41.6133	57.29	40.3208	Fall
SM3W_0+1_0_20200717_003509_000.wav	SM3W	0	20200717	3509	200716	B059	T3	J	M	E	NYHU	12811	101	6.7149	3.25756	41.5056	67.0992	41.2784	Fall
SM3W_0+1_0_20200717_003509_000.wav	SM3W	0	20200717	3509	200716	B059	T3	J	M	E	NYHU	2845	352	6.7149	3.50513	42.6164	60.261	41.2808	Fall
SM3W_0+1_0_20200717_003509_000.wav	SM3W	0	20200717	3509	200716	B059	T3	J	M	E	NYHU	3209	301	6.7149	3.20181	42.7511	62.3342	41.5868	Fall
SM3W_0+1_0_20200717_003509_000.wav	SM3W	0	20200717	3509	200716	B059	T3	J	M	E	NYHU	2910	65	6.7149	2.7032	42.4113	62.5139	41.9545	Fall
SM3E__1__1_20200717_003533_000.wav	SM3E	1	20200717	3533	200716	B059	T3	J	M	E	NYHU	1907	82	5.04078	3.2548	41.1431	75.4193	36.4591	Fall
SM3E__1__1_20200717_003533_000.wav	SM3E	1	20200717	3533	200716	B059	T3	J	M	E	NYHU	1824	75	5.04078	3.98346	37.6518	74.1444	37.6452	Fall
SM3E__1__1_20200717_003533_000.wav	SM3E	1	20200717	3533	200716	B059	T3	J	M	E	NYHU	890	117	5.04078	3.28823	38.0972	60.3355	38.0906	Fall
SM3E__1__1_20200717_003533_000.wav	SM3E	1	20200717	3533	200716	B059	T3	J	M	E	NYHU	2305	119	5.04078	3.85936	41.7613	48.6608	38.2065	Fall
SM3E__1__1_20200717_003533_000.wav	SM3E	1	20200717	3533	200716	B059	T3	J	M	E	NYHU	1749	97	5.04078	4.3778	42.3024	75.9305	40.1726	Fall
SM3E__1__1_20200717_003533_000.wav	SM3E	1	20200717	3533	200716	B059	T3	J	M	E	NYHU	1440	120	5.04078	2.87685	42.29	74.8592	41.1525	Fall
SM3E__1__1_20200717_003533_000.wav	SM3E	1	20200717	3533	200716	B059	T3	J	M	E	NYHU	1059	171	5.04078	1.75385	46.4969	61.5177	41.3271	Fall
SM3E__1__1_20200717_003533_000.wav	SM3E	1	20200717	3533	200716	B059	T3	J	M	E	NYHU	1321	100	5.04078	2.17219	47.3985	72.935	41.392	Fall
SM3E__1__1_20200717_003533_000.wav	SM3E	1	20200717	3533	200716	B059	T3	J	M	E	NYHU	1651	102	5.04078	4.03264	41.4841	75.2587	41.4823	Fall
SM3E__1__1_20200717_003533_000.wav	SM3E	1	20200717	3533	200716	B059	T3	J	M	E	NYHU	1221	162	5.04078	2.1274	48.0919	73.5898	41.6493	Fall
SM3E__1__1_20200717_003533_000.wav	SM3E	1	20200717	3533	200716	B059	T3	J	M	E	NYHU	2073	165	5.04078	2.61785	42.8089	57.4075	41.7566	Fall
SM3E__1__1_20200717_003533_000.wav	SM3E	1	20200717	3533	200716	B059	T3	J	M	E	NYHU	1548	110	5.04078	3.88617	41.9727	73.9234	41.787	Fall
SM3E__1__1_20200717_003533_000.wav	SM3E	1	20200717	3533	200716	B059	T3	J	M	E	NYHU	2189	116	5.04078	2.91006	41.8951	59.4364	41.8951	Fall
SM3E__1__1_20200717_003533_000.wav	SM3E	1	20200717	3533	200716	B059	T3	J	M	E	NYHU	770	211	5.04078	2.22504	42.4419	61.6182	42.3776	Fall
SM3M_0+1_0_20200717_003536_000.wav	SM3M	0	20200717	3536	200716	B059	T3	J	M	E	NYHU	1641	105	10.4568	4.75499	40.1748	59.5164	37.0293	Fall
SM3M_0+1_0_20200717_003536_000.wav	SM3M	0	20200717	3536	200716	B059	T3	J	M	E	NYHU	2588	46	10.4568	2.48002	38.0302	50.5072	38.0077	Fall
SM3M_0+1_0_20200717_003536_000.wav	SM3M	0	20200717	3536	200716	B059	T3	J	M	E	NYHU	3814	117	10.4568	3.39632	41.731	50.588	40.2535	Fall
SM3M_0+1_0_20200717_003536_000.wav	SM3M	0	20200717	3536	200716	B059	T3	J	M	E	NYHU	3697	119	10.4568	3.64629	41.1361	51.6937	40.2559	Fall
SM3M_0+1_0_20200717_003536_000.wav	SM3M	0	20200717	3536	200716	B059	T3	J	M	E	NYHU	1422	120	10.4568	3.83295	42.2141	63.5715	40.3605	Fall
SM3M_0+1_0_20200717_003536_000.wav	SM3M	0	20200717	3536	200716	B059	T3	J	M	E	NYHU	4055	114	10.4568	4.09037	41.4484	58.5146	40.4647	Fall
SM3M_0+1_0_20200717_003536_000.wav	SM3M	0	20200717	3536	200716	B059	T3	J	M	E	NYHU	4306	251	10.4568	3.69739	40.9145	50.6081	40.9145	Fall
SM3M_0+1_0_20200717_003536_000.wav	SM3M	0	20200717	3536	200716	B059	T3	J	M	E	NYHU	3579	118	10.4568	3.08447	41.1984	51.2719	41.1797	Fall
SM3M_0+1_0_20200717_003536_000.wav	SM3M	0	20200717	3536	200716	B059	T3	J	M	E	NYHU	1854	38	10.4568	3.85918	41.9839	55.0746	41.4772	Fall
SM3M_0+1_0_20200717_003536_000.wav	SM3M	0	20200717	3536	200716	B059	T3	J	M	E	NYHU	2105	126	10.4568	4.30604	41.9279	66.0894	41.5138	Fall
SM3M_0+1_0_20200717_003536_000.wav	SM3M	0	20200717	3536	200716	B059	T3	J	M	E	NYHU	2803	110	10.4568	2.73129	43.3566	52.088	41.7485	Fall
SM3M_0+1_0_20200717_003536_000.wav	SM3M	0	20200717	3536	200716	B059	T3	J	M	E	NYHU	2992	190	10.4568	2.7072	42.0879	50.7447	41.7529	Fall
SM3M_0+1_0_20200717_003536_000.wav	SM3M	0	20200717	3536	200716	B059	T3	J	M	E	NYHU	3120	128	10.4568	2.33434	44.3206	50.4855	41.7939	Fall
SM3M_0+1_0_20200717_003536_000.wav	SM3M	0	20200717	3536	200716	B059	T3	J	M	E	NYHU	599	123	10.4568	2.09442	41.8119	47.6379	41.8119	Fall
SM3M_0+1_0_20200717_003536_000.wav	SM3M	0	20200717	3536	200716	B059	T3	J	M	E	NYHU	1536	114	10.4568	2.89942	43.8068	51.6275	41.9509	Fall
SM3M_0+1_0_20200717_003536_000.wav	SM3M	0	20200717	3536	200716	B059	T3	J	M	E	NYHU	3460	120	10.4568	2.9392	41.9993	50.9842	41.9513	Fall
SM3M_0+1_0_20200717_003536_000.wav	SM3M	0	20200717	3536	200716	B059	T3	J	M	E	NYHU	1980	126	10.4568	3.22438	44.6567	50.5947	41.9884	Fall
SM3M_0+1_0_20200717_003536_000.wav	SM3M	0	20200717	3536	200716	B059	T3	J	M	E	NYHU	1038	123	10.4568	3.07676	42.3418	52.0502	42.1456	Fall
SM3M_0+1_0_20200717_003536_000.wav	SM3M	0	20200717	3536	200716	B059	T3	J	M	E	NYHU	915	114	10.4568	2.85879	43.7322	52.0915	42.1486	Fall
SM3M_0+1_0_20200717_003536_000.wav	SM3M	0	20200717	3536	200716	B059	T3	J	M	E	NYHU	3340	98	10.4568	3.00468	42.1902	51.367	42.1902	Fall
SM3M_0+1_0_20200717_003536_000.wav	SM3M	0	20200717	3536	200716	B059	T3	J	M	E	NYHU	3942	129	10.4568	2.56331	42.3685	50.5597	42.2755	Fall
SM3M_0+1_0_20200717_003536_000.wav	SM3M	0	20200717	3536	200716	B059	T3	J	M	E	NYHU	476	80	10.4568	2.11467	44.8206	49.0811	42.493	Fall
SM3M_0+1_0_20200717_003536_000.wav	SM3M	0	20200717	3536	200716	B059	T3	J	M	E	NYHU	1302	146	10.4568	2.88918	43.7844	52.236	42.5176	Fall
SM3M_0+1_0_20200717_003536_000.wav	SM3M	0	20200717	3536	200716	B059	T3	J	M	E	NYHU	230	77	10.4568	1.77144	44.0404	47.804	42.7217	Fall
SM3M_0+1_0_20200717_003536_000.wav	SM3M	0	20200717	3536	200716	B059	T3	J	M	E	NYHU	801	89	10.4568	1.93617	43.9569	50.1454	42.7698	Fall
SM3M_0+1_0_20200717_003536_000.wav	SM3M	0	20200717	3536	200716	B059	T3	J	M	E	NYHU	338	108	10.4568	1.88783	44.3735	48.1089	42.8969	Fall
SM3M_0+1_0_20200717_003536_000.wav	SM3M	0	20200717	3536	200716	B059	T3	J	M	E	NYHU	713	114	10.4568	2.24515	43.8284	49.9237	43.3064	Fall
SM3W_0+1_0_20200717_003537_000.wav	SM3W	0	20200717	3537	200716	B059	T3	J	M	E	NYHU	9950	242	4.96432	1.70421	34.3784	72.6331	31.081	Fall
SM3W_0+1_0_20200717_003537_000.wav	SM3W	0	20200717	3537	200716	B059	T3	J	M	E	NYHU	10073	122	4.96432	1.65505	34.5638	73.8264	31.7143	Fall
SM3W_0+1_0_20200717_003537_000.wav	SM3W	0	20200717	3537	200716	B059	T3	J	M	E	NYHU	8687	30	4.96432	1.61451	36.4218	76.7914	32.3203	Fall
SM3W_0+1_0_20200717_003537_000.wav	SM3W	0	20200717	3537	200716	B059	T3	J	M	E	NYHU	9069	68	4.96432	1.74647	36.839	85.473	32.51	Fall
SM3W_0+1_0_20200717_003537_000.wav	SM3W	0	20200717	3537	200716	B059	T3	J	M	E	NYHU	8739	53	4.96432	1.60724	36.9818	82.9454	32.7475	Fall
SM3W_0+1_0_20200717_003537_000.wav	SM3W	0	20200717	3537	200716	B059	T3	J	M	E	NYHU	9001	77	4.96432	1.70943	37.6179	84.1518	33.3797	Fall
SM3W_0+1_0_20200717_003537_000.wav	SM3W	0	20200717	3537	200716	B059	T3	J	M	E	NYHU	8813	73	4.96432	1.80015	38.2368	85.5343	33.4099	Fall
SM3W_0+1_0_20200717_003537_000.wav	SM3W	0	20200717	3537	200716	B059	T3	J	M	E	NYHU	8846	34	4.96432	1.82993	37.2182	83.6405	33.4676	Fall
SM3W_0+1_0_20200717_003537_000.wav	SM3W	0	20200717	3537	200716	B059	T3	J	M	E	NYHU	8923	77	4.96432	2.32264	39.0713	87.1106	33.7661	Fall
SM3W_0+1_0_20200717_003537_000.wav	SM3W	0	20200717	3537	200716	B059	T3	J	M	E	NYHU	8433	38	4.96432	1.72457	36.7199	72.0166	33.9034	Fall
SM3W_0+1_0_20200717_003537_000.wav	SM3W	0	20200717	3537	200716	B059	T3	J	M	E	NYHU	8301	80	4.96432	2.80227	39.4486	71.5134	34.311	Fall
SM3W_0+1_0_20200717_003537_000.wav	SM3W	0	20200717	3537	200716	B059	T3	J	M	E	NYHU	8488	55	4.96432	1.60883	44.7027	70.9044	35.1957	Fall
SM3W_0+1_0_20200717_003537_000.wav	SM3W	0	20200717	3537	200716	B059	T3	J	M	E	NYHU	8221	72	4.96432	2.69555	40.4995	64.4191	36.9318	Fall
SM3W_0+1_0_20200717_003537_000.wav	SM3W	0	20200717	3537	200716	B059	T3	J	M	E	NYHU	8149	49	4.96432	2.32352	40.0824	60.6214	37.4861	Fall
SM3W_0+1_0_20200717_003537_000.wav	SM3W	0	20200717	3537	200716	B059	T3	J	M	E	NYHU	10301	149	4.96432	4.04864	41.3812	85.4726	37.6777	Fall
SM3W_0+1_0_20200717_003537_000.wav	SM3W	0	20200717	3537	200716	B059	T3	J	M	E	NYHU	8100	88	4.96432	2.84185	41.2968	57.9492	37.7465	Fall
SM3W_0+1_0_20200717_003537_000.wav	SM3W	0	20200717	3537	200716	B059	T3	J	M	E	NYHU	8012	91	4.96432	3.34384	41.2012	59.3203	38.72	Fall
SM3W_0+1_0_20200717_003537_000.wav	SM3W	0	20200717	3537	200716	B059	T3	J	M	E	NYHU	6976	114	4.96432	4.09279	41.2952	60.6053	38.8648	Fall
SM3W_0+1_0_20200717_003537_000.wav	SM3W	0	20200717	3537	200716	B059	T3	J	M	E	NYHU	7920	94	4.96432	3.59341	40.9693	62.0976	38.913	Fall
SM3W_0+1_0_20200717_003537_000.wav	SM3W	0	20200717	3537	200716	B059	T3	J	M	E	NYHU	10478	177	4.96432	4.4982	41.6555	73.6694	39.1801	Fall
SM3W_0+1_0_20200717_003537_000.wav	SM3W	0	20200717	3537	200716	B059	T3	J	M	E	NYHU	7400	114	4.96432	3.89399	41.5596	61.2956	39.1822	Fall
SM3W_0+1_0_20200717_003537_000.wav	SM3W	0	20200717	3537	200716	B059	T3	J	M	E	NYHU	7287	101	4.96432	4.11001	41.7369	61.1767	39.5902	Fall
SM3W_0+1_0_20200717_003537_000.wav	SM3W	0	20200717	3537	200716	B059	T3	J	M	E	NYHU	7712	94	4.96432	4.33375	42.0663	71.3566	39.6807	Fall
SM3W_0+1_0_20200717_003537_000.wav	SM3W	0	20200717	3537	200716	B059	T3	J	M	E	NYHU	10152	80	4.96432	3.75967	42.5455	82.8173	39.8317	Fall
SM3W_0+1_0_20200717_003537_000.wav	SM3W	0	20200717	3537	200716	B059	T3	J	M	E	NYHU	7826	113	4.96432	3.86879	42.1511	63.4921	39.9361	Fall
SM3W_0+1_0_20200717_003537_000.wav	SM3W	0	20200717	3537	200716	B059	T3	J	M	E	NYHU	7503	103	4.96432	4.05159	42.0598	63.0129	39.9548	Fall
SM3W_0+1_0_20200717_003537_000.wav	SM3W	0	20200717	3537	200716	B059	T3	J	M	E	NYHU	7080	104	4.96432	3.80339	42.3676	60.6159	40.0293	Fall
SM3W_0+1_0_20200717_003537_000.wav	SM3W	0	20200717	3537	200716	B059	T3	J	M	E	NYHU	7619	116	4.96432	3.9486	41.8568	65.1623	40.0308	Fall
SM3W_0+1_0_20200717_003537_000.wav	SM3W	0	20200717	3537	200716	B059	T3	J	M	E	NYHU	6622	257	4.96432	4.13232	41.3178	58.4034	40.9365	Fall
SM3W_0+1_0_20200717_003537_000.wav	SM3W	0	20200717	3537	200716	B059	T3	J	M	E	NYHU	6862	120	4.96432	3.91462	41.5439	58.7969	41.074	Fall
SM3W_0+1_0_20200717_003537_000.wav	SM3W	0	20200717	3537	200716	B059	T3	J	M	E	NYHU	6742	119	4.96432	3.46285	41.7704	51.884	41.2829	Fall
SM3W_0+1_0_20200717_003537_000.wav	SM3W	0	20200717	3537	200716	B059	T3	J	M	E	NYHU	6365	0	4.96432	3.69518	41.8046	57.5453	41.6767	Fall
SM3W_0+1_1_20200717_003602_000.wav	SM3W	1	20200717	3602	200716	B059	T3	J	M	E	NYHU	4245	40	3.48869	1.9543	34.7896	73.9505	31.6011	Fall
SM3W_0+1_1_20200717_003602_000.wav	SM3W	1	20200717	3602	200716	B059	T3	J	M	E	NYHU	4757	95	3.48869	2.21821	35.2643	68.8994	31.9895	Fall
SM3W_0+1_1_20200717_003602_000.wav	SM3W	1	20200717	3602	200716	B059	T3	J	M	E	NYHU	4617	52	3.48869	1.66395	44.0201	70.4407	32.1342	Fall
SM3W_0+1_1_20200717_003602_000.wav	SM3W	1	20200717	3602	200716	B059	T3	J	M	E	NYHU	4521	97	3.48869	2.72089	37.4944	66.8329	33.1126	Fall
SM3W_0+1_1_20200717_003602_000.wav	SM3W	1	20200717	3602	200716	B059	T3	J	M	E	NYHU	3241	0	3.48869	2.24946	37.0309	75.603	33.2498	Fall
SM3W_0+1_1_20200717_003602_000.wav	SM3W	1	20200717	3602	200716	B059	T3	J	M	E	NYHU	4564	44	3.48869	1.89487	44.4818	70.3123	33.3562	Fall
SM3W_0+1_1_20200717_003602_000.wav	SM3W	1	20200717	3602	200716	B059	T3	J	M	E	NYHU	4663	47	3.48869	2.09303	35.9292	70.4021	33.7172	Fall
SM3W_0+1_1_20200717_003602_000.wav	SM3W	1	20200717	3602	200716	B059	T3	J	M	E	NYHU	4127	49	3.48869	2.34263	36.698	85.7146	33.7352	Fall
SM3W_0+1_1_20200717_003602_000.wav	SM3W	1	20200717	3602	200716	B059	T3	J	M	E	NYHU	4323	79	3.48869	2.05624	36.8891	71.5358	33.7443	Fall
SM3W_0+1_1_20200717_003602_000.wav	SM3W	1	20200717	3602	200716	B059	T3	J	M	E	NYHU	4006	45	3.48869	2.29116	36.8381	86.3251	33.8521	Fall
SM3W_0+1_1_20200717_003602_000.wav	SM3W	1	20200717	3602	200716	B059	T3	J	M	E	NYHU	4078	71	3.48869	2.51745	37.7733	89.3507	33.878	Fall
SM3W_0+1_1_20200717_003602_000.wav	SM3W	1	20200717	3602	200716	B059	T3	J	M	E	NYHU	3962	84	3.48869	2.23913	43.062	87.2544	34.1148	Fall
SM3W_0+1_1_20200717_003602_000.wav	SM3W	1	20200717	3602	200716	B059	T3	J	M	E	NYHU	4203	76	3.48869	2.14975	37.3401	76.1342	34.1838	Fall
SM3W_0+1_1_20200717_003602_000.wav	SM3W	1	20200717	3602	200716	B059	T3	J	M	E	NYHU	3447	63	3.48869	2.58819	40.2246	75.6451	34.2053	Fall
SM3W_0+1_1_20200717_003602_000.wav	SM3W	1	20200717	3602	200716	B059	T3	J	M	E	NYHU	3877	94	3.48869	2.961	39.0009	88.2291	35.4996	Fall
SM3W_0+1_1_20200717_003602_000.wav	SM3W	1	20200717	3602	200716	B059	T3	J	M	E	NYHU	3384	142	3.48869	2.93377	38.518	76.3166	35.6682	Fall
SM3W_0+1_1_20200717_003602_000.wav	SM3W	1	20200717	3602	200716	B059	T3	J	M	E	NYHU	4423	101	3.48869	2.94551	39.4077	68.1493	36.043	Fall
SM3W_0+1_1_20200717_003602_000.wav	SM3W	1	20200717	3602	200716	B059	T3	J	M	E	NYHU	3784	104	3.48869	3.06871	40.125	78.9049	36.7145	Fall
SM3W_0+1_1_20200717_003602_000.wav	SM3W	1	20200717	3602	200716	B059	T3	J	M	E	NYHU	3679	95	3.48869	3.25839	37.1969	80.5019	37.1709	Fall
SM3W_0+1_1_20200717_003602_000.wav	SM3W	1	20200717	3602	200716	B059	T3	J	M	E	NYHU	3584	138	3.48869	3.41724	41.4199	85.2503	38.1853	Fall
SM3W_0+1_1_20200717_003602_000.wav	SM3W	1	20200717	3602	200716	B059	T3	J	M	E	NYHU	8012	260	3.48869	3.85554	41.2849	61.5978	38.7201	Fall
SM3W_0+1_1_20200717_003602_000.wav	SM3W	1	20200717	3602	200716	B059	T3	J	M	E	NYHU	4862	107	3.48869	2.94924	39.0396	67.6615	39.0326	Fall
SM3W_0+1_1_20200717_003602_000.wav	SM3W	1	20200717	3602	200716	B059	T3	J	M	E	NYHU	9358	115	3.48869	4.1732	41.9198	72.8392	39.8442	Fall
SM3W_0+1_1_20200717_003602_000.wav	SM3W	1	20200717	3602	200716	B059	T3	J	M	E	NYHU	8442	111	3.48869	4.22772	42.5879	71.3639	39.9271	Fall
SM3W_0+1_1_20200717_003602_000.wav	SM3W	1	20200717	3602	200716	B059	T3	J	M	E	NYHU	9243	186	3.48869	3.54769	41.8312	51.5281	40.2022	Fall
SM3W_0+1_1_20200717_003602_000.wav	SM3W	1	20200717	3602	200716	B059	T3	J	M	E	NYHU	8207	194	3.48869	4.06997	41.5328	64.4267	40.2163	Fall
SM3W_0+1_1_20200717_003602_000.wav	SM3W	1	20200717	3602	200716	B059	T3	J	M	E	NYHU	9057	119	3.48869	4.00736	42.0515	65.2208	40.3259	Fall
SM3W_0+1_1_20200717_003602_000.wav	SM3W	1	20200717	3602	200716	B059	T3	J	M	E	NYHU	8331	124	3.48869	4.65964	42.5237	72.8288	40.4788	Fall
SM3W_0+1_1_20200717_003602_000.wav	SM3W	1	20200717	3602	200716	B059	T3	J	M	E	NYHU	8623	181	3.48869	4.45658	41.4489	75.3379	40.4957	Fall
SM3W_0+1_1_20200717_003602_000.wav	SM3W	1	20200717	3602	200716	B059	T3	J	M	E	NYHU	7623	2758	3.48869	2.84264	42.4667	62.1458	40.8769	Fall
SM3W_0+1_1_20200717_003602_000.wav	SM3W	1	20200717	3602	200716	B059	T3	J	M	E	NYHU	8755	133	3.48869	4.49765	42.6218	75.6099	41.3051	Fall
SM3W_0+1_1_20200717_003602_000.wav	SM3W	1	20200717	3602	200716	B059	T3	J	M	E	NYHU	8937	182	3.48869	4.46602	42.0087	65.4865	41.7804	Fall
SM3E_0+1_1_20200717_003621_000.wav	SM3E	1	20200717	3621	200716	B059	T3	J	M	E	NYHU	6863	142	5.1544	3.65013	41.1916	62.6216	37.8507	Fall
SM3E_0+1_1_20200717_003621_000.wav	SM3E	1	20200717	3621	200716	B059	T3	J	M	E	NYHU	6720	83	5.1544	3.90623	37.9963	67.6234	37.9927	Fall
SM3E_0+1_1_20200717_003621_000.wav	SM3E	1	20200717	3621	200716	B059	T3	J	M	E	NYHU	5023	97	5.1544	4.84415	38.1035	60.1569	38.0974	Fall
SM3E_0+1_1_20200717_003621_000.wav	SM3E	1	20200717	3621	200716	B059	T3	J	M	E	NYHU	7085	99	5.1544	6.07781	48.5209	48.582	38.7728	Fall
SM3E_0+1_1_20200717_003621_000.wav	SM3E	1	20200717	3621	200716	B059	T3	J	M	E	NYHU	4926	75	5.1544	3.57971	42.6035	61.8641	40.0441	Fall
SM3E_0+1_1_20200717_003621_000.wav	SM3E	1	20200717	3621	200716	B059	T3	J	M	E	NYHU	5099	75	5.1544	4.23185	40.1104	59.4116	40.1104	Fall
SM3E_0+1_1_20200717_003621_000.wav	SM3E	1	20200717	3621	200716	B059	T3	J	M	E	NYHU	4674	51	5.1544	4.47666	40.5854	55.7575	40.5854	Fall
SM3E_0+1_1_20200717_003621_000.wav	SM3E	1	20200717	3621	200716	B059	T3	J	M	E	NYHU	6989	126	5.1544	3.92002	41.6649	82.2924	40.6562	Fall
SM3E_0+1_1_20200717_003621_000.wav	SM3E	1	20200717	3621	200716	B059	T3	J	M	E	NYHU	6215	92	5.1544	2.51221	45.377	63.5873	40.877	Fall
SM3E_0+1_1_20200717_003621_000.wav	SM3E	1	20200717	3621	200716	B059	T3	J	M	E	NYHU	5349	52	5.1544	3.43372	43.3819	60.5353	41.0584	Fall
SM3E_0+1_1_20200717_003621_000.wav	SM3E	1	20200717	3621	200716	B059	T3	J	M	E	NYHU	6430	126	5.1544	3.2271	46.5962	74.0817	41.2086	Fall
SM3E_0+1_1_20200717_003621_000.wav	SM3E	1	20200717	3621	200716	B059	T3	J	M	E	NYHU	6637	107	5.1544	3.4353	43.9548	75.1412	41.2214	Fall
SM3E_0+1_1_20200717_003621_000.wav	SM3E	1	20200717	3621	200716	B059	T3	J	M	E	NYHU	4574	95	5.1544	6.41906	41.2712	48.8427	41.2712	Fall
SM3E_0+1_1_20200717_003621_000.wav	SM3E	1	20200717	3621	200716	B059	T3	J	M	E	NYHU	5947	63	5.1544	1.80831	45.9615	60.8762	41.3343	Fall
SM3E_0+1_1_20200717_003621_000.wav	SM3E	1	20200717	3621	200716	B059	T3	J	M	E	NYHU	5247	81	5.1544	2.73409	41.9865	52.9483	41.5038	Fall
SM3E_0+1_1_20200717_003621_000.wav	SM3E	1	20200717	3621	200716	B059	T3	J	M	E	NYHU	6123	176	5.1544	2.51635	46.2199	60.0298	41.603	Fall
SM3E_0+1_1_20200717_003621_000.wav	SM3E	1	20200717	3621	200716	B059	T3	J	M	E	NYHU	5167	68	5.1544	2.96926	44.8674	58.8521	41.7317	Fall
SM3E_0+1_1_20200717_003621_000.wav	SM3E	1	20200717	3621	200716	B059	T3	J	M	E	NYHU	5735	163	5.1544	2.92436	42.9756	70.3409	41.8361	Fall
SM3E_0+1_1_20200717_003621_000.wav	SM3E	1	20200717	3621	200716	B059	T3	J	M	E	NYHU	6304	89	5.1544	2.66745	48.1518	75.1957	41.9039	Fall
SM3E_0+1_1_20200717_003621_000.wav	SM3E	1	20200717	3621	200716	B059	T3	J	M	E	NYHU	6530	100	5.1544	3.32707	43.1432	75.5291	41.9425	Fall
SM3E_0+1_1_20200717_003621_000.wav	SM3E	1	20200717	3621	200716	B059	T3	J	M	E	NYHU	4763	88	5.1544	2.99859	42.4833	55.7936	41.9973	Fall
SM3E_0+1_1_20200717_003621_000.wav	SM3E	1	20200717	3621	200716	B059	T3	J	M	E	NYHU	202	100	5.1544	2.90944	42.1316	54.4621	42.0399	Fall
SM3E_0+1_1_20200717_003621_000.wav	SM3E	1	20200717	3621	200716	B059	T3	J	M	E	NYHU	321	120	5.1544	3.1533	42.139	53.6516	42.1013	Fall
SM3E_0+1_1_20200717_003621_000.wav	SM3E	1	20200717	3621	200716	B059	T3	J	M	E	NYHU	5480	130	5.1544	2.19176	42.1887	49.0929	42.1165	Fall
SM3E_0+1_1_20200717_003621_000.wav	SM3E	1	20200717	3621	200716	B059	T3	J	M	E	NYHU	596	172	5.1544	3.54159	45.7164	56.949	42.2276	Fall
SM3E_0+1_1_20200717_003621_000.wav	SM3E	1	20200717	3621	200716	B059	T3	J	M	E	NYHU	0	0	5.1544	2.52568	44.0118	58.4462	42.2702	Fall
SM3E_0+1_1_20200717_003621_000.wav	SM3E	1	20200717	3621	200716	B059	T3	J	M	E	NYHU	102	98	5.1544	2.81344	44.0017	62.1036	42.3072	Fall
SM3E_0+1_1_20200717_003621_000.wav	SM3E	1	20200717	3621	200716	B059	T3	J	M	E	NYHU	675	79	5.1544	2.79375	45.3174	52.9405	42.3404	Fall
SM3E_0+1_1_20200717_003621_000.wav	SM3E	1	20200717	3621	200716	B059	T3	J	M	E	NYHU	733	57	5.1544	2.40453	46.2129	59.047	42.3874	Fall
SM3E_0+1_1_20200717_003621_000.wav	SM3E	1	20200717	3621	200716	B059	T3	J	M	E	NYHU	5884	149	5.1544	2.2154	46.6664	59.6337	42.4825	Fall
SM3E_0+1_1_20200717_003621_000.wav	SM3E	1	20200717	3621	200716	B059	T3	J	M	E	NYHU	5571	93	5.1544	2.57513	45.0868	60.9148	42.7449	Fall
SM3E_0+1_1_20200717_003621_000.wav	SM3E	1	20200717	3621	200716	B059	T3	J	M	E	NYHU	4482	1487	5.1544	2.55281	46.6913	57.7961	43.6862	Fall
SM3M_0+1_0_20200717_003629_000.wav	SM3M	0	20200717	3629	200716	B059	T3	J	M	E	NYHU	852	123	6.99359	5.27955	37.9623	38.6216	37.5205	Fall
SM3M_0+1_0_20200717_003629_000.wav	SM3M	0	20200717	3629	200716	B059	T3	J	M	E	NYHU	3948	116	6.99359	3.30232	40.2344	50.1552	40.2191	Fall
SM3M_0+1_0_20200717_003629_000.wav	SM3M	0	20200717	3629	200716	B059	T3	J	M	E	NYHU	3721	122	6.99359	3.82481	41.4517	51.8331	40.3272	Fall
SM3M_0+1_0_20200717_003629_000.wav	SM3M	0	20200717	3629	200716	B059	T3	J	M	E	NYHU	4175	114	6.99359	2.36497	40.7642	45.0042	40.3725	Fall
SM3M_0+1_0_20200717_003629_000.wav	SM3M	0	20200717	3629	200716	B059	T3	J	M	E	NYHU	4513	112	6.99359	3.65793	41.2755	53.7733	40.4091	Fall
SM3M_0+1_0_20200717_003629_000.wav	SM3M	0	20200717	3629	200716	B059	T3	J	M	E	NYHU	4061	112	6.99359	2.89479	40.7558	44.9998	40.6528	Fall
SM3M_0+1_0_20200717_003629_000.wav	SM3M	0	20200717	3629	200716	B059	T3	J	M	E	NYHU	4280	105	6.99359	2.27399	41.0209	44.5983	40.7007	Fall
SM3M_0+1_0_20200717_003629_000.wav	SM3M	0	20200717	3629	200716	B059	T3	J	M	E	NYHU	3832	111	6.99359	4.45908	40.9212	59.1678	40.7191	Fall
SM3M_0+1_0_20200717_003629_000.wav	SM3M	0	20200717	3629	200716	B059	T3	J	M	E	NYHU	2827	206	6.99359	3.59845	41.0932	51.4665	41.0279	Fall
SM3M_0+1_0_20200717_003629_000.wav	SM3M	0	20200717	3629	200716	B059	T3	J	M	E	NYHU	165	0	6.99359	1.86529	42.8091	46.3473	41.146	Fall
SM3M_0+1_0_20200717_003629_000.wav	SM3M	0	20200717	3629	200716	B059	T3	J	M	E	NYHU	3600	109	6.99359	3.23721	41.2964	50.1172	41.2562	Fall
SM3M_0+1_0_20200717_003629_000.wav	SM3M	0	20200717	3629	200716	B059	T3	J	M	E	NYHU	3149	210	6.99359	2.58963	42.168	47.8159	41.2636	Fall
SM3M_0+1_0_20200717_003629_000.wav	SM3M	0	20200717	3629	200716	B059	T3	J	M	E	NYHU	4634	121	6.99359	2.36534	43.1115	46.6355	41.361	Fall
SM3M_0+1_0_20200717_003629_000.wav	SM3M	0	20200717	3629	200716	B059	T3	J	M	E	NYHU	2500	192	6.99359	2.78477	41.8395	51.2517	41.4511	Fall
SM3M_0+1_0_20200717_003629_000.wav	SM3M	0	20200717	3629	200716	B059	T3	J	M	E	NYHU	3381	120	6.99359	2.75377	42.3546	49.9856	41.4718	Fall
SM3M_0+1_0_20200717_003629_000.wav	SM3M	0	20200717	3629	200716	B059	T3	J	M	E	NYHU	4400	122	6.99359	2.52239	42.6397	50.7561	41.4892	Fall
SM3M_0+1_0_20200717_003629_000.wav	SM3M	0	20200717	3629	200716	B059	T3	J	M	E	NYHU	3261	113	6.99359	2.93101	41.5533	50.4279	41.5093	Fall
SM3M_0+1_0_20200717_003629_000.wav	SM3M	0	20200717	3629	200716	B059	T3	J	M	E	NYHU	2309	140	6.99359	2.51882	42.1868	50.5347	41.615	Fall
SM3M_0+1_0_20200717_003629_000.wav	SM3M	0	20200717	3629	200716	B059	T3	J	M	E	NYHU	1803	104	6.99359	2.05336	43.9301	49.6796	41.6281	Fall
SM3M_0+1_0_20200717_003629_000.wav	SM3M	0	20200717	3629	200716	B059	T3	J	M	E	NYHU	1999	95	6.99359	2.29996	41.7125	51.2005	41.6549	Fall
SM3M_0+1_0_20200717_003629_000.wav	SM3M	0	20200717	3629	200716	B059	T3	J	M	E	NYHU	730	235	6.99359	2.79261	43.8925	49.9247	41.6833	Fall
SM3M_0+1_0_20200717_003629_000.wav	SM3M	0	20200717	3629	200716	B059	T3	J	M	E	NYHU	1161	307	6.99359	2.28244	41.7791	47.4556	41.7392	Fall
SM3M_0+1_0_20200717_003629_000.wav	SM3M	0	20200717	3629	200716	B059	T3	J	M	E	NYHU	2939	111	6.99359	2.49869	41.9406	49.4783	41.7807	Fall
SM3M_0+1_0_20200717_003629_000.wav	SM3M	0	20200717	3629	200716	B059	T3	J	M	E	NYHU	1904	100	6.99359	1.90917	41.8364	50.3362	41.7974	Fall
SM3M_0+1_0_20200717_003629_000.wav	SM3M	0	20200717	3629	200716	B059	T3	J	M	E	NYHU	3490	109	6.99359	2.96612	43.9224	51.2788	41.8639	Fall
SM3M_0+1_0_20200717_003629_000.wav	SM3M	0	20200717	3629	200716	B059	T3	J	M	E	NYHU	2168	170	6.99359	2.29759	44.5682	51.3057	42.135	Fall
SM3W_0+1_1_20200717_003632_000.wav	SM3W	1	20200717	3632	200716	B059	T3	J	M	E	NYHU	9651	45	3.23764	2.13983	36.4451	72.9501	33.0264	Fall
SM3W_0+1_1_20200717_003632_000.wav	SM3W	1	20200717	3632	200716	B059	T3	J	M	E	NYHU	9531	88	3.23764	1.74362	37.2239	71.9142	33.3849	Fall
SM3W_0+1_1_20200717_003632_000.wav	SM3W	1	20200717	3632	200716	B059	T3	J	M	E	NYHU	10813	79	3.23764	2.47367	37.3535	58.8098	33.6603	Fall
SM3W_0+1_1_20200717_003632_000.wav	SM3W	1	20200717	3632	200716	B059	T3	J	M	E	NYHU	4559	54	3.23764	1.94414	42.3802	64.2477	34.3728	Fall
SM3W_0+1_1_20200717_003632_000.wav	SM3W	1	20200717	3632	200716	B059	T3	J	M	E	NYHU	9443	52	3.23764	2.57038	40.6446	71.7912	35.3921	Fall
SM3W_0+1_1_20200717_003632_000.wav	SM3W	1	20200717	3632	200716	B059	T3	J	M	E	NYHU	9391	152	3.23764	3.01412	40.887	68.4142	36.4225	Fall
SM3W_0+1_1_20200717_003632_000.wav	SM3W	1	20200717	3632	200716	B059	T3	J	M	E	NYHU	4505	102	3.23764	2.4635	39.9744	50.3877	36.7762	Fall
SM3W_0+1_1_20200717_003632_000.wav	SM3W	1	20200717	3632	200716	B059	T3	J	M	E	NYHU	10508	102	3.23764	2.89305	40.7299	56.199	37.2965	Fall
SM3W_0+1_1_20200717_003632_000.wav	SM3W	1	20200717	3632	200716	B059	T3	J	M	E	NYHU	3771	96	3.23764	3.63448	40.6592	75.4418	37.6651	Fall
SM3W_0+1_1_20200717_003632_000.wav	SM3W	1	20200717	3632	200716	B059	T3	J	M	E	NYHU	10619	111	3.23764	2.57824	40.7404	50.8718	37.682	Fall
SM3W_0+1_1_20200717_003632_000.wav	SM3W	1	20200717	3632	200716	B059	T3	J	M	E	NYHU	4648	90	3.23764	2.39819	41.0752	71.0667	37.951	Fall
SM3W_0+1_1_20200717_003632_000.wav	SM3W	1	20200717	3632	200716	B059	T3	J	M	E	NYHU	9239	4590	3.23764	3.42299	41.2673	64.743	38.0823	Fall
SM3W_0+1_1_20200717_003632_000.wav	SM3W	1	20200717	3632	200716	B059	T3	J	M	E	NYHU	3870	99	3.23764	3.76966	41.0954	72.9214	38.4211	Fall
SM3W_0+1_1_20200717_003632_000.wav	SM3W	1	20200717	3632	200716	B059	T3	J	M	E	NYHU	10735	116	3.23764	3.70297	41.3496	71.4121	38.5426	Fall
SM3W_0+1_1_20200717_003632_000.wav	SM3W	1	20200717	3632	200716	B059	T3	J	M	E	NYHU	4403	111	3.23764	3.37901	40.0314	68.7764	38.6719	Fall
SM3W_0+1_1_20200717_003632_000.wav	SM3W	1	20200717	3632	200716	B059	T3	J	M	E	NYHU	9605	75	3.23764	3.3694	38.7614	76.0205	38.7586	Fall
SM3W_0+1_1_20200717_003632_000.wav	SM3W	1	20200717	3632	200716	B059	T3	J	M	E	NYHU	3987	116	3.23764	3.99302	41.2692	64.3327	38.8909	Fall
SM3W_0+1_1_20200717_003632_000.wav	SM3W	1	20200717	3632	200716	B059	T3	J	M	E	NYHU	10406	160	3.23764	3.76442	41.7212	64.8372	38.9663	Fall
SM3W_0+1_1_20200717_003632_000.wav	SM3W	1	20200717	3632	200716	B059	T3	J	M	E	NYHU	3674	105	3.23764	4.53338	41.1054	76.9329	39.1022	Fall
SM3W_0+1_1_20200717_003632_000.wav	SM3W	1	20200717	3632	200716	B059	T3	J	M	E	NYHU	9721	70	3.23764	2.93241	40.0122	75.9523	39.2834	Fall
SM3W_0+1_1_20200717_003632_000.wav	SM3W	1	20200717	3632	200716	B059	T3	J	M	E	NYHU	3570	108	3.23764	4.68115	41.2537	75.9929	39.2935	Fall
SM3W_0+1_1_20200717_003632_000.wav	SM3W	1	20200717	3632	200716	B059	T3	J	M	E	NYHU	4292	100	3.23764	3.64356	39.5668	67.2527	39.5651	Fall
SM3W_0+1_1_20200717_003632_000.wav	SM3W	1	20200717	3632	200716	B059	T3	J	M	E	NYHU	3461	107	3.23764	5.18821	41.0912	75.9883	39.679	Fall
SM3W_0+1_1_20200717_003632_000.wav	SM3W	1	20200717	3632	200716	B059	T3	J	M	E	NYHU	3010	106	3.23764	3.83017	40.9841	50.6345	39.767	Fall
SM3W_0+1_1_20200717_003632_000.wav	SM3W	1	20200717	3632	200716	B059	T3	J	M	E	NYHU	9820	99	3.23764	3.66516	40.3895	76.1075	40.3895	Fall
SM3W_0+1_1_20200717_003632_000.wav	SM3W	1	20200717	3632	200716	B059	T3	J	M	E	NYHU	10140	84	3.23764	3.46936	40.4276	75.4861	40.4249	Fall
SM3W_0+1_1_20200717_003632_000.wav	SM3W	1	20200717	3632	200716	B059	T3	J	M	E	NYHU	4191	97	3.23764	3.40068	40.5001	68.9539	40.4324	Fall
SM3W_0+1_1_20200717_003632_000.wav	SM3W	1	20200717	3632	200716	B059	T3	J	M	E	NYHU	10245	106	3.23764	4.46373	41.939	76.1371	40.4676	Fall
SM3W_0+1_1_20200717_003632_000.wav	SM3W	1	20200717	3632	200716	B059	T3	J	M	E	NYHU	2789	0	3.23764	5.31562	41.1097	71.36	40.5039	Fall
SM3W_0+1_1_20200717_003632_000.wav	SM3W	1	20200717	3632	200716	B059	T3	J	M	E	NYHU	10056	112	3.23764	4.16648	42.1959	74.6458	40.6379	Fall
SM3W_0+1_1_20200717_003632_000.wav	SM3W	1	20200717	3632	200716	B059	T3	J	M	E	NYHU	3354	120	3.23764	4.19161	41.0139	66.1831	40.8472	Fall
SM3W_0+1_1_20200717_003632_000.wav	SM3W	1	20200717	3632	200716	B059	T3	J	M	E	NYHU	2903	114	3.23764	4.57962	41.3735	65.0301	41.0148	Fall
SM3W_0+1_1_20200717_003632_000.wav	SM3W	1	20200717	3632	200716	B059	T3	J	M	E	NYHU	3236	115	3.23764	2.70469	41.5593	46.4798	41.4278	Fall
SM3W_0+1_1_20200717_003632_000.wav	SM3W	1	20200717	3632	200716	B059	T3	J	M	E	NYHU	9944	124	3.23764	3.51727	41.5474	75.8363	41.5407	Fall
SM3M_0+1_0_20200717_003651_000.wav	SM3M	0	20200717	3651	200716	B059	T3	J	M	E	NYHU	6353	69	4.28865	4.40836	40.6055	60.936	38.148	Fall
SM3M_0+1_0_20200717_003651_000.wav	SM3M	0	20200717	3651	200716	B059	T3	J	M	E	NYHU	8724	106	4.28865	3.59617	38.6651	46.1657	38.6447	Fall
SM3M_0+1_0_20200717_003651_000.wav	SM3M	0	20200717	3651	200716	B059	T3	J	M	E	NYHU	9097	254	4.28865	2.96692	42.7864	47.0549	40.3555	Fall
SM3M_0+1_0_20200717_003651_000.wav	SM3M	0	20200717	3651	200716	B059	T3	J	M	E	NYHU	8843	119	4.28865	2.58283	40.4183	46.1314	40.4026	Fall
SM3M_0+1_0_20200717_003651_000.wav	SM3M	0	20200717	3651	200716	B059	T3	J	M	E	NYHU	6502	149	4.28865	3.46161	40.9298	50.87	40.5356	Fall
SM3M_0+1_0_20200717_003651_000.wav	SM3M	0	20200717	3651	200716	B059	T3	J	M	E	NYHU	8617	76	4.28865	4.12573	40.5636	49.6362	40.5636	Fall
SM3M_0+1_0_20200717_003651_000.wav	SM3M	0	20200717	3651	200716	B059	T3	J	M	E	NYHU	5050	175	4.28865	2.87123	41.5711	50.3647	40.7958	Fall
SM3M_0+1_0_20200717_003651_000.wav	SM3M	0	20200717	3651	200716	B059	T3	J	M	E	NYHU	4875	107	4.28865	2.78644	41.4481	48.2175	40.8544	Fall
SM3M_0+1_0_20200717_003651_000.wav	SM3M	0	20200717	3651	200716	B059	T3	J	M	E	NYHU	7961	81	4.28865	2.23039	41.1901	48.1479	40.9559	Fall
SM3M_0+1_0_20200717_003651_000.wav	SM3M	0	20200717	3651	200716	B059	T3	J	M	E	NYHU	8237	127	4.28865	2.55562	41.1714	45.3362	41.0067	Fall
SM3M_0+1_0_20200717_003651_000.wav	SM3M	0	20200717	3651	200716	B059	T3	J	M	E	NYHU	6563	57	4.28865	3.19138	41.2357	49.6339	41.0603	Fall
SM3M_0+1_0_20200717_003651_000.wav	SM3M	0	20200717	3651	200716	B059	T3	J	M	E	NYHU	7878	123	4.28865	4.01694	42.7893	55.4641	41.1207	Fall
SM3M_0+1_0_20200717_003651_000.wav	SM3M	0	20200717	3651	200716	B059	T3	J	M	E	NYHU	6259	110	4.28865	3.66142	41.2616	51.3285	41.126	Fall
SM3M_0+1_0_20200717_003651_000.wav	SM3M	0	20200717	3651	200716	B059	T3	J	M	E	NYHU	7189	268	4.28865	4.0099	41.152	51.0652	41.1515	Fall
SM3M_0+1_0_20200717_003651_000.wav	SM3M	0	20200717	3651	200716	B059	T3	J	M	E	NYHU	6921	108	4.28865	2.60397	41.9172	48.3764	41.1606	Fall
SM3M_0+1_0_20200717_003651_000.wav	SM3M	0	20200717	3651	200716	B059	T3	J	M	E	NYHU	8108	148	4.28865	3.96239	41.1981	58.6471	41.1977	Fall
SM3M_0+1_0_20200717_003651_000.wav	SM3M	0	20200717	3651	200716	B059	T3	J	M	E	NYHU	7631	125	4.28865	3.26116	41.2531	49.3213	41.2374	Fall
SM3M_0+1_0_20200717_003651_000.wav	SM3M	0	20200717	3651	200716	B059	T3	J	M	E	NYHU	6813	158	4.28865	3.56693	41.5683	50.6519	41.3307	Fall
SM3M_0+1_0_20200717_003651_000.wav	SM3M	0	20200717	3651	200716	B059	T3	J	M	E	NYHU	7756	125	4.28865	2.91567	41.4047	50.8061	41.3936	Fall
SM3M_0+1_0_20200717_003651_000.wav	SM3M	0	20200717	3651	200716	B059	T3	J	M	E	NYHU	6002	117	4.28865	3.11721	44.1468	50.2529	41.4136	Fall
SM3M_0+1_0_20200717_003651_000.wav	SM3M	0	20200717	3651	200716	B059	T3	J	M	E	NYHU	5667	115	4.28865	2.8571	44.1232	51.552	41.5979	Fall
SM3M_0+1_0_20200717_003651_000.wav	SM3M	0	20200717	3651	200716	B059	T3	J	M	E	NYHU	5551	216	4.28865	2.79298	41.8169	50.5778	41.7231	Fall
SM3M_0+1_0_20200717_003651_000.wav	SM3M	0	20200717	3651	200716	B059	T3	J	M	E	NYHU	5335	122	4.28865	3.02843	41.7249	51.8166	41.7249	Fall
SM3M_0+1_0_20200717_003651_000.wav	SM3M	0	20200717	3651	200716	B059	T3	J	M	E	NYHU	5214	164	4.28865	2.17091	44.1518	49.9098	41.8702	Fall
SM3M_0+1_0_20200717_003651_000.wav	SM3M	0	20200717	3651	200716	B059	T3	J	M	E	NYHU	5885	218	4.28865	2.76216	42.5893	51.1152	42.0128	Fall
SM3M_0+1_0_20200717_003651_000.wav	SM3M	0	20200717	3651	200716	B059	T3	J	M	E	NYHU	6149	147	4.28865	2.40494	45.2036	49.765	42.539	Fall
SM3M_0+1_0_20200717_003651_000.wav	SM3M	0	20200717	3651	200716	B059	T3	J	M	E	NYHU	8493	123	4.28865	2.27395	45.232	54.8936	42.6683	Fall
SM3E__1__1_20200717_003652_000.wav	SM3E	1	20200717	3652	200716	B059	T3	J	M	E	NYHU	1871	75	6.78381	4.56478	40.8547	77.0366	37.0956	Fall
SM3E__1__1_20200717_003652_000.wav	SM3E	1	20200717	3652	200716	B059	T3	J	M	E	NYHU	1796	62	6.78381	4.26506	37.7925	76.3326	37.7878	Fall
SM3E__1__1_20200717_003652_000.wav	SM3E	1	20200717	3652	200716	B059	T3	J	M	E	NYHU	2227	128	6.78381	5.01098	38.0407	74.4407	38.0212	Fall
SM3E__1__1_20200717_003652_000.wav	SM3E	1	20200717	3652	200716	B059	T3	J	M	E	NYHU	1654	113	6.78381	6.28809	40.4942	74.6924	38.0563	Fall
SM3E__1__1_20200717_003652_000.wav	SM3E	1	20200717	3652	200716	B059	T3	J	M	E	NYHU	1981	111	6.78381	5.16828	38.0841	75.8615	38.0723	Fall
SM3E__1__1_20200717_003652_000.wav	SM3E	1	20200717	3652	200716	B059	T3	J	M	E	NYHU	1734	80	6.78381	5.01761	41.0495	74.4995	38.2191	Fall
SM3E__1__1_20200717_003652_000.wav	SM3E	1	20200717	3652	200716	B059	T3	J	M	E	NYHU	1541	193	6.78381	5.45848	40.799	73.582	39.1949	Fall
SM3E__1__1_20200717_003652_000.wav	SM3E	1	20200717	3652	200716	B059	T3	J	M	E	NYHU	2100	119	6.78381	4.37233	41.4295	68.0292	41.0643	Fall
SM3E__1__1_20200717_003652_000.wav	SM3E	1	20200717	3652	200716	B059	T3	J	M	E	NYHU	2486	145	6.78381	3.10963	41.5924	49.3597	41.5924	Fall
SM3E__1__1_20200717_003652_000.wav	SM3E	1	20200717	3652	200716	B059	T3	J	M	E	NYHU	540	82	6.78381	3.54338	43.6034	60.068	41.754	Fall
SM3E__1__1_20200717_003652_000.wav	SM3E	1	20200717	3652	200716	B059	T3	J	M	E	NYHU	0	0	6.78381	3.59587	42.1122	55.1643	41.906	Fall
SM3E__1__1_20200717_003652_000.wav	SM3E	1	20200717	3652	200716	B059	T3	J	M	E	NYHU	177	79	6.78381	3.80452	42.6433	58.7131	41.9664	Fall
SM3E__1__1_20200717_003652_000.wav	SM3E	1	20200717	3652	200716	B059	T3	J	M	E	NYHU	458	117	6.78381	3.60965	43.2521	60.8617	42.0899	Fall
SM3E__1__1_20200717_003652_000.wav	SM3E	1	20200717	3652	200716	B059	T3	J	M	E	NYHU	1348	185	6.78381	4.15811	42.3168	73.0759	42.1072	Fall
SM3E__1__1_20200717_003652_000.wav	SM3E	1	20200717	3652	200716	B059	T3	J	M	E	NYHU	1164	115	6.78381	3.01617	42.4346	51.8804	42.1518	Fall
SM3E__1__1_20200717_003652_000.wav	SM3E	1	20200717	3652	200716	B059	T3	J	M	E	NYHU	786	113	6.78381	3.73941	42.729	62.3324	42.1703	Fall
SM3E__1__1_20200717_003652_000.wav	SM3E	1	20200717	3652	200716	B059	T3	J	M	E	NYHU	913	128	6.78381	3.89487	47.0852	72.853	42.2666	Fall
SM3E__1__1_20200717_003652_000.wav	SM3E	1	20200717	3652	200716	B059	T3	J	M	E	NYHU	342	105	6.78381	2.98509	42.7301	52.6021	42.2949	Fall
SM3E__1__1_20200717_003652_000.wav	SM3E	1	20200717	3652	200716	B059	T3	J	M	E	NYHU	238	60	6.78381	2.67541	42.9954	50.0212	42.4321	Fall
SM3E__1__1_20200717_003652_000.wav	SM3E	1	20200717	3652	200716	B059	T3	J	M	E	NYHU	1049	135	6.78381	3.23428	42.9919	57.2239	42.4791	Fall
SM3E__1__1_20200717_003652_000.wav	SM3E	1	20200717	3652	200716	B059	T3	J	M	E	NYHU	672	132	6.78381	3.29176	48.3996	72.6225	43.2112	Fall
SM3W_0+1_0_20200717_003658_000.wav	SM3W	0	20200717	3658	200716	B059	T3	J	M	E	NYHU	6340	55	6.43022	2.09112	34.7883	76.749	30.2668	Fall
SM3W_0+1_0_20200717_003658_000.wav	SM3W	0	20200717	3658	200716	B059	T3	J	M	E	NYHU	5099	36	6.43022	1.76019	35.1823	70.2928	31.7883	Fall
SM3W_0+1_0_20200717_003658_000.wav	SM3W	0	20200717	3658	200716	B059	T3	J	M	E	NYHU	5356	50	6.43022	1.60772	35.2462	81.2476	32.0498	Fall
SM3W_0+1_0_20200717_003658_000.wav	SM3W	0	20200717	3658	200716	B059	T3	J	M	E	NYHU	5307	32	6.43022	1.60895	37.2796	80.922	32.2541	Fall
SM3W_0+1_0_20200717_003658_000.wav	SM3W	0	20200717	3658	200716	B059	T3	J	M	E	NYHU	5388	32	6.43022	1.82246	38.3626	83.9081	32.3543	Fall
SM3W_0+1_0_20200717_003658_000.wav	SM3W	0	20200717	3658	200716	B059	T3	J	M	E	NYHU	5274	51	6.43022	1.69331	36.2314	80.9181	32.4659	Fall
SM3W_0+1_0_20200717_003658_000.wav	SM3W	0	20200717	3658	200716	B059	T3	J	M	E	NYHU	5891	48	6.43022	1.91747	35.9817	72.1607	32.5387	Fall
SM3W_0+1_0_20200717_003658_000.wav	SM3W	0	20200717	3658	200716	B059	T3	J	M	E	NYHU	5195	53	6.43022	1.77655	36.1488	79.5023	32.8357	Fall
SM3W_0+1_0_20200717_003658_000.wav	SM3W	0	20200717	3658	200716	B059	T3	J	M	E	NYHU	6745	348	6.43022	2.40744	37.6052	82.5571	32.8944	Fall
SM3W_0+1_0_20200717_003658_000.wav	SM3W	0	20200717	3658	200716	B059	T3	J	M	E	NYHU	5142	43	6.43022	1.73728	37.0992	74.1865	33.1182	Fall
SM3W_0+1_0_20200717_003658_000.wav	SM3W	0	20200717	3658	200716	B059	T3	J	M	E	NYHU	5456	68	6.43022	1.91673	39.1784	83.5345	33.1184	Fall
SM3W_0+1_0_20200717_003658_000.wav	SM3W	0	20200717	3658	200716	B059	T3	J	M	E	NYHU	5549	93	6.43022	2.18104	39.0064	84.9645	33.132	Fall
SM3W_0+1_0_20200717_003658_000.wav	SM3W	0	20200717	3658	200716	B059	T3	J	M	E	NYHU	6397	57	6.43022	1.82985	36.3053	76.0697	33.6177	Fall
SM3W_0+1_0_20200717_003658_000.wav	SM3W	0	20200717	3658	200716	B059	T3	J	M	E	NYHU	5062	69	6.43022	2.33433	38.6186	71.1479	33.9697	Fall
SM3W_0+1_0_20200717_003658_000.wav	SM3W	0	20200717	3658	200716	B059	T3	J	M	E	NYHU	5751	100	6.43022	2.37593	38.9869	80.746	34.0994	Fall
SM3W_0+1_0_20200717_003658_000.wav	SM3W	0	20200717	3658	200716	B059	T3	J	M	E	NYHU	5843	92	6.43022	1.88169	38.9162	76.5883	34.8049	Fall
SM3W_0+1_0_20200717_003658_000.wav	SM3W	0	20200717	3658	200716	B059	T3	J	M	E	NYHU	4994	48	6.43022	2.18878	38.7216	68.336	35.4801	Fall
SM3W_0+1_0_20200717_003658_000.wav	SM3W	0	20200717	3658	200716	B059	T3	J	M	E	NYHU	5651	103	6.43022	2.85823	41.1184	83.0793	36.6546	Fall
SM3W_0+1_0_20200717_003658_000.wav	SM3W	0	20200717	3658	200716	B059	T3	J	M	E	NYHU	4946	60	6.43022	2.53841	40.4184	58.7419	37.0322	Fall
SM3W_0+1_0_20200717_003658_000.wav	SM3W	0	20200717	3658	200716	B059	T3	J	M	E	NYHU	6931	96	6.43022	2.8915	40.7108	66.7677	37.3722	Fall
SM3W_0+1_0_20200717_003658_000.wav	SM3W	0	20200717	3658	200716	B059	T3	J	M	E	NYHU	6835	90	6.43022	3.24959	38.9711	71.2254	37.4734	Fall
SM3W_0+1_0_20200717_003658_000.wav	SM3W	0	20200717	3658	200716	B059	T3	J	M	E	NYHU	4886	87	6.43022	3.55818	41.2882	66.0839	38.7429	Fall
SM3W_0+1_0_20200717_003658_000.wav	SM3W	0	20200717	3658	200716	B059	T3	J	M	E	NYHU	3518	228	6.43022	3.56761	41.9154	60.3007	38.8065	Fall
SM3W_0+1_0_20200717_003658_000.wav	SM3W	0	20200717	3658	200716	B059	T3	J	M	E	NYHU	3290	0	6.43022	3.86225	41.1121	59.7408	38.8957	Fall
SM3W_0+1_0_20200717_003658_000.wav	SM3W	0	20200717	3658	200716	B059	T3	J	M	E	NYHU	4799	106	6.43022	3.83796	41.196	59.632	39.0635	Fall
SM3W_0+1_0_20200717_003658_000.wav	SM3W	0	20200717	3658	200716	B059	T3	J	M	E	NYHU	7002	71	6.43022	3.68558	41.5434	74.1964	39.0988	Fall
SM3W_0+1_0_20200717_003658_000.wav	SM3W	0	20200717	3658	200716	B059	T3	J	M	E	NYHU	4693	105	6.43022	4.26445	41.0052	60.7844	39.1016	Fall
SM3W_0+1_0_20200717_003658_000.wav	SM3W	0	20200717	3658	200716	B059	T3	J	M	E	NYHU	4355	122	6.43022	4.51996	41.3381	65.1054	39.3388	Fall
SM3W_0+1_0_20200717_003658_000.wav	SM3W	0	20200717	3658	200716	B059	T3	J	M	E	NYHU	4469	114	6.43022	4.7121	41.293	66.9361	39.4702	Fall
SM3W_0+1_0_20200717_003658_000.wav	SM3W	0	20200717	3658	200716	B059	T3	J	M	E	NYHU	3993	112	6.43022	4.3786	41.7736	64.1548	39.5078	Fall
SM3W_0+1_0_20200717_003658_000.wav	SM3W	0	20200717	3658	200716	B059	T3	J	M	E	NYHU	4233	121	6.43022	4.31379	41.325	65.2722	39.6451	Fall
SM3W_0+1_0_20200717_003658_000.wav	SM3W	0	20200717	3658	200716	B059	T3	J	M	E	NYHU	4587	119	6.43022	4.53751	41.2493	64.6523	39.7313	Fall
SM3W_0+1_0_20200717_003658_000.wav	SM3W	0	20200717	3658	200716	B059	T3	J	M	E	NYHU	3766	115	6.43022	4.30702	41.3739	63.4455	39.7328	Fall
SM3W_0+1_0_20200717_003658_000.wav	SM3W	0	20200717	3658	200716	B059	T3	J	M	E	NYHU	4112	119	6.43022	4.17189	41.5122	63.9856	39.7403	Fall
SM3W_0+1_0_20200717_003658_000.wav	SM3W	0	20200717	3658	200716	B059	T3	J	M	E	NYHU	3882	114	6.43022	4.19143	41.4059	62.1427	39.9786	Fall
SM3W_0+1_0_20200717_003658_000.wav	SM3W	0	20200717	3658	200716	B059	T3	J	M	E	NYHU	3652	134	6.43022	3.97902	41.5788	61.3299	40.4298	Fall
SM3M_0+1_0_20200717_003723_000.wav	SM3M	0	20200717	3723	200716	B059	T3	J	M	E	NYHU	4434	93	3.52227	3.99392	41.705	51.7906	37.3279	Fall
SM3M_0+1_0_20200717_003723_000.wav	SM3M	0	20200717	3723	200716	B059	T3	J	M	E	NYHU	4284	68	3.52227	4.24878	38.2405	62.6882	38.2347	Fall
SM3M_0+1_0_20200717_003723_000.wav	SM3M	0	20200717	3723	200716	B059	T3	J	M	E	NYHU	4011	113	3.52227	4.73484	41.4744	65.3669	39.9297	Fall
SM3M_0+1_0_20200717_003723_000.wav	SM3M	0	20200717	3723	200716	B059	T3	J	M	E	NYHU	5113	146	3.52227	3.3924	41.4423	56.085	40.2417	Fall
SM3M_0+1_0_20200717_003723_000.wav	SM3M	0	20200717	3723	200716	B059	T3	J	M	E	NYHU	3898	102	3.52227	4.45962	42.2878	61.5403	40.423	Fall
SM3M_0+1_0_20200717_003723_000.wav	SM3M	0	20200717	3723	200716	B059	T3	J	M	E	NYHU	4341	57	3.52227	3.48857	40.4403	57.8034	40.4368	Fall
SM3M_0+1_0_20200717_003723_000.wav	SM3M	0	20200717	3723	200716	B059	T3	J	M	E	NYHU	4541	106	3.52227	2.38732	41.8121	47.673	40.6163	Fall
SM3M_0+1_0_20200717_003723_000.wav	SM3M	0	20200717	3723	200716	B059	T3	J	M	E	NYHU	4966	186	3.52227	4.00368	41.4147	66.153	41.2943	Fall
SM3M_0+1_0_20200717_003723_000.wav	SM3M	0	20200717	3723	200716	B059	T3	J	M	E	NYHU	4217	205	3.52227	4.2747	41.7492	62.7422	41.2998	Fall
SM3M_0+1_0_20200717_003723_000.wav	SM3M	0	20200717	3723	200716	B059	T3	J	M	E	NYHU	3667	120	3.52227	3.83419	41.4672	51.8934	41.4643	Fall
SM3M_0+1_0_20200717_003723_000.wav	SM3M	0	20200717	3723	200716	B059	T3	J	M	E	NYHU	4675	135	3.52227	3.74135	41.674	58.3208	41.4972	Fall
SM3M_0+1_0_20200717_003723_000.wav	SM3M	0	20200717	3723	200716	B059	T3	J	M	E	NYHU	2722	0	3.52227	3.05574	41.8801	50.1711	41.645	Fall
SM3M_0+1_0_20200717_003723_000.wav	SM3M	0	20200717	3723	200716	B059	T3	J	M	E	NYHU	3795	129	3.52227	4.27012	42.3718	56.9302	41.8914	Fall
SM3M_0+1_0_20200717_003723_000.wav	SM3M	0	20200717	3723	200716	B059	T3	J	M	E	NYHU	3429	118	3.52227	3.44746	42.8447	51.72	41.9035	Fall
SM3M_0+1_0_20200717_003723_000.wav	SM3M	0	20200717	3723	200716	B059	T3	J	M	E	NYHU	3547	117	3.52227	3.48365	42.0193	51.4314	42.0171	Fall
SM3M_0+1_0_20200717_003723_000.wav	SM3M	0	20200717	3723	200716	B059	T3	J	M	E	NYHU	3312	124	3.52227	2.76698	45.3207	50.2026	42.4963	Fall
SM3W_0+1_1_20200717_003728_000.wav	SM3W	1	20200717	3728	200716	B059	T3	J	M	E	NYHU	2665	89	4.94129	2.80282	37.6474	67.1186	32.7417	Fall
SM3W_0+1_1_20200717_003728_000.wav	SM3W	1	20200717	3728	200716	B059	T3	J	M	E	NYHU	1808	53	4.94129	2.3509	37.3261	78.8969	32.8639	Fall
SM3W_0+1_1_20200717_003728_000.wav	SM3W	1	20200717	3728	200716	B059	T3	J	M	E	NYHU	1649	63	4.94129	3.07295	40.0074	83.3466	33.4046	Fall
SM3W_0+1_1_20200717_003728_000.wav	SM3W	1	20200717	3728	200716	B059	T3	J	M	E	NYHU	1695	46	4.94129	2.31475	36.3823	83.5616	33.4073	Fall
SM3W_0+1_1_20200717_003728_000.wav	SM3W	1	20200717	3728	200716	B059	T3	J	M	E	NYHU	1338	88	4.94129	2.97869	41.2792	76.4678	34.0408	Fall
SM3W_0+1_1_20200717_003728_000.wav	SM3W	1	20200717	3728	200716	B059	T3	J	M	E	NYHU	2032	77	4.94129	2.9405	38.0937	80.9269	34.165	Fall
SM3W_0+1_1_20200717_003728_000.wav	SM3W	1	20200717	3728	200716	B059	T3	J	M	E	NYHU	2714	49	4.94129	2.30254	37.0841	72.4839	34.1878	Fall
SM3W_0+1_1_20200717_003728_000.wav	SM3W	1	20200717	3728	200716	B059	T3	J	M	E	NYHU	6851	57	4.94129	2.11253	39.1067	76.0385	34.5016	Fall
SM3W_0+1_1_20200717_003728_000.wav	SM3W	1	20200717	3728	200716	B059	T3	J	M	E	NYHU	1754	59	4.94129	2.50784	38.1933	85.6583	34.6374	Fall
SM3W_0+1_1_20200717_003728_000.wav	SM3W	1	20200717	3728	200716	B059	T3	J	M	E	NYHU	1586	49	4.94129	2.18472	38.8537	82.7539	34.9274	Fall
SM3W_0+1_1_20200717_003728_000.wav	SM3W	1	20200717	3728	200716	B059	T3	J	M	E	NYHU	1536	83	4.94129	3.07408	38.8483	78.7511	34.9841	Fall
SM3W_0+1_1_20200717_003728_000.wav	SM3W	1	20200717	3728	200716	B059	T3	J	M	E	NYHU	1956	63	4.94129	3.12701	39.0608	82.7272	34.9871	Fall
SM3W_0+1_1_20200717_003728_000.wav	SM3W	1	20200717	3728	200716	B059	T3	J	M	E	NYHU	6648	181	4.94129	1.94527	37.7504	68.2426	35.0333	Fall
SM3W_0+1_1_20200717_003728_000.wav	SM3W	1	20200717	3728	200716	B059	T3	J	M	E	NYHU	1893	86	4.94129	3.09554	39.2968	86.5215	35.115	Fall
SM3W_0+1_1_20200717_003728_000.wav	SM3W	1	20200717	3728	200716	B059	T3	J	M	E	NYHU	8097	87	4.94129	2.9889	38.9294	65.9894	35.2913	Fall
SM3W_0+1_1_20200717_003728_000.wav	SM3W	1	20200717	3728	200716	B059	T3	J	M	E	NYHU	6961	62	4.94129	2.30169	39.7309	76.5649	35.3575	Fall
SM3W_0+1_1_20200717_003728_000.wav	SM3W	1	20200717	3728	200716	B059	T3	J	M	E	NYHU	2910	98	4.94129	3.3225	39.5831	68.348	36.0036	Fall
SM3W_0+1_1_20200717_003728_000.wav	SM3W	1	20200717	3728	200716	B059	T3	J	M	E	NYHU	2466	98	4.94129	3.037	39.4289	68.3124	36.0346	Fall
SM3W_0+1_1_20200717_003728_000.wav	SM3W	1	20200717	3728	200716	B059	T3	J	M	E	NYHU	6735	37	4.94129	2.90122	39.6511	73.6349	36.0611	Fall
SM3W_0+1_1_20200717_003728_000.wav	SM3W	1	20200717	3728	200716	B059	T3	J	M	E	NYHU	6793	59	4.94129	2.82222	40.4699	75.4064	36.0808	Fall
SM3W_0+1_1_20200717_003728_000.wav	SM3W	1	20200717	3728	200716	B059	T3	J	M	E	NYHU	2812	98	4.94129	3.54721	40.8104	71.5089	37.8089	Fall
SM3W_0+1_1_20200717_003728_000.wav	SM3W	1	20200717	3728	200716	B059	T3	J	M	E	NYHU	6698	50	4.94129	1.62567	40.5827	71.6129	38.1378	Fall
SM3W_0+1_1_20200717_003728_000.wav	SM3W	1	20200717	3728	200716	B059	T3	J	M	E	NYHU	2576	110	4.94129	3.47552	40.7069	68.7268	38.2154	Fall
SM3W_0+1_1_20200717_003728_000.wav	SM3W	1	20200717	3728	200716	B059	T3	J	M	E	NYHU	6899	48	4.94129	3.51335	40.3601	75.5301	38.2587	Fall
SM3W_0+1_1_20200717_003728_000.wav	SM3W	1	20200717	3728	200716	B059	T3	J	M	E	NYHU	2247	104	4.94129	3.25135	41.423	75.4021	38.3348	Fall
SM3W_0+1_1_20200717_003728_000.wav	SM3W	1	20200717	3728	200716	B059	T3	J	M	E	NYHU	1249	115	4.94129	3.50739	40.6136	68.2139	38.7615	Fall
SM3W_0+1_1_20200717_003728_000.wav	SM3W	1	20200717	3728	200716	B059	T3	J	M	E	NYHU	6466	3556	4.94129	2.433	44.0904	64.0564	38.9829	Fall
SM3W_0+1_1_20200717_003728_000.wav	SM3W	1	20200717	3728	200716	B059	T3	J	M	E	NYHU	1453	116	4.94129	3.42461	39.0297	77.4629	38.9865	Fall
SM3W_0+1_1_20200717_003728_000.wav	SM3W	1	20200717	3728	200716	B059	T3	J	M	E	NYHU	7363	164	4.94129	4.14458	41.9271	75.5488	39.3516	Fall
SM3W_0+1_1_20200717_003728_000.wav	SM3W	1	20200717	3728	200716	B059	T3	J	M	E	NYHU	7594	170	4.94129	4.04403	42.1265	67.227	39.4068	Fall
SM3W_0+1_1_20200717_003728_000.wav	SM3W	1	20200717	3728	200716	B059	T3	J	M	E	NYHU	2367	121	4.94129	4.18654	41.5213	71.9384	39.4747	Fall
SM3W_0+1_1_20200717_003728_000.wav	SM3W	1	20200717	3728	200716	B059	T3	J	M	E	NYHU	2142	110	4.94129	4.1701	42.2437	83.226	39.5755	Fall
SM3W_0+1_1_20200717_003728_000.wav	SM3W	1	20200717	3728	200716	B059	T3	J	M	E	NYHU	7014	53	4.94129	3.25945	39.878	74.9147	39.8252	Fall
SM3W_0+1_1_20200717_003728_000.wav	SM3W	1	20200717	3728	200716	B059	T3	J	M	E	NYHU	7808	95	4.94129	3.79064	40.2927	62.2467	40.2927	Fall
SM3W_0+1_1_20200717_003728_000.wav	SM3W	1	20200717	3728	200716	B059	T3	J	M	E	NYHU	8012	100	4.94129	1.8424	40.4082	47.4329	40.3112	Fall
SM3W_0+1_1_20200717_003728_000.wav	SM3W	1	20200717	3728	200716	B059	T3	J	M	E	NYHU	7425	62	4.94129	4.1088	40.5327	73.5279	40.529	Fall
SM3W_0+1_1_20200717_003728_000.wav	SM3W	1	20200717	3728	200716	B059	T3	J	M	E	NYHU	7712	118	4.94129	4.55075	40.7049	64.7948	40.704	Fall
SM3W_0+1_1_20200717_003728_000.wav	SM3W	1	20200717	3728	200716	B059	T3	J	M	E	NYHU	7911	103	4.94129	2.702	40.9324	51.3032	40.9318	Fall
SM3W_0+1_1_20200717_003728_000.wav	SM3W	1	20200717	3728	200716	B059	T3	J	M	E	NYHU	7109	95	4.94129	3.87845	41.6064	76.7216	41.217	Fall
SM3W_0+1_1_20200717_003728_000.wav	SM3W	1	20200717	3728	200716	B059	T3	J	M	E	NYHU	7199	90	4.94129	3.1366	42.5039	76.0157	41.8677	Fall
SM3E__1__1_20200717_003745_000.wav	SM3E	1	20200717	3745	200716	B059	T3	J	M	E	NYHU	1661	115	7.78164	4.60804	41.4438	57.4016	38.0526	Fall
SM3E__1__1_20200717_003745_000.wav	SM3E	1	20200717	3745	200716	B059	T3	J	M	E	NYHU	1425	116	7.78164	6.49301	41.8256	48.5444	38.7542	Fall
SM3E__1__1_20200717_003745_000.wav	SM3E	1	20200717	3745	200716	B059	T3	J	M	E	NYHU	940	109	7.78164	3.31002	42.7403	57.3919	41.7931	Fall
SM3E__1__1_20200717_003745_000.wav	SM3E	1	20200717	3745	200716	B059	T3	J	M	E	NYHU	0	0	7.78164	3.64091	42.1673	58.4161	41.8507	Fall
SM3E__1__1_20200717_003745_000.wav	SM3E	1	20200717	3745	200716	B059	T3	J	M	E	NYHU	1039	102	7.78164	5.73308	48.5212	48.555	41.9214	Fall
SM3E__1__1_20200717_003745_000.wav	SM3E	1	20200717	3745	200716	B059	T3	J	M	E	NYHU	249	131	7.78164	3.23117	43.4807	59.5714	42.2142	Fall
SM3E__1__1_20200717_003745_000.wav	SM3E	1	20200717	3745	200716	B059	T3	J	M	E	NYHU	831	114	7.78164	3.26794	43.4668	59.9482	42.2466	Fall
SM3E__1__1_20200717_003745_000.wav	SM3E	1	20200717	3745	200716	B059	T3	J	M	E	NYHU	118	115	7.78164	3.20029	43.6672	61.6296	42.2729	Fall
SM3E__1__1_20200717_003745_000.wav	SM3E	1	20200717	3745	200716	B059	T3	J	M	E	NYHU	504	115	7.78164	3.077	43.7221	60.3094	42.6504	Fall
SM3M__0__0_20200717_003749_000.wav	SM3M	0	20200717	3749	200716	B059	T3	J	M	E	NYHU	466	119	8.01007	4.91816	41.4158	60.1883	35.6034	Fall
SM3M__0__0_20200717_003749_000.wav	SM3M	0	20200717	3749	200716	B059	T3	J	M	E	NYHU	1769	114	8.01007	4.8443	40.6091	57.8061	37.1894	Fall
SM3M__0__0_20200717_003749_000.wav	SM3M	0	20200717	3749	200716	B059	T3	J	M	E	NYHU	1521	212	8.01007	5.43156	40.322	66.8323	39.0912	Fall
SM3M__0__0_20200717_003749_000.wav	SM3M	0	20200717	3749	200716	B059	T3	J	M	E	NYHU	935	121	8.01007	4.22082	41.0399	57.6058	39.8914	Fall
SM3M__0__0_20200717_003749_000.wav	SM3M	0	20200717	3749	200716	B059	T3	J	M	E	NYHU	1176	124	8.01007	4.6566	40.3012	50.9663	40.2992	Fall
SM3M__0__0_20200717_003749_000.wav	SM3M	0	20200717	3749	200716	B059	T3	J	M	E	NYHU	1654	134	8.01007	3.23785	40.369	49.9121	40.364	Fall
SM3M__0__0_20200717_003749_000.wav	SM3M	0	20200717	3749	200716	B059	T3	J	M	E	NYHU	813	117	8.01007	4.56136	41.7591	61.2302	40.4468	Fall
SM3M__0__0_20200717_003749_000.wav	SM3M	0	20200717	3749	200716	B059	T3	J	M	E	NYHU	1309	133	8.01007	4.24695	41.1056	55.6037	40.6191	Fall
SM3M__0__0_20200717_003749_000.wav	SM3M	0	20200717	3749	200716	B059	T3	J	M	E	NYHU	2137	114	8.01007	3.7251	40.9876	49.2591	40.9876	Fall
SM3M__0__0_20200717_003749_000.wav	SM3M	0	20200717	3749	200716	B059	T3	J	M	E	NYHU	1052	118	8.01007	4.3773	41.4931	60.2682	40.9948	Fall
SM3M__0__0_20200717_003749_000.wav	SM3M	0	20200717	3749	200716	B059	T3	J	M	E	NYHU	696	116	8.01007	4.25951	41.0524	60.6186	41.0409	Fall
SM3M__0__0_20200717_003749_000.wav	SM3M	0	20200717	3749	200716	B059	T3	J	M	E	NYHU	580	114	8.01007	3.75724	41.7527	51.8173	41.5235	Fall
SM3M__0__0_20200717_003749_000.wav	SM3M	0	20200717	3749	200716	B059	T3	J	M	E	NYHU	348	108	8.01007	2.77973	45.5071	51.897	41.9649	Fall
SM3M__0__0_20200717_003749_000.wav	SM3M	0	20200717	3749	200716	B059	T3	J	M	E	NYHU	129	126	8.01007	3.17974	44.4334	51.0666	42.1183	Fall
SM3W_0+1_1_20200717_003751_000.wav	SM3W	1	20200717	3751	200716	B059	T3	J	M	E	NYHU	8357	91	4.66888	2.72939	37.1502	64.6193	32.7505	Fall
SM3W_0+1_1_20200717_003751_000.wav	SM3W	1	20200717	3751	200716	B059	T3	J	M	E	NYHU	2755	99	4.66888	3.08532	39.1999	67.4559	35.535	Fall
SM3W_0+1_1_20200717_003751_000.wav	SM3W	1	20200717	3751	200716	B059	T3	J	M	E	NYHU	7240	61	4.66888	3.19403	40.0191	71.8858	35.5786	Fall
SM3W_0+1_1_20200717_003751_000.wav	SM3W	1	20200717	3751	200716	B059	T3	J	M	E	NYHU	2984	86	4.66888	3.41754	40.177	67.849	36.7536	Fall
SM3W_0+1_1_20200717_003751_000.wav	SM3W	1	20200717	3751	200716	B059	T3	J	M	E	NYHU	8165	77	4.66888	2.61262	40.277	55.713	36.7794	Fall
SM3W_0+1_1_20200717_003751_000.wav	SM3W	1	20200717	3751	200716	B059	T3	J	M	E	NYHU	2897	88	4.66888	3.16977	38.0259	67.2599	36.898	Fall
SM3W_0+1_1_20200717_003751_000.wav	SM3W	1	20200717	3751	200716	B059	T3	J	M	E	NYHU	2417	109	4.66888	2.78305	40.409	51.393	37.1667	Fall
SM3W_0+1_1_20200717_003751_000.wav	SM3W	1	20200717	3751	200716	B059	T3	J	M	E	NYHU	2809	53	4.66888	3.33334	39.8654	68.3673	37.2443	Fall
SM3W_0+1_1_20200717_003751_000.wav	SM3W	1	20200717	3751	200716	B059	T3	J	M	E	NYHU	2657	112	4.66888	3.90041	37.6446	67.9399	37.6418	Fall
SM3W_0+1_1_20200717_003751_000.wav	SM3W	1	20200717	3751	200716	B059	T3	J	M	E	NYHU	2306	96	4.66888	3.36369	40.7706	56.2063	37.6753	Fall
SM3W_0+1_1_20200717_003751_000.wav	SM3W	1	20200717	3751	200716	B059	T3	J	M	E	NYHU	7787	192	4.66888	3.70646	41.609	55.8956	38.3062	Fall
SM3W_0+1_1_20200717_003751_000.wav	SM3W	1	20200717	3751	200716	B059	T3	J	M	E	NYHU	7089	89	4.66888	3.54281	40.5467	74.2157	38.3445	Fall
SM3W_0+1_1_20200717_003751_000.wav	SM3W	1	20200717	3751	200716	B059	T3	J	M	E	NYHU	2083	106	4.66888	4.34764	41.0202	74.5987	38.3717	Fall
SM3W_0+1_1_20200717_003751_000.wav	SM3W	1	20200717	3751	200716	B059	T3	J	M	E	NYHU	1381	110	4.66888	4.79019	41.1242	75.2966	38.7723	Fall
SM3W_0+1_1_20200717_003751_000.wav	SM3W	1	20200717	3751	200716	B059	T3	J	M	E	NYHU	68	0	4.66888	4.60885	40.8165	59.5624	38.7751	Fall
SM3W_0+1_1_20200717_003751_000.wav	SM3W	1	20200717	3751	200716	B059	T3	J	M	E	NYHU	7335	95	4.66888	3.70726	42.2954	74.4132	38.9496	Fall
SM3W_0+1_1_20200717_003751_000.wav	SM3W	1	20200717	3751	200716	B059	T3	J	M	E	NYHU	7595	173	4.66888	3.84106	41.2973	55.4214	39.1727	Fall
SM3W_0+1_1_20200717_003751_000.wav	SM3W	1	20200717	3751	200716	B059	T3	J	M	E	NYHU	1976	121	4.66888	4.95804	40.8182	69.1939	39.2398	Fall
SM3W_0+1_1_20200717_003751_000.wav	SM3W	1	20200717	3751	200716	B059	T3	J	M	E	NYHU	6712	60	4.66888	3.30032	40.7293	62.8246	39.2923	Fall
SM3W_0+1_1_20200717_003751_000.wav	SM3W	1	20200717	3751	200716	B059	T3	J	M	E	NYHU	8266	100	4.66888	2.26139	39.2998	48.5517	39.2998	Fall
SM3W_0+1_1_20200717_003751_000.wav	SM3W	1	20200717	3751	200716	B059	T3	J	M	E	NYHU	1855	124	4.66888	4.7992	41.1782	74.0573	39.3269	Fall
SM3W_0+1_1_20200717_003751_000.wav	SM3W	1	20200717	3751	200716	B059	T3	J	M	E	NYHU	1612	109	4.66888	5.23698	41.4545	75.7385	39.5211	Fall
SM3W_0+1_1_20200717_003751_000.wav	SM3W	1	20200717	3751	200716	B059	T3	J	M	E	NYHU	1732	119	4.66888	3.78288	41.1703	51.3893	39.5906	Fall
SM3W_0+1_1_20200717_003751_000.wav	SM3W	1	20200717	3751	200716	B059	T3	J	M	E	NYHU	7179	90	4.66888	3.58916	41.3446	76.8994	39.8505	Fall
SM3W_0+1_1_20200717_003751_000.wav	SM3W	1	20200717	3751	200716	B059	T3	J	M	E	NYHU	6999	152	4.66888	4.11853	41.18	67.8136	39.8788	Fall
SM3W_0+1_1_20200717_003751_000.wav	SM3W	1	20200717	3751	200716	B059	T3	J	M	E	NYHU	6847	136	4.66888	4.34788	42.5536	76.0391	40.1237	Fall
SM3W_0+1_1_20200717_003751_000.wav	SM3W	1	20200717	3751	200716	B059	T3	J	M	E	NYHU	1271	129	4.66888	3.36765	41.0791	49.6663	40.3578	Fall
SM3W_0+1_1_20200717_003751_000.wav	SM3W	1	20200717	3751	200716	B059	T3	J	M	E	NYHU	7422	87	4.66888	3.24289	40.449	72.7113	40.4484	Fall
SM3W_0+1_1_20200717_003751_000.wav	SM3W	1	20200717	3751	200716	B059	T3	J	M	E	NYHU	6652	3668	4.66888	3.57585	41.8866	63.1527	40.4511	Fall
SM3W_0+1_1_20200717_003751_000.wav	SM3W	1	20200717	3751	200716	B059	T3	J	M	E	NYHU	2544	129	4.66888	4.25645	40.5437	75.9961	40.5437	Fall
SM3W_0+1_1_20200717_003751_000.wav	SM3W	1	20200717	3751	200716	B059	T3	J	M	E	NYHU	672	112	4.66888	5.03303	40.7047	68.9199	40.5628	Fall
SM3W_0+1_1_20200717_003751_000.wav	SM3W	1	20200717	3751	200716	B059	T3	J	M	E	NYHU	783	110	4.66888	4.82898	40.8444	60.726	40.5958	Fall
SM3W_0+1_1_20200717_003751_000.wav	SM3W	1	20200717	3751	200716	B059	T3	J	M	E	NYHU	7975	188	4.66888	3.43585	40.7787	53.2527	40.777	Fall
SM3W_0+1_1_20200717_003751_000.wav	SM3W	1	20200717	3751	200716	B059	T3	J	M	E	NYHU	2210	127	4.66888	5.30305	41.1958	68.6223	41.1958	Fall
SM3W_0+1_1_20200717_003751_000.wav	SM3W	1	20200717	3751	200716	B059	T3	J	M	E	NYHU	1142	120	4.66888	4.04884	41.3219	61.2222	41.3052	Fall
SM3W_0+1_1_20200717_003751_000.wav	SM3W	1	20200717	3751	200716	B059	T3	J	M	E	NYHU	1504	122	4.66888	3.47755	41.5562	51.7277	41.3495	Fall
SM3W_0+1_0_20200717_004234_000.wav	SM3W	0	20200717	4234	200716	B059	T2	J	M	E	NYHU	4168	181	4.11303	4.73494	41.2346	60.2166	36.236	Fall
SM3W_0+1_0_20200717_004234_000.wav	SM3W	0	20200717	4234	200716	B059	T2	J	M	E	NYHU	5127	95	4.11303	3.50258	41.6339	82.6187	37.9057	Fall
SM3W_0+1_0_20200717_004234_000.wav	SM3W	0	20200717	4234	200716	B059	T2	J	M	E	NYHU	5888	90	4.11303	3.12064	40.7368	66.3423	37.9965	Fall
SM3W_0+1_0_20200717_004234_000.wav	SM3W	0	20200717	4234	200716	B059	T2	J	M	E	NYHU	5468	120	4.11303	4.18992	41.1162	75.6539	38.212	Fall
SM3W_0+1_0_20200717_004234_000.wav	SM3W	0	20200717	4234	200716	B059	T2	J	M	E	NYHU	5032	96	4.11303	3.02726	41.8498	75.4312	38.5068	Fall
SM3W_0+1_0_20200717_004234_000.wav	SM3W	0	20200717	4234	200716	B059	T2	J	M	E	NYHU	5585	116	4.11303	4.82195	40.7922	74.1371	39.0249	Fall
SM3W_0+1_0_20200717_004234_000.wav	SM3W	0	20200717	4234	200716	B059	T2	J	M	E	NYHU	5793	103	4.11303	4.30393	41.2285	73.3343	39.2945	Fall
SM3W_0+1_0_20200717_004234_000.wav	SM3W	0	20200717	4234	200716	B059	T2	J	M	E	NYHU	7085	171	4.11303	4.68618	40.5973	63.8379	40.5973	Fall
SM3E_0+1_1_20200717_004314_000.wav	SM3E	1	20200717	4314	200716	B059	T2	J	M	E	NYHU	4022	39	10.3338	2.79266	41.0333	76.1156	37.2517	Fall
SM3E_0+1_1_20200717_004314_000.wav	SM3E	1	20200717	4314	200716	B059	T2	J	M	E	NYHU	4068	46	10.3338	2.53282	41.122	81.8913	37.3867	Fall
SM3E_0+1_1_20200717_004314_000.wav	SM3E	1	20200717	4314	200716	B059	T2	J	M	E	NYHU	4164	52	10.3338	2.53388	40.9822	66.0133	37.7924	Fall
SM3E_0+1_1_20200717_004314_000.wav	SM3E	1	20200717	4314	200716	B059	T2	J	M	E	NYHU	3625	57	10.3338	3.97094	41.1904	71.2551	38.6015	Fall
SM3E_0+1_1_20200717_004314_000.wav	SM3E	1	20200717	4314	200716	B059	T2	J	M	E	NYHU	4401	109	10.3338	3.88461	42.1692	53.5915	38.6685	Fall
SM3E_0+1_1_20200717_004314_000.wav	SM3E	1	20200717	4314	200716	B059	T2	J	M	E	NYHU	3666	47	10.3338	3.99905	41.2379	73.8741	38.8624	Fall
SM3E_0+1_1_20200717_004314_000.wav	SM3E	1	20200717	4314	200716	B059	T2	J	M	E	NYHU	4114	44	10.3338	3.03731	41.8847	74.354	38.8677	Fall
SM3E_0+1_1_20200717_004314_000.wav	SM3E	1	20200717	4314	200716	B059	T2	J	M	E	NYHU	4205	41	10.3338	2.33153	40.9503	65.8484	39.5732	Fall
SM3E_0+1_1_20200717_004314_000.wav	SM3E	1	20200717	4314	200716	B059	T2	J	M	E	NYHU	3830	61	10.3338	4.23166	41.0665	75.7312	39.6345	Fall
SM3E_0+1_1_20200717_004314_000.wav	SM3E	1	20200717	4314	200716	B059	T2	J	M	E	NYHU	3271	571	10.3338	1.60618	42.3993	44.7612	40.0351	Fall
SM3E_0+1_1_20200717_004314_000.wav	SM3E	1	20200717	4314	200716	B059	T2	J	M	E	NYHU	4298	88	10.3338	3.45987	42.3091	58.7384	40.7858	Fall
SM3E_0+1_1_20200717_004314_000.wav	SM3E	1	20200717	4314	200716	B059	T2	J	M	E	NYHU	3879	49	10.3338	3.13367	40.8712	76.3719	40.8675	Fall
SM3E_0+1_1_20200717_004314_000.wav	SM3E	1	20200717	4314	200716	B059	T2	J	M	E	NYHU	3561	107	10.3338	5.75004	41.136	63.9928	41.1356	Fall
SM3E_0+1_1_20200717_004314_000.wav	SM3E	1	20200717	4314	200716	B059	T2	J	M	E	NYHU	3356	97	10.3338	5.39853	41.3206	61.1958	41.242	Fall
SM3E_0+1_1_20200717_004314_000.wav	SM3E	1	20200717	4314	200716	B059	T2	J	M	E	NYHU	4603	202	10.3338	4.77829	41.2493	58.2335	41.2493	Fall
SM3E_0+1_1_20200717_004314_000.wav	SM3E	1	20200717	4314	200716	B059	T2	J	M	E	NYHU	3928	49	10.3338	3.59135	42.8923	76.5746	41.3059	Fall
SM3E_0+1_1_20200717_004314_000.wav	SM3E	1	20200717	4314	200716	B059	T2	J	M	E	NYHU	3775	55	10.3338	3.66634	43.1527	75.5286	41.4154	Fall
SM3W_0+1_1_20200717_004327_000.wav	SM3W	1	20200717	4327	200716	B059	T2	J	M	E	NYHU	5169	112	3.03305	4.8609	41.5177	64.0722	39.926	Fall
SM3E__1__1_20200717_004335_000.wav	SM3E	1	20200717	4335	200716	B059	T2	J	M	E	NYHU	1713	53	14.1202	5.1873	41.5329	66.8265	36.1555	Fall
SM3E__1__1_20200717_004335_000.wav	SM3E	1	20200717	4335	200716	B059	T2	J	M	E	NYHU	1475	50	14.1202	5.04038	41.7884	66.3205	37.8711	Fall
SM3E__1__1_20200717_004335_000.wav	SM3E	1	20200717	4335	200716	B059	T2	J	M	E	NYHU	2061	69	14.1202	4.67445	42.2189	73.9116	39.0518	Fall
SM3E__1__1_20200717_004335_000.wav	SM3E	1	20200717	4335	200716	B059	T2	J	M	E	NYHU	1883	87	14.1202	5.63384	41.0887	66.6353	39.2739	Fall
SM3E__1__1_20200717_004335_000.wav	SM3E	1	20200717	4335	200716	B059	T2	J	M	E	NYHU	1947	63	14.1202	4.20527	41.7301	64.2941	39.5059	Fall
SM3E__1__1_20200717_004335_000.wav	SM3E	1	20200717	4335	200716	B059	T2	J	M	E	NYHU	1796	83	14.1202	4.77402	41.209	67.9346	39.8061	Fall
SM3E__1__1_20200717_004335_000.wav	SM3E	1	20200717	4335	200716	B059	T2	J	M	E	NYHU	1992	45	14.1202	3.86901	42.4883	67.4103	39.9319	Fall
SM3E__1__1_20200717_004335_000.wav	SM3E	1	20200717	4335	200716	B059	T2	J	M	E	NYHU	1420	89	14.1202	4.87721	42.7757	64.4672	40.1782	Fall
SM3E__1__1_20200717_004335_000.wav	SM3E	1	20200717	4335	200716	B059	T2	J	M	E	NYHU	2132	72	14.1202	3.90175	41.4228	74.1647	41.4223	Fall
SM3E__1__1_20200717_004335_000.wav	SM3E	1	20200717	4335	200716	B059	T2	J	M	E	NYHU	1596	73	14.1202	4.08419	41.8121	64.7407	41.81	Fall
SM3E__1__1_20200717_004335_000.wav	SM3E	1	20200717	4335	200716	B059	T2	J	M	E	NYHU	1661	65	14.1202	3.87667	42.4013	64.5168	41.9822	Fall
SM3W_0+1_1_20200717_004355_000.wav	SM3W	1	20200717	4355	200716	B059	T2	J	M	E	NYHU	2503	83	4.75209	2.90294	40.3332	66.9583	36.7596	Fall
SM3W_0+1_1_20200717_004355_000.wav	SM3W	1	20200717	4355	200716	B059	T2	J	M	E	NYHU	1944	114	4.75209	3.68353	40.3669	81.411	36.8778	Fall
SM3W_0+1_1_20200717_004355_000.wav	SM3W	1	20200717	4355	200716	B059	T2	J	M	E	NYHU	6864	253	4.75209	3.66792	41.3496	63.4046	39.1323	Fall
SM3W_0+1_1_20200717_004355_000.wav	SM3W	1	20200717	4355	200716	B059	T2	J	M	E	NYHU	7080	216	4.75209	4.09572	42.1588	74.6948	39.4023	Fall
SM3W_0+1_1_20200717_004355_000.wav	SM3W	1	20200717	4355	200716	B059	T2	J	M	E	NYHU	7389	108	4.75209	3.38711	42.4649	60.3014	39.5716	Fall
SM3W_0+1_1_20200717_004425_000.wav	SM3W	1	20200717	4425	200716	B059	T2	J	M	E	NYHU	497	59	5.40119	3.20112	39.4085	74.6339	36.5489	Fall
SM3W_0+1_1_20200717_004425_000.wav	SM3W	1	20200717	4425	200716	B059	T2	J	M	E	NYHU	4625	56	5.40119	3.35846	39.249	78.5277	36.723	Fall
SM3W_0+1_1_20200717_004425_000.wav	SM3W	1	20200717	4425	200716	B059	T2	J	M	E	NYHU	443	94	5.40119	3.2251	40.4014	74.7049	37.3906	Fall
SM3W_0+1_1_20200717_004425_000.wav	SM3W	1	20200717	4425	200716	B059	T2	J	M	E	NYHU	5508	168	5.40119	3.51346	41.2328	53.6663	38.5469	Fall
SM3W_0+1_1_20200717_004425_000.wav	SM3W	1	20200717	4425	200716	B059	T2	J	M	E	NYHU	4792	90	5.40119	3.6573	41.4659	76.3591	38.884	Fall
SM3W_0+1_1_20200717_004425_000.wav	SM3W	1	20200717	4425	200716	B059	T2	J	M	E	NYHU	295	0	5.40119	4.45797	39.021	72.0342	39.0179	Fall
SM3W_0+1_1_20200717_004425_000.wav	SM3W	1	20200717	4425	200716	B059	T2	J	M	E	NYHU	5287	185	5.40119	3.65244	42.5528	67.8228	39.0944	Fall
SM3W_0+1_1_20200717_004425_000.wav	SM3W	1	20200717	4425	200716	B059	T2	J	M	E	NYHU	4904	112	5.40119	3.51572	42.165	75.8057	42.1639	Fall
SM3E__1__1_20200717_004435_000.wav	SM3E	1	20200717	4435	200716	B059	T2	J	M	E	NYHU	1331	76	12.7644	5.66038	40.8601	61.7109	38.9174	Fall
SM3E__1__1_20200717_004435_000.wav	SM3E	1	20200717	4435	200716	B059	T2	J	M	E	NYHU	1416	84	12.7644	5.11539	41.097	63.0319	39.5492	Fall
SM3E__1__1_20200717_004435_000.wav	SM3E	1	20200717	4435	200716	B059	T2	J	M	E	NYHU	1099	144	12.7644	5.7275	41.4133	58.735	40.3948	Fall
SM3E__1__1_20200717_004435_000.wav	SM3E	1	20200717	4435	200716	B059	T2	J	M	E	NYHU	1174	75	12.7644	5.05366	40.5237	62.1163	40.5237	Fall
SM3W_0+1_0_20200717_004438_000.wav	SM3W	0	20200717	4438	200716	B059	T2	J	M	E	NYHU	11781	52	2.55649	1.84397	38.1757	73.6562	32.5892	Fall
SM3W_0+1_0_20200717_004438_000.wav	SM3W	0	20200717	4438	200716	B059	T2	J	M	E	NYHU	11668	47	2.55649	2.12245	39.2045	66.2609	35.5973	Fall
SM3W_0+1_0_20200717_004438_000.wav	SM3W	0	20200717	4438	200716	B059	T2	J	M	E	NYHU	11568	58	2.55649	2.51756	40.3515	64.5755	36.1604	Fall
SM3W_0+1_0_20200717_004438_000.wav	SM3W	0	20200717	4438	200716	B059	T2	J	M	E	NYHU	11730	69	2.55649	3.22288	41.3733	73.3658	38.1359	Fall
SM3W_0+1_0_20200717_004438_000.wav	SM3W	0	20200717	4438	200716	B059	T2	J	M	E	NYHU	11830	48	2.55649	2.1818	47.7007	76.8792	40.2325	Fall
SM3W_0+1_0_20200717_004438_000.wav	SM3W	0	20200717	4438	200716	B059	T2	J	M	E	NYHU	12859	157	2.55649	2.75754	41.6041	45.0473	41.6	Fall
SM3E__1__1_20200717_004528_000.wav	SM3E	1	20200717	4528	200716	B059	T2	J	M	E	NYHU	695	122	8.06602	5.52661	40.9229	53.0115	38.5494	Fall
SM3E_0+1_1_20200717_004547_000.wav	SM3E	1	20200717	4547	200716	B059	T2	J	M	E	NYHU	1863	138	9.15752	4.34401	42.5456	65.9049	39.1954	Fall
SM3E_0+1_1_20200717_004547_000.wav	SM3E	1	20200717	4547	200716	B059	T2	J	M	E	NYHU	1754	86	9.15752	5.06247	42.7428	74.697	40.1576	Fall
SM3E_0+1_1_20200717_004547_000.wav	SM3E	1	20200717	4547	200716	B059	T2	J	M	E	NYHU	1639	55	9.15752	4.21257	41.317	73.7766	41.317	Fall
SM3E_0+1_1_20200717_004547_000.wav	SM3E	1	20200717	4547	200716	B059	T2	J	M	E	NYHU	1584	455	9.15752	5.0239	42.3278	64.2814	42.3264	Fall
SM3E__1__1_20200717_005009_000.wav	SM3E	1	20200717	5009	200716	B059	T1	J	M	E	NYHU	2165	176	5.39361	5.49229	40.9036	60.9931	36.2107	Fall
SM3E__1__1_20200717_005009_000.wav	SM3E	1	20200717	5009	200716	B059	T1	J	M	E	NYHU	2251	85	5.39361	5.1248	40.7118	58.9969	36.2632	Fall
SM3E__1__1_20200717_005009_000.wav	SM3E	1	20200717	5009	200716	B059	T1	J	M	E	NYHU	1994	206	5.39361	5.43305	41.0853	62.5372	37.3082	Fall
SM3E__1__1_20200717_005009_000.wav	SM3E	1	20200717	5009	200716	B059	T1	J	M	E	NYHU	1783	85	5.39361	4.80682	40.8394	68.3783	39.9855	Fall
SM3W_0+1_0_20200717_005036_000.wav	SM3W	0	20200717	5036	200716	B059	T1	J	M	E	NYHU	2328	272	5.95005	4.88406	40.4189	64.5328	37.3708	Fall
SM3W_0+1_0_20200717_005036_000.wav	SM3W	0	20200717	5036	200716	B059	T1	J	M	E	NYHU	2506	172	5.95005	4.07395	41.1828	63.6649	38.045	Fall
SM3W__1__1_20200717_005041_000.wav	SM3W	1	20200717	5041	200716	B059	T1	J	M	E	NYHU	376	186	4.3952	3.87066	41.8276	65.6908	38.4377	Fall
SM3W__1__1_20200717_005041_000.wav	SM3W	1	20200717	5041	200716	B059	T1	J	M	E	NYHU	747	190	4.3952	4.67524	40.1436	66.5433	38.8769	Fall
SM3W__1__1_20200717_005041_000.wav	SM3W	1	20200717	5041	200716	B059	T1	J	M	E	NYHU	558	182	4.3952	3.53304	41.2146	48.6228	39.7472	Fall
SM3M_0+1_0_20200717_005042_000.wav	SM3M	0	20200717	5042	200716	B059	T1	J	M	E	NYHU	407	121	6.27211	3.65559	39.7511	61.8707	38.5453	Fall
SM3W_0+1_1_20200717_005111_000.wav	SM3W	1	20200717	5111	200716	B059	T1	J	M	E	NYHU	700	93	3.89189	3.19818	39.456	75.4645	36.9041	Fall
SM3W_0+1_1_20200717_005111_000.wav	SM3W	1	20200717	5111	200716	B059	T1	J	M	E	NYHU	552	80	3.89189	3.63519	39.9162	76.4901	36.9481	Fall
SM3W_0+1_1_20200717_005111_000.wav	SM3W	1	20200717	5111	200716	B059	T1	J	M	E	NYHU	799	99	3.89189	3.21887	40.3281	68.0692	37.0177	Fall
SM3W_0+1_1_20200717_005111_000.wav	SM3W	1	20200717	5111	200716	B059	T1	J	M	E	NYHU	1307	131	3.89189	3.49027	40.5816	49.7413	37.9945	Fall
SM3W_0+1_1_20200717_005111_000.wav	SM3W	1	20200717	5111	200716	B059	T1	J	M	E	NYHU	1427	115	3.89189	2.94986	38.9369	47.2673	38.0226	Fall
SM3W_0+1_1_20200717_005111_000.wav	SM3W	1	20200717	5111	200716	B059	T1	J	M	E	NYHU	1066	120	3.89189	4.34401	40.9692	67.6343	38.5114	Fall
SM3W_0+1_1_20200717_005111_000.wav	SM3W	1	20200717	5111	200716	B059	T1	J	M	E	NYHU	6705	151	3.89189	4.26669	41.0054	52.3714	38.5178	Fall
SM3W_0+1_1_20200717_005111_000.wav	SM3W	1	20200717	5111	200716	B059	T1	J	M	E	NYHU	6261	227	3.89189	4.9563	41.0153	63.2973	38.7248	Fall
SM3W_0+1_1_20200717_005111_000.wav	SM3W	1	20200717	5111	200716	B059	T1	J	M	E	NYHU	6554	184	3.89189	4.35024	41.092	51.2916	39.054	Fall
SM3W_0+1_1_20200717_005111_000.wav	SM3W	1	20200717	5111	200716	B059	T1	J	M	E	NYHU	6369	109	3.89189	5.50406	41.06	72.6229	39.3272	Fall
SM3W_0+1_1_20200717_005111_000.wav	SM3W	1	20200717	5111	200716	B059	T1	J	M	E	NYHU	1176	110	3.89189	3.16727	41.2146	48.1748	39.7695	Fall
SM3W_0+1_1_20200717_005111_000.wav	SM3W	1	20200717	5111	200716	B059	T1	J	M	E	NYHU	6034	199	3.89189	4.85853	40.8256	65.0736	40.8245	Fall
SM3E__1__1_20200717_005134_000.wav	SM3E	1	20200717	5134	200716	B059	T1	J	M	E	NYHU	1104	58	9.5776	4.12044	41.0569	61.6702	36.2313	Fall
SM3E__1__1_20200717_005134_000.wav	SM3E	1	20200717	5134	200716	B059	T1	J	M	E	NYHU	730	83	9.5776	6.07551	40.1108	57.7036	38.4785	Fall
SM3E__1__1_20200717_005134_000.wav	SM3E	1	20200717	5134	200716	B059	T1	J	M	E	NYHU	838	102	9.5776	5.75725	41.0092	59.3413	38.645	Fall
SM3E__1__1_20200717_005134_000.wav	SM3E	1	20200717	5134	200716	B059	T1	J	M	E	NYHU	521	122	9.5776	6.12451	40.7612	59.3024	40.706	Fall
SM3E__1__1_20200717_005134_000.wav	SM3E	1	20200717	5134	200716	B059	T1	J	M	E	NYHU	1156	52	9.5776	3.04845	42.3968	65.1354	41.4057	Fall
SM3E__1__1_20200717_005134_000.wav	SM3E	1	20200717	5134	200716	B059	T1	J	M	E	NYHU	1373	107	9.5776	4.32684	41.9778	63.967	41.5851	Fall
SM3E__1__1_20200717_005134_000.wav	SM3E	1	20200717	5134	200716	B059	T1	J	M	E	NYHU	1592	104	9.5776	3.49153	45.7595	64.4969	41.9438	Fall
SM3E__1__1_20200717_005134_000.wav	SM3E	1	20200717	5134	200716	B059	T1	J	M	E	NYHU	943	111	9.5776	4.56454	43.0746	62.8409	42.0423	Fall
SM3E__1__1_20200717_005134_000.wav	SM3E	1	20200717	5134	200716	B059	T1	J	M	E	NYHU	1430	57	9.5776	2.28246	46.7556	62.0777	42.1759	Fall
SM3W_0+1_0_20200717_005142_000.wav	SM3W	0	20200717	5142	200716	B059	T1	J	M	E	NYHU	3851	170	3.06475	3.77884	40.9435	62.1196	38.1384	Fall
SM3W_0+1_0_20200717_005142_000.wav	SM3W	0	20200717	5142	200716	B059	T1	J	M	E	NYHU	3581	118	3.06475	3.84557	40.8442	52.3855	38.3886	Fall
SM3W_0+1_0_20200717_005142_000.wav	SM3W	0	20200717	5142	200716	B059	T1	J	M	E	NYHU	3368	147	3.06475	4.23933	41.6696	77.5678	38.4131	Fall
SM3W_0+1_0_20200717_005142_000.wav	SM3W	0	20200717	5142	200716	B059	T1	J	M	E	NYHU	3221	169	3.06475	5.34438	41.2283	73.6157	39.4473	Fall
SM3E__1__1_20200717_005158_000.wav	SM3E	1	20200717	5158	200716	B059	T1	J	M	E	NYHU	1585	55	12.9379	3.05793	41.2567	76.1967	36.6704	Fall
SM3E__1__1_20200717_005158_000.wav	SM3E	1	20200717	5158	200716	B059	T1	J	M	E	NYHU	1754	79	12.9379	3.24988	41.9038	66.0852	38.9873	Fall
SM3E__1__1_20200717_005158_000.wav	SM3E	1	20200717	5158	200716	B059	T1	J	M	E	NYHU	1911	47	12.9379	2.15167	40.5671	52.2029	39.0072	Fall
SM3E__1__1_20200717_005158_000.wav	SM3E	1	20200717	5158	200716	B059	T1	J	M	E	NYHU	1680	41	12.9379	3.16351	39.8113	74.8032	39.8057	Fall
SM3E__1__1_20200717_005158_000.wav	SM3E	1	20200717	5158	200716	B059	T1	J	M	E	NYHU	1447	106	12.9379	4.15053	40.0195	75.3301	40.0195	Fall
SM3E__1__1_20200717_005158_000.wav	SM3E	1	20200717	5158	200716	B059	T1	J	M	E	NYHU	1278	75	12.9379	2.12638	42.283	51.3061	41.7888	Fall
SM3W_0+1_0_20200717_005204_000.wav	SM3W	0	20200717	5204	200716	B059	T1	J	M	E	NYHU	6492	90	4.641	3.73999	41.8945	74.1349	38.2192	Fall
SM3W_0+1_1_20200717_005324_000.wav	SM3W	1	20200717	5324	200716	B059	T1	J	M	E	NYHU	4437	118	3.67172	2.77293	40.0484	65.8868	37.408	Fall
SM3W_0+1_1_20200717_005324_000.wav	SM3W	1	20200717	5324	200716	B059	T1	J	M	E	NYHU	4140	121	3.67172	3.06722	42.5226	70.1938	38.4399	Fall
SM3W_0+1_1_20200717_005324_000.wav	SM3W	1	20200717	5324	200716	B059	T1	J	M	E	NYHU	4652	119	3.67172	3.53317	41.0098	62.924	41.0084	Fall
SM3W_0+1_1_20200717_005343_000.wav	SM3W	1	20200717	5343	200716	B059	T1	J	M	E	NYHU	1771	54	3.30117	2.74404	38.8152	47.5027	37.0423	Fall
SM3W_0+1_1_20200717_005343_000.wav	SM3W	1	20200717	5343	200716	B059	T1	J	M	E	NYHU	1095	238	3.30117	5.25925	40.649	75.2196	38.2145	Fall
SM3W_0+1_1_20200717_005343_000.wav	SM3W	1	20200717	5343	200716	B059	T1	J	M	E	NYHU	1302	207	3.30117	4.16776	41.3467	75.1882	38.5811	Fall
SM3W_0+1_1_20200717_005343_000.wav	SM3W	1	20200717	5343	200716	B059	T1	J	M	E	NYHU	1721	289	3.30117	3.9071	40.1195	46.8691	38.6453	Fall
SM3W_0+1_1_20200717_005343_000.wav	SM3W	1	20200717	5343	200716	B059	T1	J	M	E	NYHU	9092	181	3.30117	3.21568	40.4567	46.4719	38.7796	Fall
SM3W_0+1_1_20200717_005343_000.wav	SM3W	1	20200717	5343	200716	B059	T1	J	M	E	NYHU	7962	255	3.30117	3.88857	42.0134	64.4604	38.9933	Fall
SM3W_0+1_1_20200717_005343_000.wav	SM3W	1	20200717	5343	200716	B059	T1	J	M	E	NYHU	1427	125	3.30117	3.97155	40.2314	74.4201	39.0005	Fall
SM3W_0+1_1_20200717_005343_000.wav	SM3W	1	20200717	5343	200716	B059	T1	J	M	E	NYHU	7707	235	3.30117	4.23285	41.1745	74.0293	39.1698	Fall
SM3W_0+1_1_20200717_005343_000.wav	SM3W	1	20200717	5343	200716	B059	T1	J	M	E	NYHU	755	643	3.30117	3.63222	40.9848	47.3105	39.2764	Fall
SM3W_0+1_1_20200717_005343_000.wav	SM3W	1	20200717	5343	200716	B059	T1	J	M	E	NYHU	8159	197	3.30117	4.91234	41.837	68.4337	39.7563	Fall
SM3W_0+1_1_20200717_005343_000.wav	SM3W	1	20200717	5343	200716	B059	T1	J	M	E	NYHU	8342	183	3.30117	4.16631	41.5971	62.032	39.9738	Fall
SM3W_0+1_1_20200717_005343_000.wav	SM3W	1	20200717	5343	200716	B059	T1	J	M	E	NYHU	7473	139	3.30117	3.49741	41.3979	65.8685	40.1584	Fall
SM3W_0+1_1_20200717_005343_000.wav	SM3W	1	20200717	5343	200716	B059	T1	J	M	E	NYHU	7334	4352	3.30117	3.53028	41.8214	63.3517	40.2821	Fall
SM3W_0+1_1_20200717_005343_000.wav	SM3W	1	20200717	5343	200716	B059	T1	J	M	E	NYHU	8909	190	3.30117	5.26922	40.3179	71.5747	40.3179	Fall
SM3W_0+1_1_20200717_005343_000.wav	SM3W	1	20200717	5343	200716	B059	T1	J	M	E	NYHU	8719	186	3.30117	4.66394	40.471	56.3368	40.471	Fall
SM3W_0+1_1_20200717_005343_000.wav	SM3W	1	20200717	5343	200716	B059	T1	J	M	E	NYHU	8533	191	3.30117	4.751	41.5184	62.2037	41.5184	Fall
SM3W_0+1_1_20200723_001503_000.wav	SM3W	1	20200723	1503	200722	B069	T00	A	M	E	NYHU	1228	118	4.80986	3.02706	42.0646	61.0208	39.8684	Fall
SM3W_0+1_1_20200723_001503_000.wav	SM3W	1	20200723	1503	200722	B069	T00	A	M	E	NYHU	467	88	4.80986	2.37695	41.7414	50.508	40.0767	Fall
SM3W_0+1_1_20200723_001503_000.wav	SM3W	1	20200723	1503	200722	B069	T00	A	M	E	NYHU	1111	123	4.80986	2.66183	40.6168	59.8949	40.1241	Fall
SM3W_0+1_1_20200723_001503_000.wav	SM3W	1	20200723	1503	200722	B069	T00	A	M	E	NYHU	572	105	4.80986	2.41477	41.911	49.7524	40.1605	Fall
SM3W_0+1_1_20200723_001503_000.wav	SM3W	1	20200723	1503	200722	B069	T00	A	M	E	NYHU	678	106	4.80986	2.47574	41.6747	50.4714	40.2796	Fall
SM3W_0+1_1_20200723_001503_000.wav	SM3W	1	20200723	1503	200722	B069	T00	A	M	E	NYHU	1562	137	4.80986	2.84928	41.7443	58.296	40.2874	Fall
SM3W_0+1_1_20200723_001503_000.wav	SM3W	1	20200723	1503	200722	B069	T00	A	M	E	NYHU	890	111	4.80986	2.72576	42.1556	58.4135	40.3468	Fall
SM3W_0+1_1_20200723_001503_000.wav	SM3W	1	20200723	1503	200722	B069	T00	A	M	E	NYHU	1426	91	4.80986	1.84169	41.8364	51.4769	40.5152	Fall
SM3W_0+1_1_20200723_001503_000.wav	SM3W	1	20200723	1503	200722	B069	T00	A	M	E	NYHU	1334	105	4.80986	2.58848	42.0445	59.4255	40.6473	Fall
SM3W_0+1_1_20200723_001503_000.wav	SM3W	1	20200723	1503	200722	B069	T00	A	M	E	NYHU	779	101	4.80986	2.5129	40.7105	48.9508	40.7048	Fall
SM3M_0+1_0_20200723_001518_000.wav	SM3M	0	20200723	1518	200722	B069	T00	A	M	E	NYHU	1759	229	6.83069	3.9725	41.2536	78.6622	38.1933	Fall
SM3M_0+1_0_20200723_001518_000.wav	SM3M	0	20200723	1518	200722	B069	T00	A	M	E	NYHU	809	111	6.83069	4.64458	40.7203	68.7517	38.7101	Fall
SM3M_0+1_0_20200723_001518_000.wav	SM3M	0	20200723	1518	200722	B069	T00	A	M	E	NYHU	170	157	6.83069	3.86562	41.3119	64.7836	38.8077	Fall
SM3M_0+1_0_20200723_001518_000.wav	SM3M	0	20200723	1518	200722	B069	T00	A	M	E	NYHU	698	214	6.83069	4.13968	41.2935	65.1166	39.0114	Fall
SM3M_0+1_0_20200723_001518_000.wav	SM3M	0	20200723	1518	200722	B069	T00	A	M	E	NYHU	485	192	6.83069	3.67442	41.007	64.3307	39.1312	Fall
SM3M_0+1_0_20200723_001518_000.wav	SM3M	0	20200723	1518	200722	B069	T00	A	M	E	NYHU	1531	95	6.83069	2.85943	42.488	66.4996	39.1371	Fall
SM3M_0+1_0_20200723_001518_000.wav	SM3M	0	20200723	1518	200722	B069	T00	A	M	E	NYHU	1019	106	6.83069	4.23844	41.6565	69.2322	39.2805	Fall
SM3M_0+1_0_20200723_001518_000.wav	SM3M	0	20200723	1518	200722	B069	T00	A	M	E	NYHU	1435	112	6.83069	4.32066	40.3829	73.046	39.5031	Fall
SM3M_0+1_0_20200723_001518_000.wav	SM3M	0	20200723	1518	200722	B069	T00	A	M	E	NYHU	1323	199	6.83069	3.49711	41.4564	72.4189	39.7976	Fall
SM3M_0+1_0_20200723_001518_000.wav	SM3M	0	20200723	1518	200722	B069	T00	A	M	E	NYHU	1125	105	6.83069	2.62139	43.3721	68.5712	40.1797	Fall
SM3M_0+1_0_20200723_001518_000.wav	SM3M	0	20200723	1518	200722	B069	T00	A	M	E	NYHU	914	104	6.83069	3.54496	42.3497	66.1165	40.3391	Fall
SM3M_0+1_0_20200723_001518_000.wav	SM3M	0	20200723	1518	200722	B069	T00	A	M	E	NYHU	13	0	6.83069	3.29262	41.1481	61.2759	40.4816	Fall
SM3M_0+1_0_20200723_001518_000.wav	SM3M	0	20200723	1518	200722	B069	T00	A	M	E	NYHU	293	123	6.83069	3.50179	42.6119	64.9815	40.6747	Fall
SM3M_0+1_0_20200723_001534_000.wav	SM3M	0	20200723	1534	200722	B069	T00	A	M	E	NYHU	3055	48	5.99981	2.30696	40.865	72.6982	35.6638	Fall
SM3M_0+1_0_20200723_001534_000.wav	SM3M	0	20200723	1534	200722	B069	T00	A	M	E	NYHU	3134	81	5.99981	3.01736	40.7625	75.0002	35.7966	Fall
SM3M_0+1_0_20200723_001534_000.wav	SM3M	0	20200723	1534	200722	B069	T00	A	M	E	NYHU	3384	122	5.99981	3.56009	40.8378	74.7902	37.6942	Fall
SM3M_0+1_0_20200723_001534_000.wav	SM3M	0	20200723	1534	200722	B069	T00	A	M	E	NYHU	3007	77	5.99981	2.35441	41.9636	61.8997	38.1781	Fall
SM3M_0+1_0_20200723_001534_000.wav	SM3M	0	20200723	1534	200722	B069	T00	A	M	E	NYHU	1096	0	5.99981	3.05974	40.3479	59.5562	38.4467	Fall
SM3M_0+1_0_20200723_001534_000.wav	SM3M	0	20200723	1534	200722	B069	T00	A	M	E	NYHU	3262	127	5.99981	3.09602	41.1481	66.6767	38.8212	Fall
SM3M_0+1_0_20200723_001534_000.wav	SM3M	0	20200723	1534	200722	B069	T00	A	M	E	NYHU	1403	308	5.99981	3.48307	41.4416	65.1757	38.8887	Fall
SM3M_0+1_0_20200723_001534_000.wav	SM3M	0	20200723	1534	200722	B069	T00	A	M	E	NYHU	2496	111	5.99981	4.46286	40.54	72.5132	38.9764	Fall
SM3M_0+1_0_20200723_001534_000.wav	SM3M	0	20200723	1534	200722	B069	T00	A	M	E	NYHU	1951	205	5.99981	3.44457	41.5042	71.6962	39.0052	Fall
SM3M_0+1_0_20200723_001534_000.wav	SM3M	0	20200723	1534	200722	B069	T00	A	M	E	NYHU	2160	102	5.99981	4.21084	40.9429	67.7854	39.1258	Fall
SM3M_0+1_0_20200723_001534_000.wav	SM3M	0	20200723	1534	200722	B069	T00	A	M	E	NYHU	2928	102	5.99981	3.14229	42.2752	68.5887	39.2775	Fall
SM3M_0+1_0_20200723_001534_000.wav	SM3M	0	20200723	1534	200722	B069	T00	A	M	E	NYHU	1625	118	5.99981	3.80677	41.0624	63.9408	39.3206	Fall
SM3M_0+1_0_20200723_001534_000.wav	SM3M	0	20200723	1534	200722	B069	T00	A	M	E	NYHU	2385	104	5.99981	4.17262	41.433	68.4238	39.6932	Fall
SM3M_0+1_0_20200723_001534_000.wav	SM3M	0	20200723	1534	200722	B069	T00	A	M	E	NYHU	1507	104	5.99981	3.30525	41.8946	64.9894	39.8619	Fall
SM3M_0+1_0_20200723_001534_000.wav	SM3M	0	20200723	1534	200722	B069	T00	A	M	E	NYHU	2828	119	5.99981	3.48277	41.4967	72.7353	40.0529	Fall
SM3M_0+1_0_20200723_001534_000.wav	SM3M	0	20200723	1534	200722	B069	T00	A	M	E	NYHU	2057	107	5.99981	3.87242	41.5734	67.3012	40.0563	Fall
SM3M_0+1_0_20200723_001534_000.wav	SM3M	0	20200723	1534	200722	B069	T00	A	M	E	NYHU	2709	106	5.99981	3.41425	41.8589	74.8489	40.161	Fall
SM3M_0+1_0_20200723_001534_000.wav	SM3M	0	20200723	1534	200722	B069	T00	A	M	E	NYHU	1745	121	5.99981	3.79858	42.7204	63.4192	40.3113	Fall
SM3M_0+1_0_20200723_001534_000.wav	SM3M	0	20200723	1534	200722	B069	T00	A	M	E	NYHU	2603	107	5.99981	3.39452	42.5191	73.1354	40.3529	Fall
SM3M_0+1_0_20200723_001534_000.wav	SM3M	0	20200723	1534	200722	B069	T00	A	M	E	NYHU	2228	69	5.99981	3.73947	41.1612	67.6404	40.4077	Fall
SM3M_0+1_0_20200723_001534_000.wav	SM3M	0	20200723	1534	200722	B069	T00	A	M	E	NYHU	2281	52	5.99981	3.44108	42.6294	67.6414	41.1772	Fall
SM3W_0+1_1_20200723_001535_000.wav	SM3W	1	20200723	1535	200722	B069	T00	A	M	E	NYHU	3343	103	4.0384	1.74737	41.9925	47.3069	38.3693	Fall
SM3W_0+1_1_20200723_001535_000.wav	SM3W	1	20200723	1535	200722	B069	T00	A	M	E	NYHU	2722	95	4.0384	2.32046	42.4788	60.0542	38.4292	Fall
SM3W_0+1_1_20200723_001535_000.wav	SM3W	1	20200723	1535	200722	B069	T00	A	M	E	NYHU	2947	88	4.0384	1.62311	41.1217	48.1063	38.7964	Fall
SM3W_0+1_1_20200723_001535_000.wav	SM3W	1	20200723	1535	200722	B069	T00	A	M	E	NYHU	1403	112	4.0384	3.17414	40.1739	47.7554	38.8919	Fall
SM3W_0+1_1_20200723_001535_000.wav	SM3W	1	20200723	1535	200722	B069	T00	A	M	E	NYHU	3034	88	4.0384	1.96908	41.1363	59.7826	38.9535	Fall
SM3W_0+1_1_20200723_001535_000.wav	SM3W	1	20200723	1535	200722	B069	T00	A	M	E	NYHU	2858	63	4.0384	1.70313	41.195	57.2536	39.0448	Fall
SM3W_0+1_1_20200723_001535_000.wav	SM3W	1	20200723	1535	200722	B069	T00	A	M	E	NYHU	3451	109	4.0384	2.87705	41.5278	65.1807	39.0657	Fall
SM3W_0+1_1_20200723_001535_000.wav	SM3W	1	20200723	1535	200722	B069	T00	A	M	E	NYHU	1064	102	4.0384	2.87097	40.4067	48.7927	39.2367	Fall
SM3W_0+1_1_20200723_001535_000.wav	SM3W	1	20200723	1535	200722	B069	T00	A	M	E	NYHU	2513	107	4.0384	2.49014	41.8785	57.8268	39.3036	Fall
SM3W_0+1_1_20200723_001535_000.wav	SM3W	1	20200723	1535	200722	B069	T00	A	M	E	NYHU	6911	166	4.0384	2.88309	42.3549	57.1928	39.3887	Fall
SM3W_0+1_1_20200723_001535_000.wav	SM3W	1	20200723	1535	200722	B069	T00	A	M	E	NYHU	963	108	4.0384	1.66004	40.3764	44.9812	39.4656	Fall
SM3W_0+1_1_20200723_001535_000.wav	SM3W	1	20200723	1535	200722	B069	T00	A	M	E	NYHU	2405	116	4.0384	2.86743	42.1398	59.5989	39.4682	Fall
SM3W_0+1_1_20200723_001535_000.wav	SM3W	1	20200723	1535	200722	B069	T00	A	M	E	NYHU	3563	112	4.0384	3.17169	41.2568	68.2683	39.4882	Fall
SM3W_0+1_1_20200723_001535_000.wav	SM3W	1	20200723	1535	200722	B069	T00	A	M	E	NYHU	855	206	4.0384	2.12615	41.6738	48.4804	39.605	Fall
SM3W_0+1_1_20200723_001535_000.wav	SM3W	1	20200723	1535	200722	B069	T00	A	M	E	NYHU	1738	120	4.0384	1.79266	43.143	48.2074	39.6997	Fall
SM3W_0+1_1_20200723_001535_000.wav	SM3W	1	20200723	1535	200722	B069	T00	A	M	E	NYHU	1291	105	4.0384	3.06266	40.7342	48.4919	39.7535	Fall
SM3W_0+1_1_20200723_001535_000.wav	SM3W	1	20200723	1535	200722	B069	T00	A	M	E	NYHU	2627	114	4.0384	2.93292	42.0112	61.3464	39.8298	Fall
SM3W_0+1_1_20200723_001535_000.wav	SM3W	1	20200723	1535	200722	B069	T00	A	M	E	NYHU	9280	86	4.0384	2.25386	42.4404	58.9107	39.8314	Fall
SM3W_0+1_1_20200723_001535_000.wav	SM3W	1	20200723	1535	200722	B069	T00	A	M	E	NYHU	306	0	4.0384	2.25731	41.4094	49.8331	39.8417	Fall
SM3W_0+1_1_20200723_001535_000.wav	SM3W	1	20200723	1535	200722	B069	T00	A	M	E	NYHU	6568	178	4.0384	2.54818	42.4399	66.0886	39.842	Fall
SM3W_0+1_1_20200723_001535_000.wav	SM3W	1	20200723	1535	200722	B069	T00	A	M	E	NYHU	9661	192	4.0384	2.92097	42.4752	57.9228	39.9378	Fall
SM3W_0+1_1_20200723_001535_000.wav	SM3W	1	20200723	1535	200722	B069	T00	A	M	E	NYHU	2289	121	4.0384	2.40917	41.9594	53.8782	40.0714	Fall
SM3W_0+1_1_20200723_001535_000.wav	SM3W	1	20200723	1535	200722	B069	T00	A	M	E	NYHU	9469	189	4.0384	2.67706	42.5263	58.2289	40.0837	Fall
SM3W_0+1_1_20200723_001535_000.wav	SM3W	1	20200723	1535	200722	B069	T00	A	M	E	NYHU	2168	329	4.0384	2.43986	41.9277	57.8784	40.4301	Fall
SM3W_0+1_1_20200723_001535_000.wav	SM3W	1	20200723	1535	200722	B069	T00	A	M	E	NYHU	6745	177	4.0384	2.458	42.6948	59.3387	40.4632	Fall
SM3W_0+1_1_20200723_001535_000.wav	SM3W	1	20200723	1535	200722	B069	T00	A	M	E	NYHU	528	221	4.0384	2.19107	43.0723	48.2455	40.4998	Fall
SM3W_0+1_1_20200723_001535_000.wav	SM3W	1	20200723	1535	200722	B069	T00	A	M	E	NYHU	7013	102	4.0384	2.78798	42.4968	60.2461	40.5876	Fall
SM3W_0+1_1_20200723_001535_000.wav	SM3W	1	20200723	1535	200722	B069	T00	A	M	E	NYHU	3780	217	4.0384	2.7963	41.4698	66.2504	40.5909	Fall
SM3W_0+1_1_20200723_001535_000.wav	SM3W	1	20200723	1535	200722	B069	T00	A	M	E	NYHU	3238	147	4.0384	2.81849	41.953	61.5785	40.6252	Fall
SM3W_0+1_1_20200723_001535_000.wav	SM3W	1	20200723	1535	200722	B069	T00	A	M	E	NYHU	1187	122	4.0384	1.62188	41.6868	46.448	40.8257	Fall
SM3W_0+1_1_20200723_001535_000.wav	SM3W	1	20200723	1535	200722	B069	T00	A	M	E	NYHU	7117	104	4.0384	2.86118	44.3507	59.8903	40.9597	Fall
SM3W_0+1_1_20200723_001535_000.wav	SM3W	1	20200723	1535	200722	B069	T00	A	M	E	NYHU	9195	95	4.0384	1.86645	43.0736	59.3368	41.0739	Fall
SM3M_0+1_0_20200723_001550_000.wav	SM3M	0	20200723	1550	200722	B069	T00	A	M	E	NYHU	13342	57	2.78737	2.03496	34.5574	74.5352	32.5488	Fall
SM3M_0+1_0_20200723_001550_000.wav	SM3M	0	20200723	1550	200722	B069	T00	A	M	E	NYHU	13390	48	2.78737	1.64304	34.4829	62.0574	32.9447	Fall
SM3M_0+1_0_20200723_001550_000.wav	SM3M	0	20200723	1550	200722	B069	T00	A	M	E	NYHU	80	76	2.78737	1.82712	45.742	76.3126	33.0414	Fall
SM3M_0+1_0_20200723_001550_000.wav	SM3M	0	20200723	1550	200722	B069	T00	A	M	E	NYHU	13241	83	2.78737	2.28915	35.6348	73.9115	34.0006	Fall
SM3M_0+1_0_20200723_001550_000.wav	SM3M	0	20200723	1550	200722	B069	T00	A	M	E	NYHU	13158	48	2.78737	2.10647	41.5511	74.1515	34.672	Fall
SM3M_0+1_0_20200723_001550_000.wav	SM3M	0	20200723	1550	200722	B069	T00	A	M	E	NYHU	13285	44	2.78737	1.87119	43.1157	63.9891	34.6752	Fall
SM3M_0+1_0_20200723_001550_000.wav	SM3M	0	20200723	1550	200722	B069	T00	A	M	E	NYHU	12935	114	2.78737	1.99778	41.4296	73.783	34.9375	Fall
SM3M_0+1_0_20200723_001550_000.wav	SM3M	0	20200723	1550	200722	B069	T00	A	M	E	NYHU	15072	52	2.78737	2.16066	40.5357	67.5029	35.0377	Fall
SM3M_0+1_0_20200723_001550_000.wav	SM3M	0	20200723	1550	200722	B069	T00	A	M	E	NYHU	13110	83	2.78737	2.2068	35.3441	69.7264	35.3314	Fall
SM3M_0+1_0_20200723_001550_000.wav	SM3M	0	20200723	1550	200722	B069	T00	A	M	E	NYHU	12703	200	2.78737	2.56634	35.6134	71.2413	35.5944	Fall
SM3M_0+1_0_20200723_001550_000.wav	SM3M	0	20200723	1550	200722	B069	T00	A	M	E	NYHU	15020	70	2.78737	2.40039	35.625	65.4716	35.625	Fall
SM3M_0+1_0_20200723_001550_000.wav	SM3M	0	20200723	1550	200722	B069	T00	A	M	E	NYHU	13028	93	2.78737	2.42489	41.9431	72.8237	35.8376	Fall
SM3M_0+1_0_20200723_001550_000.wav	SM3M	0	20200723	1550	200722	B069	T00	A	M	E	NYHU	14384	939	2.78737	1.93456	40.8563	63.0558	38.1711	Fall
SM3M_0+1_0_20200723_001550_000.wav	SM3M	0	20200723	1550	200722	B069	T00	A	M	E	NYHU	12504	4737	2.78737	2.42234	40.8407	67.1088	39.37	Fall
SM3M_0+1_0_20200723_001550_000.wav	SM3M	0	20200723	1550	200722	B069	T00	A	M	E	NYHU	14949	103	2.78737	3.65915	42.4273	75.8465	39.7129	Fall
SM3M_0+1_0_20200723_001550_000.wav	SM3M	0	20200723	1550	200722	B069	T00	A	M	E	NYHU	14589	205	2.78737	3.28424	42.4102	64.2591	39.7545	Fall
SM3M_0+1_0_20200723_001550_000.wav	SM3M	0	20200723	1550	200722	B069	T00	A	M	E	NYHU	14846	181	2.78737	3.26171	41.942	66.2811	39.9767	Fall
SM3M_0+1_0_20200723_001550_000.wav	SM3M	0	20200723	1550	200722	B069	T00	A	M	E	NYHU	12820	117	2.78737	2.52583	40.4225	67.1343	40.0506	Fall
SM3M_0+1_0_20200723_001550_000.wav	SM3M	0	20200723	1550	200722	B069	T00	A	M	E	NYHU	14665	76	2.78737	2.84825	42.7344	68.8428	40.2758	Fall
SM3M_0+1_1_20200723_001612_000.wav	SM3M	1	20200723	1612	200722	B069	T00	A	M	E	NYHU	3073	46	4.39757	1.65872	37.4037	77.6563	32.0565	Fall
SM3M_0+1_1_20200723_001612_000.wav	SM3M	1	20200723	1612	200722	B069	T00	A	M	E	NYHU	4297	65	4.39757	2.06936	36.8881	71.5278	32.5105	Fall
SM3M_0+1_1_20200723_001612_000.wav	SM3M	1	20200723	1612	200722	B069	T00	A	M	E	NYHU	4489	57	4.39757	1.70121	37.5071	63.3478	32.5197	Fall
SM3M_0+1_1_20200723_001612_000.wav	SM3M	1	20200723	1612	200722	B069	T00	A	M	E	NYHU	4391	94	4.39757	1.97194	37.1382	64.6632	32.9233	Fall
SM3M_0+1_1_20200723_001612_000.wav	SM3M	1	20200723	1612	200722	B069	T00	A	M	E	NYHU	4551	62	4.39757	1.88448	39.0842	61.2264	33.16	Fall
SM3M_0+1_1_20200723_001612_000.wav	SM3M	1	20200723	1612	200722	B069	T00	A	M	E	NYHU	3027	55	4.39757	1.64968	35.9763	80.2853	33.4664	Fall
SM3M_0+1_1_20200723_001612_000.wav	SM3M	1	20200723	1612	200722	B069	T00	A	M	E	NYHU	3921	59	4.39757	1.88933	43.1937	74.9702	36.1767	Fall
SM3M_0+1_1_20200723_001612_000.wav	SM3M	1	20200723	1612	200722	B069	T00	A	M	E	NYHU	4231	97	4.39757	2.48079	41.2772	73.0425	36.9504	Fall
SM3M_0+1_1_20200723_001612_000.wav	SM3M	1	20200723	1612	200722	B069	T00	A	M	E	NYHU	4036	117	4.39757	2.98777	42.1499	76.151	38.4662	Fall
SM3M_0+1_1_20200723_001612_000.wav	SM3M	1	20200723	1612	200722	B069	T00	A	M	E	NYHU	3691	194	4.39757	2.39257	41.4425	73.5723	38.6236	Fall
SM3M_0+1_1_20200723_001612_000.wav	SM3M	1	20200723	1612	200722	B069	T00	A	M	E	NYHU	4134	97	4.39757	2.80333	42.2609	74.9309	39.3492	Fall
SM3M_0+1_1_20200723_001612_000.wav	SM3M	1	20200723	1612	200722	B069	T00	A	M	E	NYHU	3860	171	4.39757	3.07535	42.6565	74.866	40.2851	Fall
SM3M_0+1_1_20200723_001622_000.wav	SM3M	1	20200723	1622	200722	B069	T00	A	M	E	NYHU	1398	689	7.15545	2.0397	33.829	67.9521	31.2276	Fall
SM3M_0+1_1_20200723_001622_000.wav	SM3M	1	20200723	1622	200722	B069	T00	A	M	E	NYHU	2520	100	7.15545	2.05227	36.7541	75.3924	31.7436	Fall
SM3M_0+1_1_20200723_001622_000.wav	SM3M	1	20200723	1622	200722	B069	T00	A	M	E	NYHU	228	0	7.15545	1.88692	34.8554	72.9724	31.9161	Fall
SM3M_0+1_1_20200723_001622_000.wav	SM3M	1	20200723	1622	200722	B069	T00	A	M	E	NYHU	376	148	7.15545	1.75969	38.5204	75.4988	31.9518	Fall
SM3M_0+1_1_20200723_001622_000.wav	SM3M	1	20200723	1622	200722	B069	T00	A	M	E	NYHU	531	156	7.15545	1.69281	35.6763	74.8808	32.1662	Fall
SM3M_0+1_1_20200723_001622_000.wav	SM3M	1	20200723	1622	200722	B069	T00	A	M	E	NYHU	2088	51	7.15545	1.85329	43.8017	73.2686	32.2681	Fall
SM3M_0+1_1_20200723_001622_000.wav	SM3M	1	20200723	1622	200722	B069	T00	A	M	E	NYHU	2418	52	7.15545	1.95548	36.1228	74.1628	32.4758	Fall
SM3M_0+1_1_20200723_001622_000.wav	SM3M	1	20200723	1622	200722	B069	T00	A	M	E	NYHU	665	135	7.15545	1.65384	35.1959	73.9807	32.5468	Fall
SM3M_0+1_1_20200723_001622_000.wav	SM3M	1	20200723	1622	200722	B069	T00	A	M	E	NYHU	2263	49	7.15545	1.61707	37.8949	74.021	32.7283	Fall
SM3M_0+1_1_20200723_001622_000.wav	SM3M	1	20200723	1622	200722	B069	T00	A	M	E	NYHU	2137	49	7.15545	2.01771	43.9887	75.7524	32.7392	Fall
SM3M_0+1_1_20200723_001622_000.wav	SM3M	1	20200723	1622	200722	B069	T00	A	M	E	NYHU	2368	54	7.15545	1.76968	36.4287	72.3831	32.8517	Fall
SM3M_0+1_1_20200723_001622_000.wav	SM3M	1	20200723	1622	200722	B069	T00	A	M	E	NYHU	2213	77	7.15545	2.12438	40.6192	76.7616	33.2532	Fall
SM3M_0+1_1_20200723_001622_000.wav	SM3M	1	20200723	1622	200722	B069	T00	A	M	E	NYHU	2314	51	7.15545	1.78053	37.0698	74.5057	33.2972	Fall
SM3M_0+1_1_20200723_001622_000.wav	SM3M	1	20200723	1622	200722	B069	T00	A	M	E	NYHU	2037	42	7.15545	1.6457	44.44	67.1241	33.8924	Fall
SM3M_0+1_1_20200723_001622_000.wav	SM3M	1	20200723	1622	200722	B069	T00	A	M	E	NYHU	1901	70	7.15545	2.33468	43.5938	73.5253	36.7564	Fall
SM3M_0+1_1_20200723_001622_000.wav	SM3M	1	20200723	1622	200722	B069	T00	A	M	E	NYHU	1994	93	7.15545	2.59865	42.4066	75.4048	36.7746	Fall
SM3M_0+1_1_20200723_001622_000.wav	SM3M	1	20200723	1622	200722	B069	T00	A	M	E	NYHU	1564	166	7.15545	2.89765	41.3364	67.4335	37.7267	Fall
SM3M_0+1_1_20200723_001622_000.wav	SM3M	1	20200723	1622	200722	B069	T00	A	M	E	NYHU	1830	267	7.15545	3.3277	40.0201	75.3296	40.0033	Fall
SM3M_0+1_0_20200723_001632_000.wav	SM3M	0	20200723	1632	200722	B069	T00	A	M	E	NYHU	3404	152	7.96317	2.1875	34.9463	70.1101	32.1541	Fall
SM3M_0+1_0_20200723_001632_000.wav	SM3M	0	20200723	1632	200722	B069	T00	A	M	E	NYHU	3504	57	7.96317	1.71961	38.0279	72.6991	33.0068	Fall
SM3M_0+1_0_20200723_001632_000.wav	SM3M	0	20200723	1632	200722	B069	T00	A	M	E	NYHU	3727	45	7.96317	1.71228	38.451	73.326	33.104	Fall
SM3M_0+1_0_20200723_001632_000.wav	SM3M	0	20200723	1632	200722	B069	T00	A	M	E	NYHU	3872	52	7.96317	1.662	35.7607	73.2644	33.4487	Fall
SM3M_0+1_0_20200723_001632_000.wav	SM3M	0	20200723	1632	200722	B069	T00	A	M	E	NYHU	3588	85	7.96317	2.0696	35.1804	74.5075	33.5081	Fall
SM3M_0+1_0_20200723_001632_000.wav	SM3M	0	20200723	1632	200722	B069	T00	A	M	E	NYHU	4468	285	7.96317	1.76274	35.2624	63.308	33.6568	Fall
SM3M_0+1_0_20200723_001632_000.wav	SM3M	0	20200723	1632	200722	B069	T00	A	M	E	NYHU	2626	77	7.96317	1.93944	41.1798	68.0169	34.3699	Fall
SM3M_0+1_0_20200723_001632_000.wav	SM3M	0	20200723	1632	200722	B069	T00	A	M	E	NYHU	3209	121	7.96317	2.04695	40.2041	67.2522	34.4716	Fall
SM3M_0+1_0_20200723_001632_000.wav	SM3M	0	20200723	1632	200722	B069	T00	A	M	E	NYHU	2675	49	7.96317	1.97723	40.8607	71.5086	34.8461	Fall
SM3M_0+1_0_20200723_001632_000.wav	SM3M	0	20200723	1632	200722	B069	T00	A	M	E	NYHU	2549	89	7.96317	2.20612	41.5674	65.8898	35.3246	Fall
SM3M_0+1_0_20200723_001632_000.wav	SM3M	0	20200723	1632	200722	B069	T00	A	M	E	NYHU	2344	181	7.96317	2.39125	40.5627	62.9642	38.5736	Fall
SM3M_0+1_0_20200723_001632_000.wav	SM3M	0	20200723	1632	200722	B069	T00	A	M	E	NYHU	2461	117	7.96317	2.49267	43.8815	66.6066	40.1594	Fall
SM3M_0+1_0_20200723_001642_000.wav	SM3M	0	20200723	1642	200722	B069	T00	A	M	E	NYHU	2007	48	4.39072	1.7237	45.1559	79.9434	32.2488	Fall
SM3M_0+1_0_20200723_001642_000.wav	SM3M	0	20200723	1642	200722	B069	T00	A	M	E	NYHU	1860	68	4.39072	1.883	46.2697	81.8695	32.3234	Fall
SM3M_0+1_0_20200723_001642_000.wav	SM3M	0	20200723	1642	200722	B069	T00	A	M	E	NYHU	1686	47	4.39072	1.60638	37.6892	79.0452	33.0034	Fall
SM3M_0+1_0_20200723_001642_000.wav	SM3M	0	20200723	1642	200722	B069	T00	A	M	E	NYHU	1959	54	4.39072	1.64964	39.2167	75.8961	33.0891	Fall
SM3M_0+1_0_20200723_001642_000.wav	SM3M	0	20200723	1642	200722	B069	T00	A	M	E	NYHU	2354	80	4.39072	1.84217	37.8788	75.088	33.0986	Fall
SM3M_0+1_0_20200723_001642_000.wav	SM3M	0	20200723	1642	200722	B069	T00	A	M	E	NYHU	2275	56	4.39072	1.81767	47.4287	83.7237	33.4348	Fall
SM3M_0+1_0_20200723_001642_000.wav	SM3M	0	20200723	1642	200722	B069	T00	A	M	E	NYHU	2097	90	4.39072	2.25374	42.1645	83.6508	33.6018	Fall
SM3M_0+1_0_20200723_001642_000.wav	SM3M	0	20200723	1642	200722	B069	T00	A	M	E	NYHU	1639	0	4.39072	1.60574	37.6025	81.3025	33.799	Fall
SM3M_0+1_0_20200723_001642_000.wav	SM3M	0	20200723	1642	200722	B069	T00	A	M	E	NYHU	1793	69	4.39072	1.76247	40.553	82.2236	34.2942	Fall
SM3M_0+1_0_20200723_001642_000.wav	SM3M	0	20200723	1642	200722	B069	T00	A	M	E	NYHU	6489	107	4.39072	3.27098	41.1872	69.4604	38.3555	Fall
SM3M_0+1_0_20200723_001642_000.wav	SM3M	0	20200723	1642	200722	B069	T00	A	M	E	NYHU	6834	113	4.39072	2.89399	41.8543	60.7009	38.7795	Fall
SM3M_0+1_0_20200723_001642_000.wav	SM3M	0	20200723	1642	200722	B069	T00	A	M	E	NYHU	6722	114	4.39072	2.98813	41.1827	68.8953	38.9066	Fall
SM3M_0+1_0_20200723_001642_000.wav	SM3M	0	20200723	1642	200722	B069	T00	A	M	E	NYHU	5521	204	4.39072	3.52466	42.1715	62.9376	39.0846	Fall
SM3M_0+1_0_20200723_001642_000.wav	SM3M	0	20200723	1642	200722	B069	T00	A	M	E	NYHU	6950	116	4.39072	2.96849	41.458	66.679	39.1392	Fall
SM3M_0+1_0_20200723_001642_000.wav	SM3M	0	20200723	1642	200722	B069	T00	A	M	E	NYHU	6382	110	4.39072	3.59056	40.9878	68.2583	39.1527	Fall
SM3M_0+1_0_20200723_001642_000.wav	SM3M	0	20200723	1642	200722	B069	T00	A	M	E	NYHU	6272	202	4.39072	3.53081	39.4173	64.6392	39.4114	Fall
SM3M_0+1_0_20200723_001642_000.wav	SM3M	0	20200723	1642	200722	B069	T00	A	M	E	NYHU	6608	119	4.39072	3.23252	41.7112	72.3547	39.7144	Fall
SM3M_0+1_0_20200723_001642_000.wav	SM3M	0	20200723	1642	200722	B069	T00	A	M	E	NYHU	7063	113	4.39072	2.91748	41.6715	64.0775	39.9927	Fall
SM3M_0+1_0_20200723_001642_000.wav	SM3M	0	20200723	1642	200722	B069	T00	A	M	E	NYHU	5630	110	4.39072	3.87562	42.1836	67.0357	40.0514	Fall
SM3M_0+1_0_20200723_001642_000.wav	SM3M	0	20200723	1642	200722	B069	T00	A	M	E	NYHU	5318	104	4.39072	3.05081	43.3317	62.3804	40.2207	Fall
SM3M_0+1_0_20200723_001642_000.wav	SM3M	0	20200723	1642	200722	B069	T00	A	M	E	NYHU	5213	186	4.39072	3.25405	42.4097	63.6994	40.2225	Fall
SM3M_0+1_0_20200723_001642_000.wav	SM3M	0	20200723	1642	200722	B069	T00	A	M	E	NYHU	5027	2610	4.39072	2.95328	43.3602	59.3167	40.2579	Fall
SM3M_0+1_0_20200723_001642_000.wav	SM3M	0	20200723	1642	200722	B069	T00	A	M	E	NYHU	6070	110	4.39072	3.60025	42.92	67.2324	40.2686	Fall
SM3M_0+1_0_20200723_001642_000.wav	SM3M	0	20200723	1642	200722	B069	T00	A	M	E	NYHU	5960	108	4.39072	3.5399	41.9699	65.9615	40.4898	Fall
SM3M_0+1_0_20200723_001642_000.wav	SM3M	0	20200723	1642	200722	B069	T00	A	M	E	NYHU	5852	113	4.39072	3.50297	43.2975	64.0588	40.5174	Fall
SM3M_0+1_0_20200723_001642_000.wav	SM3M	0	20200723	1642	200722	B069	T00	A	M	E	NYHU	5739	108	4.39072	3.27674	42.672	66.0266	40.9448	Fall
SM3E_0+1_0_20200723_001700_000.wav	SM3E	0	20200723	1700	200722	B069	T00	A	M	E	NYHU	5354	38	6.93514	1.67686	35.3154	68.4047	31.0721	Fall
SM3E_0+1_0_20200723_001700_000.wav	SM3E	0	20200723	1700	200722	B069	T00	A	M	E	NYHU	3015	30	6.93514	1.77134	42.362	81.4326	32.2876	Fall
SM3E_0+1_0_20200723_001700_000.wav	SM3E	0	20200723	1700	200722	B069	T00	A	M	E	NYHU	5433	80	6.93514	1.63103	38.8759	68.621	33.7734	Fall
SM3E_0+1_0_20200723_001700_000.wav	SM3E	0	20200723	1700	200722	B069	T00	A	M	E	NYHU	5763	75	6.93514	2.22014	38.0123	75.7873	34.3027	Fall
SM3E_0+1_0_20200723_001700_000.wav	SM3E	0	20200723	1700	200722	B069	T00	A	M	E	NYHU	5805	42	6.93514	1.87806	47.1421	80.9819	34.4087	Fall
SM3E_0+1_0_20200723_001700_000.wav	SM3E	0	20200723	1700	200722	B069	T00	A	M	E	NYHU	5891	34	6.93514	1.82524	39.0684	76.4196	34.5907	Fall
SM3E_0+1_0_20200723_001700_000.wav	SM3E	0	20200723	1700	200722	B069	T00	A	M	E	NYHU	5555	46	6.93514	2.05664	41.0717	72.4574	34.6075	Fall
SM3E_0+1_0_20200723_001700_000.wav	SM3E	0	20200723	1700	200722	B069	T00	A	M	E	NYHU	1989	127	6.93514	1.69906	43.1013	61.609	34.8002	Fall
SM3E_0+1_0_20200723_001700_000.wav	SM3E	0	20200723	1700	200722	B069	T00	A	M	E	NYHU	5686	54	6.93514	2.0315	40.0112	77.5082	35.3633	Fall
SM3E_0+1_0_20200723_001700_000.wav	SM3E	0	20200723	1700	200722	B069	T00	A	M	E	NYHU	5634	79	6.93514	2.63341	41.2606	79.8463	35.6962	Fall
SM3E_0+1_0_20200723_001700_000.wav	SM3E	0	20200723	1700	200722	B069	T00	A	M	E	NYHU	2110	122	6.93514	2.4228	41.2064	71.7917	36.0193	Fall
SM3E_0+1_0_20200723_001700_000.wav	SM3E	0	20200723	1700	200722	B069	T00	A	M	E	NYHU	4545	165	6.93514	2.85705	39.6205	59.5367	36.0322	Fall
SM3E_0+1_0_20200723_001700_000.wav	SM3E	0	20200723	1700	200722	B069	T00	A	M	E	NYHU	1860	0	6.93514	2.24818	41.6866	72.535	36.2457	Fall
SM3E_0+1_0_20200723_001700_000.wav	SM3E	0	20200723	1700	200722	B069	T00	A	M	E	NYHU	3516	93	6.93514	2.50904	42.9787	85.7172	36.2579	Fall
SM3E_0+1_0_20200723_001700_000.wav	SM3E	0	20200723	1700	200722	B069	T00	A	M	E	NYHU	3602	83	6.93514	2.03798	44.8898	70.8219	36.7418	Fall
SM3E_0+1_0_20200723_001700_000.wav	SM3E	0	20200723	1700	200722	B069	T00	A	M	E	NYHU	4150	180	6.93514	2.64222	40.4698	61.3731	38.3092	Fall
SM3E_0+1_0_20200723_001700_000.wav	SM3E	0	20200723	1700	200722	B069	T00	A	M	E	NYHU	3969	166	6.93514	2.03963	44.7712	70.4413	38.3518	Fall
SM3E_0+1_0_20200723_001700_000.wav	SM3E	0	20200723	1700	200722	B069	T00	A	M	E	NYHU	3791	191	6.93514	3.28234	41.1378	78.5293	38.9356	Fall
SM3E_0+1_0_20200723_001700_000.wav	SM3E	0	20200723	1700	200722	B069	T00	A	M	E	NYHU	4382	108	6.93514	3.16141	42.1216	66.3457	38.9553	Fall
SM3E_0+1_0_20200723_001700_000.wav	SM3E	0	20200723	1700	200722	B069	T00	A	M	E	NYHU	4274	124	6.93514	2.70384	42.6159	60.1372	39.1509	Fall
SM3E_0+1_0_20200723_001700_000.wav	SM3E	0	20200723	1700	200722	B069	T00	A	M	E	NYHU	8079	1179	6.93514	2.50055	41.0547	60.064	40.2405	Fall
SM3M_0+1_0_20200723_001708_000.wav	SM3M	0	20200723	1708	200722	B069	T00	A	M	E	NYHU	8262	109	2.63003	3.60899	40.5641	67.6519	37.1563	Fall
SM3M_0+1_0_20200723_001708_000.wav	SM3M	0	20200723	1708	200722	B069	T00	A	M	E	NYHU	8153	165	2.63003	3.94556	40.6148	60.4253	38.136	Fall
SM3M_0+1_0_20200723_001708_000.wav	SM3M	0	20200723	1708	200722	B069	T00	A	M	E	NYHU	7310	109	2.63003	3.43058	40.6692	68.6215	38.3522	Fall
SM3M_0+1_0_20200723_001708_000.wav	SM3M	0	20200723	1708	200722	B069	T00	A	M	E	NYHU	8748	119	2.63003	4.07355	40.6892	65.3949	38.5553	Fall
SM3M_0+1_0_20200723_001708_000.wav	SM3M	0	20200723	1708	200722	B069	T00	A	M	E	NYHU	8629	243	2.63003	3.43981	39.9167	58.8332	38.7224	Fall
SM3M_0+1_0_20200723_001708_000.wav	SM3M	0	20200723	1708	200722	B069	T00	A	M	E	NYHU	7429	120	2.63003	3.92033	40.3555	65.5467	38.7698	Fall
SM3M_0+1_0_20200723_001708_000.wav	SM3M	0	20200723	1708	200722	B069	T00	A	M	E	NYHU	8386	124	2.63003	3.69927	41.0114	72.9762	38.8512	Fall
SM3M_0+1_0_20200723_001708_000.wav	SM3M	0	20200723	1708	200722	B069	T00	A	M	E	NYHU	7666	116	2.63003	3.6915	41.6234	65.6234	38.9317	Fall
SM3M_0+1_0_20200723_001708_000.wav	SM3M	0	20200723	1708	200722	B069	T00	A	M	E	NYHU	5869	220	2.63003	2.95019	41.7793	62.1487	38.9762	Fall
SM3M_0+1_0_20200723_001708_000.wav	SM3M	0	20200723	1708	200722	B069	T00	A	M	E	NYHU	7086	115	2.63003	4.08555	41.3012	68.7489	39.04	Fall
SM3M_0+1_0_20200723_001708_000.wav	SM3M	0	20200723	1708	200722	B069	T00	A	M	E	NYHU	7988	97	2.63003	3.34744	41.268	73.7873	39.1725	Fall
SM3M_0+1_0_20200723_001708_000.wav	SM3M	0	20200723	1708	200722	B069	T00	A	M	E	NYHU	7890	104	2.63003	3.41234	42.2945	67.5392	39.2223	Fall
SM3M_0+1_0_20200723_001708_000.wav	SM3M	0	20200723	1708	200722	B069	T00	A	M	E	NYHU	6851	94	2.63003	3.3305	41.4201	65.4282	39.2324	Fall
SM3M_0+1_0_20200723_001708_000.wav	SM3M	0	20200723	1708	200722	B069	T00	A	M	E	NYHU	7785	120	2.63003	4.33975	40.1541	69.3727	39.3192	Fall
SM3M_0+1_0_20200723_001708_000.wav	SM3M	0	20200723	1708	200722	B069	T00	A	M	E	NYHU	6971	120	2.63003	3.63721	41.7822	68.7151	39.3207	Fall
SM3M_0+1_0_20200723_001708_000.wav	SM3M	0	20200723	1708	200722	B069	T00	A	M	E	NYHU	6532	199	2.63003	2.94725	42.2741	63.9149	39.5295	Fall
SM3M_0+1_0_20200723_001708_000.wav	SM3M	0	20200723	1708	200722	B069	T00	A	M	E	NYHU	6757	121	2.63003	3.49769	41.0798	65.3037	39.6747	Fall
SM3M_0+1_0_20200723_001708_000.wav	SM3M	0	20200723	1708	200722	B069	T00	A	M	E	NYHU	6637	104	2.63003	2.91494	41.9374	67.1531	39.7794	Fall
SM3M_0+1_0_20200723_001708_000.wav	SM3M	0	20200723	1708	200722	B069	T00	A	M	E	NYHU	7201	116	2.63003	3.59444	39.9399	64.5519	39.9372	Fall
SM3M_0+1_0_20200723_001708_000.wav	SM3M	0	20200723	1708	200722	B069	T00	A	M	E	NYHU	6263	394	2.63003	2.78525	42.7763	68.9935	40.1822	Fall
SM3M_0+1_0_20200723_001708_000.wav	SM3M	0	20200723	1708	200722	B069	T00	A	M	E	NYHU	7549	120	2.63003	3.74871	41.7282	71.9226	40.211	Fall
SM3M_0+1_0_20200723_001708_000.wav	SM3M	0	20200723	1708	200722	B069	T00	A	M	E	NYHU	5548	0	2.63003	3.0996	41.7162	63.0176	40.2806	Fall
SM3M_0+1_0_20200723_001708_000.wav	SM3M	0	20200723	1708	200722	B069	T00	A	M	E	NYHU	6334	71	2.63003	3.15331	40.928	64.5428	40.9251	Fall
SM3M_0+1_0_20200723_001708_000.wav	SM3M	0	20200723	1708	200722	B069	T00	A	M	E	NYHU	5649	101	2.63003	3.08453	41.5844	59.6732	41.5844	Fall
SM3W_0+1_1_20200723_001713_000.wav	SM3W	1	20200723	1713	200722	B069	T00	A	M	E	NYHU	3095	107	3.12614	3.187	41.1695	59.3016	38.3942	Fall
SM3W_0+1_1_20200723_001713_000.wav	SM3W	1	20200723	1713	200722	B069	T00	A	M	E	NYHU	3684	116	3.12614	3.67368	40.9812	65.1337	38.4428	Fall
SM3W_0+1_1_20200723_001713_000.wav	SM3W	1	20200723	1713	200722	B069	T00	A	M	E	NYHU	2987	161	3.12614	3.82918	41.2859	63.1964	38.7216	Fall
SM3W_0+1_1_20200723_001713_000.wav	SM3W	1	20200723	1713	200722	B069	T00	A	M	E	NYHU	3216	121	3.12614	3.63844	41.1191	68.4067	38.951	Fall
SM3W_0+1_1_20200723_001713_000.wav	SM3W	1	20200723	1713	200722	B069	T00	A	M	E	NYHU	3451	125	3.12614	4.06219	41.2899	66.4232	39.0736	Fall
SM3W_0+1_1_20200723_001713_000.wav	SM3W	1	20200723	1713	200722	B069	T00	A	M	E	NYHU	3569	117	3.12614	3.64434	41.5914	50.1273	39.3261	Fall
SM3W_0+1_1_20200723_001713_000.wav	SM3W	1	20200723	1713	200722	B069	T00	A	M	E	NYHU	2628	118	3.12614	3.84018	41.0402	59.6584	39.4447	Fall
SM3W_0+1_1_20200723_001713_000.wav	SM3W	1	20200723	1713	200722	B069	T00	A	M	E	NYHU	2160	108	3.12614	2.26064	41.7008	49.133	39.7542	Fall
SM3W_0+1_1_20200723_001713_000.wav	SM3W	1	20200723	1713	200722	B069	T00	A	M	E	NYHU	1936	114	3.12614	3.11559	40.8928	49.989	39.9457	Fall
SM3W_0+1_1_20200723_001713_000.wav	SM3W	1	20200723	1713	200722	B069	T00	A	M	E	NYHU	2827	95	3.12614	2.66005	42.7853	60.2178	39.9816	Fall
SM3W_0+1_1_20200723_001713_000.wav	SM3W	1	20200723	1713	200722	B069	T00	A	M	E	NYHU	5057	1166	3.12614	2.31147	41.9393	64.3281	40.1027	Fall
SM3W_0+1_1_20200723_001713_000.wav	SM3W	1	20200723	1713	200722	B069	T00	A	M	E	NYHU	1385	0	3.12614	2.30536	41.6566	50.155	40.1098	Fall
SM3W_0+1_1_20200723_001713_000.wav	SM3W	1	20200723	1713	200722	B069	T00	A	M	E	NYHU	1823	120	3.12614	2.40332	41.6317	49.236	40.1227	Fall
SM3W_0+1_1_20200723_001713_000.wav	SM3W	1	20200723	1713	200722	B069	T00	A	M	E	NYHU	2510	114	3.12614	3.56048	41.9336	60.6739	40.156	Fall
SM3W_0+1_1_20200723_001713_000.wav	SM3W	1	20200723	1713	200722	B069	T00	A	M	E	NYHU	1703	93	3.12614	2.414	41.5124	49.2756	40.5829	Fall
SM3W_0+1_1_20200723_001713_000.wav	SM3W	1	20200723	1713	200722	B069	T00	A	M	E	NYHU	2278	118	3.12614	2.73285	41.4443	49.0241	40.61	Fall
SM3W_0+1_1_20200723_001713_000.wav	SM3W	1	20200723	1713	200722	B069	T00	A	M	E	NYHU	1490	104	3.12614	1.82016	42.4947	49.3078	40.7779	Fall
SM3W_0+1_1_20200723_001713_000.wav	SM3W	1	20200723	1713	200722	B069	T00	A	M	E	NYHU	2396	119	3.12614	2.81317	42.0972	51.765	41.0059	Fall
SM3W_0+1_1_20200723_001713_000.wav	SM3W	1	20200723	1713	200722	B069	T00	A	M	E	NYHU	2732	103	3.12614	2.76632	41.9222	53.5176	41.0252	Fall
SM3W_0+1_1_20200723_001713_000.wav	SM3W	1	20200723	1713	200722	B069	T00	A	M	E	NYHU	3327	111	3.12614	2.13148	42.4688	51.288	41.0368	Fall
SM3W_0+1_1_20200723_001713_000.wav	SM3W	1	20200723	1713	200722	B069	T00	A	M	E	NYHU	2051	115	3.12614	2.62715	42.6233	52.3931	41.7311	Fall
SM3M_0+1_0_20200723_001728_000.wav	SM3M	0	20200723	1728	200722	B069	T00	A	M	E	NYHU	2298	50	8.8726	2.13478	34.6114	74.0173	33.2794	Fall
SM3M_0+1_0_20200723_001728_000.wav	SM3M	0	20200723	1728	200722	B069	T00	A	M	E	NYHU	2934	93	8.8726	2.50468	35.0173	67.6288	33.5281	Fall
SM3M_0+1_0_20200723_001728_000.wav	SM3M	0	20200723	1728	200722	B069	T00	A	M	E	NYHU	2548	49	8.8726	1.72692	39.2345	56.6953	33.961	Fall
SM3M_0+1_0_20200723_001728_000.wav	SM3M	0	20200723	1728	200722	B069	T00	A	M	E	NYHU	2140	57	8.8726	1.99495	40.4222	72.6079	34.0485	Fall
SM3M_0+1_0_20200723_001728_000.wav	SM3M	0	20200723	1728	200722	B069	T00	A	M	E	NYHU	2249	62	8.8726	2.0959	40.0909	71.6994	34.0778	Fall
SM3M_0+1_0_20200723_001728_000.wav	SM3M	0	20200723	1728	200722	B069	T00	A	M	E	NYHU	2390	92	8.8726	2.26973	35.4494	71.1193	34.3075	Fall
SM3M_0+1_0_20200723_001728_000.wav	SM3M	0	20200723	1728	200722	B069	T00	A	M	E	NYHU	2082	45	8.8726	2.19476	42.9593	71.1706	34.455	Fall
SM3M_0+1_0_20200723_001728_000.wav	SM3M	0	20200723	1728	200722	B069	T00	A	M	E	NYHU	2187	48	8.8726	2.13104	41.2121	74.1387	34.4826	Fall
SM3M_0+1_0_20200723_001728_000.wav	SM3M	0	20200723	1728	200722	B069	T00	A	M	E	NYHU	2614	67	8.8726	1.98347	40.383	60.4701	35.2827	Fall
SM3M_0+1_0_20200723_001728_000.wav	SM3M	0	20200723	1728	200722	B069	T00	A	M	E	NYHU	2730	117	8.8726	2.20537	39.7441	53.7615	35.5878	Fall
SM3M_0+1_0_20200723_001728_000.wav	SM3M	0	20200723	1728	200722	B069	T00	A	M	E	NYHU	2498	108	8.8726	2.33941	40.767	63.5872	35.619	Fall
SM3M_0+1_0_20200723_001728_000.wav	SM3M	0	20200723	1728	200722	B069	T00	A	M	E	NYHU	2037	110	8.8726	2.62162	42.0844	72.8031	36.5046	Fall
SM3M_0+1_0_20200723_001728_000.wav	SM3M	0	20200723	1728	200722	B069	T00	A	M	E	NYHU	1927	99	8.8726	2.66187	39.9227	74.5577	37.3928	Fall
SM3M_0+1_0_20200723_001728_000.wav	SM3M	0	20200723	1728	200722	B069	T00	A	M	E	NYHU	622	299	8.8726	3.4339	41.0218	60.7639	37.6647	Fall
SM3M_0+1_0_20200723_001728_000.wav	SM3M	0	20200723	1728	200722	B069	T00	A	M	E	NYHU	2840	110	8.8726	2.63127	40.6309	74.7959	37.7944	Fall
SM3M_0+1_0_20200723_001728_000.wav	SM3M	0	20200723	1728	200722	B069	T00	A	M	E	NYHU	1829	78	8.8726	2.50801	43.3376	73.1425	38.5779	Fall
SM3M_0+1_0_20200723_001728_000.wav	SM3M	0	20200723	1728	200722	B069	T00	A	M	E	NYHU	1750	192	8.8726	3.40543	40.971	66.2306	39.108	Fall
SM3M_0+1_0_20200723_001728_000.wav	SM3M	0	20200723	1728	200722	B069	T00	A	M	E	NYHU	1073	111	8.8726	3.0831	41.3279	65.9758	39.3741	Fall
SM3M_0+1_0_20200723_001728_000.wav	SM3M	0	20200723	1728	200722	B069	T00	A	M	E	NYHU	1558	257	8.8726	2.98174	41.9075	67.3507	39.5275	Fall
SM3M_0+1_0_20200723_001728_000.wav	SM3M	0	20200723	1728	200722	B069	T00	A	M	E	NYHU	325	199	8.8726	2.76968	42.3504	61.6892	39.6093	Fall
SM3M_0+1_0_20200723_001728_000.wav	SM3M	0	20200723	1728	200722	B069	T00	A	M	E	NYHU	844	106	8.8726	2.76904	41.0284	61.2002	39.6996	Fall
SM3M_0+1_0_20200723_001728_000.wav	SM3M	0	20200723	1728	200722	B069	T00	A	M	E	NYHU	1183	110	8.8726	2.9058	41.0907	65.2274	39.7899	Fall
SM3M_0+1_0_20200723_001728_000.wav	SM3M	0	20200723	1728	200722	B069	T00	A	M	E	NYHU	738	115	8.8726	3.32438	42.0039	61.588	40.066	Fall
SM3M_0+1_0_20200723_001728_000.wav	SM3M	0	20200723	1728	200722	B069	T00	A	M	E	NYHU	962	118	8.8726	3.19334	42.3292	62.0505	40.1382	Fall
SM3M_0+1_0_20200723_001728_000.wav	SM3M	0	20200723	1728	200722	B069	T00	A	M	E	NYHU	1301	118	8.8726	3.47933	41.9748	62.2939	40.1666	Fall
SM3M_0+1_0_20200723_001728_000.wav	SM3M	0	20200723	1728	200722	B069	T00	A	M	E	NYHU	126	122	8.8726	2.69006	43.1366	58.5179	40.581	Fall
SM3M_0+1_0_20200723_001728_000.wav	SM3M	0	20200723	1728	200722	B069	T00	A	M	E	NYHU	0	0	8.8726	2.21901	43.8817	52.8244	40.7571	Fall
SM3W_0+1_0_20200723_001744_000.wav	SM3W	0	20200723	1744	200722	B069	T00	A	M	E	NYHU	5957	153	7.1153	1.77059	34.7721	69.5728	30.9762	Fall
SM3W_0+1_0_20200723_001744_000.wav	SM3W	0	20200723	1744	200722	B069	T00	A	M	E	NYHU	5368	80	7.1153	1.72984	44.4617	77.4897	32.7774	Fall
SM3W_0+1_0_20200723_001744_000.wav	SM3W	0	20200723	1744	200722	B069	T00	A	M	E	NYHU	6223	109	7.1153	1.95698	40.1759	71.356	33.8237	Fall
SM3W_0+1_0_20200723_001744_000.wav	SM3W	0	20200723	1744	200722	B069	T00	A	M	E	NYHU	1235	0	7.1153	2.045	41.0899	67.779	37.6971	Fall
SM3W_0+1_0_20200723_001744_000.wav	SM3W	0	20200723	1744	200722	B069	T00	A	M	E	NYHU	3788	176	7.1153	2.77252	41.9878	56.129	38.7049	Fall
SM3W_0+1_0_20200723_001744_000.wav	SM3W	0	20200723	1744	200722	B069	T00	A	M	E	NYHU	3612	96	7.1153	3.23829	43.0211	72.1985	39.7348	Fall
SM3W_0+1_0_20200723_001744_000.wav	SM3W	0	20200723	1744	200722	B069	T00	A	M	E	NYHU	3516	184	7.1153	3.07778	42.2682	74.5593	40.402	Fall
SM3W_0+1_0_20200723_001744_000.wav	SM3W	0	20200723	1744	200722	B069	T00	A	M	E	NYHU	3298	170	7.1153	2.57106	41.9119	74.8004	40.4085	Fall
SM3W_0+1_0_20200723_001744_000.wav	SM3W	0	20200723	1744	200722	B069	T00	A	M	E	NYHU	3883	95	7.1153	2.32144	41.8314	69.7815	41.0371	Fall
SM3M_0+1_0_20200723_001753_000.wav	SM3M	0	20200723	1753	200722	B069	T00	A	M	E	NYHU	2066	60	5.52276	1.62349	43.5889	72.7758	31.2066	Fall
SM3M_0+1_0_20200723_001753_000.wav	SM3M	0	20200723	1753	200722	B069	T00	A	M	E	NYHU	1701	49	5.52276	1.63487	42.7779	81.7124	32.0457	Fall
SM3M_0+1_0_20200723_001753_000.wav	SM3M	0	20200723	1753	200722	B069	T00	A	M	E	NYHU	1968	91	5.52276	1.74603	34.9402	71.2134	32.2135	Fall
SM3M_0+1_0_20200723_001753_000.wav	SM3M	0	20200723	1753	200722	B069	T00	A	M	E	NYHU	1877	76	5.52276	1.62551	35.2296	73.4288	32.3205	Fall
SM3M_0+1_0_20200723_001753_000.wav	SM3M	0	20200723	1753	200722	B069	T00	A	M	E	NYHU	2108	41	5.52276	1.79704	34.53	73.6734	32.4198	Fall
SM3M_0+1_0_20200723_001753_000.wav	SM3M	0	20200723	1753	200722	B069	T00	A	M	E	NYHU	6104	99	5.52276	2.53609	35.4377	72.6913	34.1124	Fall
SM3M_0+1_0_20200723_001753_000.wav	SM3M	0	20200723	1753	200722	B069	T00	A	M	E	NYHU	6005	87	5.52276	2.59079	35.168	73.4773	34.1684	Fall
SM3M_0+1_0_20200723_001753_000.wav	SM3M	0	20200723	1753	200722	B069	T00	A	M	E	NYHU	6154	50	5.52276	2.26455	40.1443	71.2143	34.3998	Fall
SM3M_0+1_0_20200723_001753_000.wav	SM3M	0	20200723	1753	200722	B069	T00	A	M	E	NYHU	6341	83	5.52276	2.35342	39.5465	71.0434	34.7077	Fall
SM3M_0+1_0_20200723_001753_000.wav	SM3M	0	20200723	1753	200722	B069	T00	A	M	E	NYHU	5835	79	5.52276	2.83356	40.7163	75.0626	35.8694	Fall
SM3M_0+1_0_20200723_001753_000.wav	SM3M	0	20200723	1753	200722	B069	T00	A	M	E	NYHU	5918	83	5.52276	2.77906	41.5538	74.0782	36.1243	Fall
SM3M_0+1_0_20200723_001753_000.wav	SM3M	0	20200723	1753	200722	B069	T00	A	M	E	NYHU	4797	378	5.52276	3.28399	40.524	61.3097	36.7052	Fall
SM3M_0+1_0_20200723_001753_000.wav	SM3M	0	20200723	1753	200722	B069	T00	A	M	E	NYHU	6258	104	5.52276	2.81703	41.4683	72.9457	36.7531	Fall
SM3M_0+1_0_20200723_001753_000.wav	SM3M	0	20200723	1753	200722	B069	T00	A	M	E	NYHU	5757	82	5.52276	2.58828	40.5075	73.5762	38.2883	Fall
SM3M_0+1_0_20200723_001753_000.wav	SM3M	0	20200723	1753	200722	B069	T00	A	M	E	NYHU	5013	215	5.52276	3.15088	41.2048	66.9559	38.4709	Fall
SM3M_0+1_0_20200723_001753_000.wav	SM3M	0	20200723	1753	200722	B069	T00	A	M	E	NYHU	5335	208	5.52276	3.75797	41.8378	68.6322	38.9188	Fall
SM3M_0+1_0_20200723_001753_000.wav	SM3M	0	20200723	1753	200722	B069	T00	A	M	E	NYHU	5127	115	5.52276	3.18642	41.9207	66.3694	39.5935	Fall
SM3M_0+1_0_20200723_001753_000.wav	SM3M	0	20200723	1753	200722	B069	T00	A	M	E	NYHU	4419	2312	5.52276	2.88685	41.6331	60.0141	39.6967	Fall
SM3M_0+1_0_20200723_001753_000.wav	SM3M	0	20200723	1753	200722	B069	T00	A	M	E	NYHU	5558	110	5.52276	3.37634	42.4639	69.4116	39.8271	Fall
SM3M_0+1_0_20200723_001753_000.wav	SM3M	0	20200723	1753	200722	B069	T00	A	M	E	NYHU	5448	113	5.52276	3.25121	41.2768	68.1078	39.838	Fall
SM3M_0+1_0_20200723_001753_000.wav	SM3M	0	20200723	1753	200722	B069	T00	A	M	E	NYHU	5675	116	5.52276	3.38088	39.9911	72.5324	39.9851	Fall
SM3W_0+1_0_20200723_001801_000.wav	SM3W	0	20200723	1801	200722	B069	T00	A	M	E	NYHU	2907	41	9.60528	2.05629	29.5228	76.0912	29.51	Fall
SM3W_0+1_0_20200723_001801_000.wav	SM3W	0	20200723	1801	200722	B069	T00	A	M	E	NYHU	2721	43	9.60528	1.80639	35.2275	74.9491	30.7097	Fall
SM3W_0+1_0_20200723_001801_000.wav	SM3W	0	20200723	1801	200722	B069	T00	A	M	E	NYHU	3221	85	9.60528	1.66681	44.1884	74.7904	31.2709	Fall
SM3W_0+1_0_20200723_001801_000.wav	SM3W	0	20200723	1801	200722	B069	T00	A	M	E	NYHU	2633	35	9.60528	1.65834	36.9524	76.7175	32.5084	Fall
SM3W_0+1_0_20200723_001801_000.wav	SM3W	0	20200723	1801	200722	B069	T00	A	M	E	NYHU	2598	47	9.60528	1.73016	37.1377	77.5966	33.2833	Fall
SM3W_0+1_0_20200723_001801_000.wav	SM3W	0	20200723	1801	200722	B069	T00	A	M	E	NYHU	3331	35	9.60528	1.69411	41.8506	77.3641	33.5617	Fall
SM3W_0+1_0_20200723_001801_000.wav	SM3W	0	20200723	1801	200722	B069	T00	A	M	E	NYHU	1897	0	9.60528	1.9143	38.8746	75.8903	33.5747	Fall
SM3W_0+1_0_20200723_001801_000.wav	SM3W	0	20200723	1801	200722	B069	T00	A	M	E	NYHU	3793	72	9.60528	2.14347	39.7153	85.3985	34.1265	Fall
SM3W_0+1_0_20200723_001801_000.wav	SM3W	0	20200723	1801	200722	B069	T00	A	M	E	NYHU	2678	45	9.60528	1.7612	39.7989	78.3007	34.4942	Fall
SM3W_0+1_0_20200723_001801_000.wav	SM3W	0	20200723	1801	200722	B069	T00	A	M	E	NYHU	3721	80	9.60528	2.13824	39.1474	83.7583	34.5138	Fall
SM3W_0+1_0_20200723_001801_000.wav	SM3W	0	20200723	1801	200722	B069	T00	A	M	E	NYHU	3583	67	9.60528	2.00585	42.2758	80.6041	34.653	Fall
SM3W_0+1_0_20200723_001801_000.wav	SM3W	0	20200723	1801	200722	B069	T00	A	M	E	NYHU	2510	63	9.60528	1.97875	37.1785	76.4529	34.7143	Fall
SM3W_0+1_0_20200723_001801_000.wav	SM3W	0	20200723	1801	200722	B069	T00	A	M	E	NYHU	2043	60	9.60528	1.87531	39.7585	80.173	34.9774	Fall
SM3W_0+1_0_20200723_001801_000.wav	SM3W	0	20200723	1801	200722	B069	T00	A	M	E	NYHU	2353	46	9.60528	1.86197	42.5021	71.0323	35.3297	Fall
SM3W_0+1_0_20200723_001801_000.wav	SM3W	0	20200723	1801	200722	B069	T00	A	M	E	NYHU	2154	68	9.60528	1.94689	40.2668	80.6255	35.3752	Fall
SM3W_0+1_0_20200723_001801_000.wav	SM3W	0	20200723	1801	200722	B069	T00	A	M	E	NYHU	2551	40	9.60528	1.90101	40.8013	77.1939	35.7764	Fall
SM3W_0+1_0_20200723_001801_000.wav	SM3W	0	20200723	1801	200722	B069	T00	A	M	E	NYHU	2086	44	9.60528	1.96245	41.6515	80.9823	35.8004	Fall
SM3W_0+1_0_20200723_001801_000.wav	SM3W	0	20200723	1801	200722	B069	T00	A	M	E	NYHU	2407	54	9.60528	1.76794	40.6348	81.2575	35.8445	Fall
SM3W_0+1_0_20200723_001801_000.wav	SM3W	0	20200723	1801	200722	B069	T00	A	M	E	NYHU	2448	41	9.60528	1.99073	40.0462	80.6216	36.6308	Fall
SM3W_0+1_0_20200723_001801_000.wav	SM3W	0	20200723	1801	200722	B069	T00	A	M	E	NYHU	3456	125	9.60528	2.02724	40.0951	83.5593	37.4929	Fall
SM3W_0+1_0_20200723_001801_000.wav	SM3W	0	20200723	1801	200722	B069	T00	A	M	E	NYHU	2306	108	9.60528	2.71398	41.6883	82.7235	37.5581	Fall
SM3W_0+1_0_20200723_001801_000.wav	SM3W	0	20200723	1801	200722	B069	T00	A	M	E	NYHU	3515	60	9.60528	1.80787	43.8307	81.2116	37.6309	Fall
SM3W_0+1_0_20200723_001808_000.wav	SM3W	0	20200723	1808	200722	B069	T00	A	M	E	NYHU	2276	92	11.6457	1.76025	37.3355	73.7359	31.2557	Fall
SM3W_0+1_0_20200723_001808_000.wav	SM3W	0	20200723	1808	200722	B069	T00	A	M	E	NYHU	2808	65	11.6457	2.08852	45.3931	77.9373	32.0461	Fall
SM3W_0+1_0_20200723_001808_000.wav	SM3W	0	20200723	1808	200722	B069	T00	A	M	E	NYHU	2366	90	11.6457	1.66518	39.1763	72.772	32.2657	Fall
SM3W_0+1_0_20200723_001808_000.wav	SM3W	0	20200723	1808	200722	B069	T00	A	M	E	NYHU	2567	41	11.6457	1.87469	38.7903	73.7683	32.5634	Fall
SM3W_0+1_0_20200723_001808_000.wav	SM3W	0	20200723	1808	200722	B069	T00	A	M	E	NYHU	2633	66	11.6457	1.66604	45.1225	76.2897	32.6721	Fall
SM3W_0+1_0_20200723_001808_000.wav	SM3W	0	20200723	1808	200722	B069	T00	A	M	E	NYHU	1412	53	11.6457	2.13676	35.7689	74.4631	33.6672	Fall
SM3W_0+1_0_20200723_001808_000.wav	SM3W	0	20200723	1808	200722	B069	T00	A	M	E	NYHU	1461	49	11.6457	1.92518	45.4928	76.7637	34.0708	Fall
SM3W_0+1_0_20200723_001808_000.wav	SM3W	0	20200723	1808	200722	B069	T00	A	M	E	NYHU	2464	97	11.6457	2.27284	39.8336	74.6638	34.2766	Fall
SM3W_0+1_0_20200723_001808_000.wav	SM3W	0	20200723	1808	200722	B069	T00	A	M	E	NYHU	1575	38	11.6457	2.09996	35.7471	74.4323	34.3554	Fall
SM3W_0+1_0_20200723_001808_000.wav	SM3W	0	20200723	1808	200722	B069	T00	A	M	E	NYHU	3843	72	11.6457	1.79132	39.142	68.0874	34.415	Fall
SM3W_0+1_0_20200723_001808_000.wav	SM3W	0	20200723	1808	200722	B069	T00	A	M	E	NYHU	1643	68	11.6457	2.0427	39.954	78.0528	34.8569	Fall
SM3W_0+1_0_20200723_001808_000.wav	SM3W	0	20200723	1808	200722	B069	T00	A	M	E	NYHU	1359	72	11.6457	2.17988	41.3213	73.4739	34.9249	Fall
SM3W_0+1_0_20200723_001808_000.wav	SM3W	0	20200723	1808	200722	B069	T00	A	M	E	NYHU	896	177	11.6457	2.62959	36.5437	76.5887	35.1704	Fall
SM3W_0+1_0_20200723_001808_000.wav	SM3W	0	20200723	1808	200722	B069	T00	A	M	E	NYHU	1240	103	11.6457	2.6458	36.2949	74.5955	35.4971	Fall
SM3W_0+1_0_20200723_001808_000.wav	SM3W	0	20200723	1808	200722	B069	T00	A	M	E	NYHU	1288	47	11.6457	1.93597	42.3645	67.5049	35.6149	Fall
SM3W_0+1_0_20200723_001808_000.wav	SM3W	0	20200723	1808	200722	B069	T00	A	M	E	NYHU	1681	38	11.6457	1.77024	41.5662	74.7072	35.6416	Fall
SM3W_0+1_0_20200723_001808_000.wav	SM3W	0	20200723	1808	200722	B069	T00	A	M	E	NYHU	1538	77	11.6457	2.29599	41.7119	77.5146	36.1244	Fall
SM3W_0+1_0_20200723_001808_000.wav	SM3W	0	20200723	1808	200722	B069	T00	A	M	E	NYHU	3770	69	11.6457	2.16206	40.6649	71.0042	36.779	Fall
SM3W_0+1_0_20200723_001808_000.wav	SM3W	0	20200723	1808	200722	B069	T00	A	M	E	NYHU	3702	114	11.6457	2.25101	41.7035	61.9585	38.4065	Fall
SM3W_0+1_0_20200723_001808_000.wav	SM3W	0	20200723	1808	200722	B069	T00	A	M	E	NYHU	508	0	11.6457	2.25034	41.4424	74.0248	38.555	Fall
SM3W_0+1_0_20200723_001808_000.wav	SM3W	0	20200723	1808	200722	B069	T00	A	M	E	NYHU	1137	82	11.6457	2.57623	42.1843	75.8357	38.7907	Fall
SM3W_0+1_0_20200723_001808_000.wav	SM3W	0	20200723	1808	200722	B069	T00	A	M	E	NYHU	3587	198	11.6457	3.47052	41.516	73.0514	38.9384	Fall
SM3W_0+1_0_20200723_001808_000.wav	SM3W	0	20200723	1808	200722	B069	T00	A	M	E	NYHU	1054	108	11.6457	3.36021	43.7471	77.0275	39.5596	Fall
SM3W_0+1_0_20200723_001808_000.wav	SM3W	0	20200723	1808	200722	B069	T00	A	M	E	NYHU	719	212	11.6457	2.9486	42.3735	75.4622	39.7839	Fall
SM3W_0+1_0_20200723_001808_000.wav	SM3W	0	20200723	1808	200722	B069	T00	A	M	E	NYHU	3388	521	11.6457	3.30483	42.3786	75.5615	39.869	Fall
SM3M__0__0_20200723_001816_000.wav	SM3M	0	20200723	1816	200722	B069	T00	A	M	E	NYHU	1341	126	10.8718	1.72028	39.0909	76.3314	32.2786	Fall
SM3M__0__0_20200723_001816_000.wav	SM3M	0	20200723	1816	200722	B069	T00	A	M	E	NYHU	3025	167	10.8718	2.48479	40.1422	66.3791	34.028	Fall
SM3M__0__0_20200723_001816_000.wav	SM3M	0	20200723	1816	200722	B069	T00	A	M	E	NYHU	2771	75	10.8718	2.35629	43.1614	78.0811	35.6353	Fall
SM3M__0__0_20200723_001816_000.wav	SM3M	0	20200723	1816	200722	B069	T00	A	M	E	NYHU	2858	87	10.8718	2.41526	41.536	70.5332	35.8324	Fall
SM3M__0__0_20200723_001816_000.wav	SM3M	0	20200723	1816	200722	B069	T00	A	M	E	NYHU	2696	181	10.8718	2.25209	41.0175	65.5296	35.99	Fall
SM3W_0+1_0_20200723_001820_000.wav	SM3W	0	20200723	1820	200722	B069	T00	A	M	E	NYHU	1955	46	12.7449	1.60524	34.8457	68.7006	30.8821	Fall
SM3W_0+1_0_20200723_001820_000.wav	SM3W	0	20200723	1820	200722	B069	T00	A	M	E	NYHU	2574	45	12.7449	1.81509	32.544	80.2766	31.032	Fall
SM3W_0+1_0_20200723_001820_000.wav	SM3W	0	20200723	1820	200722	B069	T00	A	M	E	NYHU	2115	52	12.7449	1.66645	37.03	72.2759	32.8299	Fall
SM3W_0+1_0_20200723_001820_000.wav	SM3W	0	20200723	1820	200722	B069	T00	A	M	E	NYHU	2941	83	12.7449	1.7483	44.4314	71.6059	33.1599	Fall
SM3W_0+1_0_20200723_001820_000.wav	SM3W	0	20200723	1820	200722	B069	T00	A	M	E	NYHU	975	90	12.7449	2.30059	36.4275	71.4819	33.8763	Fall
SM3W_0+1_0_20200723_001820_000.wav	SM3W	0	20200723	1820	200722	B069	T00	A	M	E	NYHU	3221	77	12.7449	1.78654	40.8621	72.4743	34.1162	Fall
SM3W_0+1_0_20200723_001820_000.wav	SM3W	0	20200723	1820	200722	B069	T00	A	M	E	NYHU	1868	66	12.7449	1.99542	35.7911	66.9843	34.4271	Fall
SM3W_0+1_0_20200723_001820_000.wav	SM3W	0	20200723	1820	200722	B069	T00	A	M	E	NYHU	2807	131	12.7449	1.94454	41.6509	72.8789	34.5748	Fall
SM3W_0+1_0_20200723_001820_000.wav	SM3W	0	20200723	1820	200722	B069	T00	A	M	E	NYHU	3144	80	12.7449	1.69533	39.1881	74.6308	34.6941	Fall
SM3W_0+1_0_20200723_001820_000.wav	SM3W	0	20200723	1820	200722	B069	T00	A	M	E	NYHU	1451	58	12.7449	2.0282	41.0845	74.7076	35.8494	Fall
SM3W_0+1_0_20200723_001820_000.wav	SM3W	0	20200723	1820	200722	B069	T00	A	M	E	NYHU	1392	65	12.7449	1.98963	41.2994	73.6251	36.6564	Fall
SM3W_0+1_0_20200723_001820_000.wav	SM3W	0	20200723	1820	200722	B069	T00	A	M	E	NYHU	1219	101	12.7449	2.70744	42.3511	76.2979	36.8277	Fall
SM3W_0+1_0_20200723_001820_000.wav	SM3W	0	20200723	1820	200722	B069	T00	A	M	E	NYHU	1755	94	12.7449	2.60562	42.3532	76.0655	36.831	Fall
SM3W_0+1_0_20200723_001820_000.wav	SM3W	0	20200723	1820	200722	B069	T00	A	M	E	NYHU	1802	47	12.7449	1.80895	41.2194	65.7046	37.3834	Fall
SM3W_0+1_0_20200723_001820_000.wav	SM3W	0	20200723	1820	200722	B069	T00	A	M	E	NYHU	609	111	12.7449	1.71151	40.6647	62.918	37.4306	Fall
SM3W_0+1_0_20200723_001820_000.wav	SM3W	0	20200723	1820	200722	B069	T00	A	M	E	NYHU	1610	160	12.7449	2.15555	42.0108	67.6044	37.5484	Fall
SM3W_0+1_0_20200723_001820_000.wav	SM3W	0	20200723	1820	200722	B069	T00	A	M	E	NYHU	1118	144	12.7449	2.59586	42.3439	74.1432	37.8142	Fall
SM3W_0+1_0_20200723_001820_000.wav	SM3W	0	20200723	1820	200722	B069	T00	A	M	E	NYHU	1661	51	12.7449	2.22275	42.8778	74.87	38.3235	Fall
SM3W_0+1_0_20200723_001820_000.wav	SM3W	0	20200723	1820	200722	B069	T00	A	M	E	NYHU	498	0	12.7449	2.82924	41.2876	61.5917	38.4291	Fall
SM3W_0+1_0_20200723_001820_000.wav	SM3W	0	20200723	1820	200722	B069	T00	A	M	E	NYHU	682	73	12.7449	2.21613	42.2294	67.2188	39.2175	Fall
SM3W_0+1_0_20200723_001820_000.wav	SM3W	0	20200723	1820	200722	B069	T00	A	M	E	NYHU	1324	108	12.7449	5.36827	51.1888	96.286	39.7046	Fall
SM3W_0+1_0_20200723_001820_000.wav	SM3W	0	20200723	1820	200722	B069	T00	A	M	E	NYHU	884	202	12.7449	2.6835	41.6562	72.2876	39.9372	Fall
SM3W__0__0_20200723_001829_000.wav	SM3W	0	20200723	1829	200722	B069	T00	A	M	E	NYHU	2842	48	9.12305	1.68528	45.0551	76.8031	32.0964	Fall
SM3W__0__0_20200723_001829_000.wav	SM3W	0	20200723	1829	200722	B069	T00	A	M	E	NYHU	4286	51	9.12305	1.80626	40.9668	65.1832	32.5827	Fall
SM3W__0__0_20200723_001829_000.wav	SM3W	0	20200723	1829	200722	B069	T00	A	M	E	NYHU	2298	109	9.12305	1.85134	37.2606	70.9112	32.6701	Fall
SM3W__0__0_20200723_001829_000.wav	SM3W	0	20200723	1829	200722	B069	T00	A	M	E	NYHU	2380	41	9.12305	1.61847	47.251	80.3081	33.5944	Fall
SM3W__0__0_20200723_001829_000.wav	SM3W	0	20200723	1829	200722	B069	T00	A	M	E	NYHU	1875	164	9.12305	2.13508	39.8767	73.5657	34.5181	Fall
SM3W__0__0_20200723_001829_000.wav	SM3W	0	20200723	1829	200722	B069	T00	A	M	E	NYHU	2709	63	9.12305	1.91341	40.4067	76.134	34.6981	Fall
SM3W__0__0_20200723_001829_000.wav	SM3W	0	20200723	1829	200722	B069	T00	A	M	E	NYHU	2189	110	9.12305	1.81157	40.5033	70.4905	35.0139	Fall
SM3W__0__0_20200723_001829_000.wav	SM3W	0	20200723	1829	200722	B069	T00	A	M	E	NYHU	4051	113	9.12305	1.75049	41.517	63.4985	35.3268	Fall
SM3W__0__0_20200723_001829_000.wav	SM3W	0	20200723	1829	200722	B069	T00	A	M	E	NYHU	2513	90	9.12305	2.17977	41.115	77.4178	35.4558	Fall
SM3W__0__0_20200723_001829_000.wav	SM3W	0	20200723	1829	200722	B069	T00	A	M	E	NYHU	1542	89	9.12305	2.29286	40.8862	77.6082	35.8925	Fall
SM3W__0__0_20200723_001829_000.wav	SM3W	0	20200723	1829	200722	B069	T00	A	M	E	NYHU	4388	102	9.12305	2.29687	41.8078	67.7663	36.7107	Fall
SM3W__0__0_20200723_001829_000.wav	SM3W	0	20200723	1829	200722	B069	T00	A	M	E	NYHU	2017	143	9.12305	2.72844	42.6745	73.4693	38.3838	Fall
SM3W__0__0_20200723_001829_000.wav	SM3W	0	20200723	1829	200722	B069	T00	A	M	E	NYHU	1710	168	9.12305	2.83905	43.6028	76.5845	38.7305	Fall
SM3W__0__0_20200723_001829_000.wav	SM3W	0	20200723	1829	200722	B069	T00	A	M	E	NYHU	4219	169	9.12305	3.20715	42.1556	72.5254	39.3192	Fall
SM3W_0+1_0_20200723_001845_000.wav	SM3W	0	20200723	1845	200722	B069	T00	A	M	E	NYHU	2344	92	12.7384	1.84289	38.6561	75.0362	29.4724	Fall
SM3W_0+1_0_20200723_001845_000.wav	SM3W	0	20200723	1845	200722	B069	T00	A	M	E	NYHU	5203	107	12.7384	1.79145	44.0481	72.2494	32.4214	Fall
SM3W_0+1_0_20200723_001845_000.wav	SM3W	0	20200723	1845	200722	B069	T00	A	M	E	NYHU	2528	90	12.7384	1.7737	37.2726	63.5216	33.5084	Fall
SM3W_0+1_0_20200723_001845_000.wav	SM3W	0	20200723	1845	200722	B069	T00	A	M	E	NYHU	3412	60	12.7384	1.70949	46.0271	75.932	33.5184	Fall
SM3W_0+1_0_20200723_001845_000.wav	SM3W	0	20200723	1845	200722	B069	T00	A	M	E	NYHU	3456	44	12.7384	1.65128	36.2082	74.9569	33.7103	Fall
SM3W_0+1_0_20200723_001845_000.wav	SM3W	0	20200723	1845	200722	B069	T00	A	M	E	NYHU	3512	55	12.7384	1.63096	35.615	71.9738	33.7155	Fall
SM3W_0+1_0_20200723_001845_000.wav	SM3W	0	20200723	1845	200722	B069	T00	A	M	E	NYHU	2727	96	12.7384	1.71831	40.3839	69.0567	34.2944	Fall
SM3W_0+1_0_20200723_001845_000.wav	SM3W	0	20200723	1845	200722	B069	T00	A	M	E	NYHU	2252	129	12.7384	2.36533	41.3421	74.2193	35.8217	Fall
SM3W_0+1_0_20200723_001845_000.wav	SM3W	0	20200723	1845	200722	B069	T00	A	M	E	NYHU	1991	106	12.7384	1.96915	40.7298	73.3189	36.3915	Fall
SM3W_0+1_0_20200723_001845_000.wav	SM3W	0	20200723	1845	200722	B069	T00	A	M	E	NYHU	5291	88	12.7384	1.89102	39.3175	73.5548	37.3847	Fall
SM3W_0+1_0_20200723_001845_000.wav	SM3W	0	20200723	1845	200722	B069	T00	A	M	E	NYHU	1526	0	12.7384	1.66873	40.9392	61.5299	38.2096	Fall
SM3W_0+1_0_20200723_001845_000.wav	SM3W	0	20200723	1845	200722	B069	T00	A	M	E	NYHU	5462	171	12.7384	2.61469	41.968	74.1396	38.6008	Fall
SM3W_0+1_0_20200723_001845_000.wav	SM3W	0	20200723	1845	200722	B069	T00	A	M	E	NYHU	5577	116	12.7384	2.28546	47.9368	72.4688	41.5583	Fall
SM3M_0+1_1_20200723_001855_000.wav	SM3M	1	20200723	1855	200722	B069	T00	A	M	E	NYHU	1142	76	12.1571	1.66029	43.0967	75.3804	31.5874	Fall
SM3M_0+1_1_20200723_001855_000.wav	SM3M	1	20200723	1855	200722	B069	T00	A	M	E	NYHU	832	134	12.1571	1.91705	37.8475	74.5726	32.9567	Fall
SM3M_0+1_1_20200723_001855_000.wav	SM3M	1	20200723	1855	200722	B069	T00	A	M	E	NYHU	1670	47	12.1571	1.80527	35.5301	76.4434	33.1544	Fall
SM3M_0+1_1_20200723_001855_000.wav	SM3M	1	20200723	1855	200722	B069	T00	A	M	E	NYHU	1763	92	12.1571	2.15914	36.1913	69.0376	33.1756	Fall
SM3M_0+1_1_20200723_001855_000.wav	SM3M	1	20200723	1855	200722	B069	T00	A	M	E	NYHU	963	39	12.1571	1.71324	39.8555	78.8249	33.4533	Fall
SM3M_0+1_1_20200723_001855_000.wav	SM3M	1	20200723	1855	200722	B069	T00	A	M	E	NYHU	1976	162	12.1571	2.27781	34.8256	66.3174	33.5237	Fall
SM3M_0+1_1_20200723_001855_000.wav	SM3M	1	20200723	1855	200722	B069	T00	A	M	E	NYHU	1569	95	12.1571	2.3231	35.6349	71.957	33.5773	Fall
SM3M_0+1_1_20200723_001855_000.wav	SM3M	1	20200723	1855	200722	B069	T00	A	M	E	NYHU	1205	27	12.1571	1.61318	35.385	58.4469	35.385	Fall
SM3M_0+1_1_20200723_001855_000.wav	SM3M	1	20200723	1855	200722	B069	T00	A	M	E	NYHU	1475	99	12.1571	2.55513	41.2005	75.0651	36.0476	Fall
SM3M_0+1_1_20200723_001855_000.wav	SM3M	1	20200723	1855	200722	B069	T00	A	M	E	NYHU	1376	71	12.1571	2.32971	41.582	74.615	36.0834	Fall
SM3W__0__0_20200723_001958_000.wav	SM3W	0	20200723	1958	200722	B069	T2	A	M	E	NYHU	3286	107	4.88236	2.96883	42.7401	67.7001	39.2708	Fall
SM3W__0__0_20200723_001958_000.wav	SM3W	0	20200723	1958	200722	B069	T2	A	M	E	NYHU	3083	193	4.88236	3.47435	42.8708	68.8629	39.9697	Fall
SM3W_0+1_0_20200723_002013_000.wav	SM3W	0	20200723	2013	200722	B069	T2	A	M	E	NYHU	2618	211	5.6481	3.91186	42.2922	76.5038	39.7051	Fall
SM3W_0+1_0_20200723_002013_000.wav	SM3W	0	20200723	2013	200722	B069	T2	A	M	E	NYHU	2407	197	5.6481	3.1901	42.9579	68.9394	41.5594	Fall
SM3W__0__0_20200723_002027_000.wav	SM3W	0	20200723	2027	200722	B069	T2	A	M	E	NYHU	1994	83	6.60249	1.62838	45.7577	73.7184	32.5085	Fall
SM3W__0__0_20200723_002027_000.wav	SM3W	0	20200723	2027	200722	B069	T2	A	M	E	NYHU	3907	214	6.60249	4.2327	42.1428	77.0286	39.253	Fall
SM3W__0__0_20200723_002035_000.wav	SM3W	0	20200723	2035	200722	B069	T2	A	M	E	NYHU	643	215	8.74504	3.74295	42.104	68.1349	40.3864	Fall
SM3W__0__0_20200723_002035_000.wav	SM3W	0	20200723	2035	200722	B069	T2	A	M	E	NYHU	759	115	8.74504	3.25662	42.4616	71.5758	40.8361	Fall
SM3W__0__0_20200723_002035_000.wav	SM3W	0	20200723	2035	200722	B069	T2	A	M	E	NYHU	428	216	8.74504	4.3892	41.5665	66.5477	41.5665	Fall
SM3W__0__0_20200723_002048_000.wav	SM3W	0	20200723	2048	200722	B069	T2	A	M	E	NYHU	3597	122	4.56635	2.34497	41.1159	73.1496	35.8639	Fall
SM3W__0__0_20200723_002048_000.wav	SM3W	0	20200723	2048	200722	B069	T2	A	M	E	NYHU	10882	119	4.56635	2.22245	41.0602	73.702	36.5144	Fall
SM3W__0__0_20200723_002048_000.wav	SM3W	0	20200723	2048	200722	B069	T2	A	M	E	NYHU	5956	108	4.56635	2.34614	42.6642	74.3938	37.5149	Fall
SM3W__0__0_20200723_002048_000.wav	SM3W	0	20200723	2048	200722	B069	T2	A	M	E	NYHU	217	208	4.56635	3.78464	42.9977	76.598	39.4739	Fall
SM3W__0__0_20200723_002048_000.wav	SM3W	0	20200723	2048	200722	B069	T2	A	M	E	NYHU	7794	209	4.56635	3.09694	41.8981	76.7634	39.7114	Fall
SM3W__0__0_20200723_002048_000.wav	SM3W	0	20200723	2048	200722	B069	T2	A	M	E	NYHU	550	118	4.56635	4.03948	43.3203	75.8569	39.8639	Fall
SM3W__0__0_20200723_002048_000.wav	SM3W	0	20200723	2048	200722	B069	T2	A	M	E	NYHU	885	111	4.56635	3.70812	42.8404	74.0506	40.0212	Fall
SM3W__0__0_20200723_002048_000.wav	SM3W	0	20200723	2048	200722	B069	T2	A	M	E	NYHU	657	107	4.56635	4.48148	41.7094	76.6574	40.1802	Fall
SM3W__0__0_20200723_002048_000.wav	SM3W	0	20200723	2048	200722	B069	T2	A	M	E	NYHU	774	117	4.56635	3.71272	43.538	68.579	41.1767	Fall
SM3W_0+1_0_20200723_002109_000.wav	SM3W	0	20200723	2109	200722	B069	T2	A	M	E	NYHU	2882	90	7.81721	2.67315	42.4056	73.7579	37.8761	Fall
SM3W__0__0_20200723_002122_000.wav	SM3W	0	20200723	2122	200722	B069	T2	A	M	E	NYHU	430	97	15.3775	2.70517	41.8948	80.6041	38.0902	Fall
SM3W__0__0_20200723_002122_000.wav	SM3W	0	20200723	2122	200722	B069	T2	A	M	E	NYHU	333	240	15.3775	3.11976	43.1182	81.069	39.0066	Fall
SM3W__0__0_20200723_002138_000.wav	SM3W	0	20200723	2138	200722	B069	T2	A	M	E	NYHU	1534	203	2.72647	4.10454	42.5385	75.736	39.9972	Fall
SM3W__0__0_20200723_002138_000.wav	SM3W	0	20200723	2138	200722	B069	T2	A	M	E	NYHU	1956	423	2.72647	4.15355	42.1357	75.58	40.2285	Fall
SM3W__0__0_20200723_002138_000.wav	SM3W	0	20200723	2138	200722	B069	T2	A	M	E	NYHU	2073	116	2.72647	3.67432	42.8094	76.6415	40.2313	Fall
SM3W_0+1_0_20200723_002220_000.wav	SM3W	0	20200723	2220	200722	B069	T2	A	M	E	NYHU	4795	63	5.42372	2.48124	40.5888	74.5147	37.7338	Fall
SM3W_0+1_0_20200723_002220_000.wav	SM3W	0	20200723	2220	200722	B069	T2	A	M	E	NYHU	4150	201	5.42372	3.87165	42.1664	78.9639	37.9895	Fall
SM3W_0+1_0_20200723_002220_000.wav	SM3W	0	20200723	2220	200722	B069	T2	A	M	E	NYHU	281	278	5.42372	4.86914	42.7538	80.6062	38.7092	Fall
SM3W_0+1_0_20200723_002220_000.wav	SM3W	0	20200723	2220	200722	B069	T2	A	M	E	NYHU	4532	156	5.42372	3.93951	42.2275	72.622	38.9222	Fall
SM3W_0+1_0_20200723_002220_000.wav	SM3W	0	20200723	2220	200722	B069	T2	A	M	E	NYHU	996	110	5.42372	3.43505	42.1507	85.5347	39.625	Fall
SM3W_0+1_0_20200723_002220_000.wav	SM3W	0	20200723	2220	200722	B069	T2	A	M	E	NYHU	480	199	5.42372	4.53555	42.816	81.3043	39.6714	Fall
SM3W_0+1_0_20200723_002220_000.wav	SM3W	0	20200723	2220	200722	B069	T2	A	M	E	NYHU	4642	110	5.42372	3.80679	41.9618	75.7444	40.1686	Fall
SM3W_0+1_0_20200723_002220_000.wav	SM3W	0	20200723	2220	200722	B069	T2	A	M	E	NYHU	4735	92	5.42372	3.3142	41.9527	82.2698	40.2227	Fall
SM3W_0+1_0_20200723_002220_000.wav	SM3W	0	20200723	2220	200722	B069	T2	A	M	E	NYHU	886	104	5.42372	3.22576	42.1862	75.3525	40.8946	Fall
SM3W_0+1_0_20200723_002220_000.wav	SM3W	0	20200723	2220	200722	B069	T2	A	M	E	NYHU	782	109	5.42372	3.83273	43.922	83.5895	40.9331	Fall
SM3W_0+1_0_20200723_002220_000.wav	SM3W	0	20200723	2220	200722	B069	T2	A	M	E	NYHU	673	193	5.42372	3.93229	42.7978	83.1197	41.4407	Fall
SM3M__0__0_20200723_002236_000.wav	SM3M	0	20200723	2236	200722	B069	T2	A	M	E	NYHU	0	0	9.05144	3.24185	40.3947	54.4826	40.2551	Fall
SM3W__0__0_20200723_002239_000.wav	SM3W	0	20200723	2239	200722	B069	T2	A	M	E	NYHU	2882	100	5.42771	2.23404	44.6963	75.0643	36.054	Fall
SM3W__0__0_20200723_002239_000.wav	SM3W	0	20200723	2239	200722	B069	T2	A	M	E	NYHU	2781	96	5.42771	1.85036	40.0243	68.9451	37.3005	Fall
SM3W__0__0_20200723_002239_000.wav	SM3W	0	20200723	2239	200722	B069	T2	A	M	E	NYHU	4827	311	5.42771	3.54331	41.0732	69.2811	37.6232	Fall
SM3W__0__0_20200723_002239_000.wav	SM3W	0	20200723	2239	200722	B069	T2	A	M	E	NYHU	4955	122	5.42771	3.11945	41.2036	61.076	38.2427	Fall
SM3W__0__0_20200723_002248_000.wav	SM3W	0	20200723	2248	200722	B069	T2	A	M	E	NYHU	222	107	6.9515	3.68993	42.4429	82.062	38.8427	Fall
SM3W__0__0_20200723_002248_000.wav	SM3W	0	20200723	2248	200722	B069	T2	A	M	E	NYHU	0	0	6.9515	3.94502	41.2398	56.245	39.3429	Fall
[truncated: 26,350 more rows]
