# Supplementary material for: Species-specific acoustic responses by bats to ultrasonic stimuli used for reducing bat-wind turbine interactions
Source: PeerJ. 2026 Apr 28;14:e21231. doi: 10.7717/peerj.21231 (PMC13134550; doi:10.7717/peerj.21231)
Supplement: Supplemental Information 5 [file peerj-14-21231-s005.xlsx]

## Sheet: Sheet1
Filename	Detector ID	Channel Recorded	Date	Time	Event ID	Bat ID	Treatment Type	UAD ID	Age	Sex	Pulse ID	TimeInFile	PrecedingIntrvl	CallsPerSec	CallDuration	Fc	HiFreq	LowFreq	Season
SM3W_0+1_0_20200717_014854_000.wav	SM3W	0	20200717	14854	200716	B060	T00	E	J	F	PESU	17652	2919	3.56113	3.30809	45.0072	63.0767	41.508	Fall
SM3W_0+1_0_20200717_014854_000.wav	SM3W	0	20200717	14854	200716	B060	T00	E	J	F	PESU	0	0	3.56113	2.85846	46.8115	65.4929	44.8125	Fall
SM3W_0+1_0_20200717_014854_000.wav	SM3W	0	20200717	14854	200716	B060	T00	E	J	F	PESU	7245	48	3.56113	2.63771	46.4055	65.9101	43.839	Fall
SM3W_0+1_0_20200717_014854_000.wav	SM3W	0	20200717	14854	200716	B060	T00	E	J	F	PESU	7373	127	3.56113	2.9728	46.8322	66.6514	44.6849	Fall
SM3W_0+1_0_20200717_014854_000.wav	SM3W	0	20200717	14854	200716	B060	T00	E	J	F	PESU	7552	180	3.56113	3.18875	46.0511	74.5985	44.0179	Fall
SM3W_0+1_0_20200717_014854_000.wav	SM3W	0	20200717	14854	200716	B060	T00	E	J	F	PESU	5247	88	3.56113	2.57637	46.1332	74.7811	43.1011	Fall
SM3W_0+1_0_20200717_014854_000.wav	SM3W	0	20200717	14854	200716	B060	T00	E	J	F	PESU	7856	100	3.56113	3.12398	45.9478	75.0534	42.8834	Fall
SM3W_0+1_0_20200717_014854_000.wav	SM3W	0	20200717	14854	200716	B060	T00	E	J	F	PESU	7935	80	3.56113	2.40415	46.0855	75.1407	42.6688	Fall
SM3W_0+1_0_20200717_014854_000.wav	SM3W	0	20200717	14854	200716	B060	T00	E	J	F	PESU	7754	85	3.56113	3.12431	45.5004	75.4542	43.1004	Fall
SM3W_0+1_0_20200717_014854_000.wav	SM3W	0	20200717	14854	200716	B060	T00	E	J	F	PESU	7671	118	3.56113	3.4615	47.0322	75.5217	44.363	Fall
SM3W_0+1_0_20200717_014854_000.wav	SM3W	0	20200717	14854	200716	B060	T00	E	J	F	PESU	442	82	3.56113	2.39827	46.4208	75.987	43.4138	Fall
SM3W_0+1_0_20200717_014854_000.wav	SM3W	0	20200717	14854	200716	B060	T00	E	J	F	PESU	7997	62	3.56113	2.27536	46.045	77.1653	43.1359	Fall
SM3W_0+1_0_20200717_014854_000.wav	SM3W	0	20200717	14854	200716	B060	T00	E	J	F	PESU	8152	79	3.56113	2.21871	46.1697	82.5268	41.6557	Fall
SM3W_0+1_0_20200717_014854_000.wav	SM3W	0	20200717	14854	200716	B060	T00	E	J	F	PESU	276	273	3.56113	3.91519	45.4744	82.7922	43.942	Fall
SM3W_0+1_0_20200717_014854_000.wav	SM3W	0	20200717	14854	200716	B060	T00	E	J	F	PESU	8074	76	3.56113	2.50656	45.5256	83.1169	43.2995	Fall
SM3W_0+1_0_20200717_014854_000.wav	SM3W	0	20200717	14854	200716	B060	T00	E	J	F	PESU	359	83	3.56113	3.41304	46.3173	84.3169	44.7507	Fall
SM3W_0+1_0_20200717_014854_000.wav	SM3W	0	20200717	14854	200716	B060	T00	E	J	F	PESU	5159	100	3.56113	2.72369	46.8803	84.8595	43.6485	Fall
SM3W_0+1_0_20200717_014854_000.wav	SM3W	0	20200717	14854	200716	B060	T00	E	J	F	PESU	4504	72	3.56113	2.79291	46.8461	87.1592	44.8859	Fall
SM3W_0+1_0_20200717_014854_000.wav	SM3W	0	20200717	14854	200716	B060	T00	E	J	F	PESU	5058	68	3.56113	2.67759	47.14	88.5516	43.8688	Fall
SM3W_0+1_0_20200717_014854_000.wav	SM3W	0	20200717	14854	200716	B060	T00	E	J	F	PESU	4432	200	3.56113	2.5868	47.7504	89.369	47.7405	Fall
SM3W_0+1_0_20200717_014854_000.wav	SM3W	0	20200717	14854	200716	B060	T00	E	J	F	PESU	5411	80	3.56113	2.45006	44.9976	89.7538	40.7657	Fall
SM3W_0+1_0_20200717_014854_000.wav	SM3W	0	20200717	14854	200716	B060	T00	E	J	F	PESU	19888	62	3.56113	1.74175	46.1168	90.2255	42.5649	Fall
SM3W_0+1_0_20200717_014854_000.wav	SM3W	0	20200717	14854	200716	B060	T00	E	J	F	PESU	5486	75	3.56113	2.35814	46.0682	90.5873	39.6881	Fall
SM3W_0+1_0_20200717_014854_000.wav	SM3W	0	20200717	14854	200716	B060	T00	E	J	F	PESU	19659	56	3.56113	1.89757	46.8329	91.0794	42.3304	Fall
SM3W_0+1_0_20200717_014854_000.wav	SM3W	0	20200717	14854	200716	B060	T00	E	J	F	PESU	4819	40	3.56113	2.23542	46.5239	91.1691	42.6655	Fall
SM3W_0+1_0_20200717_014854_000.wav	SM3W	0	20200717	14854	200716	B060	T00	E	J	F	PESU	19827	70	3.56113	2.13812	47.1399	91.3502	43.0978	Fall
SM3W_0+1_0_20200717_014854_000.wav	SM3W	0	20200717	14854	200716	B060	T00	E	J	F	PESU	4990	89	3.56113	2.47075	47.1683	91.4017	43.9466	Fall
SM3W_0+1_0_20200717_014854_000.wav	SM3W	0	20200717	14854	200716	B060	T00	E	J	F	PESU	4902	83	3.56113	2.47288	45.6047	91.8818	44.3043	Fall
SM3W_0+1_0_20200717_014854_000.wav	SM3W	0	20200717	14854	200716	B060	T00	E	J	F	PESU	4744	54	3.56113	1.65429	47.139	94.0366	42.5433	Fall
SM3W_0+1_0_20200717_014854_000.wav	SM3W	0	20200717	14854	200716	B060	T00	E	J	F	PESU	4689	64	3.56113	1.66908	47.9712	94.1941	42.4486	Fall
SM3W_0+1_0_20200717_014854_000.wav	SM3W	0	20200717	14854	200716	B060	T00	E	J	F	PESU	4565	38	3.56113	2.31969	47.0524	94.5681	42.9724	Fall
SM3W_0+1_1_20200717_015022_000.wav	SM3W	1	20200717	15022	200716	B060	T00	E	J	F	PESU	1491	95	4.27358	2.03284	45.7362	49.2514	44.7296	Fall
SM3W_0+1_1_20200717_015022_000.wav	SM3W	1	20200717	15022	200716	B060	T00	E	J	F	PESU	1398	153	4.27358	2.37787	46.5926	52.3445	46.1848	Fall
SM3W_0+1_1_20200717_015022_000.wav	SM3W	1	20200717	15022	200716	B060	T00	E	J	F	PESU	1025	179	4.27358	2.58521	46.3205	58.3373	46.1935	Fall
SM3W_0+1_0_20200717_015120_000.wav	SM3W	0	20200717	15120	200716	B060	T00	E	J	F	PESU	956	76	3.59792	2.58741	46.6708	74.6592	43.7954	Fall
SM3W_0+1_0_20200717_015120_000.wav	SM3W	0	20200717	15120	200716	B060	T00	E	J	F	PESU	1282	104	3.59792	3.18821	46.86	76.7099	45.7862	Fall
SM3W_0+1_0_20200717_015120_000.wav	SM3W	0	20200717	15120	200716	B060	T00	E	J	F	PESU	1382	100	3.59792	2.77555	45.4856	76.7345	43.4885	Fall
SM3W_0+1_0_20200717_015120_000.wav	SM3W	0	20200717	15120	200716	B060	T00	E	J	F	PESU	1070	114	3.59792	2.7705	47.0369	77.5172	44.5839	Fall
SM3W_0+1_0_20200717_015120_000.wav	SM3W	0	20200717	15120	200716	B060	T00	E	J	F	PESU	880	91	3.59792	2.98183	46.5605	83.8774	44.0757	Fall
SM3W_0+1_0_20200717_015120_000.wav	SM3W	0	20200717	15120	200716	B060	T00	E	J	F	PESU	789	99	3.59792	2.24577	47.2908	87.0911	47.2908	Fall
SM3W_0+1_0_20200717_015120_000.wav	SM3W	0	20200717	15120	200716	B060	T00	E	J	F	PESU	2732	1349	3.59792	1.65363	46.6907	87.9484	43.1735	Fall
SM3W_0+1_0_20200717_015120_000.wav	SM3W	0	20200717	15120	200716	B060	T00	E	J	F	PESU	1178	108	3.59792	3.31355	45.6612	88.0433	43.7749	Fall
SM3W_0+1_0_20200717_015120_000.wav	SM3W	0	20200717	15120	200716	B060	T00	E	J	F	PESU	8137	90	3.59792	1.79827	46.1978	88.5089	42.9163	Fall
SM3W_0+1_0_20200717_015120_000.wav	SM3W	0	20200717	15120	200716	B060	T00	E	J	F	PESU	8226	89	3.59792	1.81086	46.9892	88.5955	42.8288	Fall
SM3W_0+1_0_20200717_015120_000.wav	SM3W	0	20200717	15120	200716	B060	T00	E	J	F	PESU	3239	107	3.59792	1.73296	45.0191	88.6632	42.7755	Fall
SM3W_0+1_0_20200717_015120_000.wav	SM3W	0	20200717	15120	200716	B060	T00	E	J	F	PESU	8310	83	3.59792	2.05886	45.5798	88.9941	41.8916	Fall
SM3W_0+1_0_20200717_015120_000.wav	SM3W	0	20200717	15120	200716	B060	T00	E	J	F	PESU	2815	83	3.59792	2.11172	46.3552	89.2162	42.8035	Fall
SM3W_0+1_0_20200717_015120_000.wav	SM3W	0	20200717	15120	200716	B060	T00	E	J	F	PESU	7966	92	3.59792	1.82662	46.7242	89.2211	42.4449	Fall
SM3W_0+1_0_20200717_015120_000.wav	SM3W	0	20200717	15120	200716	B060	T00	E	J	F	PESU	8047	81	3.59792	1.68478	47.2293	89.3499	42.661	Fall
SM3W_0+1_0_20200717_015120_000.wav	SM3W	0	20200717	15120	200716	B060	T00	E	J	F	PESU	599	86	3.59792	2.46456	45.33	89.6848	43.3437	Fall
SM3W_0+1_0_20200717_015120_000.wav	SM3W	0	20200717	15120	200716	B060	T00	E	J	F	PESU	2895	80	3.59792	2.29985	47.0219	89.6918	43.8299	Fall
SM3W_0+1_0_20200717_015120_000.wav	SM3W	0	20200717	15120	200716	B060	T00	E	J	F	PESU	513	0	3.59792	2.24337	46.6557	90.0356	42.7899	Fall
SM3W_0+1_0_20200717_015120_000.wav	SM3W	0	20200717	15120	200716	B060	T00	E	J	F	PESU	2976	82	3.59792	2.38047	47.2094	90.114	43.7164	Fall
SM3W_0+1_0_20200717_015120_000.wav	SM3W	0	20200717	15120	200716	B060	T00	E	J	F	PESU	690	92	3.59792	2.37057	47.0184	91.3299	43.9778	Fall
SM3W_0+1_0_20200717_015131_000.wav	SM3W	0	20200717	15131	200716	B060	T00	E	J	F	PESU	679	78	3.90938	2.44876	46.0377	73.1531	43.2411	Fall
SM3W_0+1_0_20200717_015131_000.wav	SM3W	0	20200717	15131	200716	B060	T00	E	J	F	PESU	601	69	3.90938	2.77068	47.168	73.4408	43.793	Fall
SM3W_0+1_0_20200717_015131_000.wav	SM3W	0	20200717	15131	200716	B060	T00	E	J	F	PESU	532	135	3.90938	2.65459	46.7549	76.9671	44.022	Fall
SM3W_0+1_0_20200717_015131_000.wav	SM3W	0	20200717	15131	200716	B060	T00	E	J	F	PESU	2596	87	3.90938	1.98447	46.8387	88.7782	42.7406	Fall
SM3W_0+1_0_20200717_015131_000.wav	SM3W	0	20200717	15131	200716	B060	T00	E	J	F	PESU	398	66	3.90938	1.97352	46.4313	89.5016	41.6905	Fall
SM3W_0+1_0_20200717_015131_000.wav	SM3W	0	20200717	15131	200716	B060	T00	E	J	F	PESU	2763	85	3.90938	1.91293	47.3163	89.7611	43.3931	Fall
SM3W_0+1_0_20200717_015131_000.wav	SM3W	0	20200717	15131	200716	B060	T00	E	J	F	PESU	762	83	3.90938	2.72945	45.6124	90.3475	43.0148	Fall
SM3W_0+1_0_20200717_015131_000.wav	SM3W	0	20200717	15131	200716	B060	T00	E	J	F	PESU	2677	81	3.90938	1.76377	47.4937	90.5296	43.3714	Fall
SM3W_0+1_0_20200717_015131_000.wav	SM3W	0	20200717	15131	200716	B060	T00	E	J	F	PESU	840	77	3.90938	1.82193	54.4003	90.933	41.7936	Fall
SM3W__0__0_20200717_015137_000.wav	SM3W	0	20200717	15137	200716	B060	T00	E	J	F	PESU	0	0	6.79569	1.80145	46.2224	53.517	44.0768	Fall
SM3W__0__0_20200717_015137_000.wav	SM3W	0	20200717	15137	200716	B060	T00	E	J	F	PESU	110	106	6.79569	2.75117	47.6481	64.1175	45.5218	Fall
SM3W__0__0_20200717_015137_000.wav	SM3W	0	20200717	15137	200716	B060	T00	E	J	F	PESU	329	219	6.79569	2.71509	46.5789	64.5697	43.9167	Fall
SM3W__0__0_20200717_015137_000.wav	SM3W	0	20200717	15137	200716	B060	T00	E	J	F	PESU	399	70	6.79569	2.9973	46.727	65.6512	44.0591	Fall
SM3W__0__0_20200717_015137_000.wav	SM3W	0	20200717	15137	200716	B060	T00	E	J	F	PESU	464	65	6.79569	3.33906	45.7466	66.103	42.943	Fall
SM3W__0__0_20200717_015137_000.wav	SM3W	0	20200717	15137	200716	B060	T00	E	J	F	PESU	611	71	6.79569	2.59813	46.047	66.5093	43.8222	Fall
SM3W__0__0_20200717_015137_000.wav	SM3W	0	20200717	15137	200716	B060	T00	E	J	F	PESU	540	75	6.79569	2.20098	46.6231	71.0711	43.2601	Fall
SM3W__0__0_20200717_015140_000.wav	SM3W	0	20200717	15140	200716	B060	T00	E	J	F	PESU	135	0	4.27358	1.97908	45.2402	77.3788	43.5634	Fall
SM3W__0__0_20200717_015140_000.wav	SM3W	0	20200717	15140	200716	B060	T00	E	J	F	PESU	909	163	4.27358	1.98608	45.6196	83.7181	41.3415	Fall
SM3W__0__0_20200717_015140_000.wav	SM3W	0	20200717	15140	200716	B060	T00	E	J	F	PESU	551	178	4.27358	2.80596	46.2007	84.1059	44.2384	Fall
SM3W__0__0_20200717_015140_000.wav	SM3W	0	20200717	15140	200716	B060	T00	E	J	F	PESU	658	107	4.27358	2.82873	47.3258	84.7164	46.0218	Fall
SM3W__0__0_20200717_015140_000.wav	SM3W	0	20200717	15140	200716	B060	T00	E	J	F	PESU	373	148	4.27358	2.53217	47.4549	84.9749	44.4406	Fall
SM3W__0__0_20200717_015140_000.wav	SM3W	0	20200717	15140	200716	B060	T00	E	J	F	PESU	224	87	4.27358	2.6081	47.8377	86.7191	44.9842	Fall
SM3W__0__0_20200717_015140_000.wav	SM3W	0	20200717	15140	200716	B060	T00	E	J	F	PESU	746	88	4.27358	2.58732	46.2227	86.9926	44.7885	Fall
SM3W__0__0_20200717_015150_000.wav	SM3W	0	20200717	15150	200716	B060	T00	E	J	F	PESU	1316	82	10.6715	1.85391	43.4876	83.0495	40.4675	Fall
SM3W__0__0_20200717_015150_000.wav	SM3W	0	20200717	15150	200716	B060	T00	E	J	F	PESU	1234	90	10.6715	2.04911	43.2669	83.1253	41.7569	Fall
SM3W__0__0_20200717_015150_000.wav	SM3W	0	20200717	15150	200716	B060	T00	E	J	F	PESU	763	81	10.6715	2.03291	45.8189	85.0561	42.5815	Fall
SM3W__0__0_20200717_015150_000.wav	SM3W	0	20200717	15150	200716	B060	T00	E	J	F	PESU	432	60	10.6715	2.07287	47.4774	85.8458	44.3809	Fall
SM3W__0__0_20200717_015150_000.wav	SM3W	0	20200717	15150	200716	B060	T00	E	J	F	PESU	1144	81	10.6715	1.8134	44.8994	85.9517	41.6183	Fall
SM3W__0__0_20200717_015150_000.wav	SM3W	0	20200717	15150	200716	B060	T00	E	J	F	PESU	682	110	10.6715	2.24701	47.1717	86.477	44.2605	Fall
SM3W__0__0_20200717_015150_000.wav	SM3W	0	20200717	15150	200716	B060	T00	E	J	F	PESU	222	98	10.6715	2.10007	47.386	87.4443	43.8897	Fall
SM3W__0__0_20200717_015150_000.wav	SM3W	0	20200717	15150	200716	B060	T00	E	J	F	PESU	572	140	10.6715	2.08824	47.0115	88.6943	42.7927	Fall
SM3W__0__0_20200717_015150_000.wav	SM3W	0	20200717	15150	200716	B060	T00	E	J	F	PESU	372	71	10.6715	1.83592	46.8271	89.0653	42.5626	Fall
SM3W__0__0_20200717_015150_000.wav	SM3W	0	20200717	15150	200716	B060	T00	E	J	F	PESU	301	79	10.6715	1.78168	47.3347	89.824	42.8524	Fall
SM3W__0__0_20200717_015159_000.wav	SM3W	0	20200717	15159	200716	B060	T00	E	J	F	PESU	2388	79	3.5068	2.98104	45.841	62.7937	43.706	Fall
SM3W__0__0_20200717_015159_000.wav	SM3W	0	20200717	15159	200716	B060	T00	E	J	F	PESU	2309	83	3.5068	2.53398	46.1065	63.5885	43.3446	Fall
SM3W__0__0_20200717_015159_000.wav	SM3W	0	20200717	15159	200716	B060	T00	E	J	F	PESU	2226	178	3.5068	3.45686	46.1203	66.2911	44.2118	Fall
SM3W__0__0_20200717_015159_000.wav	SM3W	0	20200717	15159	200716	B060	T00	E	J	F	PESU	1204	0	3.5068	2.61005	47.7702	67.2836	45.8541	Fall
SM3W__0__0_20200717_015159_000.wav	SM3W	0	20200717	15159	200716	B060	T00	E	J	F	PESU	2475	87	3.5068	2.76915	46.4991	72.208	44.0736	Fall
SM3W__0__0_20200717_015159_000.wav	SM3W	0	20200717	15159	200716	B060	T00	E	J	F	PESU	1457	254	3.5068	3.98528	45.53	72.9393	45.0009	Fall
SM3W__0__0_20200717_015159_000.wav	SM3W	0	20200717	15159	200716	B060	T00	E	J	F	PESU	2570	95	3.5068	3.30304	45.7504	74.041	43.2452	Fall
SM3W__0__0_20200717_015159_000.wav	SM3W	0	20200717	15159	200716	B060	T00	E	J	F	PESU	1660	203	3.5068	3.41613	46.0352	75.471	44.6138	Fall
SM3W__0__0_20200717_015159_000.wav	SM3W	0	20200717	15159	200716	B060	T00	E	J	F	PESU	2047	176	3.5068	3.39376	45.7687	76.26	44.1529	Fall
SM3W__0__0_20200717_015159_000.wav	SM3W	0	20200717	15159	200716	B060	T00	E	J	F	PESU	1871	211	3.5068	3.76911	45.7241	77.4555	44.1517	Fall
SM3W__0__0_20200717_015227_000.wav	SM3W	0	20200717	15227	200716	B060	T00	E	J	F	PESU	1321	120	7.23736	2.39329	45.5364	77.1899	42.2775	Fall
SM3W__0__0_20200717_015227_000.wav	SM3W	0	20200717	15227	200716	B060	T00	E	J	F	PESU	1201	158	7.23736	2.34599	45.228	77.7945	41.731	Fall
SM3W__0__0_20200717_015227_000.wav	SM3W	0	20200717	15227	200716	B060	T00	E	J	F	PESU	349	91	7.23736	1.9027	47.4533	78.6787	42.7963	Fall
SM3W__0__0_20200717_015227_000.wav	SM3W	0	20200717	15227	200716	B060	T00	E	J	F	PESU	552	109	7.23736	2.13882	48.3332	83.8335	44.4862	Fall
SM3W__0__0_20200717_015227_000.wav	SM3W	0	20200717	15227	200716	B060	T00	E	J	F	PESU	764	125	7.23736	2.77829	46.6163	85.0383	44.2804	Fall
SM3W__0__0_20200717_015227_000.wav	SM3W	0	20200717	15227	200716	B060	T00	E	J	F	PESU	639	87	7.23736	2.19376	46.3883	86.2783	43.1592	Fall
SM3W__0__0_20200717_015227_000.wav	SM3W	0	20200717	15227	200716	B060	T00	E	J	F	PESU	443	94	7.23736	2.51741	47.2846	87.5844	43.824	Fall
SM3W__0__0_20200717_015227_000.wav	SM3W	0	20200717	15227	200716	B060	T00	E	J	F	PESU	871	107	7.23736	2.50069	46.9794	87.7509	43.4046	Fall
SM3W__0__0_20200717_015227_000.wav	SM3W	0	20200717	15227	200716	B060	T00	E	J	F	PESU	1043	172	7.23736	2.18722	45.901	88.4023	42.4196	Fall
SM3W__0__0_20200717_015238_000.wav	SM3W	0	20200717	15238	200716	B060	T00	E	J	F	PESU	481	105	5.9492	2.4905	46.6441	77.2956	43.3004	Fall
SM3W__0__0_20200717_015238_000.wav	SM3W	0	20200717	15238	200716	B060	T00	E	J	F	PESU	274	114	5.9492	2.44095	47.5064	78.1947	44.1059	Fall
SM3W__0__0_20200717_015238_000.wav	SM3W	0	20200717	15238	200716	B060	T00	E	J	F	PESU	162	0	5.9492	1.83029	46.2351	80.0634	42.9427	Fall
SM3W__0__0_20200717_015238_000.wav	SM3W	0	20200717	15238	200716	B060	T00	E	J	F	PESU	3029	90	5.9492	2.27893	45.6115	80.3342	42.3374	Fall
SM3W__0__0_20200717_015238_000.wav	SM3W	0	20200717	15238	200716	B060	T00	E	J	F	PESU	376	100	5.9492	2.58608	46.7889	82.6226	43.7152	Fall
SM3W__0__0_20200717_015238_000.wav	SM3W	0	20200717	15238	200716	B060	T00	E	J	F	PESU	2767	104	5.9492	2.95333	46.2552	84.1003	43.5466	Fall
SM3W__0__0_20200717_015238_000.wav	SM3W	0	20200717	15238	200716	B060	T00	E	J	F	PESU	2662	118	5.9492	2.47484	47.1195	84.8087	47.1147	Fall
SM3W__0__0_20200717_015238_000.wav	SM3W	0	20200717	15238	200716	B060	T00	E	J	F	PESU	2866	99	5.9492	2.73015	45.7636	86.0077	43.2266	Fall
SM3W__0__0_20200717_015238_000.wav	SM3W	0	20200717	15238	200716	B060	T00	E	J	F	PESU	654	88	5.9492	2.26546	47.0126	86.4192	43.2604	Fall
SM3W__0__0_20200717_015238_000.wav	SM3W	0	20200717	15238	200716	B060	T00	E	J	F	PESU	970	103	5.9492	1.89766	45.936	86.7147	42.4394	Fall
SM3W__0__0_20200717_015238_000.wav	SM3W	0	20200717	15238	200716	B060	T00	E	J	F	PESU	2940	73	5.9492	2.22464	45.7566	87.0543	42.548	Fall
SM3W__0__0_20200717_015238_000.wav	SM3W	0	20200717	15238	200716	B060	T00	E	J	F	PESU	2292	96	5.9492	2.18828	45.9193	87.1136	42.0976	Fall
SM3W__0__0_20200717_015238_000.wav	SM3W	0	20200717	15238	200716	B060	T00	E	J	F	PESU	866	97	5.9492	2.46322	46.0963	87.5317	42.9489	Fall
SM3W__0__0_20200717_015238_000.wav	SM3W	0	20200717	15238	200716	B060	T00	E	J	F	PESU	2384	92	5.9492	2.59059	45.2941	87.8022	43.0652	Fall
SM3W__0__0_20200717_015238_000.wav	SM3W	0	20200717	15238	200716	B060	T00	E	J	F	PESU	769	116	5.9492	2.41929	45.8123	87.9187	43.9169	Fall
SM3W__0__0_20200717_015238_000.wav	SM3W	0	20200717	15238	200716	B060	T00	E	J	F	PESU	565	84	5.9492	2.53091	45.6874	87.9989	43.3342	Fall
SM3W__0__0_20200717_015238_000.wav	SM3W	0	20200717	15238	200716	B060	T00	E	J	F	PESU	2544	160	5.9492	2.2684	47.255	89.2977	43.4757	Fall
SM3W__0__0_20200717_015247_000.wav	SM3W	0	20200717	15247	200716	B060	T00	E	J	F	PESU	215	0	5.6938	2.64751	47.0802	71.8322	45.4126	Fall
SM3W__0__0_20200717_015247_000.wav	SM3W	0	20200717	15247	200716	B060	T00	E	J	F	PESU	473	258	5.6938	3.19981	47.4008	76.0463	45.5449	Fall
SM3W__0__0_20200717_015247_000.wav	SM3W	0	20200717	15247	200716	B060	T00	E	J	F	PESU	777	107	5.6938	3.29947	47.3103	76.5725	45.6065	Fall
SM3W__0__0_20200717_015247_000.wav	SM3W	0	20200717	15247	200716	B060	T00	E	J	F	PESU	1004	133	5.6938	1.93054	46.285	76.6613	41.8104	Fall
SM3W__0__0_20200717_015247_000.wav	SM3W	0	20200717	15247	200716	B060	T00	E	J	F	PESU	871	94	5.6938	2.78931	46.4168	81.8598	44.2705	Fall
SM3W__0__0_20200717_015247_000.wav	SM3W	0	20200717	15247	200716	B060	T00	E	J	F	PESU	669	197	5.6938	3.43795	46.2555	86.2055	44.6732	Fall
SM3W_0+1_0_20200717_015315_000.wav	SM3W	0	20200717	15315	200716	B060	T2	E	J	F	PESU	762	156	5.34858	2.71253	46.8721	86.5703	43.2836	Fall
SM3W_0+1_0_20200717_015315_000.wav	SM3W	0	20200717	15315	200716	B060	T2	E	J	F	PESU	605	0	5.34858	4.02749	46.2663	87.0594	38.7968	Fall
SM3W_0+1_0_20200717_015318_000.wav	SM3W	0	20200717	15318	200716	B060	T2	E	J	F	PESU	1191	76	4.00362	1.79197	48.2462	56.7605	43.8899	Fall
SM3W_0+1_0_20200717_015318_000.wav	SM3W	0	20200717	15318	200716	B060	T2	E	J	F	PESU	1115	307	4.00362	2.44047	46.0555	86.9403	43.6715	Fall
SM3W_0+1_0_20200717_015328_000.wav	SM3W	0	20200717	15328	200716	B060	T2	E	J	F	PESU	385	97	3.47248	2.04995	45.6145	70.0957	41.6722	Fall
SM3W_0+1_0_20200717_015328_000.wav	SM3W	0	20200717	15328	200716	B060	T2	E	J	F	PESU	289	140	3.47248	2.29834	45.6747	76.6187	45.18	Fall
SM3W_0+1_0_20200717_015328_000.wav	SM3W	0	20200717	15328	200716	B060	T2	E	J	F	PESU	149	145	3.47248	2.53621	52.9528	86.4555	44.7	Fall
SM3W_0+1_0_20200717_015359_000.wav	SM3W	0	20200717	15359	200716	B060	T2	E	J	F	PESU	8282	126	2.75206	2.74131	46.3596	65.858	43.1657	Fall
SM3W_0+1_0_20200717_015359_000.wav	SM3W	0	20200717	15359	200716	B060	T2	E	J	F	PESU	7816	2457	2.75206	2.36731	46.9697	76.5741	46.9697	Fall
SM3W_0+1_0_20200717_015359_000.wav	SM3W	0	20200717	15359	200716	B060	T2	E	J	F	PESU	8361	79	2.75206	2.6141	45.3898	76.7442	41.5112	Fall
SM3W_0+1_0_20200717_015359_000.wav	SM3W	0	20200717	15359	200716	B060	T2	E	J	F	PESU	3415	2918	2.75206	2.81414	46.1977	77.8453	45.4722	Fall
SM3W_0+1_0_20200717_015359_000.wav	SM3W	0	20200717	15359	200716	B060	T2	E	J	F	PESU	8155	99	2.75206	3.02704	47.4774	81.0431	45.3604	Fall
SM3W_0+1_0_20200717_015359_000.wav	SM3W	0	20200717	15359	200716	B060	T2	E	J	F	PESU	3568	69	2.75206	2.3957	47.526	84.2814	44.3739	Fall
SM3W_0+1_0_20200717_015359_000.wav	SM3W	0	20200717	15359	200716	B060	T2	E	J	F	PESU	8056	161	2.75206	3.71592	46.4884	85.238	44.3474	Fall
SM3W_0+1_0_20200717_015359_000.wav	SM3W	0	20200717	15359	200716	B060	T2	E	J	F	PESU	145	66	2.75206	2.87917	47.3597	85.2431	47.3524	Fall
SM3W_0+1_0_20200717_015359_000.wav	SM3W	0	20200717	15359	200716	B060	T2	E	J	F	PESU	219	74	2.75206	1.94127	49.4995	85.5693	48.286	Fall
SM3W_0+1_0_20200717_015359_000.wav	SM3W	0	20200717	15359	200716	B060	T2	E	J	F	PESU	7895	80	2.75206	2.96157	47.0646	85.9176	46.5024	Fall
SM3W_0+1_0_20200717_015359_000.wav	SM3W	0	20200717	15359	200716	B060	T2	E	J	F	PESU	342	124	2.75206	2.14374	52.1923	86.4409	45.7447	Fall
SM3W_0+1_0_20200717_015359_000.wav	SM3W	0	20200717	15359	200716	B060	T2	E	J	F	PESU	3501	85	2.75206	2.68094	46.7409	86.8295	42.6942	Fall
SM3W_0+1_0_20200717_015359_000.wav	SM3W	0	20200717	15359	200716	B060	T2	E	J	F	PESU	5164	112	2.75206	2.15745	47.6384	90.2208	43.3265	Fall
SM3W_0+1_1_20200717_015531_000.wav	SM3W	1	20200717	15531	200716	B060	T2	E	J	F	PESU	5052	108	5.92112	2.93231	46.1949	68.0085	44.416	Fall
SM3W_0+1_0_20200717_015545_000.wav	SM3W	0	20200717	15545	200716	B060	T2	E	J	F	PESU	1901	471	7.32975	3.42919	45.8265	64.5661	43.8337	Fall
SM3W_0+1_0_20200717_015551_000.wav	SM3W	0	20200717	15551	200716	B060	T2	E	J	F	PESU	327	324	11.1103	4.26341	46.1275	76.4839	46.1273	Fall
SM3W_0+1_0_20200717_015551_000.wav	SM3W	0	20200717	15551	200716	B060	T2	E	J	F	PESU	1005	85	11.1103	2.73278	47.431	83.9261	47.4217	Fall
SM3W_0+1_0_20200717_015551_000.wav	SM3W	0	20200717	15551	200716	B060	T2	E	J	F	PESU	707	83	11.1103	2.85226	45.7509	85.385	41.9238	Fall
SM3W_0+1_0_20200717_015551_000.wav	SM3W	0	20200717	15551	200716	B060	T2	E	J	F	PESU	518	90	11.1103	4.27581	45.0157	87.4654	43.7493	Fall
SM3W_0+1_0_20200717_015551_000.wav	SM3W	0	20200717	15551	200716	B060	T2	E	J	F	PESU	623	105	11.1103	3.96896	45.9758	88.6402	44.1231	Fall
SM3W_0+1_0_20200717_015551_000.wav	SM3W	0	20200717	15551	200716	B060	T2	E	J	F	PESU	920	113	11.1103	2.72795	45.9777	90.9705	42.1106	Fall
SM3W_0+1_0_20200717_015555_000.wav	SM3W	0	20200717	15555	200716	B060	T2	E	J	F	PESU	229	67	12.9994	1.77525	48.4031	61.4864	45.904	Fall
SM3W_0+1_0_20200717_015555_000.wav	SM3W	0	20200717	15555	200716	B060	T2	E	J	F	PESU	161	79	12.9994	2.5013	46.4763	74.0482	45.1014	Fall
SM3W__0__0_20200717_015615_000.wav	SM3W	0	20200717	15615	200716	B060	T2	E	J	F	PESU	466	108	5.21467	2.92317	47.3023	77.6832	47.3023	Fall
SM3W__0__0_20200717_015615_000.wav	SM3W	0	20200717	15615	200716	B060	T2	E	J	F	PESU	671	104	5.21467	3.40628	48.0706	80.8308	46.569	Fall
SM3W__0__0_20200717_015615_000.wav	SM3W	0	20200717	15615	200716	B060	T2	E	J	F	PESU	853	90	5.21467	1.99747	53.9306	87.953	46.3029	Fall
SM3W__0__0_20200717_015615_000.wav	SM3W	0	20200717	15615	200716	B060	T2	E	J	F	PESU	566	100	5.21467	3.53698	46.1554	88.2441	45.052	Fall
SM3W__0__0_20200717_015615_000.wav	SM3W	0	20200717	15615	200716	B060	T2	E	J	F	PESU	358	186	5.21467	3.0639	46.3986	88.8037	43.4356	Fall
SM3W__0__0_20200717_015615_000.wav	SM3W	0	20200717	15615	200716	B060	T2	E	J	F	PESU	762	91	5.21467	2.9847	45.5294	88.9609	42.7743	Fall
SM3W_0+1_0_20200717_020104_000.wav	SM3W	0	20200717	20104	200716	B060	T1	E	J	F	PESU	641	76	7.54723	3.36541	46.0938	52.8336	46.0938	Fall
SM3W_0+1_0_20200717_020104_000.wav	SM3W	0	20200717	20104	200716	B060	T1	E	J	F	PESU	0	0	7.54723	2.54889	45.7992	52.9871	43.2213	Fall
SM3W_0+1_0_20200717_020104_000.wav	SM3W	0	20200717	20104	200716	B060	T1	E	J	F	PESU	564	124	7.54723	3.38205	45.5838	54.0082	45.1493	Fall
SM3W_0+1_0_20200717_020104_000.wav	SM3W	0	20200717	20104	200716	B060	T1	E	J	F	PESU	440	437	7.54723	4.2295	45.5628	60.4399	44.2576	Fall
SM3W_0+1_0_20200717_020104_000.wav	SM3W	0	20200717	20104	200716	B060	T1	E	J	F	PESU	884	136	7.54723	3.58527	46.7527	61.8767	46.3421	Fall
SM3W_0+1_0_20200717_020104_000.wav	SM3W	0	20200717	20104	200716	B060	T1	E	J	F	PESU	985	101	7.54723	3.912	44.909	63.3613	43.8188	Fall
SM3W_0+1_0_20200717_020104_000.wav	SM3W	0	20200717	20104	200716	B060	T1	E	J	F	PESU	748	108	7.54723	3.95116	45.8387	66.6152	44.5964	Fall
SM3W__0__0_20200717_020128_000.wav	SM3W	0	20200717	20128	200716	B060	T1	E	J	F	PESU	1105	117	6.28262	4.76049	46.2928	74.8659	46.1841	Fall
SM3W__0__0_20200717_020128_000.wav	SM3W	0	20200717	20128	200716	B060	T1	E	J	F	PESU	651	109	6.28262	4.92858	45.7343	75.4553	45.6649	Fall
SM3W__0__0_20200717_020128_000.wav	SM3W	0	20200717	20128	200716	B060	T1	E	J	F	PESU	988	110	6.28262	4.10676	45.6649	75.9754	45.1006	Fall
SM3W__0__0_20200717_020128_000.wav	SM3W	0	20200717	20128	200716	B060	T1	E	J	F	PESU	1331	124	6.28262	3.74908	46.5602	77.7892	45.8334	Fall
SM3W__0__0_20200717_020128_000.wav	SM3W	0	20200717	20128	200716	B060	T1	E	J	F	PESU	3573	98	6.28262	2.94642	44.2403	83.604	41.097	Fall
SM3W__0__0_20200717_020128_000.wav	SM3W	0	20200717	20128	200716	B060	T1	E	J	F	PESU	1207	102	6.28262	4.39823	45.6867	84.4933	45.3441	Fall
SM3W__0__0_20200717_020128_000.wav	SM3W	0	20200717	20128	200716	B060	T1	E	J	F	PESU	1418	87	6.28262	3.83614	45.108	86.6221	44.1802	Fall
SM3W__0__0_20200717_020356_000.wav	SM3W	0	20200717	20356	200716	B060	T1	E	J	F	PESU	766	102	6.71647	2.27025	45.8554	63.1942	42.6903	Fall
SM3W__0__0_20200717_020356_000.wav	SM3W	0	20200717	20356	200716	B060	T1	E	J	F	PESU	965	96	6.71647	2.18264	46.9229	65.2533	46.9223	Fall
SM3W__0__0_20200717_020356_000.wav	SM3W	0	20200717	20356	200716	B060	T1	E	J	F	PESU	664	144	6.71647	2.83067	46.7545	75.5903	43.9533	Fall
SM3W__0__0_20200717_020356_000.wav	SM3W	0	20200717	20356	200716	B060	T1	E	J	F	PESU	520	226	6.71647	3.01138	46.8396	77.0333	44.1393	Fall
SM3W__0__0_20200717_020356_000.wav	SM3W	0	20200717	20356	200716	B060	T1	E	J	F	PESU	294	151	6.71647	3.15587	46.1214	83.4814	43.7015	Fall
SM3W_0+1_0_20200717_020421_000.wav	SM3W	0	20200717	20421	200716	B060	T1	E	J	F	PESU	3298	98	3.26364	2.20426	46.2518	85.0556	41.5872	Fall
SM3W_0+1_0_20200717_020421_000.wav	SM3W	0	20200717	20421	200716	B060	T1	E	J	F	PESU	3203	80	3.26364	1.93278	44.8069	86.7145	43.1242	Fall
SM3W_0+1_0_20200717_020443_000.wav	SM3W	0	20200717	20443	200716	B060	T1	E	J	F	PESU	2494	98	3.26306	4.3761	46.5602	67.4233	46.4395	Fall
SM3W_0+1_0_20200717_020443_000.wav	SM3W	0	20200717	20443	200716	B060	T1	E	J	F	PESU	5555	107	3.26306	4.39411	47.1918	73.4638	45.4217	Fall
SM3W_0+1_0_20200717_020443_000.wav	SM3W	0	20200717	20443	200716	B060	T1	E	J	F	PESU	2395	1953	3.26306	4.51824	46.0125	73.8296	46.0121	Fall
SM3W_0+1_0_20200717_020443_000.wav	SM3W	0	20200717	20443	200716	B060	T1	E	J	F	PESU	6187	130	3.26306	2.27748	46.2306	74.9277	44.3881	Fall
SM3W_0+1_0_20200717_020443_000.wav	SM3W	0	20200717	20443	200716	B060	T1	E	J	F	PESU	5448	193	3.26306	3.90855	46.5104	75.8995	44.5475	Fall
SM3W_0+1_0_20200717_020443_000.wav	SM3W	0	20200717	20443	200716	B060	T1	E	J	F	PESU	2596	102	3.26306	3.83739	46.1702	76.0705	44.2671	Fall
SM3W_0+1_0_20200717_020443_000.wav	SM3W	0	20200717	20443	200716	B060	T1	E	J	F	PESU	5766	102	3.26306	4.24107	46.9504	76.5537	46.0033	Fall
SM3W_0+1_0_20200717_020443_000.wav	SM3W	0	20200717	20443	200716	B060	T1	E	J	F	PESU	5959	99	3.26306	3.96263	46.6443	77.7615	45.2866	Fall
SM3W_0+1_0_20200717_020443_000.wav	SM3W	0	20200717	20443	200716	B060	T1	E	J	F	PESU	6250	63	3.26306	1.99913	45.6272	84.9766	41.7072	Fall
SM3W_0+1_0_20200717_020443_000.wav	SM3W	0	20200717	20443	200716	B060	T1	E	J	F	PESU	5663	108	3.26306	4.16361	45.5769	85.3993	43.9954	Fall
SM3W_0+1_0_20200717_020443_000.wav	SM3W	0	20200717	20443	200716	B060	T1	E	J	F	PESU	2688	92	3.26306	3.39989	45.8701	85.898	44.0309	Fall
SM3W_0+1_0_20200717_020443_000.wav	SM3W	0	20200717	20443	200716	B060	T1	E	J	F	PESU	6057	98	3.26306	3.34292	45.5507	86.6959	43.776	Fall
SM3W_0+1_0_20200717_020443_000.wav	SM3W	0	20200717	20443	200716	B060	T1	E	J	F	PESU	5860	94	3.26306	3.97607	45.9298	87.8801	44.2061	Fall
SM3W__0__0_20200717_020452_000.wav	SM3W	0	20200717	20452	200716	B060	T1	E	J	F	PESU	485	94	9.13992	3.68812	46.8733	67.0048	45.5824	Fall
SM3W__0__0_20200717_020452_000.wav	SM3W	0	20200717	20452	200716	B060	T1	E	J	F	PESU	681	100	9.13992	3.94201	46.4732	74.3741	45.085	Fall
SM3W__0__0_20200717_020452_000.wav	SM3W	0	20200717	20452	200716	B060	T1	E	J	F	PESU	898	113	9.13992	3.60537	46.5986	75.4098	45.1081	Fall
SM3W__0__0_20200717_020452_000.wav	SM3W	0	20200717	20452	200716	B060	T1	E	J	F	PESU	581	96	9.13992	3.93045	46.2775	76.5563	44.8313	Fall
SM3W__0__0_20200717_020452_000.wav	SM3W	0	20200717	20452	200716	B060	T1	E	J	F	PESU	391	198	9.13992	4.01668	47.4903	77.2622	45.3166	Fall
SM3W__0__0_20200717_020452_000.wav	SM3W	0	20200717	20452	200716	B060	T1	E	J	F	PESU	785	103	9.13992	3.73715	45.3473	85.1873	43.6136	Fall
SM3W__0__0_20200717_020452_000.wav	SM3W	0	20200717	20452	200716	B060	T1	E	J	F	PESU	1179	88	9.13992	2.59322	47.3133	86.4614	43.7904	Fall
SM3W__0__0_20200717_020452_000.wav	SM3W	0	20200717	20452	200716	B060	T1	E	J	F	PESU	1090	107	9.13992	2.61315	46.5509	86.853	42.9863	Fall
SM3W__0__0_20200717_020452_000.wav	SM3W	0	20200717	20452	200716	B060	T1	E	J	F	PESU	1249	70	9.13992	2.20308	45.2955	88.7789	45.2955	Fall
SM3W__0__0_20200717_020452_000.wav	SM3W	0	20200717	20452	200716	B060	T1	E	J	F	PESU	984	86	9.13992	2.99303	45.4555	89.5458	43.1241	Fall
SM3E__1__1_20200717_020856_000.wav	SM3E	1	20200717	20856	200716	B060	T3	E	J	F	PESU	622	111	7.93026	2.5941	45.5961	58.1246	45.2399	Fall
SM3E__1__1_20200717_020856_000.wav	SM3E	1	20200717	20856	200716	B060	T3	E	J	F	PESU	1172	97	7.93026	3.12887	45.8365	62.3487	44.4423	Fall
SM3E__1__1_20200717_020856_000.wav	SM3E	1	20200717	20856	200716	B060	T3	E	J	F	PESU	1899	376	7.93026	3.78027	45.1628	62.4504	42.2826	Fall
SM3E__1__1_20200717_020856_000.wav	SM3E	1	20200717	20856	200716	B060	T3	E	J	F	PESU	1074	121	7.93026	4.21453	45.9054	65.7724	44.3936	Fall
SM3E__1__1_20200717_020856_000.wav	SM3E	1	20200717	20856	200716	B060	T3	E	J	F	PESU	954	106	7.93026	3.86678	44.9175	73.7001	44.4891	Fall
SM3E__1__1_20200717_020856_000.wav	SM3E	1	20200717	20856	200716	B060	T3	E	J	F	PESU	289	92	7.93026	3.32726	45.8153	73.7818	44.5646	Fall
SM3E__1__1_20200717_020856_000.wav	SM3E	1	20200717	20856	200716	B060	T3	E	J	F	PESU	93	89	7.93026	2.75158	45.2575	73.8063	44.7567	Fall
SM3E__1__1_20200717_020856_000.wav	SM3E	1	20200717	20856	200716	B060	T3	E	J	F	PESU	847	112	7.93026	3.1241	46.2449	74.0776	46.0475	Fall
SM3E__1__1_20200717_020856_000.wav	SM3E	1	20200717	20856	200716	B060	T3	E	J	F	PESU	510	110	7.93026	4.06029	44.9682	74.5704	43.4954	Fall
SM3E__1__1_20200717_020856_000.wav	SM3E	1	20200717	20856	200716	B060	T3	E	J	F	PESU	736	114	7.93026	4.04306	44.9237	75.1487	44.9237	Fall
SM3E__1__1_20200717_020856_000.wav	SM3E	1	20200717	20856	200716	B060	T3	E	J	F	PESU	401	112	7.93026	3.42411	45.5651	75.7496	43.5856	Fall
SM3M_0+1_0_20200717_020859_000.wav	SM3M	0	20200717	20859	200716	B060	T3	E	J	F	PESU	3110	118	4.29808	3.13477	46.775	71.6765	44.2701	Fall
SM3M_0+1_0_20200717_020859_000.wav	SM3M	0	20200717	20859	200716	B060	T3	E	J	F	PESU	3511	80	4.29808	3.13986	45.6774	72.5651	43.1189	Fall
SM3M_0+1_0_20200717_020859_000.wav	SM3M	0	20200717	20859	200716	B060	T3	E	J	F	PESU	2632	98	4.29808	2.70214	47.874	73.1221	47.1238	Fall
SM3M_0+1_0_20200717_020859_000.wav	SM3M	0	20200717	20859	200716	B060	T3	E	J	F	PESU	2876	109	4.29808	3.39112	46.9141	74.2643	45.3568	Fall
SM3M_0+1_0_20200717_020859_000.wav	SM3M	0	20200717	20859	200716	B060	T3	E	J	F	PESU	1863	68	4.29808	2.19061	50.2212	74.442	46.9343	Fall
SM3M_0+1_0_20200717_020859_000.wav	SM3M	0	20200717	20859	200716	B060	T3	E	J	F	PESU	2162	114	4.29808	2.56679	47.9633	74.6358	47.0525	Fall
SM3M_0+1_0_20200717_020859_000.wav	SM3M	0	20200717	20859	200716	B060	T3	E	J	F	PESU	1686	183	4.29808	2.52752	47.7	75.5324	47.3255	Fall
SM3M_0+1_0_20200717_020859_000.wav	SM3M	0	20200717	20859	200716	B060	T3	E	J	F	PESU	3333	84	4.29808	3.20064	46.1193	75.5375	44.3169	Fall
SM3M_0+1_0_20200717_020859_000.wav	SM3M	0	20200717	20859	200716	B060	T3	E	J	F	PESU	3430	96	4.29808	3.11922	46.8523	75.5427	46.8523	Fall
SM3M_0+1_0_20200717_020859_000.wav	SM3M	0	20200717	20859	200716	B060	T3	E	J	F	PESU	3251	131	4.29808	3.26128	46.7122	75.8914	43.2509	Fall
SM3M_0+1_0_20200717_020859_000.wav	SM3M	0	20200717	20859	200716	B060	T3	E	J	F	PESU	2992	116	4.29808	2.8678	46.9157	75.9755	43.8617	Fall
SM3M_0+1_0_20200717_020859_000.wav	SM3M	0	20200717	20859	200716	B060	T3	E	J	F	PESU	2533	72	4.29808	2.67445	47.6222	82.8467	46.1668	Fall
SM3M_0+1_0_20200717_020859_000.wav	SM3M	0	20200717	20859	200716	B060	T3	E	J	F	PESU	2263	102	4.29808	2.89974	46.4398	84.6385	45.1898	Fall
SM3M_0+1_0_20200717_020859_000.wav	SM3M	0	20200717	20859	200716	B060	T3	E	J	F	PESU	2461	89	4.29808	3.19321	46.1139	88.6627	46.0144	Fall
SM3M_0+1_0_20200717_020859_000.wav	SM3M	0	20200717	20859	200716	B060	T3	E	J	F	PESU	2766	135	4.29808	3.22952	47.8541	91.4587	44.5505	Fall
SM3W_0+1_0_20200717_020902_000.wav	SM3W	0	20200717	20902	200716	B060	T3	E	J	F	PESU	3747	109	4.52335	2.62778	46.5003	60.5544	44.783	Fall
SM3W_0+1_0_20200717_020902_000.wav	SM3W	0	20200717	20902	200716	B060	T3	E	J	F	PESU	4265	103	4.52335	2.71447	47.4157	62.8954	45.3952	Fall
SM3W_0+1_0_20200717_020902_000.wav	SM3W	0	20200717	20902	200716	B060	T3	E	J	F	PESU	4463	74	4.52335	2.58887	48.0819	63.4017	45.4668	Fall
SM3W_0+1_0_20200717_020902_000.wav	SM3W	0	20200717	20902	200716	B060	T3	E	J	F	PESU	5254	79	4.52335	1.80214	47.2812	63.6797	47.2774	Fall
SM3W_0+1_0_20200717_020902_000.wav	SM3W	0	20200717	20902	200716	B060	T3	E	J	F	PESU	4668	105	4.52335	2.83939	47.0876	65.0287	45.4371	Fall
SM3W_0+1_0_20200717_020902_000.wav	SM3W	0	20200717	20902	200716	B060	T3	E	J	F	PESU	4389	123	4.52335	2.72722	46.3879	66.0351	44.1683	Fall
SM3W_0+1_0_20200717_020902_000.wav	SM3W	0	20200717	20902	200716	B060	T3	E	J	F	PESU	4163	88	4.52335	2.92654	47.5269	67.696	43.8811	Fall
SM3W_0+1_0_20200717_020902_000.wav	SM3W	0	20200717	20902	200716	B060	T3	E	J	F	PESU	4881	108	4.52335	2.69707	47.4777	68.5021	44.7733	Fall
SM3W_0+1_0_20200717_020902_000.wav	SM3W	0	20200717	20902	200716	B060	T3	E	J	F	PESU	5088	83	4.52335	2.39979	47.4468	69.1856	45.881	Fall
SM3W_0+1_0_20200717_020902_000.wav	SM3W	0	20200717	20902	200716	B060	T3	E	J	F	PESU	5004	123	4.52335	2.33304	47.044	71.0733	43.9747	Fall
SM3W_0+1_0_20200717_020902_000.wav	SM3W	0	20200717	20902	200716	B060	T3	E	J	F	PESU	4564	100	4.52335	2.49542	46.7918	72.045	44.9953	Fall
SM3W_0+1_0_20200717_020902_000.wav	SM3W	0	20200717	20902	200716	B060	T3	E	J	F	PESU	4773	104	4.52335	2.69051	46.1712	73.1044	43.755	Fall
SM3M__0__0_20200717_020918_000.wav	SM3M	0	20200717	20918	200716	B060	T3	E	J	F	PESU	1378	101	9.23578	2.44635	47.0476	48.8932	46.441	Fall
SM3M__0__0_20200717_020918_000.wav	SM3M	0	20200717	20918	200716	B060	T3	E	J	F	PESU	1021	75	9.23578	1.75297	47.0156	52.2189	47.0142	Fall
SM3M__0__0_20200717_020918_000.wav	SM3M	0	20200717	20918	200716	B060	T3	E	J	F	PESU	825	117	9.23578	2.06633	47.0251	53.0056	47.0251	Fall
SM3M__0__0_20200717_020918_000.wav	SM3M	0	20200717	20918	200716	B060	T3	E	J	F	PESU	1523	142	9.23578	2.33174	45.3342	54.0828	44.8487	Fall
SM3M__0__0_20200717_020918_000.wav	SM3M	0	20200717	20918	200716	B060	T3	E	J	F	PESU	1190	170	9.23578	3.7891	45.934	60.3494	45.479	Fall
SM3M__0__0_20200717_020918_000.wav	SM3M	0	20200717	20918	200716	B060	T3	E	J	F	PESU	0	0	9.23578	3.41997	47.7431	62.267	45.6343	Fall
SM3M__0__0_20200717_020918_000.wav	SM3M	0	20200717	20918	200716	B060	T3	E	J	F	PESU	945	121	9.23578	3.03141	45.587	65.1747	44.2801	Fall
SM3M__0__0_20200717_020918_000.wav	SM3M	0	20200717	20918	200716	B060	T3	E	J	F	PESU	706	114	9.23578	3.13657	45.9738	71.9253	45.3302	Fall
SM3M__0__0_20200717_020918_000.wav	SM3M	0	20200717	20918	200716	B060	T3	E	J	F	PESU	593	103	9.23578	3.03299	46.4802	72.8544	45.7175	Fall
SM3M__0__0_20200717_020918_000.wav	SM3M	0	20200717	20918	200716	B060	T3	E	J	F	PESU	222	108	9.23578	3.32591	47.1671	73.1194	44.7806	Fall
SM3M__0__0_20200717_020918_000.wav	SM3M	0	20200717	20918	200716	B060	T3	E	J	F	PESU	384	88	9.23578	3.40922	46.9664	75.426	46.3183	Fall
SM3M__0__0_20200717_020918_000.wav	SM3M	0	20200717	20918	200716	B060	T3	E	J	F	PESU	489	105	9.23578	3.14746	46.1221	75.6987	45.2093	Fall
SM3M__0__0_20200717_020918_000.wav	SM3M	0	20200717	20918	200716	B060	T3	E	J	F	PESU	114	110	9.23578	3.27355	46.2241	76.8249	43.4096	Fall
SM3M__0__0_20200717_020918_000.wav	SM3M	0	20200717	20918	200716	B060	T3	E	J	F	PESU	296	74	9.23578	3.36366	45.5397	84.8535	45.538	Fall
SM3W_0+1_0_20200717_020920_000.wav	SM3W	0	20200717	20920	200716	B060	T3	E	J	F	PESU	1835	103	7.75867	2.61399	45.9532	57.9034	44.555	Fall
SM3W_0+1_0_20200717_020920_000.wav	SM3W	0	20200717	20920	200716	B060	T3	E	J	F	PESU	2551	106	7.75867	2.59687	47.3115	58.0542	46.8795	Fall
SM3W_0+1_0_20200717_020920_000.wav	SM3W	0	20200717	20920	200716	B060	T3	E	J	F	PESU	5650	104	7.75867	2.58068	47.062	59.4725	45.6768	Fall
SM3W_0+1_0_20200717_020920_000.wav	SM3W	0	20200717	20920	200716	B060	T3	E	J	F	PESU	2441	114	7.75867	2.50989	46.8115	61.178	46.2753	Fall
SM3W_0+1_0_20200717_020920_000.wav	SM3W	0	20200717	20920	200716	B060	T3	E	J	F	PESU	3122	76	7.75867	2.08329	47.5582	61.6365	47.4768	Fall
SM3W_0+1_0_20200717_020920_000.wav	SM3W	0	20200717	20920	200716	B060	T3	E	J	F	PESU	3875	96	7.75867	2.14103	47.5569	63.2998	47.2456	Fall
SM3W_0+1_0_20200717_020920_000.wav	SM3W	0	20200717	20920	200716	B060	T3	E	J	F	PESU	3520	71	7.75867	2.41798	48.1249	64.6079	46.0062	Fall
SM3W_0+1_0_20200717_020920_000.wav	SM3W	0	20200717	20920	200716	B060	T3	E	J	F	PESU	4031	90	7.75867	2.22465	47.732	64.6166	45.4558	Fall
SM3W_0+1_0_20200717_020920_000.wav	SM3W	0	20200717	20920	200716	B060	T3	E	J	F	PESU	4549	89	7.75867	2.09748	47.5607	64.7671	45.4042	Fall
SM3W_0+1_0_20200717_020920_000.wav	SM3W	0	20200717	20920	200716	B060	T3	E	J	F	PESU	5546	180	7.75867	2.40936	45.5321	65.2904	43.4621	Fall
SM3W_0+1_0_20200717_020920_000.wav	SM3W	0	20200717	20920	200716	B060	T3	E	J	F	PESU	3306	94	7.75867	2.78982	46.8432	65.3671	44.4395	Fall
SM3W_0+1_0_20200717_020920_000.wav	SM3W	0	20200717	20920	200716	B060	T3	E	J	F	PESU	3449	69	7.75867	2.47553	47.2049	66.2174	45.1316	Fall
SM3W_0+1_0_20200717_020920_000.wav	SM3W	0	20200717	20920	200716	B060	T3	E	J	F	PESU	3778	87	7.75867	1.80467	46.1595	66.702	43.6927	Fall
SM3W_0+1_0_20200717_020920_000.wav	SM3W	0	20200717	20920	200716	B060	T3	E	J	F	PESU	4753	82	7.75867	1.8483	46.6117	66.9466	43.5383	Fall
SM3W_0+1_0_20200717_020920_000.wav	SM3W	0	20200717	20920	200716	B060	T3	E	J	F	PESU	4458	75	7.75867	2.01684	46.8708	67.3806	43.5918	Fall
SM3W_0+1_0_20200717_020920_000.wav	SM3W	0	20200717	20920	200716	B060	T3	E	J	F	PESU	4214	67	7.75867	2.18766	47.7947	67.775	45.8491	Fall
SM3W_0+1_0_20200717_020920_000.wav	SM3W	0	20200717	20920	200716	B060	T3	E	J	F	PESU	4385	81	7.75867	2.47092	47.352	70.1658	45.1139	Fall
SM3W_0+1_0_20200717_020920_000.wav	SM3W	0	20200717	20920	200716	B060	T3	E	J	F	PESU	4303	87	7.75867	2.22079	45.348	71.2233	43.4633	Fall
SM3W_0+1_0_20200717_020920_000.wav	SM3W	0	20200717	20920	200716	B060	T3	E	J	F	PESU	5366	90	7.75867	1.66119	46.5983	75.6372	45.1809	Fall
SM3W_0+1_0_20200717_021029_000.wav	SM3W	0	20200717	21029	200716	B060	T3	E	J	F	PESU	2925	142	8.21765	1.73278	48.0938	65.8169	48.0918	Fall
SM3W_0+1_0_20200717_021029_000.wav	SM3W	0	20200717	21029	200716	B060	T3	E	J	F	PESU	1143	95	8.21765	2.59501	46.0568	66.1546	43.1728	Fall
SM3W_0+1_0_20200717_021029_000.wav	SM3W	0	20200717	21029	200716	B060	T3	E	J	F	PESU	1333	101	8.21765	2.89616	47.2325	66.2865	44.8532	Fall
SM3W_0+1_0_20200717_021029_000.wav	SM3W	0	20200717	21029	200716	B060	T3	E	J	F	PESU	2109	98	8.21765	3.88997	46.8171	66.6638	44.3	Fall
SM3W_0+1_0_20200717_021029_000.wav	SM3W	0	20200717	21029	200716	B060	T3	E	J	F	PESU	1232	89	8.21765	2.36323	45.2546	66.7297	42.7777	Fall
SM3W_0+1_0_20200717_021029_000.wav	SM3W	0	20200717	21029	200716	B060	T3	E	J	F	PESU	1661	75	8.21765	3.35831	46.8781	67.1033	45.2365	Fall
SM3W_0+1_0_20200717_021029_000.wav	SM3W	0	20200717	21029	200716	B060	T3	E	J	F	PESU	1047	102	8.21765	3.19326	45.1747	67.3694	44.7867	Fall
SM3W_0+1_0_20200717_021029_000.wav	SM3W	0	20200717	21029	200716	B060	T3	E	J	F	PESU	1852	76	8.21765	3.71451	46.9324	68.5793	44.2374	Fall
SM3W_0+1_0_20200717_021029_000.wav	SM3W	0	20200717	21029	200716	B060	T3	E	J	F	PESU	945	102	8.21765	3.0207	47.4677	69.0553	45.1882	Fall
SM3W_0+1_0_20200717_021029_000.wav	SM3W	0	20200717	21029	200716	B060	T3	E	J	F	PESU	1777	59	8.21765	3.48417	47.3003	69.1376	45.1258	Fall
SM3W_0+1_0_20200717_021029_000.wav	SM3W	0	20200717	21029	200716	B060	T3	E	J	F	PESU	1503	60	8.21765	3.30301	47.1208	73.9197	45.342	Fall
SM3W_0+1_0_20200717_021029_000.wav	SM3W	0	20200717	21029	200716	B060	T3	E	J	F	PESU	2704	72	8.21765	2.40598	45.9576	74.2431	43.7559	Fall
SM3W_0+1_0_20200717_021029_000.wav	SM3W	0	20200717	21029	200716	B060	T3	E	J	F	PESU	1587	83	8.21765	3.37396	47.5896	74.2715	45.0232	Fall
SM3W_0+1_0_20200717_021029_000.wav	SM3W	0	20200717	21029	200716	B060	T3	E	J	F	PESU	1918	66	8.21765	3.46341	47.1527	74.3651	45.2988	Fall
SM3W_0+1_0_20200717_021029_000.wav	SM3W	0	20200717	21029	200716	B060	T3	E	J	F	PESU	844	210	8.21765	2.9128	46.2677	74.3706	43.3755	Fall
SM3W_0+1_0_20200717_021029_000.wav	SM3W	0	20200717	21029	200716	B060	T3	E	J	F	PESU	2632	89	8.21765	3.09509	46.4835	74.6695	45.0545	Fall
SM3W_0+1_0_20200717_021029_000.wav	SM3W	0	20200717	21029	200716	B060	T3	E	J	F	PESU	2011	93	8.21765	3.7443	46.5268	74.8381	44.324	Fall
SM3W_0+1_0_20200717_021029_000.wav	SM3W	0	20200717	21029	200716	B060	T3	E	J	F	PESU	1717	56	8.21765	3.50611	47.0876	74.8698	45.2516	Fall
SM3W_0+1_0_20200717_021029_000.wav	SM3W	0	20200717	21029	200716	B060	T3	E	J	F	PESU	2782	78	8.21765	2.34614	47.0422	75.0555	45.3368	Fall
SM3W_0+1_0_20200717_021029_000.wav	SM3W	0	20200717	21029	200716	B060	T3	E	J	F	PESU	1443	111	8.21765	3.19845	46.4135	75.3462	44.4613	Fall
SM3W_0+1_0_20200717_021029_000.wav	SM3W	0	20200717	21029	200716	B060	T3	E	J	F	PESU	2357	115	8.21765	4.08243	47.244	80.6412	43.785	Fall
SM3W_0+1_0_20200717_021029_000.wav	SM3W	0	20200717	21029	200716	B060	T3	E	J	F	PESU	2242	133	8.21765	3.91921	46.1532	86.7711	44.4604	Fall
SM3W_0+1_0_20200717_021029_000.wav	SM3W	0	20200717	21029	200716	B060	T3	E	J	F	PESU	2543	108	8.21765	2.97263	45.8804	89.911	42.0825	Fall
SM3W_0+1_0_20200717_021029_000.wav	SM3W	0	20200717	21029	200716	B060	T3	E	J	F	PESU	2435	78	8.21765	3.44475	46.5904	90.4176	43.1403	Fall
SM3W_0+1_0_20200729_012101_000.wav	SM3W	0	20200729	12101	200728	B080	T00	E	A	M	PESU	2971	70	6.58224	1.98721	43.3097	74.7289	40.3439	Fall
SM3W_0+1_0_20200729_012101_000.wav	SM3W	0	20200729	12101	200728	B080	T00	E	A	M	PESU	337	162	6.58224	2.46813	46.0613	75.3583	42.8562	Fall
SM3W_0+1_0_20200729_012101_000.wav	SM3W	0	20200729	12101	200728	B080	T00	E	A	M	PESU	3042	70	6.58224	2.22156	43.1126	75.8285	40.9293	Fall
SM3W_0+1_0_20200729_012101_000.wav	SM3W	0	20200729	12101	200728	B080	T00	E	A	M	PESU	495	159	6.58224	2.63391	49.019	76.3228	42.867	Fall
SM3W_0+1_0_20200729_012101_000.wav	SM3W	0	20200729	12101	200728	B080	T00	E	A	M	PESU	1150	110	6.58224	2.35075	45.0474	76.7188	41.6697	Fall
SM3W_0+1_0_20200729_012101_000.wav	SM3W	0	20200729	12101	200728	B080	T00	E	A	M	PESU	175	0	6.58224	2.37462	46.3119	77.6255	42.9389	Fall
SM3W_0+1_0_20200729_012101_000.wav	SM3W	0	20200729	12101	200728	B080	T00	E	A	M	PESU	1040	152	6.58224	2.84465	45.6902	77.6344	41.9503	Fall
SM3W_0+1_0_20200729_012101_000.wav	SM3W	0	20200729	12101	200728	B080	T00	E	A	M	PESU	1290	59	6.58224	1.81978	43.3745	77.8417	40.3121	Fall
SM3W_0+1_0_20200729_012101_000.wav	SM3W	0	20200729	12101	200728	B080	T00	E	A	M	PESU	676	180	6.58224	2.85358	45.745	77.9346	42.8753	Fall
SM3W_0+1_0_20200729_012101_000.wav	SM3W	0	20200729	12101	200728	B080	T00	E	A	M	PESU	788	113	6.58224	2.94598	45.7916	78.7812	42.6018	Fall
SM3W_0+1_0_20200729_012101_000.wav	SM3W	0	20200729	12101	200728	B080	T00	E	A	M	PESU	1231	81	6.58224	1.63809	45.0742	78.9388	40.8572	Fall
SM3W_0+1_0_20200729_012101_000.wav	SM3W	0	20200729	12101	200728	B080	T00	E	A	M	PESU	888	99	6.58224	3.05842	46.0584	79.209	43.1623	Fall
SM3W__0__0_20200729_012109_000.wav	SM3W	0	20200729	12109	200728	B080	T00	E	A	M	PESU	0	0	9.59037	2.19822	47.2842	64.0704	42.2418	Fall
SM3W__0__0_20200729_012109_000.wav	SM3W	0	20200729	12109	200728	B080	T00	E	A	M	PESU	641	101	9.59037	2.40088	48.2057	75.517	41.0268	Fall
SM3W__0__0_20200729_012109_000.wav	SM3W	0	20200729	12109	200728	B080	T00	E	A	M	PESU	540	158	9.59037	2.34405	43.6832	76.1563	40.6107	Fall
SM3W__0__0_20200729_012109_000.wav	SM3W	0	20200729	12109	200728	B080	T00	E	A	M	PESU	155	151	9.59037	2.67329	46.7145	76.5535	43.231	Fall
SM3W__0__0_20200729_012109_000.wav	SM3W	0	20200729	12109	200728	B080	T00	E	A	M	PESU	816	83	9.59037	1.8622	47.8169	76.8049	40.664	Fall
SM3W__0__0_20200729_012109_000.wav	SM3W	0	20200729	12109	200728	B080	T00	E	A	M	PESU	733	92	9.59037	1.90962	47.9982	76.8145	41.0359	Fall
SM3W__0__0_20200729_012109_000.wav	SM3W	0	20200729	12109	200728	B080	T00	E	A	M	PESU	279	125	9.59037	3.00966	46.6365	77.0438	42.867	Fall
SM3W__0__0_20200729_012109_000.wav	SM3W	0	20200729	12109	200728	B080	T00	E	A	M	PESU	382	103	9.59037	2.95252	46.1232	77.6994	42.422	Fall
SM3W_0+1_0_20200729_012112_000.wav	SM3W	0	20200729	12112	200728	B080	T00	E	A	M	PESU	12892	183	3.35782	2.78853	44.3079	64.796	40.8032	Fall
SM3W_0+1_0_20200729_012112_000.wav	SM3W	0	20200729	12112	200728	B080	T00	E	A	M	PESU	13317	89	3.35782	2.55848	45.1797	66.6846	41.4358	Fall
SM3W_0+1_0_20200729_012112_000.wav	SM3W	0	20200729	12112	200728	B080	T00	E	A	M	PESU	13101	102	3.35782	2.15388	45.488	66.8179	41.8344	Fall
SM3W_0+1_0_20200729_012112_000.wav	SM3W	0	20200729	12112	200728	B080	T00	E	A	M	PESU	22188	94	3.35782	2.24868	45.326	67.5352	41.8679	Fall
SM3W_0+1_0_20200729_012112_000.wav	SM3W	0	20200729	12112	200728	B080	T00	E	A	M	PESU	22095	103	3.35782	2.17483	44.7027	67.5734	42.0616	Fall
SM3W_0+1_0_20200729_012112_000.wav	SM3W	0	20200729	12112	200728	B080	T00	E	A	M	PESU	13230	129	3.35782	2.02883	41.5368	67.7131	37.5674	Fall
SM3W_0+1_0_20200729_012112_000.wav	SM3W	0	20200729	12112	200728	B080	T00	E	A	M	PESU	18531	2182	3.35782	1.73163	45.975	71.3433	39.5255	Fall
SM3W_0+1_0_20200729_012112_000.wav	SM3W	0	20200729	12112	200728	B080	T00	E	A	M	PESU	12610	1076	3.35782	2.95221	44.2878	71.3516	41.2876	Fall
SM3W_0+1_0_20200729_012112_000.wav	SM3W	0	20200729	12112	200728	B080	T00	E	A	M	PESU	7183	265	3.35782	3.0446	45.2664	71.5946	41.3799	Fall
SM3W_0+1_0_20200729_012112_000.wav	SM3W	0	20200729	12112	200728	B080	T00	E	A	M	PESU	21993	1877	3.35782	2.01188	49.5056	71.9423	41.7391	Fall
SM3W_0+1_0_20200729_012112_000.wav	SM3W	0	20200729	12112	200728	B080	T00	E	A	M	PESU	20116	88	3.35782	2.24178	48.5347	72.2365	41.6682	Fall
SM3W_0+1_0_20200729_012112_000.wav	SM3W	0	20200729	12112	200728	B080	T00	E	A	M	PESU	6917	1622	3.35782	3.0318	46.794	72.7014	41.5569	Fall
SM3W_0+1_0_20200729_012112_000.wav	SM3W	0	20200729	12112	200728	B080	T00	E	A	M	PESU	7790	102	3.35782	2.54286	45.0953	72.9712	41.0803	Fall
SM3W_0+1_0_20200729_012112_000.wav	SM3W	0	20200729	12112	200728	B080	T00	E	A	M	PESU	7859	69	3.35782	2.60108	44.387	74.465	40.8067	Fall
SM3W_0+1_0_20200729_012112_000.wav	SM3W	0	20200729	12112	200728	B080	T00	E	A	M	PESU	20027	1496	3.35782	2.12195	48.6729	74.6592	41.662	Fall
SM3W_0+1_0_20200729_012112_000.wav	SM3W	0	20200729	12112	200728	B080	T00	E	A	M	PESU	7299	117	3.35782	2.6515	42.4937	74.7141	40.0893	Fall
SM3W_0+1_0_20200729_012112_000.wav	SM3W	0	20200729	12112	200728	B080	T00	E	A	M	PESU	13612	219	3.35782	2.41995	45.2933	74.8151	40.8577	Fall
SM3W_0+1_0_20200729_012112_000.wav	SM3W	0	20200729	12112	200728	B080	T00	E	A	M	PESU	11388	93	3.35782	2.35102	45.0331	75.3836	41.3437	Fall
SM3W_0+1_0_20200729_012112_000.wav	SM3W	0	20200729	12112	200728	B080	T00	E	A	M	PESU	7586	189	3.35782	2.84161	49.5234	75.5288	43.2232	Fall
SM3W_0+1_0_20200729_012112_000.wav	SM3W	0	20200729	12112	200728	B080	T00	E	A	M	PESU	838	244	3.35782	2.56694	46.6184	75.5291	43.1274	Fall
SM3W_0+1_0_20200729_012112_000.wav	SM3W	0	20200729	12112	200728	B080	T00	E	A	M	PESU	8000	141	3.35782	2.74594	44.2851	75.702	41.3934	Fall
SM3W_0+1_0_20200729_012112_000.wav	SM3W	0	20200729	12112	200728	B080	T00	E	A	M	PESU	24303	26	3.35782	1.61781	45.7819	75.7896	39.0076	Fall
SM3W_0+1_0_20200729_012112_000.wav	SM3W	0	20200729	12112	200728	B080	T00	E	A	M	PESU	10208	2208	3.35782	2.09175	45.7803	75.863	41.4725	Fall
SM3W_0+1_0_20200729_012112_000.wav	SM3W	0	20200729	12112	200728	B080	T00	E	A	M	PESU	7687	102	3.35782	2.4768	44.8638	75.9481	40.8043	Fall
SM3W_0+1_0_20200729_012112_000.wav	SM3W	0	20200729	12112	200728	B080	T00	E	A	M	PESU	1086	154	3.35782	2.85255	45.8219	76.0778	42.698	Fall
SM3W_0+1_0_20200729_012112_000.wav	SM3W	0	20200729	12112	200728	B080	T00	E	A	M	PESU	15509	169	3.35782	2.83573	46.0198	76.3096	42.8895	Fall
SM3W_0+1_0_20200729_012112_000.wav	SM3W	0	20200729	12112	200728	B080	T00	E	A	M	PESU	11535	147	3.35782	2.3691	42.7422	76.3806	39.7738	Fall
SM3W_0+1_0_20200729_012112_000.wav	SM3W	0	20200729	12112	200728	B080	T00	E	A	M	PESU	12709	99	3.35782	3.23818	45.6942	76.4397	42.1936	Fall
SM3W_0+1_0_20200729_012112_000.wav	SM3W	0	20200729	12112	200728	B080	T00	E	A	M	PESU	15341	1730	3.35782	2.42139	46.2188	76.6339	42.9233	Fall
SM3W_0+1_0_20200729_012112_000.wav	SM3W	0	20200729	12112	200728	B080	T00	E	A	M	PESU	7397	97	3.35782	2.75491	45.7907	76.6637	41.6058	Fall
SM3W_0+1_0_20200729_012112_000.wav	SM3W	0	20200729	12112	200728	B080	T00	E	A	M	PESU	933	96	3.35782	3.15384	45.7574	76.7396	42.6611	Fall
SM3W_0+1_0_20200729_012112_000.wav	SM3W	0	20200729	12112	200728	B080	T00	E	A	M	PESU	13393	74	3.35782	2.6683	44.6372	76.8093	41.3094	Fall
SM3W_0+1_0_20200729_012112_000.wav	SM3W	0	20200729	12112	200728	B080	T00	E	A	M	PESU	10545	171	3.35782	2.65976	46.2368	76.9942	42.7208	Fall
SM3W_0+1_0_20200729_012112_000.wav	SM3W	0	20200729	12112	200728	B080	T00	E	A	M	PESU	10375	168	3.35782	2.65576	46.0212	77.2714	42.9198	Fall
SM3W_0+1_0_20200729_012112_000.wav	SM3W	0	20200729	12112	200728	B080	T00	E	A	M	PESU	10720	175	3.35782	2.95195	46.3712	77.4991	43.1293	Fall
SM3W_0+1_0_20200729_012112_000.wav	SM3W	0	20200729	12112	200728	B080	T00	E	A	M	PESU	12998	106	3.35782	2.94673	44.1827	77.8652	40.5125	Fall
SM3W_0+1_0_20200729_012112_000.wav	SM3W	0	20200729	12112	200728	B080	T00	E	A	M	PESU	23541	37	3.35782	2.34619	46.2595	78.1954	41.6526	Fall
SM3W_0+1_0_20200729_012112_000.wav	SM3W	0	20200729	12112	200728	B080	T00	E	A	M	PESU	594	0	3.35782	2.02417	46.5132	78.2007	42.7877	Fall
SM3W_0+1_0_20200729_012112_000.wav	SM3W	0	20200729	12112	200728	B080	T00	E	A	M	PESU	15991	91	3.35782	2.65874	46.1552	78.2214	42.6563	Fall
SM3W_0+1_0_20200729_012112_000.wav	SM3W	0	20200729	12112	200728	B080	T00	E	A	M	PESU	11211	91	3.35782	2.30786	45.5448	78.2881	42.108	Fall
SM3W_0+1_0_20200729_012112_000.wav	SM3W	0	20200729	12112	200728	B080	T00	E	A	M	PESU	1383	92	3.35782	2.6263	45.403	78.3156	41.8706	Fall
SM3W_0+1_0_20200729_012112_000.wav	SM3W	0	20200729	12112	200728	B080	T00	E	A	M	PESU	1472	89	3.35782	2.46375	45.5727	78.8137	42.3334	Fall
SM3W_0+1_0_20200729_012112_000.wav	SM3W	0	20200729	12112	200728	B080	T00	E	A	M	PESU	15674	163	3.35782	2.45948	48.3603	78.8149	42.947	Fall
SM3W_0+1_0_20200729_012112_000.wav	SM3W	0	20200729	12112	200728	B080	T00	E	A	M	PESU	1189	101	3.35782	2.80492	45.9525	79.065	42.7904	Fall
SM3W_0+1_0_20200729_012112_000.wav	SM3W	0	20200729	12112	200728	B080	T00	E	A	M	PESU	1291	102	3.35782	2.75355	45.6958	79.4387	42.0574	Fall
SM3W_0+1_0_20200729_012112_000.wav	SM3W	0	20200729	12112	200728	B080	T00	E	A	M	PESU	11024	119	3.35782	2.90109	45.5098	79.4644	41.9447	Fall
SM3W_0+1_0_20200729_012112_000.wav	SM3W	0	20200729	12112	200728	B080	T00	E	A	M	PESU	11120	96	3.35782	2.54135	45.7035	79.5003	41.6676	Fall
SM3W_0+1_0_20200729_012112_000.wav	SM3W	0	20200729	12112	200728	B080	T00	E	A	M	PESU	11294	83	3.35782	2.45729	46.382	79.6421	41.9471	Fall
SM3W_0+1_0_20200729_012112_000.wav	SM3W	0	20200729	12112	200728	B080	T00	E	A	M	PESU	15899	99	3.35782	2.77647	45.42	79.8906	41.9954	Fall
SM3W_0+1_0_20200729_012112_000.wav	SM3W	0	20200729	12112	200728	B080	T00	E	A	M	PESU	16076	85	3.35782	1.92619	44.8695	79.913	40.9042	Fall
SM3W_0+1_0_20200729_012112_000.wav	SM3W	0	20200729	12112	200728	B080	T00	E	A	M	PESU	1550	78	3.35782	1.96823	47.8985	79.9265	41.8733	Fall
SM3W_0+1_0_20200729_012112_000.wav	SM3W	0	20200729	12112	200728	B080	T00	E	A	M	PESU	23391	69	3.35782	2.1253	47.6604	79.938	41.6068	Fall
SM3W_0+1_0_20200729_012112_000.wav	SM3W	0	20200729	12112	200728	B080	T00	E	A	M	PESU	10905	184	3.35782	2.8307	46.4145	80.2525	42.8605	Fall
SM3W_0+1_0_20200729_012112_000.wav	SM3W	0	20200729	12112	200728	B080	T00	E	A	M	PESU	23505	113	3.35782	1.64979	48.8105	80.8415	41.6723	Fall
SM3W_0+1_0_20200729_012112_000.wav	SM3W	0	20200729	12112	200728	B080	T00	E	A	M	PESU	16153	77	3.35782	1.62354	45.0434	82.2453	42.4441	Fall
SM3W_0+1_0_20200729_012112_000.wav	SM3W	0	20200729	12112	200728	B080	T00	E	A	M	PESU	15801	127	3.35782	2.82992	46.1968	82.495	42.5362	Fall
SM3W_0+1_0_20200729_012141_000.wav	SM3W	0	20200729	12141	200728	B080	T00	E	A	M	PESU	639	0	6.8013	2.46815	46.0955	75.1544	43.1406	Fall
SM3W_0+1_0_20200729_012141_000.wav	SM3W	0	20200729	12141	200728	B080	T00	E	A	M	PESU	741	101	6.8013	2.33752	45.5286	75.9497	42.1645	Fall
SM3W_0+1_0_20200729_012141_000.wav	SM3W	0	20200729	12141	200728	B080	T00	E	A	M	PESU	2368	86	6.8013	1.72132	43.1285	78.6464	40.5294	Fall
SM3W_0+1_0_20200729_012141_000.wav	SM3W	0	20200729	12141	200728	B080	T00	E	A	M	PESU	1221	97	6.8013	2.23359	46.3731	79.1046	43.0304	Fall
SM3W_0+1_0_20200729_012141_000.wav	SM3W	0	20200729	12141	200728	B080	T00	E	A	M	PESU	841	100	6.8013	2.40784	45.5206	79.2749	41.8928	Fall
SM3W_0+1_0_20200729_012141_000.wav	SM3W	0	20200729	12141	200728	B080	T00	E	A	M	PESU	1124	113	6.8013	2.23791	45.4531	80.1799	42.1416	Fall
SM3W_0+1_0_20200729_012141_000.wav	SM3W	0	20200729	12141	200728	B080	T00	E	A	M	PESU	1011	170	6.8013	2.38867	46.2252	80.3617	42.4894	Fall
SM3W_0+1_0_20200729_012141_000.wav	SM3W	0	20200729	12141	200728	B080	T00	E	A	M	PESU	2429	61	6.8013	1.68752	50.0856	81.5548	43.5857	Fall
SM3W_0+1_0_20200729_012145_000.wav	SM3W	0	20200729	12145	200728	B080	T00	E	A	M	PESU	19987	77	3.64648	4.04735	44.952	59.3671	43.1963	Fall
SM3W_0+1_0_20200729_012145_000.wav	SM3W	0	20200729	12145	200728	B080	T00	E	A	M	PESU	19558	111	3.64648	3.95529	45.3046	60.1149	43.3928	Fall
SM3W_0+1_0_20200729_012145_000.wav	SM3W	0	20200729	12145	200728	B080	T00	E	A	M	PESU	19668	110	3.64648	3.76922	45.2142	60.3622	42.975	Fall
SM3W_0+1_0_20200729_012145_000.wav	SM3W	0	20200729	12145	200728	B080	T00	E	A	M	PESU	36078	112	3.64648	4.16429	45.445	60.8846	43.3312	Fall
SM3W_0+1_0_20200729_012145_000.wav	SM3W	0	20200729	12145	200728	B080	T00	E	A	M	PESU	25947	88	3.64648	3.45627	44.5572	60.9263	42.8208	Fall
SM3W_0+1_0_20200729_012145_000.wav	SM3W	0	20200729	12145	200728	B080	T00	E	A	M	PESU	20147	76	3.64648	4.4358	44.7252	61.062	42.981	Fall
SM3W_0+1_0_20200729_012145_000.wav	SM3W	0	20200729	12145	200728	B080	T00	E	A	M	PESU	19771	103	3.64648	4.30503	45.367	62.1102	44.0152	Fall
SM3W_0+1_0_20200729_012145_000.wav	SM3W	0	20200729	12145	200728	B080	T00	E	A	M	PESU	25724	107	3.64648	4.25347	44.9773	62.5918	43.4606	Fall
SM3W_0+1_0_20200729_012145_000.wav	SM3W	0	20200729	12145	200728	B080	T00	E	A	M	PESU	19347	109	3.64648	3.86758	45.9023	63.7108	43.8123	Fall
SM3W_0+1_0_20200729_012145_000.wav	SM3W	0	20200729	12145	200728	B080	T00	E	A	M	PESU	25788	64	3.64648	3.82372	44.9389	63.7236	42.6796	Fall
SM3W_0+1_0_20200729_012145_000.wav	SM3W	0	20200729	12145	200728	B080	T00	E	A	M	PESU	20070	83	3.64648	4.52186	44.6696	64.3627	43.114	Fall
SM3W_0+1_0_20200729_012145_000.wav	SM3W	0	20200729	12145	200728	B080	T00	E	A	M	PESU	12559	105	3.64648	3.85086	45.1488	64.5763	43.5055	Fall
SM3W_0+1_0_20200729_012145_000.wav	SM3W	0	20200729	12145	200728	B080	T00	E	A	M	PESU	42209	56	3.64648	2.80477	45.7306	64.7002	42.0464	Fall
SM3W_0+1_0_20200729_012145_000.wav	SM3W	0	20200729	12145	200728	B080	T00	E	A	M	PESU	12627	68	3.64648	3.74923	44.6088	64.8618	42.8566	Fall
SM3W_0+1_0_20200729_012145_000.wav	SM3W	0	20200729	12145	200728	B080	T00	E	A	M	PESU	42275	66	3.64648	2.66785	45.5504	65.0517	42.5113	Fall
SM3W_0+1_0_20200729_012145_000.wav	SM3W	0	20200729	12145	200728	B080	T00	E	A	M	PESU	44167	84	3.64648	4.62774	45.9085	65.4192	44.2345	Fall
SM3W_0+1_0_20200729_012145_000.wav	SM3W	0	20200729	12145	200728	B080	T00	E	A	M	PESU	35872	108	3.64648	4.38535	45.9954	65.6853	43.7476	Fall
SM3W_0+1_0_20200729_012145_000.wav	SM3W	0	20200729	12145	200728	B080	T00	E	A	M	PESU	6561	122	3.64648	2.67329	45.6725	65.7301	42.3273	Fall
SM3W_0+1_0_20200729_012145_000.wav	SM3W	0	20200729	12145	200728	B080	T00	E	A	M	PESU	44453	93	3.64648	4.45437	45.038	65.8054	43.3805	Fall
SM3W_0+1_0_20200729_012145_000.wav	SM3W	0	20200729	12145	200728	B080	T00	E	A	M	PESU	20433	101	3.64648	3.92207	44.2742	65.9211	41.8419	Fall
SM3W_0+1_0_20200729_012145_000.wav	SM3W	0	20200729	12145	200728	B080	T00	E	A	M	PESU	6941	120	3.64648	2.88642	44.7274	66.0496	41.9812	Fall
SM3W_0+1_0_20200729_012145_000.wav	SM3W	0	20200729	12145	200728	B080	T00	E	A	M	PESU	25859	71	3.64648	3.94882	45.2212	66.2528	42.9476	Fall
SM3W_0+1_0_20200729_012145_000.wav	SM3W	0	20200729	12145	200728	B080	T00	E	A	M	PESU	43731	110	3.64648	3.67123	46.4428	66.3569	44.2811	Fall
SM3W_0+1_0_20200729_012145_000.wav	SM3W	0	20200729	12145	200728	B080	T00	E	A	M	PESU	25617	84	3.64648	3.80406	45.3267	66.376	42.9772	Fall
SM3W_0+1_0_20200729_012145_000.wav	SM3W	0	20200729	12145	200728	B080	T00	E	A	M	PESU	23110	107	3.64648	3.13879	45.2644	66.5427	42.3199	Fall
SM3W_0+1_0_20200729_012145_000.wav	SM3W	0	20200729	12145	200728	B080	T00	E	A	M	PESU	12704	76	3.64648	3.29425	44.6279	66.746	43.0867	Fall
SM3W_0+1_0_20200729_012145_000.wav	SM3W	0	20200729	12145	200728	B080	T00	E	A	M	PESU	7001	60	3.64648	2.7495	44.6746	67.0179	41.5767	Fall
SM3W_0+1_0_20200729_012145_000.wav	SM3W	0	20200729	12145	200728	B080	T00	E	A	M	PESU	43951	107	3.64648	3.99983	45.569	67.0418	43.5443	Fall
SM3W_0+1_0_20200729_012145_000.wav	SM3W	0	20200729	12145	200728	B080	T00	E	A	M	PESU	25335	102	3.64648	4.23709	45.5958	67.0762	43.3569	Fall
SM3W_0+1_0_20200729_012145_000.wav	SM3W	0	20200729	12145	200728	B080	T00	E	A	M	PESU	19062	80	3.64648	3.17123	45.9442	67.0903	43.2402	Fall
SM3W_0+1_0_20200729_012145_000.wav	SM3W	0	20200729	12145	200728	B080	T00	E	A	M	PESU	44259	92	3.64648	4.15049	45.1999	67.3144	43.1913	Fall
SM3W_0+1_0_20200729_012145_000.wav	SM3W	0	20200729	12145	200728	B080	T00	E	A	M	PESU	19238	176	3.64648	3.48972	45.9461	67.4124	43.3809	Fall
SM3W_0+1_0_20200729_012145_000.wav	SM3W	0	20200729	12145	200728	B080	T00	E	A	M	PESU	44360	100	3.64648	4.6282	45.6931	67.4439	43.6033	Fall
SM3W_0+1_0_20200729_012145_000.wav	SM3W	0	20200729	12145	200728	B080	T00	E	A	M	PESU	25136	88	3.64648	4.01729	45.7247	67.5067	43.9912	Fall
SM3W_0+1_0_20200729_012145_000.wav	SM3W	0	20200729	12145	200728	B080	T00	E	A	M	PESU	36173	95	3.64648	4.16478	45.708	67.5769	42.4615	Fall
SM3W_0+1_0_20200729_012145_000.wav	SM3W	0	20200729	12145	200728	B080	T00	E	A	M	PESU	24616	113	3.64648	3.89083	46.2697	68.0962	44.3559	Fall
SM3W_0+1_0_20200729_012145_000.wav	SM3W	0	20200729	12145	200728	B080	T00	E	A	M	PESU	3668	100	3.64648	3.27711	46.2919	68.1462	44.0461	Fall
SM3W_0+1_0_20200729_012145_000.wav	SM3W	0	20200729	12145	200728	B080	T00	E	A	M	PESU	24503	71	3.64648	3.40028	45.3575	68.2428	43.033	Fall
SM3W_0+1_0_20200729_012145_000.wav	SM3W	0	20200729	12145	200728	B080	T00	E	A	M	PESU	24986	162	3.64648	4.06017	45.9442	68.2612	44.1705	Fall
SM3W_0+1_0_20200729_012145_000.wav	SM3W	0	20200729	12145	200728	B080	T00	E	A	M	PESU	25428	93	3.64648	4.28767	45.0848	68.3884	42.952	Fall
SM3W_0+1_0_20200729_012145_000.wav	SM3W	0	20200729	12145	200728	B080	T00	E	A	M	PESU	41990	64	3.64648	4.0108	46.1771	68.4487	44.0121	Fall
SM3W_0+1_0_20200729_012145_000.wav	SM3W	0	20200729	12145	200728	B080	T00	E	A	M	PESU	3282	98	3.64648	3.04464	46.1901	68.651	44.1411	Fall
SM3W_0+1_0_20200729_012145_000.wav	SM3W	0	20200729	12145	200728	B080	T00	E	A	M	PESU	18133	166	3.64648	2.87689	43.8786	68.651	40.1119	Fall
SM3W_0+1_0_20200729_012145_000.wav	SM3W	0	20200729	12145	200728	B080	T00	E	A	M	PESU	12454	130	3.64648	3.66878	45.189	68.7033	42.8322	Fall
SM3W_0+1_0_20200729_012145_000.wav	SM3W	0	20200729	12145	200728	B080	T00	E	A	M	PESU	41681	87	3.64648	5.08056	45.9383	69.0481	44.0228	Fall
SM3W_0+1_0_20200729_012145_000.wav	SM3W	0	20200729	12145	200728	B080	T00	E	A	M	PESU	41842	68	3.64648	4.92959	45.6094	69.0727	43.9091	Fall
SM3W_0+1_0_20200729_012145_000.wav	SM3W	0	20200729	12145	200728	B080	T00	E	A	M	PESU	6722	75	3.64648	2.78637	45.1952	69.1582	42.161	Fall
SM3W_0+1_0_20200729_012145_000.wav	SM3W	0	20200729	12145	200728	B080	T00	E	A	M	PESU	23003	83	3.64648	3.24728	45.143	70.4206	42.1813	Fall
SM3W_0+1_0_20200729_012145_000.wav	SM3W	0	20200729	12145	200728	B080	T00	E	A	M	PESU	12835	131	3.64648	3.22304	44.9228	70.7008	42.8043	Fall
SM3W_0+1_0_20200729_012145_000.wav	SM3W	0	20200729	12145	200728	B080	T00	E	A	M	PESU	12242	97	3.64648	3.81462	45.2428	71.9611	42.9809	Fall
SM3W_0+1_0_20200729_012145_000.wav	SM3W	0	20200729	12145	200728	B080	T00	E	A	M	PESU	24718	102	3.64648	3.90065	46.1546	73.4712	44.3424	Fall
SM3W_0+1_0_20200729_012145_000.wav	SM3W	0	20200729	12145	200728	B080	T00	E	A	M	PESU	6647	86	3.64648	3.69011	45.3236	73.6393	42.6559	Fall
SM3W_0+1_0_20200729_012145_000.wav	SM3W	0	20200729	12145	200728	B080	T00	E	A	M	PESU	22608	211	3.64648	2.35395	45.246	73.6601	40.9084	Fall
SM3W_0+1_0_20200729_012145_000.wav	SM3W	0	20200729	12145	200728	B080	T00	E	A	M	PESU	41290	103	3.64648	4.38856	45.5533	73.7247	42.3728	Fall
SM3W_0+1_0_20200729_012145_000.wav	SM3W	0	20200729	12145	200728	B080	T00	E	A	M	PESU	25233	98	3.64648	4.18032	45.5049	74.3136	43.3354	Fall
SM3W_0+1_0_20200729_012145_000.wav	SM3W	0	20200729	12145	200728	B080	T00	E	A	M	PESU	17966	110	3.64648	3.7383	45.53	74.5388	43.4595	Fall
SM3W_0+1_0_20200729_012145_000.wav	SM3W	0	20200729	12145	200728	B080	T00	E	A	M	PESU	11940	119	3.64648	3.88757	46.3225	74.7666	44.012	Fall
SM3W_0+1_0_20200729_012145_000.wav	SM3W	0	20200729	12145	200728	B080	T00	E	A	M	PESU	28828	111	3.64648	3.99733	45.3661	74.8044	43.1569	Fall
SM3W_0+1_0_20200729_012145_000.wav	SM3W	0	20200729	12145	200728	B080	T00	E	A	M	PESU	9756	92	3.64648	1.63998	45.78	74.922	41.7569	Fall
SM3W_0+1_0_20200729_012145_000.wav	SM3W	0	20200729	12145	200728	B080	T00	E	A	M	PESU	41593	71	3.64648	4.36395	45.4503	74.9843	43.1424	Fall
SM3W_0+1_0_20200729_012145_000.wav	SM3W	0	20200729	12145	200728	B080	T00	E	A	M	PESU	23213	103	3.64648	3.20647	44.5708	75.0362	41.5676	Fall
SM3W_0+1_0_20200729_012145_000.wav	SM3W	0	20200729	12145	200728	B080	T00	E	A	M	PESU	28718	72	3.64648	3.49673	44.5261	75.6148	41.4951	Fall
SM3W_0+1_0_20200729_012145_000.wav	SM3W	0	20200729	12145	200728	B080	T00	E	A	M	PESU	41389	99	3.64648	4.40315	45.6857	75.8169	43.0644	Fall
SM3W_0+1_0_20200729_012145_000.wav	SM3W	0	20200729	12145	200728	B080	T00	E	A	M	PESU	31288	171	3.64648	2.03071	46.5073	76.2023	40.8661	Fall
SM3W_0+1_0_20200729_012145_000.wav	SM3W	0	20200729	12145	200728	B080	T00	E	A	M	PESU	43844	113	3.64648	3.90162	46.3676	76.2441	43.8362	Fall
SM3W_0+1_0_20200729_012145_000.wav	SM3W	0	20200729	12145	200728	B080	T00	E	A	M	PESU	41775	95	3.64648	4.57282	45.2148	76.306	43.2861	Fall
SM3W_0+1_0_20200729_012145_000.wav	SM3W	0	20200729	12145	200728	B080	T00	E	A	M	PESU	3565	96	3.64648	3.21314	45.9631	76.3309	43.3467	Fall
SM3W_0+1_0_20200729_012145_000.wav	SM3W	0	20200729	12145	200728	B080	T00	E	A	M	PESU	17500	94	3.64648	2.53084	45.9826	76.4418	41.7278	Fall
SM3W_0+1_0_20200729_012145_000.wav	SM3W	0	20200729	12145	200728	B080	T00	E	A	M	PESU	27865	1918	3.64648	2.88144	46.8036	76.4826	43.0702	Fall
SM3W_0+1_0_20200729_012145_000.wav	SM3W	0	20200729	12145	200728	B080	T00	E	A	M	PESU	3378	96	3.64648	3.03716	45.9408	76.6107	43.0063	Fall
SM3W_0+1_0_20200729_012145_000.wav	SM3W	0	20200729	12145	200728	B080	T00	E	A	M	PESU	6439	187	3.64648	2.7665	45.7412	76.8277	41.783	Fall
SM3W_0+1_0_20200729_012145_000.wav	SM3W	0	20200729	12145	200728	B080	T00	E	A	M	PESU	17741	168	3.64648	2.77091	46.4179	76.9305	42.9898	Fall
SM3W_0+1_0_20200729_012145_000.wav	SM3W	0	20200729	12145	200728	B080	T00	E	A	M	PESU	11628	1873	3.64648	3.36991	46.147	77.4646	42.473	Fall
SM3W_0+1_0_20200729_012145_000.wav	SM3W	0	20200729	12145	200728	B080	T00	E	A	M	PESU	44704	60	3.64648	3.88361	44.538	77.624	41.9082	Fall
SM3W_0+1_0_20200729_012145_000.wav	SM3W	0	20200729	12145	200728	B080	T00	E	A	M	PESU	28127	156	3.64648	2.97892	46.7127	77.8887	43.3408	Fall
SM3W_0+1_0_20200729_012145_000.wav	SM3W	0	20200729	12145	200728	B080	T00	E	A	M	PESU	38740	2480	3.64648	1.88291	49.7415	78.2376	41.972	Fall
SM3W_0+1_0_20200729_012145_000.wav	SM3W	0	20200729	12145	200728	B080	T00	E	A	M	PESU	27971	106	3.64648	3.01958	46.2783	78.2666	42.7383	Fall
SM3W_0+1_0_20200729_012145_000.wav	SM3W	0	20200729	12145	200728	B080	T00	E	A	M	PESU	17856	116	3.64648	3.1519	45.6521	79.4909	42.6482	Fall
SM3W_0+1_0_20200729_012145_000.wav	SM3W	0	20200729	12145	200728	B080	T00	E	A	M	PESU	9663	92	3.64648	1.60987	44.407	79.8579	41.1387	Fall
SM3W_0+1_0_20200729_012145_000.wav	SM3W	0	20200729	12145	200728	B080	T00	E	A	M	PESU	28332	106	3.64648	2.91711	46.3594	80.5288	42.4508	Fall
SM3W_0+1_0_20200729_012145_000.wav	SM3W	0	20200729	12145	200728	B080	T00	E	A	M	PESU	9195	158	3.64648	2.10522	46.543	81.7557	42.3007	Fall
SM3W_0+1_0_20200729_012145_000.wav	SM3W	0	20200729	12145	200728	B080	T00	E	A	M	PESU	8922	1921	3.64648	2.01134	45.822	82.0005	40.862	Fall
SM3W_0+1_0_20200729_012145_000.wav	SM3W	0	20200729	12145	200728	B080	T00	E	A	M	PESU	15355	95	3.64648	1.86969	45.7543	82.076	41.3499	Fall
SM3W_0+1_0_20200729_012145_000.wav	SM3W	0	20200729	12145	200728	B080	T00	E	A	M	PESU	967	107	3.64648	2.22634	46.2446	82.1703	42.2539	Fall
SM3W_0+1_0_20200729_012145_000.wav	SM3W	0	20200729	12145	200728	B080	T00	E	A	M	PESU	9037	115	3.64648	1.97228	46.1815	82.6419	41.7912	Fall
SM3W_0+1_0_20200729_012145_000.wav	SM3W	0	20200729	12145	200728	B080	T00	E	A	M	PESU	9352	157	3.64648	1.98542	47.1063	83.5095	42.5029	Fall
SM3W_0+1_0_20200729_012145_000.wav	SM3W	0	20200729	12145	200728	B080	T00	E	A	M	PESU	9571	62	3.64648	1.79063	45.7435	84.0631	42.2572	Fall
SM3W_0+1_0_20200729_012232_000.wav	SM3W	0	20200729	12232	200728	B080	T00	E	A	M	PESU	14245	14	3.93606	2.51548	45.3562	46.5	45.3562	Fall
SM3W_0+1_0_20200729_012232_000.wav	SM3W	0	20200729	12232	200728	B080	T00	E	A	M	PESU	14422	99	3.93606	3.26188	44.2189	62.8692	41.0319	Fall
SM3W_0+1_0_20200729_012232_000.wav	SM3W	0	20200729	12232	200728	B080	T00	E	A	M	PESU	14516	94	3.93606	3.39972	44.789	64.8068	42.8325	Fall
SM3W_0+1_0_20200729_012232_000.wav	SM3W	0	20200729	12232	200728	B080	T00	E	A	M	PESU	5701	107	3.93606	4.06892	45.6834	65.0639	43.5052	Fall
SM3W_0+1_0_20200729_012232_000.wav	SM3W	0	20200729	12232	200728	B080	T00	E	A	M	PESU	4957	154	3.93606	4.10553	46.2752	66.0995	44.275	Fall
SM3W_0+1_0_20200729_012232_000.wav	SM3W	0	20200729	12232	200728	B080	T00	E	A	M	PESU	5342	133	3.93606	4.43345	45.2299	66.3862	43.6775	Fall
SM3W_0+1_0_20200729_012232_000.wav	SM3W	0	20200729	12232	200728	B080	T00	E	A	M	PESU	4444	1105	3.93606	2.8159	45.8988	66.4168	43.277	Fall
SM3W_0+1_0_20200729_012232_000.wav	SM3W	0	20200729	12232	200728	B080	T00	E	A	M	PESU	4803	110	3.93606	3.88267	46.2984	66.472	44.7713	Fall
SM3W_0+1_0_20200729_012232_000.wav	SM3W	0	20200729	12232	200728	B080	T00	E	A	M	PESU	5113	86	3.93606	4.01619	45.6076	66.8949	44.0487	Fall
SM3W_0+1_0_20200729_012232_000.wav	SM3W	0	20200729	12232	200728	B080	T00	E	A	M	PESU	4592	85	3.93606	3.25847	46.3822	67.8609	43.9169	Fall
SM3W_0+1_0_20200729_012232_000.wav	SM3W	0	20200729	12232	200728	B080	T00	E	A	M	PESU	5594	90	3.93606	4.06369	45.05	67.9999	43.3115	Fall
SM3W_0+1_0_20200729_012232_000.wav	SM3W	0	20200729	12232	200728	B080	T00	E	A	M	PESU	3339	86	3.93606	2.51465	45.8549	68.0174	42.4216	Fall
SM3W_0+1_0_20200729_012232_000.wav	SM3W	0	20200729	12232	200728	B080	T00	E	A	M	PESU	5768	68	3.93606	3.97574	45.0535	68.2177	43.0471	Fall
SM3W_0+1_0_20200729_012232_000.wav	SM3W	0	20200729	12232	200728	B080	T00	E	A	M	PESU	0	0	3.93606	2.08558	46.5769	68.3515	41.7722	Fall
SM3W_0+1_0_20200729_012232_000.wav	SM3W	0	20200729	12232	200728	B080	T00	E	A	M	PESU	5913	77	3.93606	4.18126	45.1829	68.442	42.5468	Fall
SM3W_0+1_0_20200729_012232_000.wav	SM3W	0	20200729	12232	200728	B080	T00	E	A	M	PESU	4508	64	3.93606	3.32822	46.2286	68.4618	43.6063	Fall
SM3W_0+1_0_20200729_012232_000.wav	SM3W	0	20200729	12232	200728	B080	T00	E	A	M	PESU	5836	68	3.93606	4.07443	44.9051	68.5527	43.1598	Fall
SM3W_0+1_0_20200729_012232_000.wav	SM3W	0	20200729	12232	200728	B080	T00	E	A	M	PESU	4694	102	3.93606	3.71911	45.9047	68.9118	43.7437	Fall
SM3W_0+1_0_20200729_012232_000.wav	SM3W	0	20200729	12232	200728	B080	T00	E	A	M	PESU	11614	140	3.93606	3.18297	44.9372	69.4879	41.9754	Fall
SM3W_0+1_0_20200729_012232_000.wav	SM3W	0	20200729	12232	200728	B080	T00	E	A	M	PESU	8030	65	3.93606	3.64196	45.8359	70.6778	43.4678	Fall
SM3W_0+1_0_20200729_012232_000.wav	SM3W	0	20200729	12232	200728	B080	T00	E	A	M	PESU	2860	154	3.93606	1.91316	45.6008	71.1063	41.4887	Fall
SM3W_0+1_0_20200729_012232_000.wav	SM3W	0	20200729	12232	200728	B080	T00	E	A	M	PESU	3056	86	3.93606	2.10325	44.927	71.3262	41.1825	Fall
SM3W_0+1_0_20200729_012232_000.wav	SM3W	0	20200729	12232	200728	B080	T00	E	A	M	PESU	8093	63	3.93606	2.83976	44.6345	71.7308	41.228	Fall
SM3W_0+1_0_20200729_012232_000.wav	SM3W	0	20200729	12232	200728	B080	T00	E	A	M	PESU	14228	86	3.93606	4.34672	45.4375	71.9375	43.4399	Fall
SM3W_0+1_0_20200729_012232_000.wav	SM3W	0	20200729	12232	200728	B080	T00	E	A	M	PESU	14142	75	3.93606	3.34822	45.2597	72.3293	42.577	Fall
SM3W_0+1_0_20200729_012232_000.wav	SM3W	0	20200729	12232	200728	B080	T00	E	A	M	PESU	14323	81	3.93606	3.67703	44.365	72.3378	41.7637	Fall
SM3W_0+1_0_20200729_012232_000.wav	SM3W	0	20200729	12232	200728	B080	T00	E	A	M	PESU	5027	70	3.93606	4.13528	46.0507	72.5746	44.0695	Fall
SM3W_0+1_0_20200729_012232_000.wav	SM3W	0	20200729	12232	200728	B080	T00	E	A	M	PESU	5504	95	3.93606	4.53038	45.7763	72.6254	43.8466	Fall
SM3W_0+1_0_20200729_012232_000.wav	SM3W	0	20200729	12232	200728	B080	T00	E	A	M	PESU	11282	112	3.93606	3.39311	45.6086	72.909	43.234	Fall
SM3W_0+1_0_20200729_012232_000.wav	SM3W	0	20200729	12232	200728	B080	T00	E	A	M	PESU	11474	104	3.93606	3.18302	45.1656	73.9184	42.1274	Fall
SM3W_0+1_0_20200729_012232_000.wav	SM3W	0	20200729	12232	200728	B080	T00	E	A	M	PESU	8184	91	3.93606	2.76992	44.9456	74.1959	41.4475	Fall
SM3W_0+1_0_20200729_012232_000.wav	SM3W	0	20200729	12232	200728	B080	T00	E	A	M	PESU	13862	101	3.93606	3.9708	46.4797	74.3237	43.7149	Fall
SM3W_0+1_0_20200729_012232_000.wav	SM3W	0	20200729	12232	200728	B080	T00	E	A	M	PESU	7875	101	3.93606	3.46728	46.0004	74.3749	43.3528	Fall
SM3W_0+1_0_20200729_012232_000.wav	SM3W	0	20200729	12232	200728	B080	T00	E	A	M	PESU	7965	90	3.93606	2.84142	44.8017	74.3827	41.5516	Fall
SM3W_0+1_0_20200729_012232_000.wav	SM3W	0	20200729	12232	200728	B080	T00	E	A	M	PESU	3157	101	3.93606	2.43682	45.6002	74.898	41.6058	Fall
SM3W_0+1_0_20200729_012232_000.wav	SM3W	0	20200729	12232	200728	B080	T00	E	A	M	PESU	14578	61	3.93606	2.85687	44.7631	75.2334	41.6737	Fall
SM3W_0+1_0_20200729_012232_000.wav	SM3W	0	20200729	12232	200728	B080	T00	E	A	M	PESU	3253	95	3.93606	2.67404	46.0337	75.4151	42.4313	Fall
SM3W_0+1_0_20200729_012232_000.wav	SM3W	0	20200729	12232	200728	B080	T00	E	A	M	PESU	5409	67	3.93606	4.40549	45.0371	75.4303	43.8901	Fall
SM3W_0+1_0_20200729_012232_000.wav	SM3W	0	20200729	12232	200728	B080	T00	E	A	M	PESU	14067	113	3.93606	3.68481	45.8694	75.4916	43.6886	Fall
SM3W_0+1_0_20200729_012232_000.wav	SM3W	0	20200729	12232	200728	B080	T00	E	A	M	PESU	8320	62	3.93606	2.14484	43.2253	75.5362	39.3155	Fall
SM3W_0+1_0_20200729_012232_000.wav	SM3W	0	20200729	12232	200728	B080	T00	E	A	M	PESU	7774	114	3.93606	2.98045	45.7173	75.6714	42.6935	Fall
SM3W_0+1_0_20200729_012232_000.wav	SM3W	0	20200729	12232	200728	B080	T00	E	A	M	PESU	7416	1503	3.93606	2.05666	45.7565	75.9168	40.3507	Fall
SM3W_0+1_0_20200729_012232_000.wav	SM3W	0	20200729	12232	200728	B080	T00	E	A	M	PESU	5209	96	3.93606	4.3533	45.5998	75.9255	43.691	Fall
SM3W_0+1_0_20200729_012232_000.wav	SM3W	0	20200729	12232	200728	B080	T00	E	A	M	PESU	13562	1948	3.93606	3.31515	46.6759	76.1502	43.0361	Fall
SM3W_0+1_0_20200729_012232_000.wav	SM3W	0	20200729	12232	200728	B080	T00	E	A	M	PESU	2970	111	3.93606	2.33671	44.9522	76.33	41.7305	Fall
SM3W_0+1_0_20200729_012232_000.wav	SM3W	0	20200729	12232	200728	B080	T00	E	A	M	PESU	10519	2199	3.93606	1.68118	47.5306	76.9347	41.8753	Fall
SM3W_0+1_0_20200729_012232_000.wav	SM3W	0	20200729	12232	200728	B080	T00	E	A	M	PESU	7505	89	3.93606	2.31444	46.207	77.333	41.2201	Fall
SM3W_0+1_0_20200729_012232_000.wav	SM3W	0	20200729	12232	200728	B080	T00	E	A	M	PESU	7659	156	3.93606	2.58999	46.8199	77.5502	42.159	Fall
SM3W_0+1_0_20200729_012232_000.wav	SM3W	0	20200729	12232	200728	B080	T00	E	A	M	PESU	2706	95	3.93606	2.15708	46.3505	78.0716	41.6955	Fall
SM3W_0+1_0_20200729_012232_000.wav	SM3W	0	20200729	12232	200728	B080	T00	E	A	M	PESU	13761	93	3.93606	3.87041	45.965	78.0776	42.6955	Fall
SM3W_0+1_0_20200729_012232_000.wav	SM3W	0	20200729	12232	200728	B080	T00	E	A	M	PESU	171	167	3.93606	2.1952	46.3608	78.0917	41.6722	Fall
SM3W_0+1_0_20200729_012232_000.wav	SM3W	0	20200729	12232	200728	B080	T00	E	A	M	PESU	13955	93	3.93606	3.58374	45.7923	78.1636	43.317	Fall
SM3W_0+1_0_20200729_012232_000.wav	SM3W	0	20200729	12232	200728	B080	T00	E	A	M	PESU	11170	197	3.93606	3.19592	45.9049	78.1833	42.7824	Fall
SM3W_0+1_0_20200729_012232_000.wav	SM3W	0	20200729	12232	200728	B080	T00	E	A	M	PESU	13667	106	3.93606	3.60231	46.2339	78.2034	42.5993	Fall
SM3W_0+1_0_20200729_012232_000.wav	SM3W	0	20200729	12232	200728	B080	T00	E	A	M	PESU	10973	96	3.93606	2.64886	45.7901	78.2875	42.1574	Fall
SM3W_0+1_0_20200729_012232_000.wav	SM3W	0	20200729	12232	200728	B080	T00	E	A	M	PESU	272	101	3.93606	2.25308	47.017	78.2915	42.2635	Fall
SM3W_0+1_0_20200729_012232_000.wav	SM3W	0	20200729	12232	200728	B080	T00	E	A	M	PESU	8257	73	3.93606	2.53205	43.4097	78.8437	40.2408	Fall
SM3W_0+1_0_20200729_012232_000.wav	SM3W	0	20200729	12232	200728	B080	T00	E	A	M	PESU	10878	73	3.93606	1.9894	45.5953	78.9663	41.0999	Fall
SM3W_0+1_0_20200729_012232_000.wav	SM3W	0	20200729	12232	200728	B080	T00	E	A	M	PESU	10734	215	3.93606	2.09883	45.056	79.1099	41.7837	Fall
SM3W_0+1_0_20200729_012232_000.wav	SM3W	0	20200729	12232	200728	B080	T00	E	A	M	PESU	2611	97	3.93606	1.84759	46.4021	79.1736	41.7927	Fall
SM3W_0+1_0_20200729_012232_000.wav	SM3W	0	20200729	12232	200728	B080	T00	E	A	M	PESU	11370	87	3.93606	3.47117	44.4326	79.7613	41.1951	Fall
SM3W_0+1_0_20200729_012232_000.wav	SM3W	0	20200729	12232	200728	B080	T00	E	A	M	PESU	2427	2155	3.93606	1.6351	45.8193	80.8985	41.5612	Fall
SM3W_0+1_0_20200729_012232_000.wav	SM3W	0	20200729	12232	200728	B080	T00	E	A	M	PESU	2514	87	3.93606	1.73771	46.0231	81.901	41.3412	Fall
SM3W_0+1_0_20200729_012232_000.wav	SM3W	0	20200729	12232	200728	B080	T00	E	A	M	PESU	16518	92	3.93606	2.22413	46.1524	82.1771	42.4076	Fall
SM3W_0+1_0_20200729_012232_000.wav	SM3W	0	20200729	12232	200728	B080	T00	E	A	M	PESU	10805	71	3.93606	2.60393	45.3967	82.6004	41.4396	Fall
SM3W_0+1_1_20200729_012249_000.wav	SM3W	1	20200729	12249	200728	B080	T00	E	A	M	PESU	742	446	5.80235	3.52133	44.859	50.6915	43.1522	Fall
SM3W_0+1_1_20200729_012249_000.wav	SM3W	1	20200729	12249	200728	B080	T00	E	A	M	PESU	3968	158	5.80235	3.09491	44.3622	50.963	43.0459	Fall
SM3W_0+1_1_20200729_012249_000.wav	SM3W	1	20200729	12249	200728	B080	T00	E	A	M	PESU	295	266	5.80235	4.39588	45.0998	55.1925	41.8775	Fall
SM3W_0+1_1_20200729_012249_000.wav	SM3W	1	20200729	12249	200728	B080	T00	E	A	M	PESU	30	0	5.80235	4.00082	46.4489	58.5768	43.6394	Fall
SM3W_0+1_1_20200729_012249_000.wav	SM3W	1	20200729	12249	200728	B080	T00	E	A	M	PESU	3577	52	5.80235	3.48634	45.1213	60.2074	44.9218	Fall
SM3W_0+1_1_20200729_012249_000.wav	SM3W	1	20200729	12249	200728	B080	T00	E	A	M	PESU	3524	67	5.80235	3.87594	44.283	60.3012	43.2765	Fall
SM3W_0+1_1_20200729_012249_000.wav	SM3W	1	20200729	12249	200728	B080	T00	E	A	M	PESU	2628	262	5.80235	3.71573	45.3064	60.799	42.3013	Fall
SM3W_0+1_1_20200729_012249_000.wav	SM3W	1	20200729	12249	200728	B080	T00	E	A	M	PESU	3458	71	5.80235	4.24302	44.8032	61.6173	42.929	Fall
SM3W_0+1_1_20200729_012249_000.wav	SM3W	1	20200729	12249	200728	B080	T00	E	A	M	PESU	2980	94	5.80235	4.47011	45.4024	64.3297	42.2535	Fall
SM3W_0+1_1_20200729_012249_000.wav	SM3W	1	20200729	12249	200728	B080	T00	E	A	M	PESU	3297	117	5.80235	5.197	44.718	64.4864	44.4624	Fall
SM3W_0+1_1_20200729_012249_000.wav	SM3W	1	20200729	12249	200728	B080	T00	E	A	M	PESU	3809	172	5.80235	4.01268	44.625	65.3173	41.9732	Fall
SM3W_0+1_1_20200729_012249_000.wav	SM3W	1	20200729	12249	200728	B080	T00	E	A	M	PESU	3092	112	5.80235	5.39469	45.1237	66.8428	45.015	Fall
SM3W_0+1_1_20200729_012249_000.wav	SM3W	1	20200729	12249	200728	B080	T00	E	A	M	PESU	2674	47	5.80235	4.00329	45.217	67.0514	41.8983	Fall
SM3W_0+1_1_20200729_012249_000.wav	SM3W	1	20200729	12249	200728	B080	T00	E	A	M	PESU	2365	65	5.80235	4.5747	46.2394	67.8222	46.1481	Fall
SM3W_0+1_1_20200729_012249_000.wav	SM3W	1	20200729	12249	200728	B080	T00	E	A	M	PESU	2887	84	5.80235	4.84369	45.1563	68.5101	45.0378	Fall
SM3W_0+1_1_20200729_012249_000.wav	SM3W	1	20200729	12249	200728	B080	T00	E	A	M	PESU	3387	90	5.80235	4.35146	44.3181	71.2028	42.6409	Fall
SM3W_0+1_1_20200729_012249_000.wav	SM3W	1	20200729	12249	200728	B080	T00	E	A	M	PESU	1912	1170	5.80235	3.41287	46.289	71.9514	43.4308	Fall
SM3W_0+1_1_20200729_012249_000.wav	SM3W	1	20200729	12249	200728	B080	T00	E	A	M	PESU	2300	175	5.80235	4.03434	45.2056	72.4733	43.7371	Fall
SM3W_0+1_1_20200729_012249_000.wav	SM3W	1	20200729	12249	200728	B080	T00	E	A	M	PESU	2124	106	5.80235	4.47389	46.3376	72.6279	44.2533	Fall
SM3W_0+1_1_20200729_012249_000.wav	SM3W	1	20200729	12249	200728	B080	T00	E	A	M	PESU	3636	60	5.80235	4.50392	44.4223	73.2978	43.1896	Fall
SM3W_0+1_1_20200729_012249_000.wav	SM3W	1	20200729	12249	200728	B080	T00	E	A	M	PESU	2802	66	5.80235	4.79089	45.904	74.2329	44.9297	Fall
SM3W_0+1_1_20200729_012249_000.wav	SM3W	1	20200729	12249	200728	B080	T00	E	A	M	PESU	2018	108	5.80235	3.90205	45.7929	74.53	44.1774	Fall
SM3W_0+1_1_20200729_012249_000.wav	SM3W	1	20200729	12249	200728	B080	T00	E	A	M	PESU	2735	62	5.80235	3.90861	46.4692	75.1255	45.6553	Fall
SM3M_0+1_1_20200729_012253_000.wav	SM3M	1	20200729	12253	200728	B080	T00	E	A	M	PESU	2654	87	11.1986	3.13313	44.2519	50.2199	43.6173	Fall
SM3M_0+1_1_20200729_012253_000.wav	SM3M	1	20200729	12253	200728	B080	T00	E	A	M	PESU	2917	122	11.1986	2.47582	44.1363	51.1535	43.3904	Fall
SM3M_0+1_1_20200729_012253_000.wav	SM3M	1	20200729	12253	200728	B080	T00	E	A	M	PESU	4783	98	11.1986	2.897	44.7217	51.8526	43.8884	Fall
SM3M_0+1_1_20200729_012253_000.wav	SM3M	1	20200729	12253	200728	B080	T00	E	A	M	PESU	421	94	11.1986	3.35337	45.6734	52.522	44.2584	Fall
SM3M_0+1_1_20200729_012253_000.wav	SM3M	1	20200729	12253	200728	B080	T00	E	A	M	PESU	2734	80	11.1986	3.10866	44.4052	52.6242	42.5724	Fall
SM3M_0+1_1_20200729_012253_000.wav	SM3M	1	20200729	12253	200728	B080	T00	E	A	M	PESU	483	63	11.1986	3.56866	45.7272	52.7432	45.7272	Fall
SM3M_0+1_1_20200729_012253_000.wav	SM3M	1	20200729	12253	200728	B080	T00	E	A	M	PESU	4519	96	11.1986	3.56779	44.1833	53.1101	41.2946	Fall
SM3M_0+1_1_20200729_012253_000.wav	SM3M	1	20200729	12253	200728	B080	T00	E	A	M	PESU	4340	63	11.1986	4.10194	45.3275	53.1172	43.7258	Fall
SM3M_0+1_1_20200729_012253_000.wav	SM3M	1	20200729	12253	200728	B080	T00	E	A	M	PESU	4684	100	11.1986	3.51533	43.5498	53.575	43.5466	Fall
SM3M_0+1_1_20200729_012253_000.wav	SM3M	1	20200729	12253	200728	B080	T00	E	A	M	PESU	2188	63	11.1986	4.21037	45.1589	56.2537	43.7441	Fall
SM3M_0+1_1_20200729_012253_000.wav	SM3M	1	20200729	12253	200728	B080	T00	E	A	M	PESU	4840	57	11.1986	3.74143	44.7974	56.282	42.571	Fall
SM3M_0+1_1_20200729_012253_000.wav	SM3M	1	20200729	12253	200728	B080	T00	E	A	M	PESU	114	0	11.1986	3.76452	45.8241	57.1556	44.6635	Fall
SM3M_0+1_1_20200729_012253_000.wav	SM3M	1	20200729	12253	200728	B080	T00	E	A	M	PESU	4584	66	11.1986	4.47602	45.045	57.3197	42.5442	Fall
SM3M_0+1_1_20200729_012253_000.wav	SM3M	1	20200729	12253	200728	B080	T00	E	A	M	PESU	4915	75	11.1986	3.29106	44.4634	57.4362	41.5006	Fall
SM3M_0+1_1_20200729_012253_000.wav	SM3M	1	20200729	12253	200728	B080	T00	E	A	M	PESU	4125	81	11.1986	3.48691	44.6402	57.5817	42.8013	Fall
SM3M_0+1_1_20200729_012253_000.wav	SM3M	1	20200729	12253	200728	B080	T00	E	A	M	PESU	671	103	11.1986	4.1407	45.6946	57.5986	43.8059	Fall
SM3M_0+1_1_20200729_012253_000.wav	SM3M	1	20200729	12253	200728	B080	T00	E	A	M	PESU	3181	191	11.1986	3.27826	45.0138	58.1434	41.893	Fall
SM3M_0+1_1_20200729_012253_000.wav	SM3M	1	20200729	12253	200728	B080	T00	E	A	M	PESU	898	100	11.1986	4.38215	45.2824	58.3789	42.6928	Fall
SM3M_0+1_1_20200729_012253_000.wav	SM3M	1	20200729	12253	200728	B080	T00	E	A	M	PESU	4422	82	11.1986	4.10656	45.15	58.7888	44.9421	Fall
SM3M_0+1_1_20200729_012253_000.wav	SM3M	1	20200729	12253	200728	B080	T00	E	A	M	PESU	2989	72	11.1986	2.47897	43.9823	59.0072	41.0045	Fall
SM3M_0+1_1_20200729_012253_000.wav	SM3M	1	20200729	12253	200728	B080	T00	E	A	M	PESU	4044	85	11.1986	3.85005	45.284	59.1227	42.6391	Fall
SM3M_0+1_1_20200729_012253_000.wav	SM3M	1	20200729	12253	200728	B080	T00	E	A	M	PESU	1320	94	11.1986	3.63456	45.3441	59.3313	44.1754	Fall
SM3M_0+1_1_20200729_012253_000.wav	SM3M	1	20200729	12253	200728	B080	T00	E	A	M	PESU	215	101	11.1986	3.72696	45.606	59.4304	44.8184	Fall
SM3M_0+1_1_20200729_012253_000.wav	SM3M	1	20200729	12253	200728	B080	T00	E	A	M	PESU	3661	70	11.1986	2.95261	44.6364	59.6702	41.9007	Fall
SM3M_0+1_1_20200729_012253_000.wav	SM3M	1	20200729	12253	200728	B080	T00	E	A	M	PESU	568	85	11.1986	4.5175	45.3312	60.0117	44.2466	Fall
SM3M_0+1_1_20200729_012253_000.wav	SM3M	1	20200729	12253	200728	B080	T00	E	A	M	PESU	2795	61	11.1986	4.16189	44.4028	60.1133	41.5918	Fall
SM3M_0+1_1_20200729_012253_000.wav	SM3M	1	20200729	12253	200728	B080	T00	E	A	M	PESU	3756	95	11.1986	4.04028	45.2945	60.1249	43.0252	Fall
SM3M_0+1_1_20200729_012253_000.wav	SM3M	1	20200729	12253	200728	B080	T00	E	A	M	PESU	3958	107	11.1986	4.15246	45.7039	60.1844	44.4926	Fall
SM3M_0+1_1_20200729_012253_000.wav	SM3M	1	20200729	12253	200728	B080	T00	E	A	M	PESU	1421	48	11.1986	4.01735	46.1319	60.6154	42.675	Fall
SM3M_0+1_1_20200729_012253_000.wav	SM3M	1	20200729	12253	200728	B080	T00	E	A	M	PESU	1373	53	11.1986	3.75477	45.7122	60.6639	43.9725	Fall
SM3M_0+1_1_20200729_012253_000.wav	SM3M	1	20200729	12253	200728	B080	T00	E	A	M	PESU	326	110	11.1986	4.31186	45.9448	61.0425	44.474	Fall
SM3M_0+1_1_20200729_012253_000.wav	SM3M	1	20200729	12253	200728	B080	T00	E	A	M	PESU	3469	288	11.1986	3.7452	44.7531	61.0478	41.1083	Fall
SM3M_0+1_1_20200729_012253_000.wav	SM3M	1	20200729	12253	200728	B080	T00	E	A	M	PESU	1824	80	11.1986	3.98176	45.3159	61.2435	43.4934	Fall
SM3M_0+1_1_20200729_012253_000.wav	SM3M	1	20200729	12253	200728	B080	T00	E	A	M	PESU	2126	109	11.1986	4.12964	44.9941	61.6818	43.221	Fall
SM3M_0+1_1_20200729_012253_000.wav	SM3M	1	20200729	12253	200728	B080	T00	E	A	M	PESU	4193	67	11.1986	3.97231	45.0617	61.9288	42.6241	Fall
SM3M_0+1_1_20200729_012253_000.wav	SM3M	1	20200729	12253	200728	B080	T00	E	A	M	PESU	798	128	11.1986	4.49203	45.5989	62.3862	43.0043	Fall
SM3M_0+1_1_20200729_012253_000.wav	SM3M	1	20200729	12253	200728	B080	T00	E	A	M	PESU	2431	77	11.1986	4.28319	44.7899	62.6548	43.1164	Fall
SM3M_0+1_1_20200729_012253_000.wav	SM3M	1	20200729	12253	200728	B080	T00	E	A	M	PESU	4278	85	11.1986	3.77271	44.7578	62.6982	43.2174	Fall
SM3M_0+1_1_20200729_012253_000.wav	SM3M	1	20200729	12253	200728	B080	T00	E	A	M	PESU	1043	79	11.1986	4.2166	45.3172	62.9857	44.0544	Fall
SM3M_0+1_1_20200729_012253_000.wav	SM3M	1	20200729	12253	200728	B080	T00	E	A	M	PESU	3592	123	11.1986	3.40873	44.5344	63.0135	41.9311	Fall
SM3M_0+1_1_20200729_012253_000.wav	SM3M	1	20200729	12253	200728	B080	T00	E	A	M	PESU	1130	87	11.1986	3.71617	46.0702	63.0923	44.7107	Fall
SM3M_0+1_1_20200729_012253_000.wav	SM3M	1	20200729	12253	200728	B080	T00	E	A	M	PESU	1225	96	11.1986	3.64092	45.3687	63.6709	43.8859	Fall
SM3M_0+1_1_20200729_012253_000.wav	SM3M	1	20200729	12253	200728	B080	T00	E	A	M	PESU	1744	65	11.1986	4.5466	46.2275	63.7365	44.3204	Fall
SM3M_0+1_1_20200729_012253_000.wav	SM3M	1	20200729	12253	200728	B080	T00	E	A	M	PESU	965	65	11.1986	4.06794	45.9718	63.7396	44.1112	Fall
SM3M_0+1_1_20200729_012253_000.wav	SM3M	1	20200729	12253	200728	B080	T00	E	A	M	PESU	2017	92	11.1986	4.04705	45.1242	63.7751	43.0379	Fall
SM3M_0+1_1_20200729_012253_000.wav	SM3M	1	20200729	12253	200728	B080	T00	E	A	M	PESU	3851	96	11.1986	3.82934	44.9971	64.0154	42.2573	Fall
SM3M_0+1_1_20200729_012253_000.wav	SM3M	1	20200729	12253	200728	B080	T00	E	A	M	PESU	2266	78	11.1986	4.27171	45.0711	64.0187	43.2794	Fall
SM3M_0+1_1_20200729_012253_000.wav	SM3M	1	20200729	12253	200728	B080	T00	E	A	M	PESU	1590	104	11.1986	4.09406	45.6359	64.7652	44.0745	Fall
SM3M_0+1_1_20200729_012253_000.wav	SM3M	1	20200729	12253	200728	B080	T00	E	A	M	PESU	1925	101	11.1986	4.82788	45.4281	64.9339	43.1703	Fall
SM3M_0+1_1_20200729_012253_000.wav	SM3M	1	20200729	12253	200728	B080	T00	E	A	M	PESU	2353	87	11.1986	3.89739	44.7475	65.4727	43.1939	Fall
SM3M_0+1_1_20200729_012253_000.wav	SM3M	1	20200729	12253	200728	B080	T00	E	A	M	PESU	2567	136	11.1986	4.16264	44.169	66.2262	41.3766	Fall
SM3M_0+1_1_20200729_012253_000.wav	SM3M	1	20200729	12253	200728	B080	T00	E	A	M	PESU	1487	65	11.1986	3.7503	45.4573	66.6489	43.6234	Fall
SM3M_0+1_1_20200729_012253_000.wav	SM3M	1	20200729	12253	200728	B080	T00	E	A	M	PESU	1679	89	11.1986	3.7678	45.148	67.6049	43.1478	Fall
SM3E_0+1_0_20200729_012356_000.wav	SM3E	0	20200729	12356	200728	B080	T00	E	A	M	PESU	1350	78	12.0346	2.41933	45.5903	66.2176	41.1841	Fall
SM3E_0+1_0_20200729_012356_000.wav	SM3E	0	20200729	12356	200728	B080	T00	E	A	M	PESU	3162	119	12.0346	1.77833	45.5154	69.3297	41.3611	Fall
SM3E_0+1_0_20200729_012356_000.wav	SM3E	0	20200729	12356	200728	B080	T00	E	A	M	PESU	2724	67	12.0346	2.30316	47.8574	71.1872	44.3265	Fall
SM3E_0+1_0_20200729_012356_000.wav	SM3E	0	20200729	12356	200728	B080	T00	E	A	M	PESU	10	0	12.0346	3.15833	47.1143	72.0636	43.7653	Fall
SM3E_0+1_0_20200729_012356_000.wav	SM3E	0	20200729	12356	200728	B080	T00	E	A	M	PESU	267	91	12.0346	4.2464	46.3727	72.7116	42.4518	Fall
SM3E_0+1_0_20200729_012356_000.wav	SM3E	0	20200729	12356	200728	B080	T00	E	A	M	PESU	1211	98	12.0346	3.06994	46.2163	72.9371	41.9838	Fall
SM3E_0+1_0_20200729_012356_000.wav	SM3E	0	20200729	12356	200728	B080	T00	E	A	M	PESU	1273	62	12.0346	3.168	45.9993	73.2786	42.2099	Fall
SM3E_0+1_0_20200729_012356_000.wav	SM3E	0	20200729	12356	200728	B080	T00	E	A	M	PESU	1113	84	12.0346	3.15325	45.9185	73.4809	42.6734	Fall
SM3E_0+1_0_20200729_012356_000.wav	SM3E	0	20200729	12356	200728	B080	T00	E	A	M	PESU	332	65	12.0346	4.14295	46.576	74.0594	43.7262	Fall
SM3E_0+1_0_20200729_012356_000.wav	SM3E	0	20200729	12356	200728	B080	T00	E	A	M	PESU	2657	48	12.0346	2.3826	46.0521	75.0112	42.7939	Fall
SM3E_0+1_0_20200729_012356_000.wav	SM3E	0	20200729	12356	200728	B080	T00	E	A	M	PESU	685	107	12.0346	3.55316	45.8686	75.1188	43.0213	Fall
SM3E_0+1_0_20200729_012356_000.wav	SM3E	0	20200729	12356	200728	B080	T00	E	A	M	PESU	394	62	12.0346	3.73576	46.3934	75.7194	43.6545	Fall
SM3E_0+1_0_20200729_012356_000.wav	SM3E	0	20200729	12356	200728	B080	T00	E	A	M	PESU	176	166	12.0346	3.16481	47.1663	76.182	43.9655	Fall
SM3E_0+1_0_20200729_012356_000.wav	SM3E	0	20200729	12356	200728	B080	T00	E	A	M	PESU	471	78	12.0346	3.43076	46.0471	76.3485	42.2087	Fall
SM3E_0+1_0_20200729_012356_000.wav	SM3E	0	20200729	12356	200728	B080	T00	E	A	M	PESU	801	116	12.0346	4.25578	46.3655	76.3767	44.4219	Fall
SM3E_0+1_0_20200729_012356_000.wav	SM3E	0	20200729	12356	200728	B080	T00	E	A	M	PESU	2807	71	12.0346	2.6974	46.0607	76.5084	43.0839	Fall
SM3E_0+1_0_20200729_012356_000.wav	SM3E	0	20200729	12356	200728	B080	T00	E	A	M	PESU	942	68	12.0346	3.83308	45.9699	76.627	42.5078	Fall
SM3E_0+1_0_20200729_012356_000.wav	SM3E	0	20200729	12356	200728	B080	T00	E	A	M	PESU	2609	196	12.0346	2.43973	46.3768	76.7582	42.8391	Fall
SM3E_0+1_0_20200729_012356_000.wav	SM3E	0	20200729	12356	200728	B080	T00	E	A	M	PESU	3043	95	12.0346	2.075	46.5541	77.2351	46.5499	Fall
SM3E_0+1_0_20200729_012356_000.wav	SM3E	0	20200729	12356	200728	B080	T00	E	A	M	PESU	577	106	12.0346	3.5087	46.4257	77.4113	42.9871	Fall
SM3E_0+1_0_20200729_012356_000.wav	SM3E	0	20200729	12356	200728	B080	T00	E	A	M	PESU	2947	140	12.0346	2.8879	44.5518	77.6945	40.6842	Fall
SM3E_0+1_0_20200729_012356_000.wav	SM3E	0	20200729	12356	200728	B080	T00	E	A	M	PESU	1028	87	12.0346	3.88255	45.6982	78.1503	43.4673	Fall
SM3E_0+1_0_20200729_012356_000.wav	SM3E	0	20200729	12356	200728	B080	T00	E	A	M	PESU	873	72	12.0346	3.3978	46.5319	79.0653	42.7879	Fall
SM3E_0+1_0_20200729_012356_000.wav	SM3E	0	20200729	12356	200728	B080	T00	E	A	M	PESU	1591	55	12.0346	1.9707	44.4126	82.9318	40.8894	Fall
SM3E_0+1_0_20200729_012356_000.wav	SM3E	0	20200729	12356	200728	B080	T00	E	A	M	PESU	1476	63	12.0346	2.49172	44.7067	83.2868	40.6345	Fall
SM3E_0+1_0_20200729_012356_000.wav	SM3E	0	20200729	12356	200728	B080	T00	E	A	M	PESU	1709	61	12.0346	2.3332	45.0485	83.9688	40.5177	Fall
SM3E_0+1_0_20200729_012356_000.wav	SM3E	0	20200729	12356	200728	B080	T00	E	A	M	PESU	1648	58	12.0346	2.26819	44.6173	84.1145	40.6654	Fall
SM3E_0+1_0_20200729_012356_000.wav	SM3E	0	20200729	12356	200728	B080	T00	E	A	M	PESU	1533	59	12.0346	2.48863	44.6403	84.5472	40.2868	Fall
SM3E_0+1_0_20200729_012356_000.wav	SM3E	0	20200729	12356	200728	B080	T00	E	A	M	PESU	1412	62	12.0346	2.33546	45.843	84.764	41.1527	Fall
SM3E_0+1_0_20200729_012401_000.wav	SM3E	0	20200729	12401	200728	B080	T00	E	A	M	PESU	20532	111	4.17895	3.23049	46.0228	54.1564	45.363	Fall
SM3E_0+1_0_20200729_012401_000.wav	SM3E	0	20200729	12401	200728	B080	T00	E	A	M	PESU	17246	215	4.17895	3.57213	45.7724	60.0067	42.1658	Fall
SM3E_0+1_0_20200729_012401_000.wav	SM3E	0	20200729	12401	200728	B080	T00	E	A	M	PESU	2175	74	4.17895	3.44815	45.4277	63.4302	43.0875	Fall
SM3E_0+1_0_20200729_012401_000.wav	SM3E	0	20200729	12401	200728	B080	T00	E	A	M	PESU	35897	1695	4.17895	2.51081	46.2024	65.1296	42.7502	Fall
SM3E_0+1_0_20200729_012401_000.wav	SM3E	0	20200729	12401	200728	B080	T00	E	A	M	PESU	20419	161	4.17895	3.66067	45.8882	65.4573	43.2973	Fall
SM3E_0+1_0_20200729_012401_000.wav	SM3E	0	20200729	12401	200728	B080	T00	E	A	M	PESU	20922	96	4.17895	3.80764	44.9279	66.1899	41.6972	Fall
SM3E_0+1_0_20200729_012401_000.wav	SM3E	0	20200729	12401	200728	B080	T00	E	A	M	PESU	7514	64	4.17895	3.51737	44.9127	66.4219	42.781	Fall
SM3E_0+1_0_20200729_012401_000.wav	SM3E	0	20200729	12401	200728	B080	T00	E	A	M	PESU	10996	130	4.17895	3.9122	45.2106	66.7954	42.3779	Fall
SM3E_0+1_0_20200729_012401_000.wav	SM3E	0	20200729	12401	200728	B080	T00	E	A	M	PESU	6871	118	4.17895	3.90124	46.9594	67.0028	45.1259	Fall
SM3E_0+1_0_20200729_012401_000.wav	SM3E	0	20200729	12401	200728	B080	T00	E	A	M	PESU	17630	94	4.17895	3.507	44.7366	67.5249	41.8815	Fall
SM3E_0+1_0_20200729_012401_000.wav	SM3E	0	20200729	12401	200728	B080	T00	E	A	M	PESU	10782	100	4.17895	4.26105	45.5445	67.8235	43.4731	Fall
SM3E_0+1_0_20200729_012401_000.wav	SM3E	0	20200729	12401	200728	B080	T00	E	A	M	PESU	6969	98	4.17895	3.76721	45.7266	67.9907	44.3844	Fall
SM3E_0+1_0_20200729_012401_000.wav	SM3E	0	20200729	12401	200728	B080	T00	E	A	M	PESU	6754	94	4.17895	3.66033	45.8689	68.004	43.2899	Fall
SM3E_0+1_0_20200729_012401_000.wav	SM3E	0	20200729	12401	200728	B080	T00	E	A	M	PESU	1842	101	4.17895	4.54788	45.4195	68.1932	44.0705	Fall
SM3E_0+1_0_20200729_012401_000.wav	SM3E	0	20200729	12401	200728	B080	T00	E	A	M	PESU	7359	90	4.17895	4.0066	45.314	69.0309	43.7383	Fall
SM3E_0+1_0_20200729_012401_000.wav	SM3E	0	20200729	12401	200728	B080	T00	E	A	M	PESU	1640	103	4.17895	4.78842	46.3976	71.3086	46.313	Fall
SM3E_0+1_0_20200729_012401_000.wav	SM3E	0	20200729	12401	200728	B080	T00	E	A	M	PESU	20733	203	4.17895	4.14868	45.2764	71.3354	42.5101	Fall
SM3E_0+1_0_20200729_012401_000.wav	SM3E	0	20200729	12401	200728	B080	T00	E	A	M	PESU	10485	78	4.17895	3.61521	46.4281	71.495	44.1219	Fall
SM3E_0+1_0_20200729_012401_000.wav	SM3E	0	20200729	12401	200728	B080	T00	E	A	M	PESU	20827	95	4.17895	4.04496	45.0323	71.5492	42.778	Fall
SM3E_0+1_0_20200729_012401_000.wav	SM3E	0	20200729	12401	200728	B080	T00	E	A	M	PESU	11072	76	4.17895	4.00621	45.9605	71.574	43.5001	Fall
SM3E_0+1_0_20200729_012401_000.wav	SM3E	0	20200729	12401	200728	B080	T00	E	A	M	PESU	17443	198	4.17895	3.99862	45.1603	71.7104	42.0033	Fall
SM3E_0+1_0_20200729_012401_000.wav	SM3E	0	20200729	12401	200728	B080	T00	E	A	M	PESU	17536	93	4.17895	3.85034	44.9206	71.7378	42.4004	Fall
SM3E_0+1_0_20200729_012401_000.wav	SM3E	0	20200729	12401	200728	B080	T00	E	A	M	PESU	17030	426	4.17895	3.18331	45.9787	71.8325	42.5172	Fall
SM3E_0+1_0_20200729_012401_000.wav	SM3E	0	20200729	12401	200728	B080	T00	E	A	M	PESU	10407	167	4.17895	3.82056	46.1793	71.9369	43.4846	Fall
SM3E_0+1_0_20200729_012401_000.wav	SM3E	0	20200729	12401	200728	B080	T00	E	A	M	PESU	1445	105	4.17895	4.45448	46.5845	72.0221	44.9129	Fall
SM3E_0+1_0_20200729_012401_000.wav	SM3E	0	20200729	12401	200728	B080	T00	E	A	M	PESU	1741	101	4.17895	4.41145	45.6447	73.1009	44.0232	Fall
SM3E_0+1_0_20200729_012401_000.wav	SM3E	0	20200729	12401	200728	B080	T00	E	A	M	PESU	10240	407	4.17895	3.31838	46.306	73.6174	42.7534	Fall
SM3E_0+1_0_20200729_012401_000.wav	SM3E	0	20200729	12401	200728	B080	T00	E	A	M	PESU	1340	100	4.17895	4.73249	46.4037	73.6712	44.1078	Fall
SM3E_0+1_0_20200729_012401_000.wav	SM3E	0	20200729	12401	200728	B080	T00	E	A	M	PESU	13193	68	4.17895	2.42773	45.6044	73.7215	41.5919	Fall
SM3E_0+1_0_20200729_012401_000.wav	SM3E	0	20200729	12401	200728	B080	T00	E	A	M	PESU	9172	62	4.17895	2.25034	45.2951	73.9375	41.238	Fall
SM3E_0+1_0_20200729_012401_000.wav	SM3E	0	20200729	12401	200728	B080	T00	E	A	M	PESU	16605	139	4.17895	1.94877	46.2607	74.585	42.8774	Fall
SM3E_0+1_0_20200729_012401_000.wav	SM3E	0	20200729	12401	200728	B080	T00	E	A	M	PESU	12803	1731	4.17895	2.75761	46.5201	75.4985	42.6409	Fall
SM3E_0+1_0_20200729_012401_000.wav	SM3E	0	20200729	12401	200728	B080	T00	E	A	M	PESU	2301	126	4.17895	3.08666	45.8305	75.801	42.4719	Fall
SM3E_0+1_0_20200729_012401_000.wav	SM3E	0	20200729	12401	200728	B080	T00	E	A	M	PESU	9471	55	4.17895	1.7247	45.7731	75.8136	41.584	Fall
SM3E_0+1_0_20200729_012401_000.wav	SM3E	0	20200729	12401	200728	B080	T00	E	A	M	PESU	9232	59	4.17895	1.93021	45.431	75.8306	41.5714	Fall
SM3E_0+1_0_20200729_012401_000.wav	SM3E	0	20200729	12401	200728	B080	T00	E	A	M	PESU	13038	87	4.17895	2.84287	46.5265	75.8318	42.79	Fall
SM3E_0+1_0_20200729_012401_000.wav	SM3E	0	20200729	12401	200728	B080	T00	E	A	M	PESU	13261	68	4.17895	2.21536	45.6137	76.1371	41.7017	Fall
SM3E_0+1_0_20200729_012401_000.wav	SM3E	0	20200729	12401	200728	B080	T00	E	A	M	PESU	13125	87	4.17895	2.50644	46.292	76.3534	42.6253	Fall
SM3E_0+1_0_20200729_012401_000.wav	SM3E	0	20200729	12401	200728	B080	T00	E	A	M	PESU	9110	90	4.17895	2.55354	46.2632	76.4924	42.2905	Fall
SM3E_0+1_0_20200729_012401_000.wav	SM3E	0	20200729	12401	200728	B080	T00	E	A	M	PESU	4129	120	4.17895	1.73908	45.517	76.5162	41.9363	Fall
SM3E_0+1_0_20200729_012401_000.wav	SM3E	0	20200729	12401	200728	B080	T00	E	A	M	PESU	3893	90	4.17895	2.51313	46.7353	76.5558	42.8206	Fall
SM3E_0+1_0_20200729_012401_000.wav	SM3E	0	20200729	12401	200728	B080	T00	E	A	M	PESU	3803	93	4.17895	2.64709	46.4968	76.5588	42.888	Fall
SM3E_0+1_0_20200729_012401_000.wav	SM3E	0	20200729	12401	200728	B080	T00	E	A	M	PESU	4009	57	4.17895	1.81164	45.367	76.6703	41.9872	Fall
SM3E_0+1_0_20200729_012401_000.wav	SM3E	0	20200729	12401	200728	B080	T00	E	A	M	PESU	13332	71	4.17895	1.85037	45.7074	76.9845	45.7074	Fall
SM3E_0+1_0_20200729_012401_000.wav	SM3E	0	20200729	12401	200728	B080	T00	E	A	M	PESU	9289	58	4.17895	1.96964	46.2827	77.5074	42.4563	Fall
SM3E_0+1_0_20200729_012401_000.wav	SM3E	0	20200729	12401	200728	B080	T00	E	A	M	PESU	16148	2816	4.17895	1.82314	45.5321	77.5229	42.2477	Fall
SM3E_0+1_0_20200729_012401_000.wav	SM3E	0	20200729	12401	200728	B080	T00	E	A	M	PESU	19353	1722	4.17895	2.57852	46.6427	77.6499	42.5595	Fall
SM3E_0+1_0_20200729_012401_000.wav	SM3E	0	20200729	12401	200728	B080	T00	E	A	M	PESU	23533	2610	4.17895	3.51165	46.6532	77.7652	42.8654	Fall
SM3E_0+1_0_20200729_012401_000.wav	SM3E	0	20200729	12401	200728	B080	T00	E	A	M	PESU	19520	78	4.17895	2.12783	46.4891	77.8387	42.9299	Fall
SM3E_0+1_0_20200729_012401_000.wav	SM3E	0	20200729	12401	200728	B080	T00	E	A	M	PESU	3709	92	4.17895	2.92477	46.704	77.907	42.9309	Fall
SM3E_0+1_0_20200729_012401_000.wav	SM3E	0	20200729	12401	200728	B080	T00	E	A	M	PESU	19595	75	4.17895	1.69468	45.6102	78.0517	41.7249	Fall
SM3E_0+1_0_20200729_012401_000.wav	SM3E	0	20200729	12401	200728	B080	T00	E	A	M	PESU	19442	89	4.17895	2.33708	46.3694	78.1674	42.241	Fall
SM3E_0+1_0_20200729_012401_000.wav	SM3E	0	20200729	12401	200728	B080	T00	E	A	M	PESU	24237	162	4.17895	3.29232	45.7929	78.8503	41.2183	Fall
SM3E_0+1_0_20200729_012401_000.wav	SM3E	0	20200729	12401	200728	B080	T00	E	A	M	PESU	27983	1925	4.17895	2.58863	47.2114	79.1766	43.4408	Fall
SM3E_0+1_0_20200729_012401_000.wav	SM3E	0	20200729	12401	200728	B080	T00	E	A	M	PESU	23795	165	4.17895	3.84474	46.8471	80.8278	44.1688	Fall
SM3E_0+1_0_20200729_012401_000.wav	SM3E	0	20200729	12401	200728	B080	T00	E	A	M	PESU	32462	2217	4.17895	2.9799	47.1158	80.9896	43.2689	Fall
SM3E_0+1_0_20200729_012401_000.wav	SM3E	0	20200729	12401	200728	B080	T00	E	A	M	PESU	28553	61	4.17895	2.1986	45.9736	82.0402	41.5745	Fall
SM3E_0+1_0_20200729_012401_000.wav	SM3E	0	20200729	12401	200728	B080	T00	E	A	M	PESU	32773	107	4.17895	2.70156	46.2673	82.0475	41.696	Fall
SM3E_0+1_0_20200729_012401_000.wav	SM3E	0	20200729	12401	200728	B080	T00	E	A	M	PESU	25929	148	4.17895	2.27635	51.1106	82.1758	41.542	Fall
SM3E_0+1_0_20200729_012401_000.wav	SM3E	0	20200729	12401	200728	B080	T00	E	A	M	PESU	28351	113	4.17895	3.19631	46.3289	82.8576	41.593	Fall
SM3E_0+1_0_20200729_012401_000.wav	SM3E	0	20200729	12401	200728	B080	T00	E	A	M	PESU	25676	995	4.17895	1.69312	44.6673	82.9231	41.3565	Fall
SM3E_0+1_0_20200729_012401_000.wav	SM3E	0	20200729	12401	200728	B080	T00	E	A	M	PESU	30245	112	4.17895	3.33799	46.8488	83.0542	42.3476	Fall
SM3E_0+1_0_20200729_012401_000.wav	SM3E	0	20200729	12401	200728	B080	T00	E	A	M	PESU	24508	66	4.17895	1.91696	46.2143	83.1689	40.4644	Fall
SM3E_0+1_0_20200729_012401_000.wav	SM3E	0	20200729	12401	200728	B080	T00	E	A	M	PESU	28238	152	4.17895	2.88755	46.7802	83.3816	42.5629	Fall
SM3E_0+1_0_20200729_012401_000.wav	SM3E	0	20200729	12401	200728	B080	T00	E	A	M	PESU	32598	63	4.17895	2.15441	46.4728	83.4333	42.6142	Fall
SM3E_0+1_0_20200729_012401_000.wav	SM3E	0	20200729	12401	200728	B080	T00	E	A	M	PESU	28491	140	4.17895	2.53693	46.4237	84.0878	41.5689	Fall
SM3E_0+1_0_20200729_012401_000.wav	SM3E	0	20200729	12401	200728	B080	T00	E	A	M	PESU	32961	39	4.17895	2.11763	45.1505	84.2233	40.8364	Fall
SM3E_0+1_0_20200729_012401_000.wav	SM3E	0	20200729	12401	200728	B080	T00	E	A	M	PESU	32535	73	4.17895	2.57334	46.8526	84.2738	42.7829	Fall
SM3E_0+1_0_20200729_012401_000.wav	SM3E	0	20200729	12401	200728	B080	T00	E	A	M	PESU	23977	88	4.17895	3.92547	45.5239	84.401	43.2411	Fall
SM3E_0+1_0_20200729_012401_000.wav	SM3E	0	20200729	12401	200728	B080	T00	E	A	M	PESU	30133	74	4.17895	3.12364	45.4182	84.4332	42.2294	Fall
SM3E_0+1_0_20200729_012401_000.wav	SM3E	0	20200729	12401	200728	B080	T00	E	A	M	PESU	32922	75	4.17895	1.89942	45.2074	84.7118	41.3315	Fall
SM3E_0+1_0_20200729_012401_000.wav	SM3E	0	20200729	12401	200728	B080	T00	E	A	M	PESU	28613	60	4.17895	2.15191	44.9948	85.0206	40.2981	Fall
SM3E_0+1_0_20200729_012401_000.wav	SM3E	0	20200729	12401	200728	B080	T00	E	A	M	PESU	30004	25	4.17895	1.69951	44.8807	85.0587	41.2942	Fall
SM3E_0+1_0_20200729_012401_000.wav	SM3E	0	20200729	12401	200728	B080	T00	E	A	M	PESU	24322	85	4.17895	3.08028	46.2656	85.2491	41.8331	Fall
SM3E_0+1_0_20200729_012401_000.wav	SM3E	0	20200729	12401	200728	B080	T00	E	A	M	PESU	32846	73	4.17895	2.14788	45.7079	85.4271	41.2403	Fall
SM3E_0+1_0_20200729_012401_000.wav	SM3E	0	20200729	12401	200728	B080	T00	E	A	M	PESU	24385	63	4.17895	2.57378	45.6531	86.1779	42.3613	Fall
SM3E_0+1_0_20200729_012401_000.wav	SM3E	0	20200729	12401	200728	B080	T00	E	A	M	PESU	30059	55	4.17895	2.22667	45.8363	87.9949	40.4847	Fall
SM3W_0+1_0_20200729_012444_000.wav	SM3W	0	20200729	12444	200728	B080	T00	E	A	M	PESU	11199	85	3.75795	2.95062	45.5942	59.8915	43.2324	Fall
SM3W_0+1_0_20200729_012444_000.wav	SM3W	0	20200729	12444	200728	B080	T00	E	A	M	PESU	5961	112	3.75795	2.37012	43.7019	61.8483	41.8819	Fall
SM3W_0+1_0_20200729_012444_000.wav	SM3W	0	20200729	12444	200728	B080	T00	E	A	M	PESU	4216	58	3.75795	4.92666	45.4933	66.9775	43.5601	Fall
SM3W_0+1_0_20200729_012444_000.wav	SM3W	0	20200729	12444	200728	B080	T00	E	A	M	PESU	4450	70	3.75795	4.86523	45.5737	67.8887	42.2518	Fall
SM3W_0+1_0_20200729_012444_000.wav	SM3W	0	20200729	12444	200728	B080	T00	E	A	M	PESU	4048	0	3.75795	4.6741	45.2565	67.951	42.2058	Fall
SM3W_0+1_0_20200729_012444_000.wav	SM3W	0	20200729	12444	200728	B080	T00	E	A	M	PESU	8466	101	3.75795	3.88134	45.025	67.9873	43.0603	Fall
SM3W_0+1_0_20200729_012444_000.wav	SM3W	0	20200729	12444	200728	B080	T00	E	A	M	PESU	19769	85	3.75795	2.35961	44.2632	68.2378	39.6644	Fall
SM3W_0+1_0_20200729_012444_000.wav	SM3W	0	20200729	12444	200728	B080	T00	E	A	M	PESU	4284	68	3.75795	5.04103	45.4486	68.9671	43.31	Fall
SM3W_0+1_0_20200729_012444_000.wav	SM3W	0	20200729	12444	200728	B080	T00	E	A	M	PESU	5848	63	3.75795	2.39296	44.988	70.1645	41.5269	Fall
SM3W_0+1_0_20200729_012444_000.wav	SM3W	0	20200729	12444	200728	B080	T00	E	A	M	PESU	4786	53	3.75795	5.1919	46.2564	71.7302	43.191	Fall
SM3W_0+1_0_20200729_012444_000.wav	SM3W	0	20200729	12444	200728	B080	T00	E	A	M	PESU	4663	53	3.75795	5.02991	45.3543	72.3584	42.1602	Fall
SM3W_0+1_0_20200729_012444_000.wav	SM3W	0	20200729	12444	200728	B080	T00	E	A	M	PESU	4610	83	3.75795	4.72137	45.1323	72.524	42.1473	Fall
SM3W_0+1_0_20200729_012444_000.wav	SM3W	0	20200729	12444	200728	B080	T00	E	A	M	PESU	8533	68	3.75795	4.48233	45.8159	72.8345	43.216	Fall
SM3W_0+1_0_20200729_012444_000.wav	SM3W	0	20200729	12444	200728	B080	T00	E	A	M	PESU	4733	70	3.75795	4.82506	45.278	73.3861	41.9825	Fall
SM3W_0+1_0_20200729_012444_000.wav	SM3W	0	20200729	12444	200728	B080	T00	E	A	M	PESU	4159	110	3.75795	4.80299	45.6579	73.4843	43.6358	Fall
SM3W_0+1_0_20200729_012444_000.wav	SM3W	0	20200729	12444	200728	B080	T00	E	A	M	PESU	4927	72	3.75795	4.40731	45.2254	73.5368	41.9601	Fall
SM3W_0+1_0_20200729_012444_000.wav	SM3W	0	20200729	12444	200728	B080	T00	E	A	M	PESU	11002	96	3.75795	3.63019	46.2206	73.5615	43.3554	Fall
SM3W_0+1_0_20200729_012444_000.wav	SM3W	0	20200729	12444	200728	B080	T00	E	A	M	PESU	10681	113	3.75795	4.24678	45.8546	73.7023	43.4145	Fall
SM3W_0+1_0_20200729_012444_000.wav	SM3W	0	20200729	12444	200728	B080	T00	E	A	M	PESU	8166	92	3.75795	4.23434	46.6607	73.7424	44.7651	Fall
SM3W_0+1_0_20200729_012444_000.wav	SM3W	0	20200729	12444	200728	B080	T00	E	A	M	PESU	4989	62	3.75795	4.36984	45.6735	73.78	43.7786	Fall
SM3W_0+1_0_20200729_012444_000.wav	SM3W	0	20200729	12444	200728	B080	T00	E	A	M	PESU	8365	109	3.75795	4.06838	45.8082	73.8943	43.9413	Fall
SM3W_0+1_0_20200729_012444_000.wav	SM3W	0	20200729	12444	200728	B080	T00	E	A	M	PESU	4527	77	3.75795	4.86707	45.7758	73.8977	42.507	Fall
SM3W_0+1_0_20200729_012444_000.wav	SM3W	0	20200729	12444	200728	B080	T00	E	A	M	PESU	4380	97	3.75795	4.81787	45.232	73.9114	42.4705	Fall
SM3W_0+1_0_20200729_012444_000.wav	SM3W	0	20200729	12444	200728	B080	T00	E	A	M	PESU	4854	69	3.75795	5.04149	44.6761	74.0074	41.7903	Fall
SM3W_0+1_0_20200729_012444_000.wav	SM3W	0	20200729	12444	200728	B080	T00	E	A	M	PESU	5786	62	3.75795	2.66656	44.3342	74.2155	40.772	Fall
SM3W_0+1_0_20200729_012444_000.wav	SM3W	0	20200729	12444	200728	B080	T00	E	A	M	PESU	11112	111	3.75795	4.21167	45.8229	74.2221	43.6338	Fall
SM3W_0+1_0_20200729_012444_000.wav	SM3W	0	20200729	12444	200728	B080	T00	E	A	M	PESU	19113	103	3.75795	3.80684	46.5925	74.2295	44.0206	Fall
SM3W_0+1_0_20200729_012444_000.wav	SM3W	0	20200729	12444	200728	B080	T00	E	A	M	PESU	10305	109	3.75795	3.81693	47.0975	74.4227	44.0011	Fall
SM3W_0+1_0_20200729_012444_000.wav	SM3W	0	20200729	12444	200728	B080	T00	E	A	M	PESU	5195	77	3.75795	4.19991	45.5979	74.6421	43.4946	Fall
SM3W_0+1_0_20200729_012444_000.wav	SM3W	0	20200729	12444	200728	B080	T00	E	A	M	PESU	10906	141	3.75795	4.50179	45.7222	74.6881	43.5768	Fall
SM3W_0+1_0_20200729_012444_000.wav	SM3W	0	20200729	12444	200728	B080	T00	E	A	M	PESU	7906	108	3.75795	4.20591	46.3936	75.0289	44.3368	Fall
SM3W_0+1_0_20200729_012444_000.wav	SM3W	0	20200729	12444	200728	B080	T00	E	A	M	PESU	7799	165	3.75795	3.59792	46.6167	75.132	43.8196	Fall
SM3W_0+1_0_20200729_012444_000.wav	SM3W	0	20200729	12444	200728	B080	T00	E	A	M	PESU	7633	1672	3.75795	3.26753	46.9054	75.2679	43.4885	Fall
SM3W_0+1_0_20200729_012444_000.wav	SM3W	0	20200729	12444	200728	B080	T00	E	A	M	PESU	21026	68	3.75795	1.87156	43.897	75.2877	41.2464	Fall
SM3W_0+1_0_20200729_012444_000.wav	SM3W	0	20200729	12444	200728	B080	T00	E	A	M	PESU	5060	71	3.75795	4.10972	45.1039	75.4208	43.2406	Fall
SM3W_0+1_0_20200729_012444_000.wav	SM3W	0	20200729	12444	200728	B080	T00	E	A	M	PESU	10766	85	3.75795	3.80763	45.2921	75.771	42.697	Fall
SM3W_0+1_0_20200729_012444_000.wav	SM3W	0	20200729	12444	200728	B080	T00	E	A	M	PESU	5723	59	3.75795	3.14858	46.1025	76.0174	43.4558	Fall
SM3W_0+1_0_20200729_012444_000.wav	SM3W	0	20200729	12444	200728	B080	T00	E	A	M	PESU	10568	175	3.75795	3.82067	46.6046	76.0917	43.6328	Fall
SM3W_0+1_0_20200729_012444_000.wav	SM3W	0	20200729	12444	200728	B080	T00	E	A	M	PESU	10197	1663	3.75795	3.18902	47.2968	76.457	43.1752	Fall
SM3W_0+1_0_20200729_012444_000.wav	SM3W	0	20200729	12444	200728	B080	T00	E	A	M	PESU	8256	90	3.75795	3.90437	45.7257	76.7601	43.6551	Fall
SM3W_0+1_0_20200729_012444_000.wav	SM3W	0	20200729	12444	200728	B080	T00	E	A	M	PESU	5664	81	3.75795	3.12031	45.6784	76.9071	42.6766	Fall
SM3W_0+1_0_20200729_012444_000.wav	SM3W	0	20200729	12444	200728	B080	T00	E	A	M	PESU	5407	62	3.75795	3.88743	45.8287	77.0896	43.4442	Fall
SM3W_0+1_0_20200729_012444_000.wav	SM3W	0	20200729	12444	200728	B080	T00	E	A	M	PESU	10393	87	3.75795	3.73083	46.4658	77.155	43.7546	Fall
SM3W_0+1_0_20200729_012444_000.wav	SM3W	0	20200729	12444	200728	B080	T00	E	A	M	PESU	5346	59	3.75795	3.71414	45.9285	77.4893	43.63	Fall
SM3W_0+1_0_20200729_012444_000.wav	SM3W	0	20200729	12444	200728	B080	T00	E	A	M	PESU	5116	58	3.75795	4.02167	45.8738	77.6257	43.2666	Fall
SM3W_0+1_0_20200729_012444_000.wav	SM3W	0	20200729	12444	200728	B080	T00	E	A	M	PESU	8074	86	3.75795	4.23062	46.011	77.8509	44.0557	Fall
SM3W_0+1_0_20200729_012444_000.wav	SM3W	0	20200729	12444	200728	B080	T00	E	A	M	PESU	17258	101	3.75795	2.17869	47.1427	77.9777	42.364	Fall
SM3W_0+1_0_20200729_012444_000.wav	SM3W	0	20200729	12444	200728	B080	T00	E	A	M	PESU	19201	88	3.75795	4.04799	46.2159	78.0764	43.8741	Fall
SM3W_0+1_0_20200729_012444_000.wav	SM3W	0	20200729	12444	200728	B080	T00	E	A	M	PESU	5287	93	3.75795	4.1872	45.013	78.3345	43.0473	Fall
SM3W_0+1_0_20200729_012444_000.wav	SM3W	0	20200729	12444	200728	B080	T00	E	A	M	PESU	7988	82	3.75795	4.15094	46.0449	78.4246	43.6627	Fall
SM3W_0+1_0_20200729_012444_000.wav	SM3W	0	20200729	12444	200728	B080	T00	E	A	M	PESU	19011	82	3.75795	3.25561	46.8399	78.5819	43.4501	Fall
SM3W_0+1_0_20200729_012444_000.wav	SM3W	0	20200729	12444	200728	B080	T00	E	A	M	PESU	18928	1671	3.75795	3.19447	46.7344	78.6348	43.2072	Fall
SM3W_0+1_0_20200729_012444_000.wav	SM3W	0	20200729	12444	200728	B080	T00	E	A	M	PESU	19684	98	3.75795	3.12658	46.2136	79.0174	42.6926	Fall
SM3W_0+1_0_20200729_012444_000.wav	SM3W	0	20200729	12444	200728	B080	T00	E	A	M	PESU	16769	142	3.75795	2.71464	46.9018	79.4943	42.3703	Fall
SM3W_0+1_0_20200729_012444_000.wav	SM3W	0	20200729	12444	200728	B080	T00	E	A	M	PESU	19386	91	3.75795	3.66658	46.0471	79.5774	43.7181	Fall
SM3W_0+1_0_20200729_012444_000.wav	SM3W	0	20200729	12444	200728	B080	T00	E	A	M	PESU	16627	2483	3.75795	2.69784	46.8528	79.7185	42.0687	Fall
SM3W_0+1_0_20200729_012444_000.wav	SM3W	0	20200729	12444	200728	B080	T00	E	A	M	PESU	5584	94	3.75795	3.54179	46.1667	79.73	42.8005	Fall
SM3W_0+1_0_20200729_012444_000.wav	SM3W	0	20200729	12444	200728	B080	T00	E	A	M	PESU	19295	94	3.75795	3.79556	45.9939	79.9474	43.1664	Fall
SM3W_0+1_0_20200729_012444_000.wav	SM3W	0	20200729	12444	200728	B080	T00	E	A	M	PESU	17091	56	3.75795	1.68059	46.0681	80.3011	41.9398	Fall
SM3W_0+1_0_20200729_012444_000.wav	SM3W	0	20200729	12444	200728	B080	T00	E	A	M	PESU	5490	81	3.75795	3.58195	43.986	80.7532	42.0408	Fall
SM3W_0+1_0_20200729_012444_000.wav	SM3W	0	20200729	12444	200728	B080	T00	E	A	M	PESU	16868	99	3.75795	2.23172	47.3027	81.5277	42.1242	Fall
SM3W_0+1_0_20200729_012444_000.wav	SM3W	0	20200729	12444	200728	B080	T00	E	A	M	PESU	19486	100	3.75795	3.63492	46.3669	82.7515	43.7065	Fall
SM3W_0+1_0_20200729_012444_000.wav	SM3W	0	20200729	12444	200728	B080	T00	E	A	M	PESU	16954	87	3.75795	2.09498	47.2152	83.1434	41.2977	Fall
SM3W_0+1_0_20200729_012444_000.wav	SM3W	0	20200729	12444	200728	B080	T00	E	A	M	PESU	19585	99	3.75795	3.39298	45.9721	84.5921	43.008	Fall
SM3W_0+1_0_20200729_012444_000.wav	SM3W	0	20200729	12444	200728	B080	T00	E	A	M	PESU	17035	81	3.75795	1.70689	47.4737	85.1347	41.7288	Fall
SM3W_0+1_0_20200729_012512_000.wav	SM3W	0	20200729	12512	200728	B080	T00	E	A	M	PESU	8076	89	3.75824	2.57659	44.4384	60.2829	41.7751	Fall
SM3W_0+1_0_20200729_012512_000.wav	SM3W	0	20200729	12512	200728	B080	T00	E	A	M	PESU	7987	93	3.75824	3.11227	44.8909	66.3718	42.4056	Fall
SM3W_0+1_0_20200729_012512_000.wav	SM3W	0	20200729	12512	200728	B080	T00	E	A	M	PESU	7893	98	3.75824	3.76149	45.9113	73.8952	43.4139	Fall
SM3W_0+1_0_20200729_012512_000.wav	SM3W	0	20200729	12512	200728	B080	T00	E	A	M	PESU	7796	101	3.75824	3.50704	44.7566	73.9565	42.9699	Fall
SM3W_0+1_0_20200729_012512_000.wav	SM3W	0	20200729	12512	200728	B080	T00	E	A	M	PESU	4752	158	3.75824	1.78363	45.4406	77.0021	41.367	Fall
SM3W_0+1_0_20200729_012512_000.wav	SM3W	0	20200729	12512	200728	B080	T00	E	A	M	PESU	9755	78	3.75824	1.99263	45.1317	77.3683	40.9563	Fall
SM3W_0+1_0_20200729_012512_000.wav	SM3W	0	20200729	12512	200728	B080	T00	E	A	M	PESU	7195	1628	3.75824	2.35133	47.2218	77.8492	43.0031	Fall
SM3W_0+1_0_20200729_012512_000.wav	SM3W	0	20200729	12512	200728	B080	T00	E	A	M	PESU	9676	1600	3.75824	2.04831	47.8562	77.9842	41.2741	Fall
SM3W_0+1_0_20200729_012512_000.wav	SM3W	0	20200729	12512	200728	B080	T00	E	A	M	PESU	7694	115	3.75824	3.51462	45.8118	77.996	43.5139	Fall
SM3W_0+1_0_20200729_012512_000.wav	SM3W	0	20200729	12512	200728	B080	T00	E	A	M	PESU	7386	192	3.75824	2.63511	46.1446	78.412	41.7726	Fall
SM3W_0+1_0_20200729_012512_000.wav	SM3W	0	20200729	12512	200728	B080	T00	E	A	M	PESU	4812	60	3.75824	1.65436	45.0915	78.6022	41.9195	Fall
SM3W_0+1_0_20200729_012512_000.wav	SM3W	0	20200729	12512	200728	B080	T00	E	A	M	PESU	7579	193	3.75824	2.82586	46.2214	79.0872	42.085	Fall
SM3W_0+1_0_20200729_012512_000.wav	SM3W	0	20200729	12512	200728	B080	T00	E	A	M	PESU	4310	145	3.75824	2.11626	46.2785	81.3981	42.6077	Fall
SM3W_0+1_0_20200729_012512_000.wav	SM3W	0	20200729	12512	200728	B080	T00	E	A	M	PESU	10021	133	3.75824	2.35438	45.5728	81.5017	41.5515	Fall
SM3W_0+1_0_20200729_012512_000.wav	SM3W	0	20200729	12512	200728	B080	T00	E	A	M	PESU	809	70	3.75824	1.84563	45.7988	81.7392	40.9148	Fall
SM3W_0+1_0_20200729_012512_000.wav	SM3W	0	20200729	12512	200728	B080	T00	E	A	M	PESU	4165	94	3.75824	2.09993	45.91	81.839	41.8712	Fall
SM3W_0+1_0_20200729_012512_000.wav	SM3W	0	20200729	12512	200728	B080	T00	E	A	M	PESU	9889	68	3.75824	1.7274	45.6756	82.1519	42.1252	Fall
SM3W_0+1_0_20200729_012512_000.wav	SM3W	0	20200729	12512	200728	B080	T00	E	A	M	PESU	882	73	3.75824	1.93547	46.3463	82.3672	42.169	Fall
SM3W_0+1_0_20200729_012512_000.wav	SM3W	0	20200729	12512	200728	B080	T00	E	A	M	PESU	4072	2873	3.75824	1.83773	45.742	82.4627	41.7324	Fall
SM3W_0+1_0_20200729_012512_000.wav	SM3W	0	20200729	12512	200728	B080	T00	E	A	M	PESU	4495	185	3.75824	2.30771	45.8099	82.467	42.24	Fall
SM3W_0+1_0_20200729_012512_000.wav	SM3W	0	20200729	12512	200728	B080	T00	E	A	M	PESU	10346	156	3.75824	2.21653	46.6729	83.2215	42.3545	Fall
SM3W_0+1_0_20200729_012512_000.wav	SM3W	0	20200729	12512	200728	B080	T00	E	A	M	PESU	4594	99	3.75824	2.23777	46.8448	83.3497	43.1295	Fall
SM3W_0+1_0_20200729_012512_000.wav	SM3W	0	20200729	12512	200728	B080	T00	E	A	M	PESU	10191	170	3.75824	2.51665	46.3866	84.5699	42.5934	Fall
SM3W_0+1_0_20200729_012525_000.wav	SM3W	0	20200729	12525	200728	B080	T00	E	A	M	PESU	1979	12	5.32411	2.91262	45.3775	46.9068	45.3717	Fall
SM3W_0+1_0_20200729_012525_000.wav	SM3W	0	20200729	12525	200728	B080	T00	E	A	M	PESU	1884	131	5.32411	3.96453	44.6688	66.2277	41.8868	Fall
SM3W_0+1_0_20200729_012525_000.wav	SM3W	0	20200729	12525	200728	B080	T00	E	A	M	PESU	1652	114	5.32411	3.97444	46.2931	67.6795	44.3313	Fall
SM3W_0+1_0_20200729_012525_000.wav	SM3W	0	20200729	12525	200728	B080	T00	E	A	M	PESU	1967	83	5.32411	4.03104	45.9005	67.9197	43.8999	Fall
SM3W_0+1_0_20200729_012525_000.wav	SM3W	0	20200729	12525	200728	B080	T00	E	A	M	PESU	2243	79	5.32411	2.26431	44.7433	71.3715	41.0673	Fall
SM3W_0+1_0_20200729_012525_000.wav	SM3W	0	20200729	12525	200728	B080	T00	E	A	M	PESU	1343	188	5.32411	3.56149	46.1873	73.4453	43.3251	Fall
SM3W_0+1_0_20200729_012525_000.wav	SM3W	0	20200729	12525	200728	B080	T00	E	A	M	PESU	1538	194	5.32411	3.74232	46.2518	73.6384	43.6414	Fall
SM3W_0+1_0_20200729_012525_000.wav	SM3W	0	20200729	12525	200728	B080	T00	E	A	M	PESU	2050	71	5.32411	3.21942	44.8009	74.4157	41.2477	Fall
SM3W_0+1_0_20200729_012525_000.wav	SM3W	0	20200729	12525	200728	B080	T00	E	A	M	PESU	1753	101	5.32411	4.09294	45.2888	74.9401	42.8379	Fall
SM3W_0+1_0_20200729_012525_000.wav	SM3W	0	20200729	12525	200728	B080	T00	E	A	M	PESU	1157	78	5.32411	2.41883	46.029	75.0588	43.0486	Fall
SM3W_0+1_0_20200729_012525_000.wav	SM3W	0	20200729	12525	200728	B080	T00	E	A	M	PESU	3552	32	5.32411	1.75792	42.9033	75.1986	39.1528	Fall
SM3W_0+1_0_20200729_012525_000.wav	SM3W	0	20200729	12525	200728	B080	T00	E	A	M	PESU	1078	0	5.32411	2.1894	45.8076	75.2647	42.7824	Fall
SM3W_0+1_0_20200729_012525_000.wav	SM3W	0	20200729	12525	200728	B080	T00	E	A	M	PESU	2163	113	5.32411	3.27793	44.715	75.4312	41.1623	Fall
SM3W_0+1_0_20200729_012530_000.wav	SM3W	0	20200729	12530	200728	B080	T00	E	A	M	PESU	4075	97	4.85912	3.1731	45.9064	65.3719	42.9512	Fall
SM3W_0+1_0_20200729_012530_000.wav	SM3W	0	20200729	12530	200728	B080	T00	E	A	M	PESU	3977	113	4.85912	3.9458	46.2368	67.3717	43.7764	Fall
SM3W_0+1_0_20200729_012530_000.wav	SM3W	0	20200729	12530	200728	B080	T00	E	A	M	PESU	4265	62	4.85912	2.19954	44.2169	68.3878	40.2822	Fall
SM3W_0+1_0_20200729_012530_000.wav	SM3W	0	20200729	12530	200728	B080	T00	E	A	M	PESU	4203	128	4.85912	3.38923	45.1182	71.7419	41.7052	Fall
SM3W_0+1_0_20200729_012530_000.wav	SM3W	0	20200729	12530	200728	B080	T00	E	A	M	PESU	3465	181	4.85912	4.03021	46.1176	73.8491	42.6913	Fall
SM3W_0+1_0_20200729_012530_000.wav	SM3W	0	20200729	12530	200728	B080	T00	E	A	M	PESU	3864	209	4.85912	3.91414	45.3967	75.086	43.2544	Fall
SM3W_0+1_0_20200729_012530_000.wav	SM3W	0	20200729	12530	200728	B080	T00	E	A	M	PESU	3283	1248	4.85912	3.76125	43.6687	75.2397	43.6687	Fall
SM3W_0+1_0_20200729_012530_000.wav	SM3W	0	20200729	12530	200728	B080	T00	E	A	M	PESU	3654	78	4.85912	4.09362	45.8689	75.3259	43.4542	Fall
SM3W_0+1_0_20200729_012530_000.wav	SM3W	0	20200729	12530	200728	B080	T00	E	A	M	PESU	3576	111	4.85912	3.82697	47.1263	76.3527	43.8974	Fall
SM3W_0+1_0_20200729_012530_000.wav	SM3W	0	20200729	12530	200728	B080	T00	E	A	M	PESU	1846	102	4.85912	1.87374	47.8153	76.5686	41.7774	Fall
SM3W_0+1_0_20200729_012530_000.wav	SM3W	0	20200729	12530	200728	B080	T00	E	A	M	PESU	1565	101	4.85912	2.09498	46.1006	77.2812	42.1987	Fall
SM3W_0+1_0_20200729_012530_000.wav	SM3W	0	20200729	12530	200728	B080	T00	E	A	M	PESU	1463	83	4.85912	1.69703	45.4065	77.3137	41.9225	Fall
SM3W_0+1_0_20200729_012530_000.wav	SM3W	0	20200729	12530	200728	B080	T00	E	A	M	PESU	1744	89	4.85912	1.93057	45.2045	77.442	41.2281	Fall
SM3W_0+1_0_20200729_012530_000.wav	SM3W	0	20200729	12530	200728	B080	T00	E	A	M	PESU	4326	60	4.85912	2.04303	48.1363	77.5878	40.2598	Fall
SM3W_0+1_0_20200729_012530_000.wav	SM3W	0	20200729	12530	200728	B080	T00	E	A	M	PESU	1379	143	4.85912	1.80439	49.9328	77.8966	41.4444	Fall
SM3W_0+1_0_20200729_012530_000.wav	SM3W	0	20200729	12530	200728	B080	T00	E	A	M	PESU	1131	133	4.85912	1.64804	45.7441	79.1151	42.2386	Fall
SM3W_0+1_0_20200729_012530_000.wav	SM3W	0	20200729	12530	200728	B080	T00	E	A	M	PESU	1899	53	4.85912	1.66037	45.1872	79.8516	41.1812	Fall
SM3W_0+1_0_20200729_012530_000.wav	SM3W	0	20200729	12530	200728	B080	T00	E	A	M	PESU	1238	107	4.85912	2.27921	45.3929	79.9981	42.9796	Fall
SM3W__0__0_20200729_012538_000.wav	SM3W	0	20200729	12538	200728	B080	T00	E	A	M	PESU	752	158	8.32852	2.72854	45.8637	75.7124	42.748	Fall
SM3W__0__0_20200729_012538_000.wav	SM3W	0	20200729	12538	200728	B080	T00	E	A	M	PESU	593	156	8.32852	2.73716	46.2529	76.6032	42.9117	Fall
SM3W__0__0_20200729_012538_000.wav	SM3W	0	20200729	12538	200728	B080	T00	E	A	M	PESU	264	0	8.32852	2.1844	46.4796	77.1633	42.9635	Fall
SM3W__0__0_20200729_012538_000.wav	SM3W	0	20200729	12538	200728	B080	T00	E	A	M	PESU	438	174	8.32852	2.87586	46.2448	77.7855	43.1223	Fall
SM3W__0__0_20200729_012538_000.wav	SM3W	0	20200729	12538	200728	B080	T00	E	A	M	PESU	1062	95	8.32852	2.56035	45.411	77.8396	42.4622	Fall
SM3W__0__0_20200729_012538_000.wav	SM3W	0	20200729	12538	200728	B080	T00	E	A	M	PESU	1148	87	8.32852	2.29048	49.5313	78.2881	41.8062	Fall
SM3W__0__0_20200729_012538_000.wav	SM3W	0	20200729	12538	200728	B080	T00	E	A	M	PESU	967	102	8.32852	2.821	45.646	78.2886	42.4584	Fall
SM3W__0__0_20200729_012538_000.wav	SM3W	0	20200729	12538	200728	B080	T00	E	A	M	PESU	865	113	8.32852	2.75295	49.4213	79.5818	42.5224	Fall
SM3W__0__0_20200729_012538_000.wav	SM3W	0	20200729	12538	200728	B080	T00	E	A	M	PESU	1234	86	8.32852	1.71615	47.7859	81.0696	42.0414	Fall
SM3W_0+1_0_20200729_012543_000.wav	SM3W	0	20200729	12543	200728	B080	T00	E	A	M	PESU	2365	63	7.66081	2.04267	47.9432	65.7619	41.1295	Fall
SM3W_0+1_0_20200729_012543_000.wav	SM3W	0	20200729	12543	200728	B080	T00	E	A	M	PESU	2304	113	7.66081	1.86594	43.8887	66.0019	39.4225	Fall
SM3W_0+1_0_20200729_012543_000.wav	SM3W	0	20200729	12543	200728	B080	T00	E	A	M	PESU	2139	58	7.66081	2.56758	43.4003	67.7278	41.7482	Fall
SM3W_0+1_0_20200729_012543_000.wav	SM3W	0	20200729	12543	200728	B080	T00	E	A	M	PESU	2191	52	7.66081	2.36852	44.159	72.7338	40.1113	Fall
SM3W_0+1_0_20200729_012543_000.wav	SM3W	0	20200729	12543	200728	B080	T00	E	A	M	PESU	1756	351	7.66081	2.36273	42.6538	73.1427	42.2234	Fall
SM3W_0+1_0_20200729_012543_000.wav	SM3W	0	20200729	12543	200728	B080	T00	E	A	M	PESU	2081	324	7.66081	2.95057	44.255	74.8166	42.1631	Fall
SM3W_0+1_0_20200729_012543_000.wav	SM3W	0	20200729	12543	200728	B080	T00	E	A	M	PESU	496	170	7.66081	2.88723	46.5569	75.9701	43.2864	Fall
SM3W_0+1_0_20200729_012543_000.wav	SM3W	0	20200729	12543	200728	B080	T00	E	A	M	PESU	325	106	7.66081	2.77895	46.0061	77.7826	42.5542	Fall
SM3W_0+1_0_20200729_012543_000.wav	SM3W	0	20200729	12543	200728	B080	T00	E	A	M	PESU	220	0	7.66081	2.38293	46.5505	78.1152	43.2118	Fall
SM3W_0+1_0_20200729_012543_000.wav	SM3W	0	20200729	12543	200728	B080	T00	E	A	M	PESU	974	92	7.66081	2.2267	45.3972	78.5472	41.9158	Fall
SM3W_0+1_0_20200729_012543_000.wav	SM3W	0	20200729	12543	200728	B080	T00	E	A	M	PESU	1073	99	7.66081	2.14451	45.0055	79.3384	41.3964	Fall
SM3W_0+1_0_20200729_012543_000.wav	SM3W	0	20200729	12543	200728	B080	T00	E	A	M	PESU	591	97	7.66081	3.05046	46.3139	79.8439	43.0025	Fall
SM3W_0+1_0_20200729_012543_000.wav	SM3W	0	20200729	12543	200728	B080	T00	E	A	M	PESU	1161	87	7.66081	1.85455	49.9247	80.1219	40.659	Fall
SM3W_0+1_0_20200729_012543_000.wav	SM3W	0	20200729	12543	200728	B080	T00	E	A	M	PESU	742	152	7.66081	2.48041	46.1115	80.631	42.5865	Fall
SM3W_0+1_0_20200729_012543_000.wav	SM3W	0	20200729	12543	200728	B080	T00	E	A	M	PESU	882	138	7.66081	2.44256	46.9764	82.8271	42.8921	Fall
SM3W_0+1_0_20200729_012548_000.wav	SM3W	0	20200729	12548	200728	B080	T00	E	A	M	PESU	18568	13	3.45338	2.36913	45.9992	47.037	45.9992	Fall
SM3W_0+1_0_20200729_012548_000.wav	SM3W	0	20200729	12548	200728	B080	T00	E	A	M	PESU	24490	69	3.45338	3.27809	44.3239	58.7725	40.8835	Fall
SM3W_0+1_0_20200729_012548_000.wav	SM3W	0	20200729	12548	200728	B080	T00	E	A	M	PESU	5543	79	3.45338	2.89546	44.9509	59.4708	42.3014	Fall
SM3W_0+1_0_20200729_012548_000.wav	SM3W	0	20200729	12548	200728	B080	T00	E	A	M	PESU	18977	82	3.45338	3.80743	44.8252	59.5759	43.1026	Fall
SM3W_0+1_0_20200729_012548_000.wav	SM3W	0	20200729	12548	200728	B080	T00	E	A	M	PESU	16027	65	3.45338	3.33754	44.8076	59.6084	42.452	Fall
SM3W_0+1_0_20200729_012548_000.wav	SM3W	0	20200729	12548	200728	B080	T00	E	A	M	PESU	16167	64	3.45338	2.24702	44.7018	60.1548	41.1419	Fall
SM3W_0+1_0_20200729_012548_000.wav	SM3W	0	20200729	12548	200728	B080	T00	E	A	M	PESU	29592	89	3.45338	4.13836	45.3856	60.1717	43.6521	Fall
SM3W_0+1_0_20200729_012548_000.wav	SM3W	0	20200729	12548	200728	B080	T00	E	A	M	PESU	29761	88	3.45338	3.86603	44.9718	60.3565	42.8896	Fall
SM3W_0+1_0_20200729_012548_000.wav	SM3W	0	20200729	12548	200728	B080	T00	E	A	M	PESU	21999	214	3.45338	2.04935	45.2378	61.1423	41.68	Fall
SM3W_0+1_0_20200729_012548_000.wav	SM3W	0	20200729	12548	200728	B080	T00	E	A	M	PESU	24421	132	3.45338	3.88662	44.3016	64.5523	41.8258	Fall
SM3W_0+1_0_20200729_012548_000.wav	SM3W	0	20200729	12548	200728	B080	T00	E	A	M	PESU	18895	112	3.45338	3.93905	44.2656	64.8111	41.8779	Fall
SM3W_0+1_0_20200729_012548_000.wav	SM3W	0	20200729	12548	200728	B080	T00	E	A	M	PESU	24560	70	3.45338	3.64811	45.2384	64.9084	43.5635	Fall
SM3W_0+1_0_20200729_012548_000.wav	SM3W	0	20200729	12548	200728	B080	T00	E	A	M	PESU	15002	42	3.45338	3.60819	46.4077	65.3572	44.5188	Fall
SM3W_0+1_0_20200729_012548_000.wav	SM3W	0	20200729	12548	200728	B080	T00	E	A	M	PESU	16231	63	3.45338	2.75727	45.81	65.3739	43.1839	Fall
SM3W_0+1_0_20200729_012548_000.wav	SM3W	0	20200729	12548	200728	B080	T00	E	A	M	PESU	24289	101	3.45338	4.15735	44.1974	65.8671	42.7002	Fall
SM3W_0+1_0_20200729_012548_000.wav	SM3W	0	20200729	12548	200728	B080	T00	E	A	M	PESU	18636	68	3.45338	4.67964	44.6158	66.1041	42.8573	Fall
SM3W_0+1_0_20200729_012548_000.wav	SM3W	0	20200729	12548	200728	B080	T00	E	A	M	PESU	18727	91	3.45338	4.36199	44.7521	66.1974	43.0258	Fall
SM3W_0+1_0_20200729_012548_000.wav	SM3W	0	20200729	12548	200728	B080	T00	E	A	M	PESU	29227	107	3.45338	4.57656	45.3276	66.9255	43.5971	Fall
SM3W_0+1_0_20200729_012548_000.wav	SM3W	0	20200729	12548	200728	B080	T00	E	A	M	PESU	15813	77	3.45338	4.30914	45.6963	66.9753	43.6923	Fall
SM3W_0+1_0_20200729_012548_000.wav	SM3W	0	20200729	12548	200728	B080	T00	E	A	M	PESU	14769	83	3.45338	3.88187	45.1055	67.124	43.4867	Fall
SM3W_0+1_0_20200729_012548_000.wav	SM3W	0	20200729	12548	200728	B080	T00	E	A	M	PESU	29503	75	3.45338	4.19824	44.4232	67.1932	42.5859	Fall
SM3W_0+1_0_20200729_012548_000.wav	SM3W	0	20200729	12548	200728	B080	T00	E	A	M	PESU	14908	61	3.45338	3.77347	45.3438	67.4279	43.4436	Fall
SM3W_0+1_0_20200729_012548_000.wav	SM3W	0	20200729	12548	200728	B080	T00	E	A	M	PESU	29429	116	3.45338	4.60912	45.4444	67.5843	43.7544	Fall
SM3W_0+1_0_20200729_012548_000.wav	SM3W	0	20200729	12548	200728	B080	T00	E	A	M	PESU	29021	117	3.45338	4.31887	46.2106	67.7962	44.0871	Fall
SM3W_0+1_0_20200729_012548_000.wav	SM3W	0	20200729	12548	200728	B080	T00	E	A	M	PESU	15331	85	3.45338	4.59407	45.903	67.9975	43.7694	Fall
SM3W_0+1_0_20200729_012548_000.wav	SM3W	0	20200729	12548	200728	B080	T00	E	A	M	PESU	15047	45	3.45338	3.15755	46.0258	68.088	43.6056	Fall
SM3W_0+1_0_20200729_012548_000.wav	SM3W	0	20200729	12548	200728	B080	T00	E	A	M	PESU	14847	78	3.45338	3.7528	46.1628	68.1896	42.6141	Fall
SM3W_0+1_0_20200729_012548_000.wav	SM3W	0	20200729	12548	200728	B080	T00	E	A	M	PESU	29313	86	3.45338	4.34675	45.1088	68.2477	43.4674	Fall
SM3W_0+1_0_20200729_012548_000.wav	SM3W	0	20200729	12548	200728	B080	T00	E	A	M	PESU	24079	102	3.45338	3.74442	45.5999	68.6679	43.7396	Fall
SM3W_0+1_0_20200729_012548_000.wav	SM3W	0	20200729	12548	200728	B080	T00	E	A	M	PESU	5463	136	3.45338	3.21194	45.2488	68.7371	42.4324	Fall
SM3W_0+1_0_20200729_012548_000.wav	SM3W	0	20200729	12548	200728	B080	T00	E	A	M	PESU	21785	369	3.45338	2.19052	45.0216	69.0289	41.433	Fall
SM3W_0+1_0_20200729_012548_000.wav	SM3W	0	20200729	12548	200728	B080	T00	E	A	M	PESU	18555	81	3.45338	4.65664	45.2735	71.9943	43.8232	Fall
SM3W_0+1_0_20200729_012548_000.wav	SM3W	0	20200729	12548	200728	B080	T00	E	A	M	PESU	23231	1232	3.45338	3.20324	46.3775	72.1277	43.3107	Fall
SM3W_0+1_0_20200729_012548_000.wav	SM3W	0	20200729	12548	200728	B080	T00	E	A	M	PESU	5328	293	3.45338	3.20802	44.5169	72.3285	41.801	Fall
SM3W_0+1_0_20200729_012548_000.wav	SM3W	0	20200729	12548	200728	B080	T00	E	A	M	PESU	18392	153	3.45338	4.25078	45.5371	72.4189	44.026	Fall
SM3W_0+1_0_20200729_012548_000.wav	SM3W	0	20200729	12548	200728	B080	T00	E	A	M	PESU	28635	101	3.45338	2.99345	46.6357	72.4888	43.6587	Fall
SM3W_0+1_0_20200729_012548_000.wav	SM3W	0	20200729	12548	200728	B080	T00	E	A	M	PESU	15673	81	3.45338	4.47731	45.6477	72.7813	43.6923	Fall
SM3W_0+1_0_20200729_012548_000.wav	SM3W	0	20200729	12548	200728	B080	T00	E	A	M	PESU	23777	85	3.45338	3.82994	45.5835	72.8025	43.8561	Fall
SM3W_0+1_0_20200729_012548_000.wav	SM3W	0	20200729	12548	200728	B080	T00	E	A	M	PESU	28534	1302	3.45338	2.63775	45.5496	72.8747	42.2642	Fall
SM3W_0+1_0_20200729_012548_000.wav	SM3W	0	20200729	12548	200728	B080	T00	E	A	M	PESU	23977	116	3.45338	3.98807	46.5244	72.9728	44.3088	Fall
SM3W_0+1_0_20200729_012548_000.wav	SM3W	0	20200729	12548	200728	B080	T00	E	A	M	PESU	4939	104	3.45338	3.60543	46.8849	73.0641	44.5381	Fall
SM3W_0+1_0_20200729_012548_000.wav	SM3W	0	20200729	12548	200728	B080	T00	E	A	M	PESU	17424	137	3.45338	2.71546	46.0007	73.0768	43.5898	Fall
SM3W_0+1_0_20200729_012548_000.wav	SM3W	0	20200729	12548	200728	B080	T00	E	A	M	PESU	18239	128	3.45338	3.19307	46.5919	73.1639	43.2948	Fall
SM3W_0+1_0_20200729_012548_000.wav	SM3W	0	20200729	12548	200728	B080	T00	E	A	M	PESU	15425	95	3.45338	4.35778	45.2252	73.1691	43.2014	Fall
SM3W_0+1_0_20200729_012548_000.wav	SM3W	0	20200729	12548	200728	B080	T00	E	A	M	PESU	27231	106	3.45338	2.91615	44.6834	73.2994	41.9698	Fall
SM3W_0+1_0_20200729_012548_000.wav	SM3W	0	20200729	12548	200728	B080	T00	E	A	M	PESU	15591	63	3.45338	4.52534	45.8533	73.322	43.6873	Fall
SM3W_0+1_0_20200729_012548_000.wav	SM3W	0	20200729	12548	200728	B080	T00	E	A	M	PESU	15736	63	3.45338	4.50024	45.867	73.4301	44.1184	Fall
SM3W_0+1_0_20200729_012548_000.wav	SM3W	0	20200729	12548	200728	B080	T00	E	A	M	PESU	1763	85	3.45338	2.93107	46.5086	74.0699	43.4725	Fall
SM3W_0+1_0_20200729_012548_000.wav	SM3W	0	20200729	12548	200728	B080	T00	E	A	M	PESU	28720	86	3.45338	3.69244	46.297	74.7409	43.6185	Fall
SM3W_0+1_0_20200729_012548_000.wav	SM3W	0	20200729	12548	200728	B080	T00	E	A	M	PESU	17287	1057	3.45338	2.6594	45.7574	74.748	42.6138	Fall
SM3W_0+1_0_20200729_012548_000.wav	SM3W	0	20200729	12548	200728	B080	T00	E	A	M	PESU	21158	69	3.45338	2.39473	45.015	74.8216	41.6613	Fall
SM3W_0+1_0_20200729_012548_000.wav	SM3W	0	20200729	12548	200728	B080	T00	E	A	M	PESU	23320	90	3.45338	3.73125	46.0264	74.8495	43.5746	Fall
SM3W_0+1_0_20200729_012548_000.wav	SM3W	0	20200729	12548	200728	B080	T00	E	A	M	PESU	29120	99	3.45338	4.37573	46.1449	74.8663	43.9091	Fall
SM3W_0+1_0_20200729_012548_000.wav	SM3W	0	20200729	12548	200728	B080	T00	E	A	M	PESU	15109	62	3.45338	3.65117	46.7088	74.8804	43.8381	Fall
SM3W_0+1_0_20200729_012548_000.wav	SM3W	0	20200729	12548	200728	B080	T00	E	A	M	PESU	21416	96	3.45338	2.19813	45.6992	75.1294	41.827	Fall
SM3W_0+1_0_20200729_012548_000.wav	SM3W	0	20200729	12548	200728	B080	T00	E	A	M	PESU	28904	184	3.45338	3.85024	46.4437	75.403	43.6315	Fall
SM3W_0+1_0_20200729_012548_000.wav	SM3W	0	20200729	12548	200728	B080	T00	E	A	M	PESU	4835	3072	3.45338	3.11396	46.4722	76.064	43.0747	Fall
SM3W_0+1_0_20200729_012548_000.wav	SM3W	0	20200729	12548	200728	B080	T00	E	A	M	PESU	27126	108	3.45338	2.76263	46.4357	76.3759	42.9763	Fall
SM3W_0+1_0_20200729_012548_000.wav	SM3W	0	20200729	12548	200728	B080	T00	E	A	M	PESU	922	118	3.45338	4.41957	46.8207	76.5189	44.5011	Fall
SM3W_0+1_0_20200729_012548_000.wav	SM3W	0	20200729	12548	200728	B080	T00	E	A	M	PESU	21090	101	3.45338	2.5793	46.3348	76.5434	42.2864	Fall
SM3W_0+1_0_20200729_012548_000.wav	SM3W	0	20200729	12548	200728	B080	T00	E	A	M	PESU	23860	84	3.45338	3.77515	45.318	76.5463	43.3391	Fall
SM3W_0+1_0_20200729_012548_000.wav	SM3W	0	20200729	12548	200728	B080	T00	E	A	M	PESU	1100	178	3.45338	3.66484	45.7876	76.6202	42.4974	Fall
SM3W_0+1_0_20200729_012548_000.wav	SM3W	0	20200729	12548	200728	B080	T00	E	A	M	PESU	20988	1925	3.45338	3.00613	46.797	77.2875	42.9652	Fall
SM3W_0+1_0_20200729_012548_000.wav	SM3W	0	20200729	12548	200728	B080	T00	E	A	M	PESU	32058	69	3.45338	2.59637	46.2489	77.3027	42.317	Fall
SM3W_0+1_0_20200729_012548_000.wav	SM3W	0	20200729	12548	200728	B080	T00	E	A	M	PESU	5034	96	3.45338	3.58304	46.1613	77.3419	44.2699	Fall
SM3W_0+1_0_20200729_012548_000.wav	SM3W	0	20200729	12548	200728	B080	T00	E	A	M	PESU	21320	92	3.45338	2.63339	45.9519	77.3906	41.1416	Fall
SM3W_0+1_0_20200729_012548_000.wav	SM3W	0	20200729	12548	200728	B080	T00	E	A	M	PESU	23692	98	3.45338	4.15159	46.2493	77.4211	44.0498	Fall
SM3W_0+1_0_20200729_012548_000.wav	SM3W	0	20200729	12548	200728	B080	T00	E	A	M	PESU	17587	93	3.45338	2.38848	45.73	77.74	43.0385	Fall
SM3W_0+1_0_20200729_012548_000.wav	SM3W	0	20200729	12548	200728	B080	T00	E	A	M	PESU	18112	152	3.45338	2.93873	46.0385	77.7522	43.1075	Fall
SM3W_0+1_0_20200729_012548_000.wav	SM3W	0	20200729	12548	200728	B080	T00	E	A	M	PESU	32237	105	3.45338	3.02972	45.4323	78.0505	41.653	Fall
SM3W_0+1_0_20200729_012548_000.wav	SM3W	0	20200729	12548	200728	B080	T00	E	A	M	PESU	21228	70	3.45338	2.5862	45.8419	78.1141	41.1678	Fall
SM3W_0+1_0_20200729_012548_000.wav	SM3W	0	20200729	12548	200728	B080	T00	E	A	M	PESU	31617	97	3.45338	2.01814	46.9143	78.6834	41.4428	Fall
SM3W_0+1_0_20200729_012548_000.wav	SM3W	0	20200729	12548	200728	B080	T00	E	A	M	PESU	32316	79	3.45338	2.47873	43.5967	78.7399	41.5838	Fall
SM3W_0+1_0_20200729_012548_000.wav	SM3W	0	20200729	12548	200728	B080	T00	E	A	M	PESU	26365	1804	3.45338	2.3702	46.948	79.058	41.9141	Fall
SM3W_0+1_0_20200729_012548_000.wav	SM3W	0	20200729	12548	200728	B080	T00	E	A	M	PESU	26510	146	3.45338	2.49862	46.7598	79.117	41.8959	Fall
SM3W_0+1_0_20200729_012548_000.wav	SM3W	0	20200729	12548	200728	B080	T00	E	A	M	PESU	31770	153	3.45338	2.44918	46.6075	79.6431	42.1346	Fall
SM3W_0+1_0_20200729_012548_000.wav	SM3W	0	20200729	12548	200728	B080	T00	E	A	M	PESU	31918	63	3.45338	1.98702	46.4218	80.1297	41.0012	Fall
SM3W_0+1_0_20200729_012548_000.wav	SM3W	0	20200729	12548	200728	B080	T00	E	A	M	PESU	27018	92	3.45338	2.17118	46.2413	80.2079	41.1223	Fall
SM3W_0+1_0_20200729_012548_000.wav	SM3W	0	20200729	12548	200728	B080	T00	E	A	M	PESU	17774	122	3.45338	2.74469	46.2976	80.3132	42.8886	Fall
SM3W_0+1_0_20200729_012548_000.wav	SM3W	0	20200729	12548	200728	B080	T00	E	A	M	PESU	31989	71	3.45338	1.84319	46.611	80.3547	40.906	Fall
SM3W_0+1_0_20200729_012548_000.wav	SM3W	0	20200729	12548	200728	B080	T00	E	A	M	PESU	37358	84	3.45338	2.13826	46.8666	80.4873	42.7466	Fall
SM3W_0+1_0_20200729_012548_000.wav	SM3W	0	20200729	12548	200728	B080	T00	E	A	M	PESU	31855	85	3.45338	2.09436	46.9696	80.5031	42.1382	Fall
SM3W_0+1_0_20200729_012548_000.wav	SM3W	0	20200729	12548	200728	B080	T00	E	A	M	PESU	37275	1916	3.45338	1.76969	46.661	80.5209	42.603	Fall
SM3W_0+1_0_20200729_012548_000.wav	SM3W	0	20200729	12548	200728	B080	T00	E	A	M	PESU	1343	138	3.45338	3.94617	46.8627	80.8195	43.8005	Fall
SM3W_0+1_0_20200729_012548_000.wav	SM3W	0	20200729	12548	200728	B080	T00	E	A	M	PESU	17960	88	3.45338	3.08007	46.907	80.8362	43.3671	Fall
SM3W_0+1_0_20200729_012548_000.wav	SM3W	0	20200729	12548	200728	B080	T00	E	A	M	PESU	17872	98	3.45338	3.14446	45.9713	80.9918	42.694	Fall
SM3W_0+1_0_20200729_012548_000.wav	SM3W	0	20200729	12548	200728	B080	T00	E	A	M	PESU	26590	80	3.45338	2.10829	46.7646	81.2667	41.5031	Fall
SM3W_0+1_0_20200729_012548_000.wav	SM3W	0	20200729	12548	200728	B080	T00	E	A	M	PESU	34573	79	3.45338	2.03081	45.7292	81.4095	41.922	Fall
SM3W_0+1_0_20200729_012548_000.wav	SM3W	0	20200729	12548	200728	B080	T00	E	A	M	PESU	26676	86	3.45338	2.13705	46.0303	81.7116	41.4337	Fall
SM3W_0+1_0_20200729_012548_000.wav	SM3W	0	20200729	12548	200728	B080	T00	E	A	M	PESU	34495	84	3.45338	1.82517	45.5759	82.2203	41.0422	Fall
SM3W_0+1_0_20200729_012548_000.wav	SM3W	0	20200729	12548	200728	B080	T00	E	A	M	PESU	26735	60	3.45338	1.77357	46.5108	82.608	41.2459	Fall
SM3W_0+1_0_20200729_012548_000.wav	SM3W	0	20200729	12548	200728	B080	T00	E	A	M	PESU	26807	71	3.45338	1.79285	45.5724	82.923	40.9953	Fall
SM3M_0+1_0_20200729_012600_000.wav	SM3M	0	20200729	12600	200728	B080	T00	E	A	M	PESU	59	0	0	3.62294	44.2462	53.581	42.3272	Fall
SM3W_0+1_0_20200729_012626_000.wav	SM3W	0	20200729	12626	200728	B080	T3	E	A	M	PESU	0	0	4.38337	1.74782	42.9069	63.5853	40.9466	Fall
SM3W_0+1_0_20200729_012626_000.wav	SM3W	0	20200729	12626	200728	B080	T3	E	A	M	PESU	6067	89	4.38337	3.17219	45.1167	65.2246	42.3851	Fall
SM3W_0+1_0_20200729_012626_000.wav	SM3W	0	20200729	12626	200728	B080	T3	E	A	M	PESU	5977	117	4.38337	3.68599	44.3731	66.4444	41.6116	Fall
SM3W_0+1_0_20200729_012626_000.wav	SM3W	0	20200729	12626	200728	B080	T3	E	A	M	PESU	5022	172	4.38337	2.85296	46.2024	66.9639	43.484	Fall
SM3W_0+1_0_20200729_012626_000.wav	SM3W	0	20200729	12626	200728	B080	T3	E	A	M	PESU	5860	80	4.38337	4.02056	44.8291	68.1731	42.9913	Fall
SM3W_0+1_0_20200729_012626_000.wav	SM3W	0	20200729	12626	200728	B080	T3	E	A	M	PESU	5780	122	4.38337	4.7765	45.0117	71.1743	42.4291	Fall
SM3W_0+1_0_20200729_012626_000.wav	SM3W	0	20200729	12626	200728	B080	T3	E	A	M	PESU	5214	94	4.38337	3.7478	45.9403	73.1064	43.7346	Fall
SM3W_0+1_0_20200729_012626_000.wav	SM3W	0	20200729	12626	200728	B080	T3	E	A	M	PESU	5484	104	4.38337	4.20021	45.7109	73.5838	43.2536	Fall
SM3W_0+1_0_20200729_012626_000.wav	SM3W	0	20200729	12626	200728	B080	T3	E	A	M	PESU	5120	99	4.38337	3.19953	46.4619	74.4014	43.15	Fall
SM3W_0+1_0_20200729_012626_000.wav	SM3W	0	20200729	12626	200728	B080	T3	E	A	M	PESU	5658	174	4.38337	3.92284	44.2827	74.5117	41.5038	Fall
SM3W_0+1_0_20200729_012626_000.wav	SM3W	0	20200729	12626	200728	B080	T3	E	A	M	PESU	5381	167	4.38337	3.89743	45.7487	75.4955	43.2495	Fall
SM3W_0+1_0_20200729_012626_000.wav	SM3W	0	20200729	12626	200728	B080	T3	E	A	M	PESU	6125	57	4.38337	2.36984	44.2799	76.1849	41.4775	Fall
SM3W_0+1_0_20200729_012626_000.wav	SM3W	0	20200729	12626	200728	B080	T3	E	A	M	PESU	2301	155	4.38337	2.30487	49.8567	78.4271	43.0138	Fall
SM3W_0+1_0_20200729_012626_000.wav	SM3W	0	20200729	12626	200728	B080	T3	E	A	M	PESU	4850	1925	4.38337	2.14117	47.4767	79.261	42.7145	Fall
SM3W_0+1_0_20200729_012626_000.wav	SM3W	0	20200729	12626	200728	B080	T3	E	A	M	PESU	177	93	4.38337	2.36455	43.5671	79.5059	41.5619	Fall
SM3W_0+1_0_20200729_012626_000.wav	SM3W	0	20200729	12626	200728	B080	T3	E	A	M	PESU	10588	90	4.38337	1.93783	46.9866	79.7802	41.9369	Fall
SM3W_0+1_0_20200729_012626_000.wav	SM3W	0	20200729	12626	200728	B080	T3	E	A	M	PESU	2525	61	4.38337	1.65171	45.6138	80.7891	42.0061	Fall
SM3W_0+1_0_20200729_012626_000.wav	SM3W	0	20200729	12626	200728	B080	T3	E	A	M	PESU	7508	1383	4.38337	1.68457	45.5227	81.2162	42.3029	Fall
SM3W_0+1_0_20200729_012626_000.wav	SM3W	0	20200729	12626	200728	B080	T3	E	A	M	PESU	10726	138	4.38337	2.61234	47.3633	81.934	42.0087	Fall
SM3W_0+1_0_20200729_012626_000.wav	SM3W	0	20200729	12626	200728	B080	T3	E	A	M	PESU	7596	88	4.38337	1.71758	45.6506	82.217	41.8611	Fall
SM3W_0+1_0_20200729_012626_000.wav	SM3W	0	20200729	12626	200728	B080	T3	E	A	M	PESU	2046	135	4.38337	1.92405	45.9193	82.4504	42.252	Fall
SM3W_0+1_0_20200729_012626_000.wav	SM3W	0	20200729	12626	200728	B080	T3	E	A	M	PESU	8019	90	4.38337	1.99776	45.5326	82.9383	41.9068	Fall
SM3W_0+1_0_20200729_012626_000.wav	SM3W	0	20200729	12626	200728	B080	T3	E	A	M	PESU	2146	100	4.38337	2.28998	45.7493	83.2423	41.9421	Fall
SM3W_0+1_0_20200729_012626_000.wav	SM3W	0	20200729	12626	200728	B080	T3	E	A	M	PESU	2390	89	4.38337	2.0088	45.7376	83.3079	41.6791	Fall
SM3W_0+1_0_20200729_012626_000.wav	SM3W	0	20200729	12626	200728	B080	T3	E	A	M	PESU	7745	150	4.38337	2.09697	46.0736	83.3504	41.9011	Fall
SM3W_0+1_0_20200729_012626_000.wav	SM3W	0	20200729	12626	200728	B080	T3	E	A	M	PESU	8111	92	4.38337	1.71339	45.8152	83.8851	41.7907	Fall
SM3W_0+1_0_20200729_012626_000.wav	SM3W	0	20200729	12626	200728	B080	T3	E	A	M	PESU	84	80	4.38337	2.47395	44.3859	83.9804	40.6206	Fall
SM3W_0+1_0_20200729_012626_000.wav	SM3W	0	20200729	12626	200728	B080	T3	E	A	M	PESU	7929	80	4.38337	1.90381	45.9674	84.2391	41.8938	Fall
SM3W_0+1_0_20200729_012626_000.wav	SM3W	0	20200729	12626	200728	B080	T3	E	A	M	PESU	7848	103	4.38337	2.17358	45.8689	85.0345	42.2422	Fall
SM3W_0+1_0_20200729_012626_000.wav	SM3W	0	20200729	12626	200728	B080	T3	E	A	M	PESU	2463	73	4.38337	1.6534	45.3289	85.4741	41.918	Fall
SM3W_0+1_0_20200729_012637_000.wav	SM3W	0	20200729	12637	200728	B080	T3	E	A	M	PESU	5783	69	6.28445	2.21444	45.143	58.3565	41.8096	Fall
SM3W_0+1_0_20200729_012637_000.wav	SM3W	0	20200729	12637	200728	B080	T3	E	A	M	PESU	11553	70	6.28445	2.26156	45.0335	60.3287	41.163	Fall
SM3W_0+1_0_20200729_012637_000.wav	SM3W	0	20200729	12637	200728	B080	T3	E	A	M	PESU	15529	75	6.28445	2.34503	44.6361	61.0232	40.8044	Fall
SM3W_0+1_0_20200729_012637_000.wav	SM3W	0	20200729	12637	200728	B080	T3	E	A	M	PESU	13261	93	6.28445	3.16473	45.1658	62.1171	42.103	Fall
SM3W_0+1_0_20200729_012637_000.wav	SM3W	0	20200729	12637	200728	B080	T3	E	A	M	PESU	8787	98	6.28445	3.99446	44.6561	63.4818	42.6127	Fall
SM3W_0+1_0_20200729_012637_000.wav	SM3W	0	20200729	12637	200728	B080	T3	E	A	M	PESU	13168	103	6.28445	3.93144	45.3693	64.8187	43.2234	Fall
SM3W_0+1_0_20200729_012637_000.wav	SM3W	0	20200729	12637	200728	B080	T3	E	A	M	PESU	5713	89	6.28445	2.83836	44.5605	65.3972	41.5236	Fall
SM3W_0+1_0_20200729_012637_000.wav	SM3W	0	20200729	12637	200728	B080	T3	E	A	M	PESU	5624	95	6.28445	3.81457	44.3341	65.4815	42.5701	Fall
SM3W_0+1_0_20200729_012637_000.wav	SM3W	0	20200729	12637	200728	B080	T3	E	A	M	PESU	15597	69	6.28445	2.45757	44.9301	65.6816	41.913	Fall
SM3W_0+1_0_20200729_012637_000.wav	SM3W	0	20200729	12637	200728	B080	T3	E	A	M	PESU	11484	85	6.28445	2.88914	45.2447	66.7694	41.7088	Fall
SM3W_0+1_0_20200729_012637_000.wav	SM3W	0	20200729	12637	200728	B080	T3	E	A	M	PESU	15454	95	6.28445	3.30331	45.1713	67.5749	42.1514	Fall
SM3W_0+1_0_20200729_012637_000.wav	SM3W	0	20200729	12637	200728	B080	T3	E	A	M	PESU	11398	103	6.28445	3.83005	45.8101	67.9804	43.6782	Fall
SM3W_0+1_0_20200729_012637_000.wav	SM3W	0	20200729	12637	200728	B080	T3	E	A	M	PESU	5141	126	6.28445	4.29536	46.443	68.6255	43.9252	Fall
SM3W_0+1_0_20200729_012637_000.wav	SM3W	0	20200729	12637	200728	B080	T3	E	A	M	PESU	2985	78	6.28445	2.24593	48.4323	68.674	42.7961	Fall
SM3W_0+1_0_20200729_012637_000.wav	SM3W	0	20200729	12637	200728	B080	T3	E	A	M	PESU	15266	72	6.28445	3.74077	45.1805	68.9965	43.0599	Fall
SM3W_0+1_0_20200729_012637_000.wav	SM3W	0	20200729	12637	200728	B080	T3	E	A	M	PESU	344	85	6.28445	2.1052	45.0653	69.4109	41.5252	Fall
SM3W_0+1_0_20200729_012637_000.wav	SM3W	0	20200729	12637	200728	B080	T3	E	A	M	PESU	0	0	6.28445	1.84379	47.0666	69.7697	41.4293	Fall
SM3W_0+1_0_20200729_012637_000.wav	SM3W	0	20200729	12637	200728	B080	T3	E	A	M	PESU	13511	57	6.28445	1.92995	44.3385	69.9137	40.9264	Fall
SM3W_0+1_0_20200729_012637_000.wav	SM3W	0	20200729	12637	200728	B080	T3	E	A	M	PESU	10679	71	6.28445	5.09319	45.8731	72.2928	43.1651	Fall
SM3W_0+1_0_20200729_012637_000.wav	SM3W	0	20200729	12637	200728	B080	T3	E	A	M	PESU	10204	1417	6.28445	4.75912	45.6775	72.4241	42.2636	Fall
SM3W_0+1_0_20200729_012637_000.wav	SM3W	0	20200729	12637	200728	B080	T3	E	A	M	PESU	12784	1232	6.28445	3.92132	46.2135	72.4742	42.9176	Fall
SM3W_0+1_0_20200729_012637_000.wav	SM3W	0	20200729	12637	200728	B080	T3	E	A	M	PESU	13454	106	6.28445	2.64101	45.1074	72.5056	41.5091	Fall
SM3W_0+1_0_20200729_012637_000.wav	SM3W	0	20200729	12637	200728	B080	T3	E	A	M	PESU	5302	88	6.28445	4.54382	45.5841	72.5349	44.1408	Fall
SM3W_0+1_0_20200729_012637_000.wav	SM3W	0	20200729	12637	200728	B080	T3	E	A	M	PESU	5406	104	6.28445	4.11064	45.779	72.6436	43.8122	Fall
SM3W_0+1_0_20200729_012637_000.wav	SM3W	0	20200729	12637	200728	B080	T3	E	A	M	PESU	11294	70	6.28445	4.22314	45.0339	72.7504	42.96	Fall
SM3W_0+1_0_20200729_012637_000.wav	SM3W	0	20200729	12637	200728	B080	T3	E	A	M	PESU	8505	64	6.28445	4.19444	45.0488	73.0799	43.2838	Fall
SM3W_0+1_0_20200729_012637_000.wav	SM3W	0	20200729	12637	200728	B080	T3	E	A	M	PESU	11225	112	6.28445	4.5383	45.7063	73.329	43.9306	Fall
SM3W_0+1_0_20200729_012637_000.wav	SM3W	0	20200729	12637	200728	B080	T3	E	A	M	PESU	10301	97	6.28445	4.46685	45.9439	73.363	43.5342	Fall
SM3W_0+1_0_20200729_012637_000.wav	SM3W	0	20200729	12637	200728	B080	T3	E	A	M	PESU	10390	89	6.28445	4.84238	45.5798	73.376	42.7931	Fall
SM3W_0+1_0_20200729_012637_000.wav	SM3W	0	20200729	12637	200728	B080	T3	E	A	M	PESU	10608	93	6.28445	4.74447	45.5769	73.5082	42.797	Fall
SM3W_0+1_0_20200729_012637_000.wav	SM3W	0	20200729	12637	200728	B080	T3	E	A	M	PESU	10516	126	6.28445	5.08007	46.0363	73.6693	42.9119	Fall
SM3W_0+1_0_20200729_012637_000.wav	SM3W	0	20200729	12637	200728	B080	T3	E	A	M	PESU	10773	93	6.28445	4.91062	45.2641	73.7412	43.8991	Fall
SM3W_0+1_0_20200729_012637_000.wav	SM3W	0	20200729	12637	200728	B080	T3	E	A	M	PESU	11033	78	6.28445	5.21867	45.9763	73.9766	44.0515	Fall
SM3W_0+1_0_20200729_012637_000.wav	SM3W	0	20200729	12637	200728	B080	T3	E	A	M	PESU	4606	1622	6.28445	3.20675	46.5427	73.9949	43.7638	Fall
SM3W_0+1_0_20200729_012637_000.wav	SM3W	0	20200729	12637	200728	B080	T3	E	A	M	PESU	15358	93	6.28445	3.78085	44.9367	74.0079	42.3648	Fall
SM3W_0+1_0_20200729_012637_000.wav	SM3W	0	20200729	12637	200728	B080	T3	E	A	M	PESU	10881	109	6.28445	5.26684	45.6338	74.2617	43.6469	Fall
SM3W_0+1_0_20200729_012637_000.wav	SM3W	0	20200729	12637	200728	B080	T3	E	A	M	PESU	8596	91	6.28445	4.11959	45.1651	74.3637	43.3566	Fall
SM3W_0+1_0_20200729_012637_000.wav	SM3W	0	20200729	12637	200728	B080	T3	E	A	M	PESU	8180	106	6.28445	2.76469	45.8578	74.4063	42.6449	Fall
SM3W_0+1_0_20200729_012637_000.wav	SM3W	0	20200729	12637	200728	B080	T3	E	A	M	PESU	2907	92	6.28445	1.9804	48.108	74.5978	43.3143	Fall
SM3W_0+1_0_20200729_012637_000.wav	SM3W	0	20200729	12637	200728	B080	T3	E	A	M	PESU	4826	104	6.28445	3.92547	46.3477	74.8632	43.867	Fall
SM3W_0+1_0_20200729_012637_000.wav	SM3W	0	20200729	12637	200728	B080	T3	E	A	M	PESU	8689	93	6.28445	4.44328	44.3233	74.896	41.2627	Fall
SM3W_0+1_0_20200729_012637_000.wav	SM3W	0	20200729	12637	200728	B080	T3	E	A	M	PESU	12950	64	6.28445	4.00679	45.9443	74.9307	43.8475	Fall
SM3W_0+1_0_20200729_012637_000.wav	SM3W	0	20200729	12637	200728	B080	T3	E	A	M	PESU	12884	101	6.28445	3.75577	45.929	75.0743	43.6853	Fall
SM3W_0+1_0_20200729_012637_000.wav	SM3W	0	20200729	12637	200728	B080	T3	E	A	M	PESU	13063	114	6.28445	4.1319	45.7751	75.1092	43.2031	Fall
SM3W_0+1_0_20200729_012637_000.wav	SM3W	0	20200729	12637	200728	B080	T3	E	A	M	PESU	11113	80	6.28445	4.23788	45.0963	75.1201	42.8245	Fall
SM3W_0+1_0_20200729_012637_000.wav	SM3W	0	20200729	12637	200728	B080	T3	E	A	M	PESU	4723	117	6.28445	4.07599	46.6991	75.7218	43.3851	Fall
SM3W_0+1_0_20200729_012637_000.wav	SM3W	0	20200729	12637	200728	B080	T3	E	A	M	PESU	10954	74	6.28445	4.81087	45.6562	75.7691	41.9282	Fall
SM3W_0+1_0_20200729_012637_000.wav	SM3W	0	20200729	12637	200728	B080	T3	E	A	M	PESU	15181	16	6.28445	3.98298	46.6481	75.9551	43.6707	Fall
SM3W_0+1_0_20200729_012637_000.wav	SM3W	0	20200729	12637	200728	B080	T3	E	A	M	PESU	14818	1257	6.28445	2.31395	49.579	76.0512	42.6283	Fall
SM3W_0+1_0_20200729_012637_000.wav	SM3W	0	20200729	12637	200728	B080	T3	E	A	M	PESU	5528	123	6.28445	4.52367	45.5922	76.0826	42.7558	Fall
SM3W_0+1_0_20200729_012637_000.wav	SM3W	0	20200729	12637	200728	B080	T3	E	A	M	PESU	8288	109	6.28445	3.22153	46.5663	76.1886	43.6136	Fall
SM3W_0+1_0_20200729_012637_000.wav	SM3W	0	20200729	12637	200728	B080	T3	E	A	M	PESU	15083	24	6.28445	3.51982	47.1602	76.2385	43.3494	Fall
SM3W_0+1_0_20200729_012637_000.wav	SM3W	0	20200729	12637	200728	B080	T3	E	A	M	PESU	2815	124	6.28445	2.4649	43.3272	76.7065	43.3205	Fall
SM3W_0+1_0_20200729_012637_000.wav	SM3W	0	20200729	12637	200728	B080	T3	E	A	M	PESU	14947	16	6.28445	3.10092	46.8524	76.7097	43.1482	Fall
SM3W_0+1_0_20200729_012637_000.wav	SM3W	0	20200729	12637	200728	B080	T3	E	A	M	PESU	8442	153	6.28445	3.55088	46.3374	77.0798	42.8875	Fall
SM3W_0+1_0_20200729_012637_000.wav	SM3W	0	20200729	12637	200728	B080	T3	E	A	M	PESU	258	109	6.28445	2.33888	46.1348	77.4003	42.032	Fall
SM3W_0+1_0_20200729_012637_000.wav	SM3W	0	20200729	12637	200728	B080	T3	E	A	M	PESU	7403	1622	6.28445	2.74642	46.1147	77.6294	42.7374	Fall
SM3W_0+1_0_20200729_012637_000.wav	SM3W	0	20200729	12637	200728	B080	T3	E	A	M	PESU	7469	65	6.28445	2.65996	45.7131	78.05	41.89	Fall
SM3W_0+1_0_20200729_012637_000.wav	SM3W	0	20200729	12637	200728	B080	T3	E	A	M	PESU	7777	139	6.28445	2.43363	45.2008	78.3385	42.4969	Fall
SM3W_0+1_0_20200729_012637_000.wav	SM3W	0	20200729	12637	200728	B080	T3	E	A	M	PESU	13348	88	6.28445	2.88943	45.5074	78.3828	41.3493	Fall
SM3W_0+1_0_20200729_012637_000.wav	SM3W	0	20200729	12637	200728	B080	T3	E	A	M	PESU	7547	77	6.28445	2.13215	45.8549	78.8952	43.0912	Fall
SM3W_0+1_0_20200729_012637_000.wav	SM3W	0	20200729	12637	200728	B080	T3	E	A	M	PESU	8074	99	6.28445	2.72051	45.7539	79.5192	42.1691	Fall
SM3W_0+1_0_20200729_012637_000.wav	SM3W	0	20200729	12637	200728	B080	T3	E	A	M	PESU	7877	100	6.28445	2.54841	45.6727	79.7269	42.6945	Fall
SM3W_0+1_0_20200729_012637_000.wav	SM3W	0	20200729	12637	200728	B080	T3	E	A	M	PESU	7975	98	6.28445	2.67814	45.7674	79.7323	42.7078	Fall
SM3W_0+1_0_20200729_012637_000.wav	SM3W	0	20200729	12637	200728	B080	T3	E	A	M	PESU	5213	73	6.28445	3.98131	45.1944	80.5128	41.9494	Fall
SM3W_0+1_0_20200729_012637_000.wav	SM3W	0	20200729	12637	200728	B080	T3	E	A	M	PESU	5015	188	6.28445	3.95153	46.4605	80.7561	42.8441	Fall
SM3W_0+1_0_20200729_012637_000.wav	SM3W	0	20200729	12637	200728	B080	T3	E	A	M	PESU	2294	170	6.28445	2.45146	46.0115	81.9052	42.9359	Fall
SM3W_0+1_0_20200729_012637_000.wav	SM3W	0	20200729	12637	200728	B080	T3	E	A	M	PESU	2124	149	6.28445	2.20945	46.2174	82.0966	42.6821	Fall
SM3W_0+1_0_20200729_012637_000.wav	SM3W	0	20200729	12637	200728	B080	T3	E	A	M	PESU	7638	91	6.28445	2.69478	45.9166	82.4429	42.1632	Fall
SM3W_0+1_0_20200729_012637_000.wav	SM3W	0	20200729	12637	200728	B080	T3	E	A	M	PESU	2367	73	6.28445	2.35079	48.0554	82.6094	42.2608	Fall
SM3W_0+1_0_20200729_012637_000.wav	SM3W	0	20200729	12637	200728	B080	T3	E	A	M	PESU	149	76	6.28445	2.2468	46.5063	82.7688	41.7865	Fall
SM3W_0+1_0_20200729_012637_000.wav	SM3W	0	20200729	12637	200728	B080	T3	E	A	M	PESU	72	69	6.28445	1.8621	46.2021	83.7547	41.3617	Fall
SM3W_0+1_0_20200729_012637_000.wav	SM3W	0	20200729	12637	200728	B080	T3	E	A	M	PESU	2561	97	6.28445	1.95693	46.5055	84.2693	42.3181	Fall
SM3W_0+1_0_20200729_012637_000.wav	SM3W	0	20200729	12637	200728	B080	T3	E	A	M	PESU	2464	98	6.28445	2.17362	45.714	85.556	41.9262	Fall
SM3W_0+1_0_20200729_012637_000.wav	SM3W	0	20200729	12637	200728	B080	T3	E	A	M	PESU	2691	85	6.28445	1.73007	45.4549	85.8948	42.4765	Fall
SM3W_0+1_0_20200729_012637_000.wav	SM3W	0	20200729	12637	200728	B080	T3	E	A	M	PESU	2605	44	6.28445	1.94196	46.3008	87.5587	42.1094	Fall
SM3W__0__0_20200729_012655_000.wav	SM3W	0	20200729	12655	200728	B080	T3	E	A	M	PESU	6666	74	3.8182	1.80199	43.7035	61.1985	40.6425	Fall
SM3W__0__0_20200729_012655_000.wav	SM3W	0	20200729	12655	200728	B080	T3	E	A	M	PESU	6732	66	3.8182	2.84414	45.4537	63.7192	43.1768	Fall
SM3W__0__0_20200729_012655_000.wav	SM3W	0	20200729	12655	200728	B080	T3	E	A	M	PESU	6968	88	3.8182	2.47648	45.1744	72.5451	41.7437	Fall
SM3W__0__0_20200729_012655_000.wav	SM3W	0	20200729	12655	200728	B080	T3	E	A	M	PESU	6592	98	3.8182	2.99048	44.7568	73.3299	42.01	Fall
SM3W__0__0_20200729_012655_000.wav	SM3W	0	20200729	12655	200728	B080	T3	E	A	M	PESU	6814	82	3.8182	3.29334	44.9369	74.6367	42.3023	Fall
SM3W__0__0_20200729_012655_000.wav	SM3W	0	20200729	12655	200728	B080	T3	E	A	M	PESU	4138	101	3.8182	2.25255	45.3986	75.6335	41.1143	Fall
SM3W__0__0_20200729_012655_000.wav	SM3W	0	20200729	12655	200728	B080	T3	E	A	M	PESU	7035	67	3.8182	2.49805	46.0747	76.2287	42.1641	Fall
SM3W__0__0_20200729_012655_000.wav	SM3W	0	20200729	12655	200728	B080	T3	E	A	M	PESU	6195	155	3.8182	2.57147	47.0754	76.2895	43.0561	Fall
SM3W__0__0_20200729_012655_000.wav	SM3W	0	20200729	12655	200728	B080	T3	E	A	M	PESU	6041	1717	3.8182	2.2344	46.7946	76.393	41.8882	Fall
SM3W__0__0_20200729_012655_000.wav	SM3W	0	20200729	12655	200728	B080	T3	E	A	M	PESU	8909	146	3.8182	2.1343	49.8259	76.813	42.7231	Fall
SM3W__0__0_20200729_012655_000.wav	SM3W	0	20200729	12655	200728	B080	T3	E	A	M	PESU	6494	99	3.8182	3.17138	44.8372	76.8305	41.2309	Fall
SM3W__0__0_20200729_012655_000.wav	SM3W	0	20200729	12655	200728	B080	T3	E	A	M	PESU	3447	153	3.8182	2.06518	44.8348	77.3058	41.0217	Fall
SM3W__0__0_20200729_012655_000.wav	SM3W	0	20200729	12655	200728	B080	T3	E	A	M	PESU	3616	169	3.8182	2.21012	46.1158	77.5943	42.1205	Fall
SM3W__0__0_20200729_012655_000.wav	SM3W	0	20200729	12655	200728	B080	T3	E	A	M	PESU	0	0	3.8182	2.17242	45.8206	78.1447	42.3097	Fall
SM3W__0__0_20200729_012655_000.wav	SM3W	0	20200729	12655	200728	B080	T3	E	A	M	PESU	8762	1727	3.8182	1.83261	44.8452	78.3088	41.331	Fall
SM3W__0__0_20200729_012655_000.wav	SM3W	0	20200729	12655	200728	B080	T3	E	A	M	PESU	6299	104	3.8182	3.03017	45.7611	78.3178	41.3957	Fall
SM3W__0__0_20200729_012655_000.wav	SM3W	0	20200729	12655	200728	B080	T3	E	A	M	PESU	6394	96	3.8182	3.04777	46.4573	78.6652	42.5547	Fall
SM3W__0__0_20200729_012655_000.wav	SM3W	0	20200729	12655	200728	B080	T3	E	A	M	PESU	3785	61	3.8182	1.77318	45.6509	78.8168	42.1912	Fall
SM3W__0__0_20200729_012655_000.wav	SM3W	0	20200729	12655	200728	B080	T3	E	A	M	PESU	4038	113	3.8182	2.32699	46.3899	79.4062	41.8833	Fall
SM3W__0__0_20200729_012655_000.wav	SM3W	0	20200729	12655	200728	B080	T3	E	A	M	PESU	3925	77	3.8182	2.20758	46.19	79.577	42.2557	Fall
SM3W__0__0_20200729_012655_000.wav	SM3W	0	20200729	12655	200728	B080	T3	E	A	M	PESU	3153	42	3.8182	1.61241	44.5668	80.3723	41.4533	Fall
SM3W__0__0_20200729_012655_000.wav	SM3W	0	20200729	12655	200728	B080	T3	E	A	M	PESU	255	81	3.8182	1.85073	45.6824	81.0807	41.4024	Fall
SM3W__0__0_20200729_012655_000.wav	SM3W	0	20200729	12655	200728	B080	T3	E	A	M	PESU	3294	141	3.8182	1.86415	45.599	81.2021	41.6159	Fall
SM3W__0__0_20200729_012655_000.wav	SM3W	0	20200729	12655	200728	B080	T3	E	A	M	PESU	3723	108	3.8182	2.25775	46.4741	81.5844	42.6156	Fall
SM3W__0__0_20200729_012655_000.wav	SM3W	0	20200729	12655	200728	B080	T3	E	A	M	PESU	348	93	3.8182	1.65663	45.4095	82.1322	42.0984	Fall
SM3W__0__0_20200729_012655_000.wav	SM3W	0	20200729	12655	200728	B080	T3	E	A	M	PESU	88	84	3.8182	1.99597	45.7979	83.1329	41.7386	Fall
SM3W__0__0_20200729_012655_000.wav	SM3W	0	20200729	12655	200728	B080	T3	E	A	M	PESU	174	87	3.8182	2.10965	46.0277	83.7175	42.7636	Fall
SM3W__0__0_20200729_012655_000.wav	SM3W	0	20200729	12655	200728	B080	T3	E	A	M	PESU	6880	65	3.8182	2.61812	44.1457	83.7568	40.4145	Fall
SM3W_0+1_0_20200729_012705_000.wav	SM3W	0	20200729	12705	200728	B080	T3	E	A	M	PESU	1829	86	8.11187	3.62578	45.1486	71.2572	42.3466	Fall
SM3W_0+1_0_20200729_012705_000.wav	SM3W	0	20200729	12705	200728	B080	T3	E	A	M	PESU	1743	136	8.11187	2.89948	44.2145	72.8752	40.8308	Fall
SM3W_0+1_0_20200729_012705_000.wav	SM3W	0	20200729	12705	200728	B080	T3	E	A	M	PESU	1904	75	8.11187	2.48136	45.2292	73.5907	41.2392	Fall
SM3W_0+1_0_20200729_012705_000.wav	SM3W	0	20200729	12705	200728	B080	T3	E	A	M	PESU	1220	0	8.11187	3.11281	46.3437	75.5645	44.0435	Fall
SM3W_0+1_0_20200729_012705_000.wav	SM3W	0	20200729	12705	200728	B080	T3	E	A	M	PESU	1606	46	8.11187	3.58275	45.7361	76.4339	43.1274	Fall
SM3W_0+1_0_20200729_012705_000.wav	SM3W	0	20200729	12705	200728	B080	T3	E	A	M	PESU	1509	27	8.11187	3.9654	46.2274	76.7256	43.9012	Fall
SM3W_0+1_0_20200729_012705_000.wav	SM3W	0	20200729	12705	200728	B080	T3	E	A	M	PESU	1302	81	8.11187	3.02499	46.2072	77.3518	43.3595	Fall
SM3W_0+1_0_20200729_012705_000.wav	SM3W	0	20200729	12705	200728	B080	T3	E	A	M	PESU	1976	72	8.11187	2.30882	43.9253	77.4505	41.0288	Fall
SM3W_0+1_0_20200729_012713_000.wav	SM3W	0	20200729	12713	200728	B080	T3	E	A	M	PESU	1537	69	6.70848	1.78714	49.0476	73.5627	40.1994	Fall
SM3W_0+1_0_20200729_012713_000.wav	SM3W	0	20200729	12713	200728	B080	T3	E	A	M	PESU	1389	81	6.70848	2.63301	44.9525	74.0117	40.7426	Fall
SM3W_0+1_0_20200729_012713_000.wav	SM3W	0	20200729	12713	200728	B080	T3	E	A	M	PESU	993	131	6.70848	3.87215	46.0274	74.1437	43.6262	Fall
SM3W_0+1_0_20200729_012713_000.wav	SM3W	0	20200729	12713	200728	B080	T3	E	A	M	PESU	862	169	6.70848	3.08448	46.3623	74.6677	43.5797	Fall
SM3W_0+1_0_20200729_012713_000.wav	SM3W	0	20200729	12713	200728	B080	T3	E	A	M	PESU	694	162	6.70848	3.316	46.5286	74.8846	43.8489	Fall
SM3W_0+1_0_20200729_012713_000.wav	SM3W	0	20200729	12713	200728	B080	T3	E	A	M	PESU	1128	135	6.70848	3.40302	45.8356	74.9222	43.1583	Fall
SM3W_0+1_0_20200729_012713_000.wav	SM3W	0	20200729	12713	200728	B080	T3	E	A	M	PESU	531	150	6.70848	2.88176	46.8678	75.5471	43.1584	Fall
SM3W_0+1_0_20200729_012713_000.wav	SM3W	0	20200729	12713	200728	B080	T3	E	A	M	PESU	1308	72	6.70848	2.93031	45.5158	75.7858	41.9193	Fall
SM3W_0+1_0_20200729_012713_000.wav	SM3W	0	20200729	12713	200728	B080	T3	E	A	M	PESU	1237	109	6.70848	2.90382	45.6604	76.4626	42.1577	Fall
SM3W_0+1_0_20200729_012713_000.wav	SM3W	0	20200729	12713	200728	B080	T3	E	A	M	PESU	1468	78	6.70848	1.92171	46.0281	76.9089	40.5413	Fall
SM3W_0+1_0_20200729_012713_000.wav	SM3W	0	20200729	12713	200728	B080	T3	E	A	M	PESU	381	0	6.70848	2.65132	46.5889	77.7858	43.3064	Fall
SM3W_0+1_0_20200729_012718_000.wav	SM3W	0	20200729	12718	200728	B080	T3	E	A	M	PESU	2115	113	9.74153	1.9555	44.4028	61.3863	42.0682	Fall
SM3W_0+1_0_20200729_012718_000.wav	SM3W	0	20200729	12718	200728	B080	T3	E	A	M	PESU	1885	51	9.74153	2.42315	43.4233	62.65	41.8988	Fall
SM3W_0+1_0_20200729_012718_000.wav	SM3W	0	20200729	12718	200728	B080	T3	E	A	M	PESU	1833	73	9.74153	2.54963	44.3861	71.45	41.5782	Fall
SM3W_0+1_0_20200729_012718_000.wav	SM3W	0	20200729	12718	200728	B080	T3	E	A	M	PESU	1758	174	9.74153	3.23011	46.0855	72.9175	43.8451	Fall
SM3W_0+1_0_20200729_012718_000.wav	SM3W	0	20200729	12718	200728	B080	T3	E	A	M	PESU	2242	65	9.74153	2.31421	44.0651	73.9826	41.2354	Fall
SM3W_0+1_0_20200729_012718_000.wav	SM3W	0	20200729	12718	200728	B080	T3	E	A	M	PESU	1586	84	9.74153	2.63378	44.3209	74.1575	42.1166	Fall
SM3W_0+1_0_20200729_012718_000.wav	SM3W	0	20200729	12718	200728	B080	T3	E	A	M	PESU	1290	322	9.74153	2.01288	48.4914	74.1867	41.9113	Fall
SM3W_0+1_0_20200729_012718_000.wav	SM3W	0	20200729	12718	200728	B080	T3	E	A	M	PESU	1502	152	9.74153	2.96883	43.9505	74.7426	43.9396	Fall
SM3W_0+1_0_20200729_012718_000.wav	SM3W	0	20200729	12718	200728	B080	T3	E	A	M	PESU	288	12	9.74153	1.97629	49.2472	76.2172	41.8115	Fall
SM3W_0+1_0_20200729_012718_000.wav	SM3W	0	20200729	12718	200728	B080	T3	E	A	M	PESU	221	72	9.74153	1.9328	45.0948	76.8075	41.3831	Fall
SM3W_0+1_0_20200729_012718_000.wav	SM3W	0	20200729	12718	200728	B080	T3	E	A	M	PESU	1948	64	9.74153	1.99864	47.9126	77.0838	41.4115	Fall
SM3W_0+1_0_20200729_012723_000.wav	SM3W	0	20200729	12723	200728	B080	T3	E	A	M	PESU	1012	133	8.48622	2.21138	43.0795	65.8113	43.0735	Fall
SM3W_0+1_0_20200729_012723_000.wav	SM3W	0	20200729	12723	200728	B080	T3	E	A	M	PESU	1089	77	8.48622	2.55337	43.6038	73.2719	41.3136	Fall
SM3W_0+1_0_20200729_012723_000.wav	SM3W	0	20200729	12723	200728	B080	T3	E	A	M	PESU	1345	72	8.48622	1.80322	46.7495	75.4239	42.4189	Fall
SM3W_0+1_0_20200729_012723_000.wav	SM3W	0	20200729	12723	200728	B080	T3	E	A	M	PESU	1217	128	8.48622	2.61963	43.0714	76.7596	42.2348	Fall
SM3W_0+1_0_20200729_012727_000.wav	SM3W	0	20200729	12727	200728	B080	T3	E	A	M	PESU	3029	12	5.35837	2.82353	45.7174	50.1939	45.5324	Fall
SM3W_0+1_0_20200729_012727_000.wav	SM3W	0	20200729	12727	200728	B080	T3	E	A	M	PESU	5583	178	5.35837	2.40379	45.4679	62.4858	42.5398	Fall
SM3W_0+1_0_20200729_012727_000.wav	SM3W	0	20200729	12727	200728	B080	T3	E	A	M	PESU	9130	102	5.35837	2.78032	45.5392	63.2985	42.4046	Fall
SM3W_0+1_0_20200729_012727_000.wav	SM3W	0	20200729	12727	200728	B080	T3	E	A	M	PESU	5406	450	5.35837	2.13451	43.8454	63.9754	41.286	Fall
SM3W_0+1_0_20200729_012727_000.wav	SM3W	0	20200729	12727	200728	B080	T3	E	A	M	PESU	3248	122	5.35837	4.34682	45.2479	64.2245	43.6511	Fall
SM3W_0+1_0_20200729_012727_000.wav	SM3W	0	20200729	12727	200728	B080	T3	E	A	M	PESU	9030	82	5.35837	2.78786	44.264	65.3277	41.3228	Fall
SM3W_0+1_0_20200729_012727_000.wav	SM3W	0	20200729	12727	200728	B080	T3	E	A	M	PESU	3336	88	5.35837	3.2537	44.1379	66.1425	41.2193	Fall
SM3W_0+1_0_20200729_012727_000.wav	SM3W	0	20200729	12727	200728	B080	T3	E	A	M	PESU	11191	137	5.35837	4.08948	46.2265	66.8248	44.0849	Fall
SM3W_0+1_0_20200729_012727_000.wav	SM3W	0	20200729	12727	200728	B080	T3	E	A	M	PESU	8948	93	5.35837	3.07118	45.3262	67.4181	42.9059	Fall
SM3W_0+1_0_20200729_012727_000.wav	SM3W	0	20200729	12727	200728	B080	T3	E	A	M	PESU	8855	735	5.35837	3.36031	45.2967	68.909	43.0251	Fall
SM3W_0+1_0_20200729_012727_000.wav	SM3W	0	20200729	12727	200728	B080	T3	E	A	M	PESU	0	0	5.35837	1.96126	45.0778	68.9479	41.7001	Fall
SM3W_0+1_0_20200729_012727_000.wav	SM3W	0	20200729	12727	200728	B080	T3	E	A	M	PESU	3437	101	5.35837	3.18927	45.2997	68.987	43.0543	Fall
SM3W_0+1_0_20200729_012727_000.wav	SM3W	0	20200729	12727	200728	B080	T3	E	A	M	PESU	11385	109	5.35837	4.35421	46.2869	71.8547	44.0604	Fall
SM3W_0+1_0_20200729_012727_000.wav	SM3W	0	20200729	12727	200728	B080	T3	E	A	M	PESU	10742	1550	5.35837	3.23851	46.4656	71.9395	43.8032	Fall
SM3W_0+1_0_20200729_012727_000.wav	SM3W	0	20200729	12727	200728	B080	T3	E	A	M	PESU	11607	126	5.35837	4.40105	45.9282	72.8505	43.9657	Fall
SM3W_0+1_0_20200729_012727_000.wav	SM3W	0	20200729	12727	200728	B080	T3	E	A	M	PESU	12557	122	5.35837	1.94954	43.0752	72.8627	40.9539	Fall
SM3W_0+1_0_20200729_012727_000.wav	SM3W	0	20200729	12727	200728	B080	T3	E	A	M	PESU	11479	95	5.35837	4.39241	45.6171	73.6585	44.0432	Fall
SM3W_0+1_0_20200729_012727_000.wav	SM3W	0	20200729	12727	200728	B080	T3	E	A	M	PESU	12694	66	5.35837	1.98795	46.2308	74.1499	42.9533	Fall
SM3W_0+1_0_20200729_012727_000.wav	SM3W	0	20200729	12727	200728	B080	T3	E	A	M	PESU	2598	147	5.35837	3.03443	46.0049	74.7791	42.2139	Fall
SM3W_0+1_0_20200729_012727_000.wav	SM3W	0	20200729	12727	200728	B080	T3	E	A	M	PESU	4726	123	5.35837	2.42245	43.9007	75.476	41.9725	Fall
SM3W_0+1_0_20200729_012727_000.wav	SM3W	0	20200729	12727	200728	B080	T3	E	A	M	PESU	4799	73	5.35837	2.15107	47.0235	75.4989	42.4425	Fall
SM3W_0+1_0_20200729_012727_000.wav	SM3W	0	20200729	12727	200728	B080	T3	E	A	M	PESU	2792	194	5.35837	4.18871	45.9248	75.743	43.6635	Fall
SM3W_0+1_0_20200729_012727_000.wav	SM3W	0	20200729	12727	200728	B080	T3	E	A	M	PESU	2451	2183	5.35837	3.52384	46.9316	75.9673	43.4489	Fall
SM3W_0+1_0_20200729_012727_000.wav	SM3W	0	20200729	12727	200728	B080	T3	E	A	M	PESU	9193	61	5.35837	2.95907	45.0011	76.2079	42.4686	Fall
SM3W_0+1_0_20200729_012727_000.wav	SM3W	0	20200729	12727	200728	B080	T3	E	A	M	PESU	4877	78	5.35837	2.31905	46.801	76.4448	42.0899	Fall
SM3W_0+1_0_20200729_012727_000.wav	SM3W	0	20200729	12727	200728	B080	T3	E	A	M	PESU	11055	312	5.35837	3.96523	46.1468	76.7811	44.0092	Fall
SM3W_0+1_0_20200729_012727_000.wav	SM3W	0	20200729	12727	200728	B080	T3	E	A	M	PESU	268	99	5.35837	1.80755	45.6459	76.8917	41.577	Fall
SM3W_0+1_0_20200729_012727_000.wav	SM3W	0	20200729	12727	200728	B080	T3	E	A	M	PESU	12366	66	5.35837	2.14741	42.2249	77.0918	40.8854	Fall
SM3W_0+1_0_20200729_012727_000.wav	SM3W	0	20200729	12727	200728	B080	T3	E	A	M	PESU	11276	85	5.35837	4.62708	45.6359	77.1905	42.91	Fall
SM3W_0+1_0_20200729_012727_000.wav	SM3W	0	20200729	12727	200728	B080	T3	E	A	M	PESU	3126	97	5.35837	4.30672	44.8454	77.2538	43.1272	Fall
SM3W_0+1_0_20200729_012727_000.wav	SM3W	0	20200729	12727	200728	B080	T3	E	A	M	PESU	8120	182	5.35837	2.90182	43.538	77.264	43.5348	Fall
SM3W_0+1_0_20200729_012727_000.wav	SM3W	0	20200729	12727	200728	B080	T3	E	A	M	PESU	3017	114	5.35837	4.50219	45.6356	77.299	43.7612	Fall
SM3W_0+1_0_20200729_012727_000.wav	SM3W	0	20200729	12727	200728	B080	T3	E	A	M	PESU	7289	128	5.35837	2.16859	48.2101	77.5738	41.6611	Fall
SM3W_0+1_0_20200729_012727_000.wav	SM3W	0	20200729	12727	200728	B080	T3	E	A	M	PESU	84	79	5.35837	1.69145	45.9125	77.9015	41.3291	Fall
SM3W_0+1_0_20200729_012727_000.wav	SM3W	0	20200729	12727	200728	B080	T3	E	A	M	PESU	7443	155	5.35837	2.17316	50.1319	78.4383	42.758	Fall
SM3W_0+1_0_20200729_012727_000.wav	SM3W	0	20200729	12727	200728	B080	T3	E	A	M	PESU	7160	67	5.35837	1.77062	46.0074	78.5289	42.5935	Fall
SM3W_0+1_0_20200729_012727_000.wav	SM3W	0	20200729	12727	200728	B080	T3	E	A	M	PESU	12436	69	5.35837	1.82384	47.6195	78.8355	40.8913	Fall
SM3W_0+1_0_20200729_012727_000.wav	SM3W	0	20200729	12727	200728	B080	T3	E	A	M	PESU	7939	102	5.35837	2.3689	46.3381	78.99	43.292	Fall
SM3W_0+1_0_20200729_012727_000.wav	SM3W	0	20200729	12727	200728	B080	T3	E	A	M	PESU	7837	107	5.35837	2.29097	45.1481	79.1473	41.9046	Fall
SM3W_0+1_0_20200729_012727_000.wav	SM3W	0	20200729	12727	200728	B080	T3	E	A	M	PESU	4956	79	5.35837	2.05874	47.6729	79.1957	42.6425	Fall
SM3W_0+1_0_20200729_012727_000.wav	SM3W	0	20200729	12727	200728	B080	T3	E	A	M	PESU	11756	64	5.35837	3.47565	46.5973	79.392	42.947	Fall
SM3W_0+1_0_20200729_012727_000.wav	SM3W	0	20200729	12727	200728	B080	T3	E	A	M	PESU	11692	85	5.35837	4.16197	45.3697	79.5356	42.9592	Fall
SM3W_0+1_0_20200729_012727_000.wav	SM3W	0	20200729	12727	200728	B080	T3	E	A	M	PESU	12300	81	5.35837	1.89017	45.7451	79.7211	41.0199	Fall
SM3W_0+1_0_20200729_012727_000.wav	SM3W	0	20200729	12727	200728	B080	T3	E	A	M	PESU	12142	75	5.35837	2.6804	46.3027	79.9138	41.4835	Fall
SM3W_0+1_0_20200729_012727_000.wav	SM3W	0	20200729	12727	200728	B080	T3	E	A	M	PESU	7625	182	5.35837	2.40718	50.2726	80.1445	43.157	Fall
SM3W_0+1_0_20200729_012727_000.wav	SM3W	0	20200729	12727	200728	B080	T3	E	A	M	PESU	2904	111	5.35837	3.92816	45.4153	80.2547	43.3817	Fall
SM3W_0+1_0_20200729_012727_000.wav	SM3W	0	20200729	12727	200728	B080	T3	E	A	M	PESU	12220	78	5.35837	2.19769	44.5029	80.3103	40.3693	Fall
SM3W_0+1_0_20200729_012727_000.wav	SM3W	0	20200729	12727	200728	B080	T3	E	A	M	PESU	7730	105	5.35837	2.48279	45.4687	80.555	42.3355	Fall
SM3W_0+1_0_20200729_012727_000.wav	SM3W	0	20200729	12727	200728	B080	T3	E	A	M	PESU	12066	93	5.35837	2.73647	47.1821	80.5744	41.9088	Fall
SM3W_0+1_0_20200729_012727_000.wav	SM3W	0	20200729	12727	200728	B080	T3	E	A	M	PESU	7092	1508	5.35837	1.95959	45.2243	80.583	41.8752	Fall
SM3W_0+1_0_20200729_012727_000.wav	SM3W	0	20200729	12727	200728	B080	T3	E	A	M	PESU	11821	64	5.35837	3.19836	43.9307	80.738	40.6416	Fall
SM3W_0+1_0_20200729_012727_000.wav	SM3W	0	20200729	12727	200728	B080	T3	E	A	M	PESU	11974	79	5.35837	2.21903	46.771	80.785	41.6411	Fall
SM3W_0+1_0_20200729_012727_000.wav	SM3W	0	20200729	12727	200728	B080	T3	E	A	M	PESU	11893	74	5.35837	2.41367	46.2228	80.9267	41.1219	Fall
SM3W_0+1_0_20200729_012727_000.wav	SM3W	0	20200729	12727	200728	B080	T3	E	A	M	PESU	12628	70	5.35837	2.43565	45.0216	83.9414	42.0352	Fall
SM3W_0+1_0_20200729_012747_000.wav	SM3W	0	20200729	12747	200728	B080	T3	E	A	M	PESU	324	68	4.16489	2.04361	45.5218	75.6292	41.7347	Fall
SM3W_0+1_0_20200729_012747_000.wav	SM3W	0	20200729	12747	200728	B080	T3	E	A	M	PESU	256	62	4.16489	2.05126	44.7897	76.531	41.2394	Fall
SM3W_0+1_0_20200729_012747_000.wav	SM3W	0	20200729	12747	200728	B080	T3	E	A	M	PESU	400	76	4.16489	1.7102	45.5036	78.458	40.9717	Fall
SM3W_0+1_0_20200729_012747_000.wav	SM3W	0	20200729	12747	200728	B080	T3	E	A	M	PESU	194	98	4.16489	1.7836	45.8537	80.4053	42.2435	Fall
SM3W_0+1_0_20200729_012747_000.wav	SM3W	0	20200729	12747	200728	B080	T3	E	A	M	PESU	96	92	4.16489	2.22815	45.9315	81.0103	42.5404	Fall
SM3W_0+1_0_20200729_012755_000.wav	SM3W	0	20200729	12755	200728	B080	T3	E	A	M	PESU	2469	35	7.41814	1.66661	41.5714	62.7185	39.8082	Fall
SM3W_0+1_0_20200729_012755_000.wav	SM3W	0	20200729	12755	200728	B080	T3	E	A	M	PESU	2609	79	7.41814	1.60755	43.5065	65.8437	41.0633	Fall
SM3W_0+1_0_20200729_012755_000.wav	SM3W	0	20200729	12755	200728	B080	T3	E	A	M	PESU	4644	149	7.41814	2.49053	47.8583	75.2044	42.5897	Fall
SM3W_0+1_0_20200729_012755_000.wav	SM3W	0	20200729	12755	200728	B080	T3	E	A	M	PESU	2690	82	7.41814	2.00549	45.8552	75.2676	41.9167	Fall
SM3W_0+1_0_20200729_012755_000.wav	SM3W	0	20200729	12755	200728	B080	T3	E	A	M	PESU	4815	81	7.41814	1.9348	49.3777	75.9346	42.0153	Fall
SM3W_0+1_0_20200729_012755_000.wav	SM3W	0	20200729	12755	200728	B080	T3	E	A	M	PESU	4495	88	7.41814	2.63466	47.743	75.9413	41.1074	Fall
SM3W_0+1_0_20200729_012755_000.wav	SM3W	0	20200729	12755	200728	B080	T3	E	A	M	PESU	4150	1384	7.41814	1.91392	44.8167	76.0498	40.1679	Fall
SM3W_0+1_0_20200729_012755_000.wav	SM3W	0	20200729	12755	200728	B080	T3	E	A	M	PESU	4734	89	7.41814	1.95916	47.607	76.1091	40.8144	Fall
SM3W_0+1_0_20200729_012755_000.wav	SM3W	0	20200729	12755	200728	B080	T3	E	A	M	PESU	4407	139	7.41814	2.6329	49.3653	76.1841	43.1434	Fall
SM3W_0+1_0_20200729_012755_000.wav	SM3W	0	20200729	12755	200728	B080	T3	E	A	M	PESU	4269	119	7.41814	2.27399	43.4844	76.2281	43.4844	Fall
SM3W_0+1_0_20200729_012755_000.wav	SM3W	0	20200729	12755	200728	B080	T3	E	A	M	PESU	181	143	7.41814	1.85006	44.487	76.8404	44.4808	Fall
SM3W_0+1_0_20200729_012755_000.wav	SM3W	0	20200729	12755	200728	B080	T3	E	A	M	PESU	39	36	7.41814	2.74961	45.2434	76.9591	42.296	Fall
SM3W_0+1_0_20200729_012802_000.wav	SM3W	0	20200729	12802	200728	B080	T3	E	A	M	PESU	2964	221	3.57842	3.23609	44.9439	62.0403	42.0723	Fall
SM3W_0+1_0_20200729_012802_000.wav	SM3W	0	20200729	12802	200728	B080	T3	E	A	M	PESU	1111	88	3.57842	2.3536	43.777	63.1825	40.0524	Fall
SM3W_0+1_0_20200729_012802_000.wav	SM3W	0	20200729	12802	200728	B080	T3	E	A	M	PESU	5270	160	3.57842	2.90164	44.5271	63.2466	41.0391	Fall
SM3W_0+1_0_20200729_012802_000.wav	SM3W	0	20200729	12802	200728	B080	T3	E	A	M	PESU	2743	86	3.57842	4.45889	45.952	66.9803	43.9464	Fall
SM3W_0+1_0_20200729_012802_000.wav	SM3W	0	20200729	12802	200728	B080	T3	E	A	M	PESU	8171	77	3.57842	3.10515	43.7653	67.4337	40.5819	Fall
SM3W_0+1_0_20200729_012802_000.wav	SM3W	0	20200729	12802	200728	B080	T3	E	A	M	PESU	7960	102	3.57842	3.98708	45.444	67.6419	43.6157	Fall
SM3W_0+1_0_20200729_012802_000.wav	SM3W	0	20200729	12802	200728	B080	T3	E	A	M	PESU	2657	88	3.57842	4.2852	45.3256	68.2322	43.4096	Fall
SM3W_0+1_0_20200729_012802_000.wav	SM3W	0	20200729	12802	200728	B080	T3	E	A	M	PESU	5109	556	3.57842	3.78575	44.6139	68.3389	41.6173	Fall
SM3W_0+1_0_20200729_012802_000.wav	SM3W	0	20200729	12802	200728	B080	T3	E	A	M	PESU	7749	126	3.57842	3.69568	46.5837	68.7558	44.5224	Fall
SM3W_0+1_0_20200729_012802_000.wav	SM3W	0	20200729	12802	200728	B080	T3	E	A	M	PESU	2569	108	3.57842	4.85308	45.1943	69.6595	43.4884	Fall
SM3W_0+1_0_20200729_012802_000.wav	SM3W	0	20200729	12802	200728	B080	T3	E	A	M	PESU	8093	133	3.57842	3.92337	44.7142	71.923	42.1343	Fall
SM3W_0+1_0_20200729_012802_000.wav	SM3W	0	20200729	12802	200728	B080	T3	E	A	M	PESU	7859	110	3.57842	3.48456	45.3284	73.1308	42.2958	Fall
SM3W_0+1_0_20200729_012802_000.wav	SM3W	0	20200729	12802	200728	B080	T3	E	A	M	PESU	1023	129	3.57842	3.45316	46.828	73.3051	43.8113	Fall
SM3W_0+1_0_20200729_012802_000.wav	SM3W	0	20200729	12802	200728	B080	T3	E	A	M	PESU	7149	195	3.57842	3.3249	46.2985	73.5297	43.5902	Fall
SM3W_0+1_0_20200729_012802_000.wav	SM3W	0	20200729	12802	200728	B080	T3	E	A	M	PESU	894	171	3.57842	3.06456	44.7578	73.5722	40.8196	Fall
SM3W_0+1_0_20200729_012802_000.wav	SM3W	0	20200729	12802	200728	B080	T3	E	A	M	PESU	7524	113	3.57842	3.78822	46.1078	73.6368	44.0114	Fall
SM3W_0+1_0_20200729_012802_000.wav	SM3W	0	20200729	12802	200728	B080	T3	E	A	M	PESU	2087	977	3.57842	4.09095	45.6012	73.674	42.0032	Fall
SM3W_0+1_0_20200729_012802_000.wav	SM3W	0	20200729	12802	200728	B080	T3	E	A	M	PESU	2258	171	3.57842	4.53757	46.3971	73.8287	44.1568	Fall
SM3W_0+1_0_20200729_012802_000.wav	SM3W	0	20200729	12802	200728	B080	T3	E	A	M	PESU	6955	1686	3.57842	3.08018	46.1105	73.8361	43.4148	Fall
SM3W_0+1_0_20200729_012802_000.wav	SM3W	0	20200729	12802	200728	B080	T3	E	A	M	PESU	2351	93	3.57842	4.44015	45.6077	74.1351	43.7896	Fall
SM3W_0+1_0_20200729_012802_000.wav	SM3W	0	20200729	12802	200728	B080	T3	E	A	M	PESU	2461	110	3.57842	4.4705	45.5993	74.3171	43.6855	Fall
SM3W_0+1_0_20200729_012802_000.wav	SM3W	0	20200729	12802	200728	B080	T3	E	A	M	PESU	7412	169	3.57842	3.24577	46.7081	76.2873	43.4471	Fall
SM3W_0+1_0_20200729_012802_000.wav	SM3W	0	20200729	12802	200728	B080	T3	E	A	M	PESU	622	122	3.57842	4.00653	46.4677	76.4608	43.9359	Fall
SM3W_0+1_0_20200729_012802_000.wav	SM3W	0	20200729	12802	200728	B080	T3	E	A	M	PESU	7242	93	3.57842	3.58999	46.1594	77.032	43.0524	Fall
SM3W_0+1_0_20200729_012802_000.wav	SM3W	0	20200729	12802	200728	B080	T3	E	A	M	PESU	4554	90	3.57842	2.24183	44.2584	77.0724	40.5697	Fall
SM3W_0+1_0_20200729_012802_000.wav	SM3W	0	20200729	12802	200728	B080	T3	E	A	M	PESU	501	176	3.57842	3.78702	46.2611	77.4032	44.0961	Fall
SM3W_0+1_0_20200729_012802_000.wav	SM3W	0	20200729	12802	200728	B080	T3	E	A	M	PESU	10343	2172	3.57842	2.21696	45.7262	77.7817	40.7257	Fall
SM3W_0+1_0_20200729_012802_000.wav	SM3W	0	20200729	12802	200728	B080	T3	E	A	M	PESU	7623	99	3.57842	3.74975	45.9494	78.004	43.0226	Fall
SM3W_0+1_0_20200729_012802_000.wav	SM3W	0	20200729	12802	200728	B080	T3	E	A	M	PESU	324	0	3.57842	3.75419	47.2449	78.0199	44.1856	Fall
SM3W_0+1_0_20200729_012802_000.wav	SM3W	0	20200729	12802	200728	B080	T3	E	A	M	PESU	723	101	3.57842	4.20522	45.7616	78.8446	43.2411	Fall
SM3W_0+1_0_20200729_012802_000.wav	SM3W	0	20200729	12802	200728	B080	T3	E	A	M	PESU	4464	356	3.57842	1.63528	44.048	78.9599	40.9357	Fall
SM3W_0+1_0_20200729_012924_000.wav	SM3W	0	20200729	12924	200728	B080	T3	E	A	M	PESU	7676	236	3.67346	2.92331	44.52	71.2421	42.4724	Fall
SM3W_0+1_0_20200729_012924_000.wav	SM3W	0	20200729	12924	200728	B080	T3	E	A	M	PESU	9702	89	3.67346	1.78585	45.1238	77.4129	41.6478	Fall
SM3W_0+1_0_20200729_012924_000.wav	SM3W	0	20200729	12924	200728	B080	T3	E	A	M	PESU	7440	90	3.67346	2.6672	46.371	78.0641	42.4232	Fall
SM3W_0+1_0_20200729_012924_000.wav	SM3W	0	20200729	12924	200728	B080	T3	E	A	M	PESU	9612	1936	3.67346	2.05561	45.5498	78.1516	42.0005	Fall
SM3W_0+1_0_20200729_012924_000.wav	SM3W	0	20200729	12924	200728	B080	T3	E	A	M	PESU	7072	100	3.67346	2.47762	47.2072	79.7508	42.6173	Fall
SM3W_0+1_0_20200729_012924_000.wav	SM3W	0	20200729	12924	200728	B080	T3	E	A	M	PESU	6830	2369	3.67346	1.81903	46.7541	80.0285	41.7579	Fall
SM3W_0+1_0_20200729_012924_000.wav	SM3W	0	20200729	12924	200728	B080	T3	E	A	M	PESU	651	69	3.67346	1.86196	45.8454	80.2025	42.1603	Fall
SM3W_0+1_0_20200729_012924_000.wav	SM3W	0	20200729	12924	200728	B080	T3	E	A	M	PESU	9775	74	3.67346	1.66461	45.3942	80.3788	42.5428	Fall
SM3W_0+1_0_20200729_012924_000.wav	SM3W	0	20200729	12924	200728	B080	T3	E	A	M	PESU	442	0	3.67346	1.99304	46.6209	80.4109	42.0027	Fall
SM3W_0+1_0_20200729_012924_000.wav	SM3W	0	20200729	12924	200728	B080	T3	E	A	M	PESU	7163	90	3.67346	2.13377	47.0782	80.4468	42.8349	Fall
SM3W_0+1_0_20200729_012924_000.wav	SM3W	0	20200729	12924	200728	B080	T3	E	A	M	PESU	6972	143	3.67346	2.25323	46.718	80.6066	42.6229	Fall
SM3W_0+1_0_20200729_012924_000.wav	SM3W	0	20200729	12924	200728	B080	T3	E	A	M	PESU	7251	89	3.67346	2.4461	46.1492	80.9175	41.7965	Fall
SM3W_0+1_0_20200729_012924_000.wav	SM3W	0	20200729	12924	200728	B080	T3	E	A	M	PESU	10440	60	3.67346	1.65111	45.7525	81.5291	42.3219	Fall
SM3W_0+1_0_20200729_012924_000.wav	SM3W	0	20200729	12924	200728	B080	T3	E	A	M	PESU	7349	98	3.67346	2.42865	46.7252	81.675	42.2239	Fall
SM3W_0+1_0_20200729_012924_000.wav	SM3W	0	20200729	12924	200728	B080	T3	E	A	M	PESU	4000	91	3.67346	1.71968	45.5664	81.9269	42.6943	Fall
SM3W_0+1_0_20200729_012924_000.wav	SM3W	0	20200729	12924	200728	B080	T3	E	A	M	PESU	3647	2841	3.67346	1.73472	45.2747	82.2397	42.1564	Fall
SM3W_0+1_0_20200729_012924_000.wav	SM3W	0	20200729	12924	200728	B080	T3	E	A	M	PESU	9909	134	3.67346	1.66332	45.5377	82.2671	41.8602	Fall
SM3W_0+1_0_20200729_012924_000.wav	SM3W	0	20200729	12924	200728	B080	T3	E	A	M	PESU	9983	74	3.67346	1.88737	45.852	82.3688	41.7175	Fall
SM3W_0+1_0_20200729_012924_000.wav	SM3W	0	20200729	12924	200728	B080	T3	E	A	M	PESU	10208	145	3.67346	2.31606	46.3301	82.4072	42.5954	Fall
SM3W_0+1_0_20200729_012924_000.wav	SM3W	0	20200729	12924	200728	B080	T3	E	A	M	PESU	10063	80	3.67346	2.39631	46.1101	83.3245	42.3793	Fall
SM3W_0+1_0_20200729_012924_000.wav	SM3W	0	20200729	12924	200728	B080	T3	E	A	M	PESU	10523	84	3.67346	2.1337	46.0623	83.585	41.988	Fall
SM3W_0+1_0_20200729_012924_000.wav	SM3W	0	20200729	12924	200728	B080	T3	E	A	M	PESU	3908	97	3.67346	1.69707	45.6454	84.1918	42.6216	Fall
SM3W_0+1_0_20200729_012924_000.wav	SM3W	0	20200729	12924	200728	B080	T3	E	A	M	PESU	10300	92	3.67346	1.82009	46.2333	85.0196	42.705	Fall
SM3W_0+1_0_20200729_012924_000.wav	SM3W	0	20200729	12924	200728	B080	T3	E	A	M	PESU	10620	97	3.67346	1.90352	43.6008	89.0537	40.248	Fall
SM3W_0+1_0_20200729_012937_000.wav	SM3W	0	20200729	12937	200728	B080	T3	E	A	M	PESU	9319	60	4.0228	2.23372	44.9704	62.1035	41.4812	Fall
SM3W_0+1_0_20200729_012937_000.wav	SM3W	0	20200729	12937	200728	B080	T3	E	A	M	PESU	9386	67	4.0228	2.31453	43.071	62.5118	42.2542	Fall
SM3W_0+1_0_20200729_012937_000.wav	SM3W	0	20200729	12937	200728	B080	T3	E	A	M	PESU	3021	68	4.0228	3.63938	45.1979	62.877	43.1511	Fall
SM3W_0+1_0_20200729_012937_000.wav	SM3W	0	20200729	12937	200728	B080	T3	E	A	M	PESU	9259	56	4.0228	2.42073	45.5413	65.329	41.4004	Fall
SM3W_0+1_0_20200729_012937_000.wav	SM3W	0	20200729	12937	200728	B080	T3	E	A	M	PESU	9129	71	4.0228	3.3719	45.2009	65.7408	42.7843	Fall
SM3W_0+1_0_20200729_012937_000.wav	SM3W	0	20200729	12937	200728	B080	T3	E	A	M	PESU	2879	125	4.0228	4.26844	45.4775	66.082	43.2933	Fall
SM3W_0+1_0_20200729_012937_000.wav	SM3W	0	20200729	12937	200728	B080	T3	E	A	M	PESU	9203	74	4.0228	3.5138	46.0118	67.0185	43.6647	Fall
SM3W_0+1_0_20200729_012937_000.wav	SM3W	0	20200729	12937	200728	B080	T3	E	A	M	PESU	2662	111	4.0228	4.45153	46.6707	67.4924	44.8156	Fall
SM3W_0+1_0_20200729_012937_000.wav	SM3W	0	20200729	12937	200728	B080	T3	E	A	M	PESU	2248	214	4.0228	3.89879	46.0908	67.5932	44.1494	Fall
SM3W_0+1_0_20200729_012937_000.wav	SM3W	0	20200729	12937	200728	B080	T3	E	A	M	PESU	9058	105	4.0228	4.38027	45.6334	68.2199	43.4851	Fall
SM3W_0+1_0_20200729_012937_000.wav	SM3W	0	20200729	12937	200728	B080	T3	E	A	M	PESU	0	0	4.0228	2.29379	46.5356	68.5712	41.8309	Fall
SM3W_0+1_0_20200729_012937_000.wav	SM3W	0	20200729	12937	200728	B080	T3	E	A	M	PESU	8952	87	4.0228	4.4463	44.7389	68.8099	42.7285	Fall
SM3W_0+1_0_20200729_012937_000.wav	SM3W	0	20200729	12937	200728	B080	T3	E	A	M	PESU	2035	1478	4.0228	3.06729	45.0083	68.9924	41.7796	Fall
SM3W_0+1_0_20200729_012937_000.wav	SM3W	0	20200729	12937	200728	B080	T3	E	A	M	PESU	8605	102	4.0228	4.52333	45.4402	69.0366	43.7357	Fall
SM3W_0+1_0_20200729_012937_000.wav	SM3W	0	20200729	12937	200728	B080	T3	E	A	M	PESU	8718	113	4.0228	4.77064	45.59	69.0938	43.9724	Fall
SM3W_0+1_0_20200729_012937_000.wav	SM3W	0	20200729	12937	200728	B080	T3	E	A	M	PESU	2453	110	4.0228	4.45168	46.6122	69.1882	44.6826	Fall
SM3W_0+1_0_20200729_012937_000.wav	SM3W	0	20200729	12937	200728	B080	T3	E	A	M	PESU	8503	108	4.0228	4.56751	46.2162	69.4006	43.9059	Fall
SM3W_0+1_0_20200729_012937_000.wav	SM3W	0	20200729	12937	200728	B080	T3	E	A	M	PESU	6816	77	4.0228	2.88622	44.8721	70.5895	41.0718	Fall
SM3W_0+1_0_20200729_012937_000.wav	SM3W	0	20200729	12937	200728	B080	T3	E	A	M	PESU	8866	64	4.0228	5.13193	45.2503	71.2059	42.1188	Fall
SM3W_0+1_0_20200729_012937_000.wav	SM3W	0	20200729	12937	200728	B080	T3	E	A	M	PESU	6985	72	4.0228	2.93983	45.6323	71.2079	42.0845	Fall
SM3W_0+1_0_20200729_012937_000.wav	SM3W	0	20200729	12937	200728	B080	T3	E	A	M	PESU	8205	86	4.0228	3.98636	45.6459	72.0513	42.0223	Fall
SM3W_0+1_0_20200729_012937_000.wav	SM3W	0	20200729	12937	200728	B080	T3	E	A	M	PESU	8302	97	4.0228	4.46302	45.7784	72.1292	42.8919	Fall
SM3W_0+1_0_20200729_012937_000.wav	SM3W	0	20200729	12937	200728	B080	T3	E	A	M	PESU	23619	295	4.0228	2.24608	48.5046	72.1755	41.7587	Fall
SM3W_0+1_0_20200729_012937_000.wav	SM3W	0	20200729	12937	200728	B080	T3	E	A	M	PESU	21767	78	4.0228	2.86735	44.9654	72.1807	42.7283	Fall
SM3W_0+1_0_20200729_012937_000.wav	SM3W	0	20200729	12937	200728	B080	T3	E	A	M	PESU	8119	1071	4.0228	3.9228	45.7642	72.1822	43.6849	Fall
SM3W_0+1_0_20200729_012937_000.wav	SM3W	0	20200729	12937	200728	B080	T3	E	A	M	PESU	21689	158	4.0228	2.86543	45.5995	73.2835	43.0165	Fall
SM3W_0+1_0_20200729_012937_000.wav	SM3W	0	20200729	12937	200728	B080	T3	E	A	M	PESU	6246	108	4.0228	3.87137	46.3953	73.5866	43.8997	Fall
SM3W_0+1_0_20200729_012937_000.wav	SM3W	0	20200729	12937	200728	B080	T3	E	A	M	PESU	5884	2864	4.0228	2.74708	43.4468	73.861	43.4394	Fall
SM3W_0+1_0_20200729_012937_000.wav	SM3W	0	20200729	12937	200728	B080	T3	E	A	M	PESU	491	105	4.0228	3.04754	45.8346	74.0245	42.4063	Fall
SM3W_0+1_0_20200729_012937_000.wav	SM3W	0	20200729	12937	200728	B080	T3	E	A	M	PESU	6915	98	4.0228	2.65444	44.8244	74.1223	41.2091	Fall
SM3W_0+1_0_20200729_012937_000.wav	SM3W	0	20200729	12937	200728	B080	T3	E	A	M	PESU	2754	92	4.0228	4.39306	45.0496	74.2752	42.8619	Fall
SM3W_0+1_0_20200729_012937_000.wav	SM3W	0	20200729	12937	200728	B080	T3	E	A	M	PESU	8395	93	4.0228	4.63736	46.2755	74.6744	42.7057	Fall
SM3W_0+1_0_20200729_012937_000.wav	SM3W	0	20200729	12937	200728	B080	T3	E	A	M	PESU	21377	99	4.0228	2.1985	49.0835	74.8399	41.7096	Fall
SM3W_0+1_0_20200729_012937_000.wav	SM3W	0	20200729	12937	200728	B080	T3	E	A	M	PESU	21278	138	4.0228	2.38467	49.6692	75.0301	42.9237	Fall
SM3W_0+1_0_20200729_012937_000.wav	SM3W	0	20200729	12937	200728	B080	T3	E	A	M	PESU	2551	97	4.0228	4.46185	45.3681	75.3486	43.7397	Fall
SM3W_0+1_0_20200729_012937_000.wav	SM3W	0	20200729	12937	200728	B080	T3	E	A	M	PESU	21532	70	4.0228	2.45643	46.6516	75.3565	43.063	Fall
SM3W_0+1_0_20200729_012937_000.wav	SM3W	0	20200729	12937	200728	B080	T3	E	A	M	PESU	2953	74	4.0228	3.34597	44.9317	75.4396	41.7108	Fall
SM3W_0+1_0_20200729_012937_000.wav	SM3W	0	20200729	12937	200728	B080	T3	E	A	M	PESU	14292	102	4.0228	2.06821	42.7977	75.8819	40.3436	Fall
SM3W_0+1_0_20200729_012937_000.wav	SM3W	0	20200729	12937	200728	B080	T3	E	A	M	PESU	2343	96	4.0228	4.42978	45.5922	75.9131	43.6766	Fall
SM3W_0+1_0_20200729_012937_000.wav	SM3W	0	20200729	12937	200728	B080	T3	E	A	M	PESU	6138	253	4.0228	3.40069	46.4607	75.987	43.4716	Fall
SM3W_0+1_0_20200729_012937_000.wav	SM3W	0	20200729	12937	200728	B080	T3	E	A	M	PESU	19059	99	4.0228	3.32904	44.7882	76.0458	41.4407	Fall
SM3W_0+1_0_20200729_012937_000.wav	SM3W	0	20200729	12937	200728	B080	T3	E	A	M	PESU	6449	111	4.0228	4.39462	46.0618	76.4345	44.2273	Fall
SM3W_0+1_0_20200729_012937_000.wav	SM3W	0	20200729	12937	200728	B080	T3	E	A	M	PESU	386	92	4.0228	2.47941	45.9391	76.4998	41.7917	Fall
SM3W_0+1_0_20200729_012937_000.wav	SM3W	0	20200729	12937	200728	B080	T3	E	A	M	PESU	6540	90	4.0228	3.87076	46.3397	76.5095	43.7896	Fall
SM3W_0+1_0_20200729_012937_000.wav	SM3W	0	20200729	12937	200728	B080	T3	E	A	M	PESU	556	65	4.0228	3.38964	45.6077	76.7943	41.9724	Fall
SM3W_0+1_0_20200729_012937_000.wav	SM3W	0	20200729	12937	200728	B080	T3	E	A	M	PESU	18960	163	4.0228	2.87182	45.9484	77.0131	42.012	Fall
SM3W_0+1_0_20200729_012937_000.wav	SM3W	0	20200729	12937	200728	B080	T3	E	A	M	PESU	21462	85	4.0228	2.08638	47.4928	77.0723	41.3414	Fall
SM3W_0+1_0_20200729_012937_000.wav	SM3W	0	20200729	12937	200728	B080	T3	E	A	M	PESU	8802	84	4.0228	4.3723	44.6202	77.4564	42.7396	Fall
SM3W_0+1_0_20200729_012937_000.wav	SM3W	0	20200729	12937	200728	B080	T3	E	A	M	PESU	6738	100	4.0228	3.78864	45.8923	77.5184	43.4201	Fall
SM3W_0+1_0_20200729_012937_000.wav	SM3W	0	20200729	12937	200728	B080	T3	E	A	M	PESU	18673	1533	4.0228	1.73356	47.0159	77.6065	41.4201	Fall
SM3W_0+1_0_20200729_012937_000.wav	SM3W	0	20200729	12937	200728	B080	T3	E	A	M	PESU	11368	88	4.0228	1.91884	46.3463	77.6422	41.5382	Fall
SM3W_0+1_0_20200729_012937_000.wav	SM3W	0	20200729	12937	200728	B080	T3	E	A	M	PESU	19154	95	4.0228	2.78934	43.7332	77.672	40.2009	Fall
SM3W_0+1_0_20200729_012937_000.wav	SM3W	0	20200729	12937	200728	B080	T3	E	A	M	PESU	19252	97	4.0228	2.70693	44.3292	77.6954	41.4593	Fall
SM3W_0+1_0_20200729_012937_000.wav	SM3W	0	20200729	12937	200728	B080	T3	E	A	M	PESU	18798	124	4.0228	2.89986	46.1704	77.7361	42.6087	Fall
SM3W_0+1_0_20200729_012937_000.wav	SM3W	0	20200729	12937	200728	B080	T3	E	A	M	PESU	6338	92	4.0228	3.90688	45.8955	78.2758	43.253	Fall
SM3W_0+1_0_20200729_012937_000.wav	SM3W	0	20200729	12937	200728	B080	T3	E	A	M	PESU	293	98	4.0228	3.08431	46.6681	78.3019	42.7621	Fall
SM3W_0+1_0_20200729_012937_000.wav	SM3W	0	20200729	12937	200728	B080	T3	E	A	M	PESU	16516	145	4.0228	2.2277	46.0236	78.6825	42.8568	Fall
SM3W_0+1_0_20200729_012937_000.wav	SM3W	0	20200729	12937	200728	B080	T3	E	A	M	PESU	7048	62	4.0228	2.2131	43.5455	78.778	39.593	Fall
SM3W_0+1_0_20200729_012937_000.wav	SM3W	0	20200729	12937	200728	B080	T3	E	A	M	PESU	11280	94	4.0228	2.16162	45.7652	78.881	42.521	Fall
SM3W_0+1_0_20200729_012937_000.wav	SM3W	0	20200729	12937	200728	B080	T3	E	A	M	PESU	21140	89	4.0228	2.49119	46.0532	79.3771	43.0648	Fall
SM3W_0+1_0_20200729_012937_000.wav	SM3W	0	20200729	12937	200728	B080	T3	E	A	M	PESU	16994	72	4.0228	2.13982	46.3297	79.605	42.8231	Fall
SM3W_0+1_0_20200729_012937_000.wav	SM3W	0	20200729	12937	200728	B080	T3	E	A	M	PESU	6639	99	4.0228	3.79406	45.5589	79.6199	42.9786	Fall
SM3W_0+1_0_20200729_012937_000.wav	SM3W	0	20200729	12937	200728	B080	T3	E	A	M	PESU	10941	91	4.0228	2.01516	45.6369	79.622	42.2064	Fall
SM3W_0+1_0_20200729_012937_000.wav	SM3W	0	20200729	12937	200728	B080	T3	E	A	M	PESU	98	95	4.0228	2.64031	46.6435	79.7972	41.9204	Fall
SM3W_0+1_0_20200729_012937_000.wav	SM3W	0	20200729	12937	200728	B080	T3	E	A	M	PESU	11026	86	4.0228	2.15291	45.8791	80.3869	42.3653	Fall
SM3W_0+1_0_20200729_012937_000.wav	SM3W	0	20200729	12937	200728	B080	T3	E	A	M	PESU	11186	84	4.0228	2.11337	45.6844	80.9501	41.6194	Fall
SM3W_0+1_0_20200729_012937_000.wav	SM3W	0	20200729	12937	200728	B080	T3	E	A	M	PESU	10700	1316	4.0228	2.28679	46.1843	81.0309	42.5172	Fall
SM3W_0+1_0_20200729_012937_000.wav	SM3W	0	20200729	12937	200728	B080	T3	E	A	M	PESU	11102	76	4.0228	1.99277	45.9578	81.2929	41.8634	Fall
SM3W_0+1_0_20200729_012937_000.wav	SM3W	0	20200729	12937	200728	B080	T3	E	A	M	PESU	195	98	4.0228	2.8164	46.5232	81.3112	42.2344	Fall
SM3W_0+1_0_20200729_012937_000.wav	SM3W	0	20200729	12937	200728	B080	T3	E	A	M	PESU	16622	106	4.0228	2.50692	46.3815	81.3613	42.7374	Fall
SM3W_0+1_0_20200729_012937_000.wav	SM3W	0	20200729	12937	200728	B080	T3	E	A	M	PESU	16288	92	4.0228	2.04666	45.512	81.5123	42.2401	Fall
SM3W_0+1_0_20200729_012937_000.wav	SM3W	0	20200729	12937	200728	B080	T3	E	A	M	PESU	10849	149	4.0228	1.73636	46.0866	81.5384	42.752	Fall
SM3W_0+1_0_20200729_012937_000.wav	SM3W	0	20200729	12937	200728	B080	T3	E	A	M	PESU	21050	92	4.0228	1.83418	46.0209	81.9375	42.799	Fall
SM3W_0+1_0_20200729_012937_000.wav	SM3W	0	20200729	12937	200728	B080	T3	E	A	M	PESU	16372	84	4.0228	2.34877	46.6054	81.9752	42.7075	Fall
SM3W_0+1_0_20200729_012937_000.wav	SM3W	0	20200729	12937	200728	B080	T3	E	A	M	PESU	16197	1904	4.0228	1.61095	46.0738	82.3732	42.8051	Fall
SM3W_0+1_0_20200729_012937_000.wav	SM3W	0	20200729	12937	200728	B080	T3	E	A	M	PESU	16709	87	4.0228	2.42683	46.6369	83.7295	43.4188	Fall
SM3W_0+1_0_20200729_013004_000.wav	SM3W	0	20200729	13004	200728	B080	T3	E	A	M	PESU	1072	106	2.82407	3.54506	44.9455	66.2615	42.3289	Fall
SM3W_0+1_0_20200729_013004_000.wav	SM3W	0	20200729	13004	200728	B080	T3	E	A	M	PESU	787	706	2.82407	3.43273	45.1464	67.1172	43.18	Fall
SM3W_0+1_0_20200729_013004_000.wav	SM3W	0	20200729	13004	200728	B080	T3	E	A	M	PESU	10864	168	2.82407	3.27324	46.1976	67.5219	43.1596	Fall
SM3W_0+1_0_20200729_013004_000.wav	SM3W	0	20200729	13004	200728	B080	T3	E	A	M	PESU	1357	84	2.82407	3.92429	45.4102	67.5513	42.4165	Fall
SM3W_0+1_0_20200729_013004_000.wav	SM3W	0	20200729	13004	200728	B080	T3	E	A	M	PESU	1275	114	2.82407	3.38336	45.8423	67.5796	43.0225	Fall
SM3W_0+1_0_20200729_013004_000.wav	SM3W	0	20200729	13004	200728	B080	T3	E	A	M	PESU	886	99	2.82407	4.20235	45.5332	67.8052	43.4772	Fall
SM3W_0+1_0_20200729_013004_000.wav	SM3W	0	20200729	13004	200728	B080	T3	E	A	M	PESU	967	80	2.82407	3.57981	45.0819	68.4897	43.2042	Fall
SM3W_0+1_0_20200729_013004_000.wav	SM3W	0	20200729	13004	200728	B080	T3	E	A	M	PESU	1162	89	2.82407	2.98393	45.3733	71.1404	42.4576	Fall
SM3W_0+1_0_20200729_013004_000.wav	SM3W	0	20200729	13004	200728	B080	T3	E	A	M	PESU	10959	95	2.82407	2.82767	45.0624	72.1782	41.4035	Fall
SM3W_0+1_0_20200729_013004_000.wav	SM3W	0	20200729	13004	200728	B080	T3	E	A	M	PESU	19124	200	2.82407	2.56023	46.6189	72.6525	43.2595	Fall
SM3W_0+1_0_20200729_013004_000.wav	SM3W	0	20200729	13004	200728	B080	T3	E	A	M	PESU	1647	155	2.82407	2.83835	44.111	72.968	41.4816	Fall
SM3W_0+1_0_20200729_013004_000.wav	SM3W	0	20200729	13004	200728	B080	T3	E	A	M	PESU	1490	132	2.82407	3.38822	45.171	73.6512	42.2787	Fall
SM3W_0+1_0_20200729_013004_000.wav	SM3W	0	20200729	13004	200728	B080	T3	E	A	M	PESU	11018	59	2.82407	2.85351	45.398	73.679	40.6625	Fall
SM3W_0+1_0_20200729_013004_000.wav	SM3W	0	20200729	13004	200728	B080	T3	E	A	M	PESU	7495	166	2.82407	3.32483	46.2666	74.2859	43.5868	Fall
SM3W_0+1_0_20200729_013004_000.wav	SM3W	0	20200729	13004	200728	B080	T3	E	A	M	PESU	10696	175	2.82407	3.70213	46.598	74.9164	43.7642	Fall
SM3W_0+1_0_20200729_013004_000.wav	SM3W	0	20200729	13004	200728	B080	T3	E	A	M	PESU	7681	184	2.82407	3.49105	46.7646	75.0107	43.627	Fall
SM3W_0+1_0_20200729_013004_000.wav	SM3W	0	20200729	13004	200728	B080	T3	E	A	M	PESU	7331	2176	2.82407	2.41778	46.642	75.3972	43.5199	Fall
SM3W_0+1_0_20200729_013004_000.wav	SM3W	0	20200729	13004	200728	B080	T3	E	A	M	PESU	10521	153	2.82407	3.22381	46.6852	75.5091	43.656	Fall
SM3W_0+1_0_20200729_013004_000.wav	SM3W	0	20200729	13004	200728	B080	T3	E	A	M	PESU	8342	92	2.82407	2.63098	48.584	75.8816	42.442	Fall
SM3W_0+1_0_20200729_013004_000.wav	SM3W	0	20200729	13004	200728	B080	T3	E	A	M	PESU	10368	1146	2.82407	2.41321	43.4907	75.9225	43.4907	Fall
SM3W_0+1_0_20200729_013004_000.wav	SM3W	0	20200729	13004	200728	B080	T3	E	A	M	PESU	3319	182	2.82407	2.61295	45.4012	75.927	42.9783	Fall
SM3W_0+1_0_20200729_013004_000.wav	SM3W	0	20200729	13004	200728	B080	T3	E	A	M	PESU	8250	94	2.82407	2.61249	45.5079	76.0737	41.7228	Fall
SM3W_0+1_0_20200729_013004_000.wav	SM3W	0	20200729	13004	200728	B080	T3	E	A	M	PESU	12225	116	2.82407	2.34307	43.0265	76.4621	42.1224	Fall
SM3W_0+1_0_20200729_013004_000.wav	SM3W	0	20200729	13004	200728	B080	T3	E	A	M	PESU	7872	191	2.82407	3.71707	46.3801	76.4865	43.7351	Fall
SM3W_0+1_0_20200729_013004_000.wav	SM3W	0	20200729	13004	200728	B080	T3	E	A	M	PESU	8409	67	2.82407	1.93605	43.7602	76.5573	41.0144	Fall
SM3W_0+1_0_20200729_013004_000.wav	SM3W	0	20200729	13004	200728	B080	T3	E	A	M	PESU	3502	89	2.82407	2.41761	46.0474	76.5936	42.8239	Fall
SM3W_0+1_0_20200729_013004_000.wav	SM3W	0	20200729	13004	200728	B080	T3	E	A	M	PESU	3811	98	2.82407	1.65602	45.2484	76.6348	42.3336	Fall
SM3W_0+1_0_20200729_013004_000.wav	SM3W	0	20200729	13004	200728	B080	T3	E	A	M	PESU	12435	122	2.82407	1.95583	43.9336	76.9174	41.2263	Fall
SM3W_0+1_0_20200729_013004_000.wav	SM3W	0	20200729	13004	200728	B080	T3	E	A	M	PESU	8049	177	2.82407	3.36956	46.7529	76.994	43.5391	Fall
SM3W_0+1_0_20200729_013004_000.wav	SM3W	0	20200729	13004	200728	B080	T3	E	A	M	PESU	3136	1489	2.82407	2.14109	49.7924	77.1594	42.99	Fall
SM3W_0+1_0_20200729_013004_000.wav	SM3W	0	20200729	13004	200728	B080	T3	E	A	M	PESU	12312	86	2.82407	2.57958	45.7463	77.3716	42.1994	Fall
SM3W_0+1_0_20200729_013004_000.wav	SM3W	0	20200729	13004	200728	B080	T3	E	A	M	PESU	12109	60	2.82407	2.26377	47.8432	77.4438	42.0716	Fall
SM3W_0+1_0_20200729_013004_000.wav	SM3W	0	20200729	13004	200728	B080	T3	E	A	M	PESU	18924	80	2.82407	2.35456	46.2985	77.6014	42.2986	Fall
SM3W_0+1_0_20200729_013004_000.wav	SM3W	0	20200729	13004	200728	B080	T3	E	A	M	PESU	18844	5752	2.82407	2.62144	48.0538	77.7265	43.3656	Fall
SM3W_0+1_0_20200729_013004_000.wav	SM3W	0	20200729	13004	200728	B080	T3	E	A	M	PESU	3413	94	2.82407	2.16837	48.0239	77.9607	42.5096	Fall
SM3W_0+1_0_20200729_013004_000.wav	SM3W	0	20200729	13004	200728	B080	T3	E	A	M	PESU	11158	64	2.82407	2.01541	43.4534	78.4177	41.1928	Fall
SM3W_0+1_0_20200729_013004_000.wav	SM3W	0	20200729	13004	200728	B080	T3	E	A	M	PESU	11217	59	2.82407	1.6993	47.2525	78.4586	41.3895	Fall
SM3W_0+1_0_20200729_013004_000.wav	SM3W	0	20200729	13004	200728	B080	T3	E	A	M	PESU	3713	91	2.82407	1.90419	45.6264	79.4057	42.0614	Fall
SM3W_0+1_0_20200729_013004_000.wav	SM3W	0	20200729	13004	200728	B080	T3	E	A	M	PESU	8156	107	2.82407	3.43325	45.9652	80.9091	42.5075	Fall
SM3W_0+1_0_20200729_013004_000.wav	SM3W	0	20200729	13004	200728	B080	T3	E	A	M	PESU	3622	120	2.82407	2.00853	46.0953	82.5419	42.8911	Fall
SM3W_0+1_0_20200729_013004_000.wav	SM3W	0	20200729	13004	200728	B080	T3	E	A	M	PESU	11094	76	2.82407	2.47886	44.8761	90.0882	40.9637	Fall
SM3M_0+1_0_20200729_013025_000.wav	SM3M	0	20200729	13025	200728	B080	T3	E	A	M	PESU	1294	61	8.06949	3.23584	45.735	53.3523	43.9434	Fall
SM3M_0+1_0_20200729_013025_000.wav	SM3M	0	20200729	13025	200728	B080	T3	E	A	M	PESU	1232	76	8.06949	3.37404	46.0333	58.1883	43.0457	Fall
SM3M_0+1_0_20200729_013025_000.wav	SM3M	0	20200729	13025	200728	B080	T3	E	A	M	PESU	559	72	8.06949	1.69605	49.2078	61.8148	43.9538	Fall
SM3M_0+1_0_20200729_013025_000.wav	SM3M	0	20200729	13025	200728	B080	T3	E	A	M	PESU	1490	68	8.06949	4.23552	45.5556	62.9691	45.5554	Fall
SM3M_0+1_0_20200729_013025_000.wav	SM3M	0	20200729	13025	200728	B080	T3	E	A	M	PESU	1081	67	8.06949	3.6115	45.8331	67.2859	42.5819	Fall
SM3M_0+1_0_20200729_013025_000.wav	SM3M	0	20200729	13025	200728	B080	T3	E	A	M	PESU	486	0	8.06949	2.30914	47.3271	69.3961	46.5575	Fall
SM3M_0+1_0_20200729_013025_000.wav	SM3M	0	20200729	13025	200728	B080	T3	E	A	M	PESU	1422	128	8.06949	3.40658	46.2948	72.107	44.9193	Fall
SM3M_0+1_0_20200729_013025_000.wav	SM3M	0	20200729	13025	200728	B080	T3	E	A	M	PESU	1157	75	8.06949	3.86414	46.2567	72.3173	44.9538	Fall
SM3M_0+1_0_20200729_013025_000.wav	SM3M	0	20200729	13025	200728	B080	T3	E	A	M	PESU	606	48	8.06949	2.24191	50.9177	72.3834	46.5936	Fall
SM3M_0+1_0_20200729_013025_000.wav	SM3M	0	20200729	13025	200728	B080	T3	E	A	M	PESU	1014	53	8.06949	3.66443	46.1272	72.4993	42.9277	Fall
SM3M_0+1_0_20200729_013025_000.wav	SM3M	0	20200729	13025	200728	B080	T3	E	A	M	PESU	768	163	8.06949	3.56031	46.6261	75.4816	42.9157	Fall
SM3M_0+1_0_20200729_013025_000.wav	SM3M	0	20200729	13025	200728	B080	T3	E	A	M	PESU	885	117	8.06949	3.80375	46.5083	78.3297	45.22	Fall
SM3M_0+1_0_20200729_013025_000.wav	SM3M	0	20200729	13025	200728	B080	T3	E	A	M	PESU	960	77	8.06949	3.22641	46.6909	78.7029	42.9666	Fall
SM3M_0+1_1_20200729_013037_000.wav	SM3M	1	20200729	13037	200728	B080	T3	E	A	M	PESU	10808	59	4.42375	2.01084	44.7013	51.9977	44.3305	Fall
SM3M_0+1_1_20200729_013037_000.wav	SM3M	1	20200729	13037	200728	B080	T3	E	A	M	PESU	10590	69	4.42375	2.79681	44.9018	52.0292	42.5509	Fall
SM3M_0+1_1_20200729_013037_000.wav	SM3M	1	20200729	13037	200728	B080	T3	E	A	M	PESU	10677	87	4.42375	2.89035	44.4954	52.142	43.3286	Fall
SM3M_0+1_1_20200729_013037_000.wav	SM3M	1	20200729	13037	200728	B080	T3	E	A	M	PESU	737	62	4.42375	1.65181	48.4457	66.1654	45.5796	Fall
SM3M_0+1_1_20200729_013037_000.wav	SM3M	1	20200729	13037	200728	B080	T3	E	A	M	PESU	10449	106	4.42375	2.23478	48.8003	68.5014	44.9024	Fall
SM3M_0+1_1_20200729_013037_000.wav	SM3M	1	20200729	13037	200728	B080	T3	E	A	M	PESU	10520	71	4.42375	2.60122	49.1398	73.1808	44.8575	Fall
SM3M_0+1_1_20200729_013037_000.wav	SM3M	1	20200729	13037	200728	B080	T3	E	A	M	PESU	11325	72	4.42375	2.40258	49.3712	73.2721	44.2045	Fall
SM3M_0+1_1_20200729_013037_000.wav	SM3M	1	20200729	13037	200728	B080	T3	E	A	M	PESU	1371	66	4.42375	1.77679	51.4608	73.3229	45.7666	Fall
SM3M_0+1_1_20200729_013037_000.wav	SM3M	1	20200729	13037	200728	B080	T3	E	A	M	PESU	10998	68	4.42375	2.10688	44.2107	74.0189	42.1101	Fall
SM3M_0+1_1_20200729_013037_000.wav	SM3M	1	20200729	13037	200728	B080	T3	E	A	M	PESU	11060	62	4.42375	2.04892	44.0129	74.1465	42.135	Fall
SM3M_0+1_1_20200729_013037_000.wav	SM3M	1	20200729	13037	200728	B080	T3	E	A	M	PESU	11201	82	4.42375	2.33431	44.9046	74.1655	44.214	Fall
SM3M_0+1_1_20200729_013037_000.wav	SM3M	1	20200729	13037	200728	B080	T3	E	A	M	PESU	10929	53	4.42375	1.99036	48.2517	74.808	44.0985	Fall
SM3M_0+1_1_20200729_013037_000.wav	SM3M	1	20200729	13037	200728	B080	T3	E	A	M	PESU	10876	69	4.42375	2.07494	48.1871	74.9359	41.9513	Fall
SM3M_0+1_1_20200729_013037_000.wav	SM3M	1	20200729	13037	200728	B080	T3	E	A	M	PESU	11502	63	4.42375	1.91779	48.8407	75.5719	45.3218	Fall
SM3M_0+1_1_20200729_013037_000.wav	SM3M	1	20200729	13037	200728	B080	T3	E	A	M	PESU	11379	54	4.42375	1.99468	48.5269	75.894	44.7396	Fall
SM3M_0+1_1_20200729_013037_000.wav	SM3M	1	20200729	13037	200728	B080	T3	E	A	M	PESU	11439	60	4.42375	1.93448	45.4857	76.8509	45.0855	Fall
SM3E__1__1_20200729_013044_000.wav	SM3E	1	20200729	13044	200728	B080	T3	E	A	M	PESU	1254	88	11.7153	5.74124	48.5701	48.6256	44.1761	Fall
SM3E__1__1_20200729_013044_000.wav	SM3E	1	20200729	13044	200728	B080	T3	E	A	M	PESU	59	58	11.7153	6.11725	43.138	48.7894	43.138	Fall
SM3E__1__1_20200729_013044_000.wav	SM3E	1	20200729	13044	200728	B080	T3	E	A	M	PESU	769	94	11.7153	1.90267	45.5408	49.4168	42.848	Fall
SM3E__1__1_20200729_013044_000.wav	SM3E	1	20200729	13044	200728	B080	T3	E	A	M	PESU	318	101	11.7153	2.52243	43.7918	50.8236	43.1826	Fall
SM3E__1__1_20200729_013044_000.wav	SM3E	1	20200729	13044	200728	B080	T3	E	A	M	PESU	1327	69	11.7153	1.9419	45.9261	51.0714	44.0861	Fall
SM3E__1__1_20200729_013044_000.wav	SM3E	1	20200729	13044	200728	B080	T3	E	A	M	PESU	217	73	11.7153	1.75284	47.4315	52.8314	45.0708	Fall
SM3E__1__1_20200729_013044_000.wav	SM3E	1	20200729	13044	200728	B080	T3	E	A	M	PESU	1169	108	11.7153	2.26329	45.9565	52.8724	44.5461	Fall
SM3E__1__1_20200729_013044_000.wav	SM3E	1	20200729	13044	200728	B080	T3	E	A	M	PESU	0	0	11.7153	1.72733	45.177	53.0924	44.7302	Fall
SM3E__1__1_20200729_013044_000.wav	SM3E	1	20200729	13044	200728	B080	T3	E	A	M	PESU	1061	98	11.7153	2.39152	44.946	53.2026	44.2685	Fall
SM3E__1__1_20200729_013044_000.wav	SM3E	1	20200729	13044	200728	B080	T3	E	A	M	PESU	413	96	11.7153	2.88235	44.7944	54.7469	42.8763	Fall
SM3E__1__1_20200729_013044_000.wav	SM3E	1	20200729	13044	200728	B080	T3	E	A	M	PESU	143	81	11.7153	2.60104	45.3867	64.87	44.227	Fall
SM3E__1__1_20200729_013044_000.wav	SM3E	1	20200729	13044	200728	B080	T3	E	A	M	PESU	605	97	11.7153	3.80479	43.8128	74.6553	42.8269	Fall
SM3E__1__1_20200729_013044_000.wav	SM3E	1	20200729	13044	200728	B080	T3	E	A	M	PESU	508	96	11.7153	3.94356	44.0491	75.24	43.1151	Fall
SM3E__1__1_20200729_013044_000.wav	SM3E	1	20200729	13044	200728	B080	T3	E	A	M	PESU	674	69	11.7153	3.30885	44.6012	76.0619	44.0062	Fall
SM3E_0+1_1_20200729_013604_000.wav	SM3E	1	20200729	13604	200728	B080	T2	E	A	M	PESU	1851	103	2.96802	3.8196	44.2034	67.0862	40.8308	Fall
SM3W_0+1_1_20200729_013622_000.wav	SM3W	1	20200729	13622	200728	B080	T2	E	A	M	PESU	388	151	6.71599	4.61853	45.6392	71.8283	45.3014	Fall
SM3W_0+1_1_20200729_013622_000.wav	SM3W	1	20200729	13622	200728	B080	T2	E	A	M	PESU	5876	65	6.71599	2.3986	45.0453	75.299	41.4964	Fall
SM3W_0+1_1_20200729_013622_000.wav	SM3W	1	20200729	13622	200728	B080	T2	E	A	M	PESU	641	72	6.71599	4.15246	45.0148	78.9311	45.0128	Fall
SM3W_0+1_1_20200729_013622_000.wav	SM3W	1	20200729	13622	200728	B080	T2	E	A	M	PESU	473	85	6.71599	4.56873	45.1853	80.0009	45.1845	Fall
SM3W_0+1_1_20200729_013622_000.wav	SM3W	1	20200729	13622	200728	B080	T2	E	A	M	PESU	569	96	6.71599	4.4197	44.6639	82.0746	44.6639	Fall
SM3W__1__1_20200729_013638_000.wav	SM3W	1	20200729	13638	200728	B080	T2	E	A	M	PESU	1027	58	13.5113	2.35421	45.6228	71.7546	42.3875	Fall
SM3W__1__1_20200729_013638_000.wav	SM3W	1	20200729	13638	200728	B080	T2	E	A	M	PESU	1153	63	13.5113	2.79266	45.6827	72.8966	42.622	Fall
SM3W__0__0_20200729_013647_000.wav	SM3W	0	20200729	13647	200728	B080	T2	E	A	M	PESU	1184	74	11.3956	1.8737	48.4973	76.4651	40.7863	Fall
SM3W__0__0_20200729_013647_000.wav	SM3W	0	20200729	13647	200728	B080	T2	E	A	M	PESU	1010	66	11.3956	1.74388	44.0116	77.6914	40.0112	Fall
SM3W__0__0_20200729_013647_000.wav	SM3W	0	20200729	13647	200728	B080	T2	E	A	M	PESU	651	104	11.3956	2.77974	46.8753	79.8731	42.4791	Fall
SM3W__0__0_20200729_013647_000.wav	SM3W	0	20200729	13647	200728	B080	T2	E	A	M	PESU	881	66	11.3956	1.9287	46.1647	80.4249	40.3851	Fall
SM3W__0__0_20200729_013647_000.wav	SM3W	0	20200729	13647	200728	B080	T2	E	A	M	PESU	760	52	11.3956	2.21747	45.946	80.8335	40.9694	Fall
SM3W__0__0_20200729_013647_000.wav	SM3W	0	20200729	13647	200728	B080	T2	E	A	M	PESU	707	56	11.3956	2.72507	46.0201	81.4197	42.21	Fall
SM3W__0__0_20200729_013647_000.wav	SM3W	0	20200729	13647	200728	B080	T2	E	A	M	PESU	815	56	11.3956	2.46033	46.4081	82.7998	41.8047	Fall
SM3W__0__0_20200729_013659_000.wav	SM3W	0	20200729	13659	200728	B080	T2	E	A	M	PESU	779	72	9.27967	2.68994	45.0375	80.1773	40.928	Fall
SM3W_0+1_0_20200729_013707_000.wav	SM3W	0	20200729	13707	200728	B080	T2	E	A	M	PESU	2628	286	10.5956	3.94288	46.6928	67.596	43.9952	Fall
SM3W_0+1_0_20200729_013707_000.wav	SM3W	0	20200729	13707	200728	B080	T2	E	A	M	PESU	2695	73	10.5956	3.08581	45.9015	77.2732	42.9265	Fall
SM3W_0+1_0_20200729_013707_000.wav	SM3W	0	20200729	13707	200728	B080	T2	E	A	M	PESU	4676	167	10.5956	2.5037	45.7594	77.7443	41.8699	Fall
SM3W_0+1_0_20200729_013720_000.wav	SM3W	0	20200729	13720	200728	B080	T2	E	A	M	PESU	2667	58	6.88735	2.35421	47.2017	51.8406	46.1449	Fall
SM3W_0+1_0_20200729_013720_000.wav	SM3W	0	20200729	13720	200728	B080	T2	E	A	M	PESU	4533	181	6.88735	1.94453	46.5776	53.8141	44.2529	Fall
SM3W_0+1_0_20200729_013720_000.wav	SM3W	0	20200729	13720	200728	B080	T2	E	A	M	PESU	2180	86	6.88735	2.98787	46.5024	58.4954	43.8409	Fall
SM3W_0+1_0_20200729_013720_000.wav	SM3W	0	20200729	13720	200728	B080	T2	E	A	M	PESU	1956	77	6.88735	4.04589	46.9196	71.1134	46.9196	Fall
SM3W_0+1_0_20200729_013720_000.wav	SM3W	0	20200729	13720	200728	B080	T2	E	A	M	PESU	2498	77	6.88735	3.18706	46.5103	75.7627	43.3789	Fall
SM3W_0+1_0_20200729_013720_000.wav	SM3W	0	20200729	13720	200728	B080	T2	E	A	M	PESU	2094	70	6.88735	3.33501	45.9746	75.9652	42.8525	Fall
SM3W_0+1_0_20200729_013720_000.wav	SM3W	0	20200729	13720	200728	B080	T2	E	A	M	PESU	2549	51	6.88735	3.64974	46.1332	76.9697	43.9128	Fall
SM3W_0+1_0_20200729_013720_000.wav	SM3W	0	20200729	13720	200728	B080	T2	E	A	M	PESU	2977	66	6.88735	3.23363	46.6361	78.5065	45.5476	Fall
SM3W_0+1_0_20200729_013720_000.wav	SM3W	0	20200729	13720	200728	B080	T2	E	A	M	PESU	3242	107	6.88735	2.19789	45.5234	79.0703	40.4279	Fall
SM3W_0+1_0_20200729_013720_000.wav	SM3W	0	20200729	13720	200728	B080	T2	E	A	M	PESU	3048	70	6.88735	2.72429	46.29	79.5189	44.4397	Fall
SM3W_0+1_0_20200729_013720_000.wav	SM3W	0	20200729	13720	200728	B080	T2	E	A	M	PESU	3135	87	6.88735	2.61224	46.4768	79.58	42.4616	Fall
SM3W_0+1_0_20200729_013720_000.wav	SM3W	0	20200729	13720	200728	B080	T2	E	A	M	PESU	2737	71	6.88735	3.29812	46.2757	79.9697	43.7306	Fall
SM3W_0+1_0_20200729_013720_000.wav	SM3W	0	20200729	13720	200728	B080	T2	E	A	M	PESU	2609	60	6.88735	2.92431	45.5951	83.4562	42.3874	Fall
SM3W_0+1_0_20200729_013720_000.wav	SM3W	0	20200729	13720	200728	B080	T2	E	A	M	PESU	2911	62	6.88735	2.80163	46.2235	84.7279	42.6613	Fall
SM3W__0__0_20200729_013726_000.wav	SM3W	0	20200729	13726	200728	B080	T2	E	A	M	PESU	469	101	8.77256	2.00751	46.5277	51.5196	44.6576	Fall
SM3W__0__0_20200729_013726_000.wav	SM3W	0	20200729	13726	200728	B080	T2	E	A	M	PESU	368	104	8.77256	1.67734	45.7677	51.8491	42.9922	Fall
SM3W__0__0_20200729_013726_000.wav	SM3W	0	20200729	13726	200728	B080	T2	E	A	M	PESU	803	114	8.77256	2.48123	46.2527	51.886	44.4297	Fall
SM3W__0__0_20200729_013726_000.wav	SM3W	0	20200729	13726	200728	B080	T2	E	A	M	PESU	580	111	8.77256	2.42988	46.4584	55.0171	44.6185	Fall
SM3W__0__0_20200729_013726_000.wav	SM3W	0	20200729	13726	200728	B080	T2	E	A	M	PESU	908	105	8.77256	2.3154	45.6493	55.2952	43.7979	Fall
SM3W__0__0_20200729_013726_000.wav	SM3W	0	20200729	13726	200728	B080	T2	E	A	M	PESU	688	108	8.77256	2.44295	46.365	55.9006	44.0567	Fall
SM3W__0__0_20200729_013726_000.wav	SM3W	0	20200729	13726	200728	B080	T2	E	A	M	PESU	0	0	8.77256	1.77862	45.4008	56.3291	41.7594	Fall
SM3W__0__0_20200729_013726_000.wav	SM3W	0	20200729	13726	200728	B080	T2	E	A	M	PESU	151	147	8.77256	2.3599	45.1448	78.0738	42.0935	Fall
SM3W__0__0_20200729_013726_000.wav	SM3W	0	20200729	13726	200728	B080	T2	E	A	M	PESU	1031	118	8.77256	3.25576	44.646	79.7266	41.5355	Fall
SM3W__0__0_20200729_013726_000.wav	SM3W	0	20200729	13726	200728	B080	T2	E	A	M	PESU	263	112	8.77256	2.45179	45.6999	82.3469	42.213	Fall
SM3W_0+1_1_20200729_013730_000.wav	SM3W	1	20200729	13730	200728	B080	T2	E	A	M	PESU	1714	70	6.6462	3.56294	46.0095	66.8294	44.0595	Fall
SM3W_0+1_0_20200729_013741_000.wav	SM3W	0	20200729	13741	200728	B080	T2	E	A	M	PESU	2430	96	5.96896	3.67176	45.4811	51.4089	43.7264	Fall
SM3W_0+1_0_20200729_013741_000.wav	SM3W	0	20200729	13741	200728	B080	T2	E	A	M	PESU	2334	111	5.96896	3.97678	45.5953	51.622	44.0302	Fall
SM3W_0+1_0_20200729_013741_000.wav	SM3W	0	20200729	13741	200728	B080	T2	E	A	M	PESU	2223	97	5.96896	3.93941	45.4629	51.883	43.6481	Fall
SM3W_0+1_0_20200729_013741_000.wav	SM3W	0	20200729	13741	200728	B080	T2	E	A	M	PESU	2498	68	5.96896	4.04662	44.6618	52.1718	44.6541	Fall
SM3W_0+1_0_20200729_013741_000.wav	SM3W	0	20200729	13741	200728	B080	T2	E	A	M	PESU	1984	1779	5.96896	4.28783	45.5502	72.3985	42.405	Fall
SM3W_0+1_0_20200729_013741_000.wav	SM3W	0	20200729	13741	200728	B080	T2	E	A	M	PESU	2125	141	5.96896	5.1098	45.7605	74.5589	43.1535	Fall
SM3W_0+1_0_20200729_013741_000.wav	SM3W	0	20200729	13741	200728	B080	T2	E	A	M	PESU	2678	102	5.96896	4.43765	45.4174	75.9391	43.7535	Fall
SM3W_0+1_0_20200729_013741_000.wav	SM3W	0	20200729	13741	200728	B080	T2	E	A	M	PESU	2877	120	5.96896	3.96227	46.2542	77.0555	43.8654	Fall
SM3W_0+1_0_20200729_013741_000.wav	SM3W	0	20200729	13741	200728	B080	T2	E	A	M	PESU	2576	79	5.96896	4.66848	45.8802	77.6089	43.3804	Fall
SM3W_0+1_0_20200729_013741_000.wav	SM3W	0	20200729	13741	200728	B080	T2	E	A	M	PESU	2757	79	5.96896	3.69275	45.5088	78.3186	43.0465	Fall
SM3W_0+1_0_20200729_013741_000.wav	SM3W	0	20200729	13741	200728	B080	T2	E	A	M	PESU	3012	70	5.96896	3.54427	46.2371	78.7036	43.5253	Fall
SM3W_0+1_0_20200729_013741_000.wav	SM3W	0	20200729	13741	200728	B080	T2	E	A	M	PESU	2942	65	5.96896	3.26344	45.5318	78.9617	42.3097	Fall
SM3W_0+1_0_20200729_013741_000.wav	SM3W	0	20200729	13741	200728	B080	T2	E	A	M	PESU	3150	70	5.96896	1.94661	45.6172	79.7972	44.6323	Fall
SM3W_0+1_0_20200729_013741_000.wav	SM3W	0	20200729	13741	200728	B080	T2	E	A	M	PESU	3080	67	5.96896	2.48804	44.7831	80.1181	41.108	Fall
SM3W_0+1_0_20200729_013741_000.wav	SM3W	0	20200729	13741	200728	B080	T2	E	A	M	PESU	3214	64	5.96896	1.89124	45.3952	84.7808	42.0373	Fall
SM3W__0__0_20200729_013800_000.wav	SM3W	0	20200729	13800	200728	B080	T2	E	A	M	PESU	2580	104	6.78801	3.52804	45.8625	51.6197	44.2349	Fall
SM3W__0__0_20200729_013800_000.wav	SM3W	0	20200729	13800	200728	B080	T2	E	A	M	PESU	2677	97	6.78801	3.60693	45.3353	51.6241	43.4733	Fall
SM3W__0__0_20200729_013800_000.wav	SM3W	0	20200729	13800	200728	B080	T2	E	A	M	PESU	2113	183	6.78801	3.3676	45.9425	51.8883	44.3314	Fall
SM3W__0__0_20200729_013800_000.wav	SM3W	0	20200729	13800	200728	B080	T2	E	A	M	PESU	2476	78	6.78801	4.02552	45.2873	51.9492	44.1515	Fall
SM3W__0__0_20200729_013800_000.wav	SM3W	0	20200729	13800	200728	B080	T2	E	A	M	PESU	2331	116	6.78801	3.61028	45.7893	52.0752	44.1602	Fall
SM3W__0__0_20200729_013800_000.wav	SM3W	0	20200729	13800	200728	B080	T2	E	A	M	PESU	2863	83	6.78801	4.06825	44.408	56.9373	44.408	Fall
SM3W__0__0_20200729_013800_000.wav	SM3W	0	20200729	13800	200728	B080	T2	E	A	M	PESU	2397	67	6.78801	4.62388	45.5807	59.8004	44.0382	Fall
SM3W__0__0_20200729_013800_000.wav	SM3W	0	20200729	13800	200728	B080	T2	E	A	M	PESU	2938	76	6.78801	4.04547	45.0806	64.4079	41.6996	Fall
SM3W__0__0_20200729_013800_000.wav	SM3W	0	20200729	13800	200728	B080	T2	E	A	M	PESU	2780	104	6.78801	4.36088	45.1835	64.8147	43.446	Fall
SM3W__0__0_20200729_013800_000.wav	SM3W	0	20200729	13800	200728	B080	T2	E	A	M	PESU	2214	101	6.78801	4.14815	45.5649	65.864	43.4904	Fall
SM3W__0__0_20200729_013800_000.wav	SM3W	0	20200729	13800	200728	B080	T2	E	A	M	PESU	1709	56	6.78801	3.6011	46.1152	66.0878	43.9158	Fall
SM3W__0__0_20200729_013800_000.wav	SM3W	0	20200729	13800	200728	B080	T2	E	A	M	PESU	1831	122	6.78801	4.21314	45.6371	66.9068	45.6359	Fall
SM3W__0__0_20200729_013800_000.wav	SM3W	0	20200729	13800	200728	B080	T2	E	A	M	PESU	1930	99	6.78801	4.60352	46.1208	67.3491	44.0007	Fall
SM3W_0+1_0_20200729_013806_000.wav	SM3W	0	20200729	13806	200728	B080	T2	E	A	M	PESU	613	94	7.65977	4.60156	45.2921	62.6388	43.3777	Fall
SM3W_0+1_0_20200729_013806_000.wav	SM3W	0	20200729	13806	200728	B080	T2	E	A	M	PESU	829	111	7.65977	4.3159	45.1094	67.32	41.7427	Fall
SM3W_0+1_0_20200729_013806_000.wav	SM3W	0	20200729	13806	200728	B080	T2	E	A	M	PESU	3268	89	7.65977	2.52135	45.9485	79.0548	41.256	Fall
SM3W__0__0_20200729_013814_000.wav	SM3W	0	20200729	13814	200728	B080	T2	E	A	M	PESU	1008	75	9.96826	3.1104	45.9198	72.1288	42.8031	Fall
SM3W__0__0_20200729_013814_000.wav	SM3W	0	20200729	13814	200728	B080	T2	E	A	M	PESU	532	87	9.96826	4.30117	44.2017	74.1893	44.1997	Fall
SM3W__0__0_20200729_013814_000.wav	SM3W	0	20200729	13814	200728	B080	T2	E	A	M	PESU	727	86	9.96826	3.17253	45.1733	74.7705	43.0584	Fall
SM3W__0__0_20200729_013814_000.wav	SM3W	0	20200729	13814	200728	B080	T2	E	A	M	PESU	933	82	9.96826	3.56177	45.4942	77.6414	41.6743	Fall
SM3W__0__0_20200729_013814_000.wav	SM3W	0	20200729	13814	200728	B080	T2	E	A	M	PESU	850	123	9.96826	3.87679	46.1315	77.9233	42.2293	Fall
SM3W__0__0_20200729_013814_000.wav	SM3W	0	20200729	13814	200728	B080	T2	E	A	M	PESU	641	109	9.96826	4.62226	45.9021	78.0186	45.5257	Fall
SM3W_0+1_0_20200729_013819_000.wav	SM3W	0	20200729	13819	200728	B080	T2	E	A	M	PESU	541	103	3.87798	2.36276	43.6089	51.1254	42.9243	Fall
SM3W_0+1_0_20200729_013819_000.wav	SM3W	0	20200729	13819	200728	B080	T2	E	A	M	PESU	219	96	3.87798	2.61222	46.6715	51.3828	44.6518	Fall
SM3W_0+1_0_20200729_013819_000.wav	SM3W	0	20200729	13819	200728	B080	T2	E	A	M	PESU	6267	85	3.87798	2.9829	46.1991	52.2256	44.3733	Fall
SM3W_0+1_0_20200729_013819_000.wav	SM3W	0	20200729	13819	200728	B080	T2	E	A	M	PESU	6182	64	3.87798	2.72345	46.6532	52.7142	44.7803	Fall
SM3W_0+1_0_20200729_013819_000.wav	SM3W	0	20200729	13819	200728	B080	T2	E	A	M	PESU	6117	91	3.87798	2.92941	46.2966	53.6198	44.6887	Fall
SM3W_0+1_0_20200729_013819_000.wav	SM3W	0	20200729	13819	200728	B080	T2	E	A	M	PESU	6025	72	3.87798	4.02562	46.83	67.7212	44.8465	Fall
SM3W_0+1_0_20200729_013819_000.wav	SM3W	0	20200729	13819	200728	B080	T2	E	A	M	PESU	6431	65	3.87798	4.58864	46.5546	68.4806	43.1985	Fall
SM3W_0+1_0_20200729_013819_000.wav	SM3W	0	20200729	13819	200728	B080	T2	E	A	M	PESU	6667	65	3.87798	3.83009	46.7039	69.4132	44.7279	Fall
SM3W_0+1_0_20200729_013819_000.wav	SM3W	0	20200729	13819	200728	B080	T2	E	A	M	PESU	689	149	3.87798	2.37085	48.5553	73.7115	40.5023	Fall
SM3W_0+1_0_20200729_013819_000.wav	SM3W	0	20200729	13819	200728	B080	T2	E	A	M	PESU	5870	323	3.87798	4.14785	46.5967	73.8649	44.2301	Fall
SM3W_0+1_0_20200729_013819_000.wav	SM3W	0	20200729	13819	200728	B080	T2	E	A	M	PESU	6521	90	3.87798	4.21117	46.1371	74.3695	44.1525	Fall
SM3W_0+1_0_20200729_013819_000.wav	SM3W	0	20200729	13819	200728	B080	T2	E	A	M	PESU	5954	84	3.87798	4.06015	46.0952	74.4129	42.9195	Fall
SM3W_0+1_0_20200729_013819_000.wav	SM3W	0	20200729	13819	200728	B080	T2	E	A	M	PESU	8034	1091	3.87798	2.05661	44.1466	75.3583	39.708	Fall
SM3W_0+1_0_20200729_013819_000.wav	SM3W	0	20200729	13819	200728	B080	T2	E	A	M	PESU	6602	81	3.87798	3.50775	45.8495	76.3261	43.5367	Fall
SM3W_0+1_0_20200729_013819_000.wav	SM3W	0	20200729	13819	200728	B080	T2	E	A	M	PESU	294	76	3.87798	3.12585	45.4924	76.9198	43.6701	Fall
SM3W_0+1_0_20200729_013819_000.wav	SM3W	0	20200729	13819	200728	B080	T2	E	A	M	PESU	6366	100	3.87798	3.72194	46.14	77.2399	43.7887	Fall
SM3W_0+1_0_20200729_013819_000.wav	SM3W	0	20200729	13819	200728	B080	T2	E	A	M	PESU	6731	63	3.87798	2.35007	44.9145	77.7607	43.7735	Fall
SM3W_0+1_0_20200729_013819_000.wav	SM3W	0	20200729	13819	200728	B080	T2	E	A	M	PESU	436	142	3.87798	3.45413	46.0909	78.7162	43.0081	Fall
SM3W_0+1_0_20200729_013819_000.wav	SM3W	0	20200729	13819	200728	B080	T2	E	A	M	PESU	122	119	3.87798	3.77689	45.4244	78.9523	45.4244	Fall
SM3W_0+1_0_20200729_013819_000.wav	SM3W	0	20200729	13819	200728	B080	T2	E	A	M	PESU	6788	56	3.87798	2.03053	45.1821	79.895	43.5803	Fall
SM3W_0+1_0_20200729_013833_000.wav	SM3W	0	20200729	13833	200728	B080	T2	E	A	M	PESU	637	72	11.7443	2.36332	46.4547	51.4847	44.6808	Fall
SM3W_0+1_0_20200729_013833_000.wav	SM3W	0	20200729	13833	200728	B080	T2	E	A	M	PESU	488	65	11.7443	2.12317	45.9559	51.9463	44.1815	Fall
SM3W_0+1_0_20200729_013833_000.wav	SM3W	0	20200729	13833	200728	B080	T2	E	A	M	PESU	231	136	11.7443	3.30373	45.6417	75.7002	41.3886	Fall
SM3W_0+1_0_20200729_013833_000.wav	SM3W	0	20200729	13833	200728	B080	T2	E	A	M	PESU	701	69	11.7443	2.69166	45.5742	76.3398	42.1502	Fall
SM3W_0+1_0_20200729_013833_000.wav	SM3W	0	20200729	13833	200728	B080	T2	E	A	M	PESU	329	97	11.7443	3.19931	45.7489	76.6931	42.0893	Fall
SM3W_0+1_0_20200729_013833_000.wav	SM3W	0	20200729	13833	200728	B080	T2	E	A	M	PESU	559	72	11.7443	2.84362	46.5695	76.834	43.2215	Fall
SM3W_0+1_0_20200729_013833_000.wav	SM3W	0	20200729	13833	200728	B080	T2	E	A	M	PESU	429	94	11.7443	2.63504	45.3248	76.858	41.6749	Fall
SM3W_0+1_0_20200729_013833_000.wav	SM3W	0	20200729	13833	200728	B080	T2	E	A	M	PESU	1577	57	11.7443	1.91739	47.9341	77.4665	43.4145	Fall
SM3W_0+1_0_20200729_013833_000.wav	SM3W	0	20200729	13833	200728	B080	T2	E	A	M	PESU	766	65	11.7443	3.01098	45.8443	77.7714	42.6218	Fall
SM3W_0+1_0_20200729_013833_000.wav	SM3W	0	20200729	13833	200728	B080	T2	E	A	M	PESU	1116	55	11.7443	1.67434	46.8795	78.3792	40.6561	Fall
SM3W_0+1_0_20200729_013833_000.wav	SM3W	0	20200729	13833	200728	B080	T2	E	A	M	PESU	1357	81	11.7443	2.0227	48.4258	79.7165	43.4549	Fall
SM3W_0+1_0_20200729_013833_000.wav	SM3W	0	20200729	13833	200728	B080	T2	E	A	M	PESU	1276	62	11.7443	2.12974	48.0382	79.8481	42.5779	Fall
SM3W_0+1_0_20200729_013833_000.wav	SM3W	0	20200729	13833	200728	B080	T2	E	A	M	PESU	1060	54	11.7443	1.73571	47.6638	80.4009	41.2169	Fall
SM3W_0+1_0_20200729_013833_000.wav	SM3W	0	20200729	13833	200728	B080	T2	E	A	M	PESU	1006	56	11.7443	2.53546	47.5699	81.4165	42.1701	Fall
SM3W_0+1_0_20200729_013841_000.wav	SM3W	0	20200729	13841	200728	B080	T2	E	A	M	PESU	1849	83	6.63844	2.95163	45.6567	51.6821	43.9286	Fall
SM3W_0+1_0_20200729_013841_000.wav	SM3W	0	20200729	13841	200728	B080	T2	E	A	M	PESU	1765	98	6.63844	2.99567	45.8524	55.1712	44.3791	Fall
SM3W_0+1_0_20200729_013841_000.wav	SM3W	0	20200729	13841	200728	B080	T2	E	A	M	PESU	1059	71	6.63844	3.56485	47.0646	73.503	43.9911	Fall
SM3W_0+1_0_20200729_013841_000.wav	SM3W	0	20200729	13841	200728	B080	T2	E	A	M	PESU	1371	99	6.63844	4.58897	45.8515	74.537	43.9274	Fall
SM3W_0+1_0_20200729_013841_000.wav	SM3W	0	20200729	13841	200728	B080	T2	E	A	M	PESU	1510	63	6.63844	4.27773	46.8898	74.6743	44.9641	Fall
SM3W_0+1_0_20200729_013841_000.wav	SM3W	0	20200729	13841	200728	B080	T2	E	A	M	PESU	1584	73	6.63844	4.26936	45.5218	74.7732	43.687	Fall
SM3W_0+1_0_20200729_013841_000.wav	SM3W	0	20200729	13841	200728	B080	T2	E	A	M	PESU	1272	219	6.63844	4.40866	46.0165	74.962	46.0165	Fall
SM3W_0+1_0_20200729_013841_000.wav	SM3W	0	20200729	13841	200728	B080	T2	E	A	M	PESU	1447	76	6.63844	4.50995	46.1408	77.309	42.99	Fall
SM3W_0+1_0_20200729_013841_000.wav	SM3W	0	20200729	13841	200728	B080	T2	E	A	M	PESU	1917	69	6.63844	3.27247	46.4243	79.3795	45.0957	Fall
SM3W_0+1_0_20200729_013841_000.wav	SM3W	0	20200729	13841	200728	B080	T2	E	A	M	PESU	1666	83	6.63844	3.69158	45.3701	79.902	42.6497	Fall
SM3W__0__0_20200729_013847_000.wav	SM3W	0	20200729	13847	200728	B080	T2	E	A	M	PESU	699	100	5.27673	2.58766	45.8592	77.4351	41.0064	Fall
SM3W_0+1_0_20200729_013850_000.wav	SM3W	0	20200729	13850	200728	B080	T2	E	A	M	PESU	205	202	7.3152	3.73818	46.6412	72.5852	45.6979	Fall
SM3W_0+1_0_20200729_013850_000.wav	SM3W	0	20200729	13850	200728	B080	T2	E	A	M	PESU	415	123	7.3152	4.46834	45.0355	77.4691	45.0355	Fall
SM3W_0+1_0_20200729_013850_000.wav	SM3W	0	20200729	13850	200728	B080	T2	E	A	M	PESU	2161	67	7.3152	3.47462	44.1879	77.7219	43.5061	Fall
SM3W__0__0_20200729_013916_000.wav	SM3W	0	20200729	13916	200728	B080	T2	E	A	M	PESU	2427	123	7.82768	3.04529	45.4493	61.5794	42.846	Fall
SM3W__0__0_20200729_013916_000.wav	SM3W	0	20200729	13916	200728	B080	T2	E	A	M	PESU	2304	101	7.82768	2.81743	44.2803	76.1993	40.1942	Fall
SM3W__0__0_20200729_013921_000.wav	SM3W	0	20200729	13921	200728	B080	T2	E	A	M	PESU	1898	93	6.51452	4.28444	45.257	67.1176	43.0228	Fall
SM3W__0__0_20200729_013921_000.wav	SM3W	0	20200729	13921	200728	B080	T2	E	A	M	PESU	510	76	6.51452	2.93829	44.4471	76.7382	44.4285	Fall
SM3W__0__0_20200729_013921_000.wav	SM3W	0	20200729	13921	200728	B080	T2	E	A	M	PESU	430	65	6.51452	1.98508	48.1517	77.1532	41.4779	Fall
SM3W__0__0_20200729_013921_000.wav	SM3W	0	20200729	13921	200728	B080	T2	E	A	M	PESU	1702	644	6.51452	3.96407	45.0557	80.8819	45.0557	Fall
SM3W__0__0_20200729_013930_000.wav	SM3W	0	20200729	13930	200728	B080	T2	E	A	M	PESU	651	106	7.25254	2.40871	46.2947	55.7712	43.9499	Fall
SM3W__0__0_20200729_013930_000.wav	SM3W	0	20200729	13930	200728	B080	T2	E	A	M	PESU	744	94	7.25254	3.04453	45.8042	72.2367	42.7324	Fall
SM3W__0__0_20200729_013930_000.wav	SM3W	0	20200729	13930	200728	B080	T2	E	A	M	PESU	188	185	7.25254	3.25534	46.5208	75.8863	43.8042	Fall
SM3W__0__0_20200729_013930_000.wav	SM3W	0	20200729	13930	200728	B080	T2	E	A	M	PESU	280	91	7.25254	2.73418	45.661	78.6907	41.6065	Fall
SM3W__0__0_20200729_013930_000.wav	SM3W	0	20200729	13930	200728	B080	T2	E	A	M	PESU	379	100	7.25254	3.21709	46.0928	78.8935	42.9375	Fall
SM3W__0__0_20200729_013930_000.wav	SM3W	0	20200729	13930	200728	B080	T2	E	A	M	PESU	544	164	7.25254	3.00253	44.1325	80.3777	44.1279	Fall
SM3W__0__0_20200729_013937_000.wav	SM3W	0	20200729	13937	200728	B080	T2	E	A	M	PESU	299	90	6.10759	3.90046	45.043	51.7357	43.3377	Fall
SM3W__0__0_20200729_013937_000.wav	SM3W	0	20200729	13937	200728	B080	T2	E	A	M	PESU	790	118	6.10759	2.99901	44.9093	51.7626	43.534	Fall
SM3W__0__0_20200729_013937_000.wav	SM3W	0	20200729	13937	200728	B080	T2	E	A	M	PESU	103	99	6.10759	4.14092	44.3672	52.144	44.3577	Fall
SM3W__0__0_20200729_013937_000.wav	SM3W	0	20200729	13937	200728	B080	T2	E	A	M	PESU	521	73	6.10759	3.31906	46.0648	55.2457	44.4927	Fall
SM3W__0__0_20200729_013937_000.wav	SM3W	0	20200729	13937	200728	B080	T2	E	A	M	PESU	954	92	6.10759	3.77878	44.9872	62.4332	44.9872	Fall
SM3W__0__0_20200729_013937_000.wav	SM3W	0	20200729	13937	200728	B080	T2	E	A	M	PESU	671	71	6.10759	4.10715	45.7097	66.2032	43.6471	Fall
SM3W__0__0_20200729_013937_000.wav	SM3W	0	20200729	13937	200728	B080	T2	E	A	M	PESU	861	72	6.10759	3.69691	44.5022	66.4096	41.2312	Fall
SM3W__0__0_20200729_013937_000.wav	SM3W	0	20200729	13937	200728	B080	T2	E	A	M	PESU	600	79	6.10759	3.72274	45.7132	66.8042	43.4442	Fall
SM3W__0__0_20200729_013937_000.wav	SM3W	0	20200729	13937	200728	B080	T2	E	A	M	PESU	448	61	6.10759	2.84661	45.4856	67.0378	41.808	Fall
SM3W__0__0_20200729_013937_000.wav	SM3W	0	20200729	13937	200728	B080	T2	E	A	M	PESU	387	88	6.10759	3.54253	45.1686	68.6987	42.4149	Fall
SM3W__0__0_20200729_013937_000.wav	SM3W	0	20200729	13937	200728	B080	T2	E	A	M	PESU	207	106	6.10759	5.22155	45.385	69.2775	43.6664	Fall
SM3W__0__0_20200729_013937_000.wav	SM3W	0	20200729	13937	200728	B080	T2	E	A	M	PESU	2127	41	6.10759	1.95625	43.2338	78.6524	40.0142	Fall
SM3W__0__0_20200729_014002_000.wav	SM3W	0	20200729	14002	200728	B080	T2	E	A	M	PESU	0	0	8.82208	2.69031	44.5471	57.3252	41.5444	Fall
SM3W__0__0_20200729_014002_000.wav	SM3W	0	20200729	14002	200728	B080	T2	E	A	M	PESU	335	88	8.82208	2.58308	48.0295	74.5085	41.4117	Fall
SM3W__0__0_20200729_014002_000.wav	SM3W	0	20200729	14002	200728	B080	T2	E	A	M	PESU	241	142	8.82208	4.02805	43.7767	75.2062	42.658	Fall
SM3W__1__1_20200729_014017_000.wav	SM3W	1	20200729	14017	200728	B080	T2	E	A	M	PESU	1008	139	11.9097	3.85564	45.2042	82.6081	45.2042	Fall
SM3W__0__0_20200729_014021_000.wav	SM3W	0	20200729	14021	200728	B080	T2	E	A	M	PESU	495	63	9.09502	3.52365	47.3417	74.8291	45.366	Fall
SM3W__0__0_20200729_014021_000.wav	SM3W	0	20200729	14021	200728	B080	T2	E	A	M	PESU	706	133	9.09502	3.30914	45.766	75.8773	43.1531	Fall
SM3W__0__0_20200729_014021_000.wav	SM3W	0	20200729	14021	200728	B080	T2	E	A	M	PESU	1059	80	9.09502	1.8059	48.0983	77.3254	42.696	Fall
SM3W__0__0_20200729_014021_000.wav	SM3W	0	20200729	14021	200728	B080	T2	E	A	M	PESU	573	78	9.09502	3.33279	46.3436	77.9403	43.7421	Fall
SM3W__0__0_20200729_014021_000.wav	SM3W	0	20200729	14021	200728	B080	T2	E	A	M	PESU	146	0	9.09502	3.25618	46.8538	79.7106	42.3478	Fall
SM3W__0__0_20200729_014021_000.wav	SM3W	0	20200729	14021	200728	B080	T2	E	A	M	PESU	430	203	9.09502	2.6075	46.9545	80.4524	42.6254	Fall
SM3W__0__0_20200729_014021_000.wav	SM3W	0	20200729	14021	200728	B080	T2	E	A	M	PESU	979	63	9.09502	1.96798	48.1451	80.569	42.8886	Fall
SM3W__0__0_20200729_014021_000.wav	SM3W	0	20200729	14021	200728	B080	T2	E	A	M	PESU	916	74	9.09502	1.93924	46.9618	80.6913	41.8971	Fall
SM3W__0__0_20200729_014021_000.wav	SM3W	0	20200729	14021	200728	B080	T2	E	A	M	PESU	784	78	9.09502	2.63473	46.4328	81.8091	42.8988	Fall
SM3W__0__0_20200729_014021_000.wav	SM3W	0	20200729	14021	200728	B080	T2	E	A	M	PESU	842	58	9.09502	2.43648	46.788	83.1242	43.3052	Fall
SM3M__0__0_20200729_014029_000.wav	SM3M	0	20200729	14029	200728	B080	T2	E	A	M	PESU	783	235	10.866	4.28686	45.8969	73.2141	45.8969	Fall
SM3W__0__0_20200729_014034_000.wav	SM3W	0	20200729	14034	200728	B080	T2	E	A	M	PESU	1020	83	8.45107	1.63877	47.566	48.9976	47.0301	Fall
SM3W__0__0_20200729_014034_000.wav	SM3W	0	20200729	14034	200728	B080	T2	E	A	M	PESU	508	58	8.45107	3.69063	46.2937	58.4074	43.9898	Fall
SM3W__0__0_20200729_014034_000.wav	SM3W	0	20200729	14034	200728	B080	T2	E	A	M	PESU	926	133	8.45107	3.22923	45.4548	60.4884	43.0596	Fall
SM3W__0__0_20200729_014034_000.wav	SM3W	0	20200729	14034	200728	B080	T2	E	A	M	PESU	2792	73	8.45107	3.97975	45.617	64.5602	43.7442	Fall
SM3W__0__0_20200729_014034_000.wav	SM3W	0	20200729	14034	200728	B080	T2	E	A	M	PESU	794	135	8.45107	4.04199	46.101	66.0973	42.9194	Fall
SM3W__0__0_20200729_014034_000.wav	SM3W	0	20200729	14034	200728	B080	T2	E	A	M	PESU	337	101	8.45107	4.36594	46.0431	66.2621	42.4503	Fall
SM3W__0__0_20200729_014034_000.wav	SM3W	0	20200729	14034	200728	B080	T2	E	A	M	PESU	657	67	8.45107	4.22301	46.4398	67.5203	44.6862	Fall
SM3W__0__0_20200729_014034_000.wav	SM3W	0	20200729	14034	200728	B080	T2	E	A	M	PESU	237	176	8.45107	3.88975	46.0933	67.8357	44.3233	Fall
SM3W__0__0_20200729_014034_000.wav	SM3W	0	20200729	14034	200728	B080	T2	E	A	M	PESU	590	83	8.45107	4.3041	46.0917	68.0866	43.074	Fall
SM3W__0__0_20200729_014034_000.wav	SM3W	0	20200729	14034	200728	B080	T2	E	A	M	PESU	450	118	8.45107	4.20986	45.9274	68.2385	43.24	Fall
SM3W__0__0_20200729_014034_000.wav	SM3W	0	20200729	14034	200728	B080	T2	E	A	M	PESU	2600	158	8.45107	2.84266	47.3453	72.4572	44.4505	Fall
SM3W__0__0_20200729_014034_000.wav	SM3W	0	20200729	14034	200728	B080	T2	E	A	M	PESU	1777	71	8.45107	3.08675	45.672	74.087	42.5543	Fall
SM3W__0__0_20200729_014034_000.wav	SM3W	0	20200729	14034	200728	B080	T2	E	A	M	PESU	1947	87	8.45107	3.14419	46.6026	74.2217	43.234	Fall
SM3W__0__0_20200729_014034_000.wav	SM3W	0	20200729	14034	200728	B080	T2	E	A	M	PESU	1860	89	8.45107	3.31976	46.4066	74.5369	42.5198	Fall
SM3W__0__0_20200729_014034_000.wav	SM3W	0	20200729	14034	200728	B080	T2	E	A	M	PESU	2717	119	8.45107	3.64379	46.2165	75.3691	43.685	Fall
SM3W__0__0_20200729_014034_000.wav	SM3W	0	20200729	14034	200728	B080	T2	E	A	M	PESU	2156	81	8.45107	2.43243	46.0365	76.8527	44.6433	Fall
SM3W__0__0_20200729_014034_000.wav	SM3W	0	20200729	14034	200728	B080	T2	E	A	M	PESU	2076	60	8.45107	2.28718	45.6846	77.0393	42.2647	Fall
SM3W__0__0_20200729_014034_000.wav	SM3W	0	20200729	14034	200728	B080	T2	E	A	M	PESU	2443	100	8.45107	2.87409	46.7748	78.8357	43.4855	Fall
SM3W__0__0_20200729_014034_000.wav	SM3W	0	20200729	14034	200728	B080	T2	E	A	M	PESU	2246	90	8.45107	2.20187	47.7562	81.5878	45.1377	Fall
SM3W_0+1_0_20200729_014039_000.wav	SM3W	0	20200729	14039	200728	B080	T2	E	A	M	PESU	2476	59	7.81537	2.62823	45.9969	51.1198	44.6026	Fall
SM3W_0+1_0_20200729_014039_000.wav	SM3W	0	20200729	14039	200728	B080	T2	E	A	M	PESU	2032	76	7.81537	3.33536	45.9198	51.9819	45.2578	Fall
SM3W_0+1_0_20200729_014039_000.wav	SM3W	0	20200729	14039	200728	B080	T2	E	A	M	PESU	2695	68	7.81537	2.40741	46.344	56.3455	42.3826	Fall
SM3W_0+1_0_20200729_014039_000.wav	SM3W	0	20200729	14039	200728	B080	T2	E	A	M	PESU	1955	95	7.81537	4.7104	45.3364	68.5189	44.0815	Fall
SM3W_0+1_0_20200729_014039_000.wav	SM3W	0	20200729	14039	200728	B080	T2	E	A	M	PESU	2121	90	7.81537	4.27458	45.6306	68.7228	44.7955	Fall
SM3W_0+1_0_20200729_014039_000.wav	SM3W	0	20200729	14039	200728	B080	T2	E	A	M	PESU	2551	77	7.81537	4.03886	45.7338	72.5676	43.8026	Fall
SM3W_0+1_0_20200729_014039_000.wav	SM3W	0	20200729	14039	200728	B080	T2	E	A	M	PESU	2246	125	7.81537	4.20264	44.6979	72.7896	44.6979	Fall
SM3W_0+1_0_20200729_014039_000.wav	SM3W	0	20200729	14039	200728	B080	T2	E	A	M	PESU	2416	93	7.81537	4.41732	45.527	73.6122	42.4791	Fall
SM3W_0+1_0_20200729_014039_000.wav	SM3W	0	20200729	14039	200728	B080	T2	E	A	M	PESU	2324	77	7.81537	3.9095	45.9715	73.7678	43.6444	Fall
SM3W_0+1_0_20200729_014039_000.wav	SM3W	0	20200729	14039	200728	B080	T2	E	A	M	PESU	1754	228	7.81537	4.80131	45.7101	73.8187	45.459	Fall
SM3W_0+1_0_20200729_014039_000.wav	SM3W	0	20200729	14039	200728	B080	T2	E	A	M	PESU	1860	104	7.81537	4.57106	46.1976	75.9493	43.7358	Fall
SM3W_0+1_0_20200729_014039_000.wav	SM3W	0	20200729	14039	200728	B080	T2	E	A	M	PESU	1434	264	7.81537	4.59701	45.9661	76.387	42.6089	Fall
SM3W_0+1_0_20200729_014039_000.wav	SM3W	0	20200729	14039	200728	B080	T2	E	A	M	PESU	2762	68	7.81537	3.16395	46.7972	76.5484	44.0792	Fall
SM3W_0+1_0_20200729_014039_000.wav	SM3W	0	20200729	14039	200728	B080	T2	E	A	M	PESU	2626	74	7.81537	3.0404	46.524	77.4625	42.4774	Fall
SM3W_0+1_0_20200729_014039_000.wav	SM3W	0	20200729	14039	200728	B080	T2	E	A	M	PESU	2836	74	7.81537	2.79981	45.2668	78.5519	41.3511	Fall
SM3W__0__0_20200729_014047_000.wav	SM3W	0	20200729	14047	200728	B080	T2	E	A	M	PESU	361	99	9.33867	2.99146	46.5729	51.8491	45.3797	Fall
SM3W__0__0_20200729_014047_000.wav	SM3W	0	20200729	14047	200728	B080	T2	E	A	M	PESU	455	94	9.33867	3.32999	46.0461	51.9229	44.5013	Fall
SM3W__0__0_20200729_014047_000.wav	SM3W	0	20200729	14047	200728	B080	T2	E	A	M	PESU	556	101	9.33867	3.49532	45.7436	52.8019	44.3024	Fall
SM3W__0__0_20200729_014047_000.wav	SM3W	0	20200729	14047	200728	B080	T2	E	A	M	PESU	796	69	9.33867	3.20874	45.3432	65.4099	42.6954	Fall
SM3W__0__0_20200729_014047_000.wav	SM3W	0	20200729	14047	200728	B080	T2	E	A	M	PESU	727	77	9.33867	3.87582	45.8214	67.3364	43.6402	Fall
SM3W__0__0_20200729_014047_000.wav	SM3W	0	20200729	14047	200728	B080	T2	E	A	M	PESU	650	94	9.33867	3.43528	45.7479	67.804	42.9952	Fall
SM3W__0__0_20200729_014047_000.wav	SM3W	0	20200729	14047	200728	B080	T2	E	A	M	PESU	163	0	9.33867	3.45455	46.6077	73.4683	43.2947	Fall
SM3W__0__0_20200729_014047_000.wav	SM3W	0	20200729	14047	200728	B080	T2	E	A	M	PESU	262	99	9.33867	4.49821	46.8156	77.1351	43.846	Fall
SM3W__0__0_20200729_014051_000.wav	SM3W	0	20200729	14051	200728	B080	T2	E	A	M	PESU	1556	155	5.86214	1.62098	46.245	47.9153	46.2433	Fall
SM3W__0__0_20200729_014051_000.wav	SM3W	0	20200729	14051	200728	B080	T2	E	A	M	PESU	1217	0	5.86214	3.93895	46.005	73.8301	46.005	Fall
SM3W__0__0_20200729_014051_000.wav	SM3W	0	20200729	14051	200728	B080	T2	E	A	M	PESU	1306	81	5.86214	3.05369	44.6695	74.2317	41.78	Fall
SM3W__0__0_20200729_014051_000.wav	SM3W	0	20200729	14051	200728	B080	T2	E	A	M	PESU	1398	93	5.86214	3.28114	45.5515	76.4125	42.1897	Fall
SM3M__0__0_20200729_014058_000.wav	SM3M	0	20200729	14058	200728	B080	T2	E	A	M	PESU	516	77	11.1186	3.76298	45.4625	83.8859	43.1751	Fall
SM3W__0__0_20200729_014617_000.wav	SM3W	0	20200729	14617	200728	B080	T1	E	A	M	PESU	2739	119	4.75516	2.6348	45.9987	51.384	43.8875	Fall
SM3W__0__0_20200729_014617_000.wav	SM3W	0	20200729	14617	200728	B080	T1	E	A	M	PESU	451	117	4.75516	2.13567	45.8551	51.9071	43.6494	Fall
SM3W__0__0_20200729_014617_000.wav	SM3W	0	20200729	14617	200728	B080	T1	E	A	M	PESU	640	74	4.75516	3.13615	45.1992	68.3857	42.3727	Fall
SM3W__0__0_20200729_014617_000.wav	SM3W	0	20200729	14617	200728	B080	T1	E	A	M	PESU	759	120	4.75516	4.05578	45.5684	72.3885	43.6538	Fall
SM3W__0__0_20200729_014617_000.wav	SM3W	0	20200729	14617	200728	B080	T1	E	A	M	PESU	2842	105	4.75516	3.79342	45.1303	73.3244	43.0013	Fall
SM3W__0__0_20200729_014617_000.wav	SM3W	0	20200729	14617	200728	B080	T1	E	A	M	PESU	840	80	4.75516	4.27311	44.5144	74.7268	44.5126	Fall
SM3W__0__0_20200729_014617_000.wav	SM3W	0	20200729	14617	200728	B080	T1	E	A	M	PESU	2432	151	4.75516	3.93021	44.7885	76.137	44.7885	Fall
SM3W__0__0_20200729_014617_000.wav	SM3W	0	20200729	14617	200728	B080	T1	E	A	M	PESU	2964	122	4.75516	4.34753	45.4966	76.8849	43.2651	Fall
SM3W__0__0_20200729_014617_000.wav	SM3W	0	20200729	14617	200728	B080	T1	E	A	M	PESU	2513	81	4.75516	3.16471	46.2829	76.9843	42.4519	Fall
SM3W__0__0_20200729_014617_000.wav	SM3W	0	20200729	14617	200728	B080	T1	E	A	M	PESU	333	155	4.75516	2.40606	48.2649	76.9968	42.3238	Fall
SM3W__0__0_20200729_014617_000.wav	SM3W	0	20200729	14617	200728	B080	T1	E	A	M	PESU	2619	106	4.75516	3.49448	46.3904	78.5322	43.6319	Fall
SM3W__0__0_20200729_014617_000.wav	SM3W	0	20200729	14617	200728	B080	T1	E	A	M	PESU	178	87	4.75516	2.56387	45.2779	78.9397	42.9816	Fall
SM3W__0__0_20200729_014617_000.wav	SM3W	0	20200729	14617	200728	B080	T1	E	A	M	PESU	91	87	4.75516	2.90323	46.2509	80.6696	42.5437	Fall
SM3W__0__0_20200729_014629_000.wav	SM3W	0	20200729	14629	200728	B080	T1	E	A	M	PESU	274	183	10.199	2.15219	43.2385	76.8341	43.2385	Fall
SM3W__0__0_20200729_014634_000.wav	SM3W	0	20200729	14634	200728	B080	T1	E	A	M	PESU	947	66	10.219	2.93172	45.7224	68.8347	42.0731	Fall
SM3W__0__0_20200729_014634_000.wav	SM3W	0	20200729	14634	200728	B080	T1	E	A	M	PESU	881	100	10.219	2.27148	48.7221	74.8062	43.9083	Fall
SM3W__0__0_20200729_014634_000.wav	SM3W	0	20200729	14634	200728	B080	T1	E	A	M	PESU	134	130	10.219	3.18671	46.3618	74.8904	43.2341	Fall
SM3W__0__0_20200729_014634_000.wav	SM3W	0	20200729	14634	200728	B080	T1	E	A	M	PESU	299	80	10.219	2.61458	45.5366	76.804	41.6901	Fall
SM3W__0__0_20200729_014634_000.wav	SM3W	0	20200729	14634	200728	B080	T1	E	A	M	PESU	219	85	10.219	2.80611	45.56	77.0311	41.4501	Fall
SM3W__0__0_20200729_014634_000.wav	SM3W	0	20200729	14634	200728	B080	T1	E	A	M	PESU	781	101	10.219	1.86789	48.2901	78.3767	44.2346	Fall
SM3W_0+1_0_20200729_014639_000.wav	SM3W	0	20200729	14639	200728	B080	T1	E	A	M	PESU	1658	61	6.84747	4.57852	45.1646	66.2653	45.1635	Fall
SM3W_0+1_0_20200729_014639_000.wav	SM3W	0	20200729	14639	200728	B080	T1	E	A	M	PESU	1169	69	6.84747	4.68262	45.3602	67.1932	43.4885	Fall
SM3W_0+1_0_20200729_014639_000.wav	SM3W	0	20200729	14639	200728	B080	T1	E	A	M	PESU	1028	110	6.84747	5.03895	45.1369	67.2682	44.97	Fall
SM3W_0+1_0_20200729_014639_000.wav	SM3W	0	20200729	14639	200728	B080	T1	E	A	M	PESU	854	649	6.84747	9.80203	45.4173	68.1472	44.7168	Fall
SM3W_0+1_0_20200729_014639_000.wav	SM3W	0	20200729	14639	200728	B080	T1	E	A	M	PESU	1100	72	6.84747	4.7976	45.5269	68.2638	45.1267	Fall
SM3W_0+1_0_20200729_014639_000.wav	SM3W	0	20200729	14639	200728	B080	T1	E	A	M	PESU	1491	107	6.84747	4.85626	45.2125	72.2325	42.1743	Fall
SM3W_0+1_0_20200729_014639_000.wav	SM3W	0	20200729	14639	200728	B080	T1	E	A	M	PESU	1384	109	6.84747	4.89342	45.0058	74.1165	42.1168	Fall
SM3W_0+1_1_20200729_014648_000.wav	SM3W	1	20200729	14648	200728	B080	T1	E	A	M	PESU	9330	55	5.22235	2.06489	48.175	74.0896	41.3883	Fall
SM3W_0+1_1_20200729_014648_000.wav	SM3W	1	20200729	14648	200728	B080	T1	E	A	M	PESU	9535	53	5.22235	1.94689	48.6126	75.2325	41.6203	Fall
SM3W__0__0_20200729_014701_000.wav	SM3W	0	20200729	14701	200728	B080	T1	E	A	M	PESU	399	79	8.53932	3.27072	45.8284	52.2115	44.0531	Fall
SM3W__0__0_20200729_014701_000.wav	SM3W	0	20200729	14701	200728	B080	T1	E	A	M	PESU	508	110	8.53932	4.21115	45.5245	67.9848	43.7477	Fall
SM3W__0__0_20200729_014701_000.wav	SM3W	0	20200729	14701	200728	B080	T1	E	A	M	PESU	214	0	8.53932	4.33853	46.4026	72.4966	46.0602	Fall
SM3W__0__0_20200729_014701_000.wav	SM3W	0	20200729	14701	200728	B080	T1	E	A	M	PESU	671	88	8.53932	3.96129	46.1835	72.9911	45.6976	Fall
SM3W__0__0_20200729_014701_000.wav	SM3W	0	20200729	14701	200728	B080	T1	E	A	M	PESU	793	122	8.53932	4.17292	45.5906	73.5144	42.0744	Fall
SM3W__0__0_20200729_014701_000.wav	SM3W	0	20200729	14701	200728	B080	T1	E	A	M	PESU	582	74	8.53932	4.27846	45.7606	73.7076	43.8755	Fall
SM3W__0__0_20200729_014701_000.wav	SM3W	0	20200729	14701	200728	B080	T1	E	A	M	PESU	1125	66	8.53932	4.03393	46.1721	73.8014	44.3087	Fall
SM3W__0__0_20200729_014701_000.wav	SM3W	0	20200729	14701	200728	B080	T1	E	A	M	PESU	319	105	8.53932	4.40627	45.8455	75.6871	42.6146	Fall
SM3W__0__0_20200729_014701_000.wav	SM3W	0	20200729	14701	200728	B080	T1	E	A	M	PESU	982	98	8.53932	4.4411	45.6584	76.3002	42.6184	Fall
SM3W__0__0_20200729_014701_000.wav	SM3W	0	20200729	14701	200728	B080	T1	E	A	M	PESU	884	91	8.53932	4.59296	45.6128	78.6967	44.0347	Fall
SM3W__0__0_20200729_014701_000.wav	SM3W	0	20200729	14701	200728	B080	T1	E	A	M	PESU	1871	61	8.53932	1.60699	46.1617	79.8693	39.4715	Fall
SM3W__0__0_20200729_014701_000.wav	SM3W	0	20200729	14701	200728	B080	T1	E	A	M	PESU	1752	62	8.53932	1.6654	46.1121	80.524	40.3176	Fall
SM3W__0__0_20200729_014701_000.wav	SM3W	0	20200729	14701	200728	B080	T1	E	A	M	PESU	1060	77	8.53932	3.36522	45.5933	80.5372	43.5111	Fall
SM3W__0__0_20200729_014701_000.wav	SM3W	0	20200729	14701	200728	B080	T1	E	A	M	PESU	1196	71	8.53932	3.41446	46.0346	81.6698	42.434	Fall
SM3W__0__0_20200729_014701_000.wav	SM3W	0	20200729	14701	200728	B080	T1	E	A	M	PESU	1567	63	8.53932	2.06587	48.2587	81.7622	40.6415	Fall
SM3W__0__0_20200729_014701_000.wav	SM3W	0	20200729	14701	200728	B080	T1	E	A	M	PESU	1285	89	8.53932	2.80617	45.4183	81.9603	40.7889	Fall
SM3W__0__0_20200729_014714_000.wav	SM3W	0	20200729	14714	200728	B080	T1	E	A	M	PESU	871	92	5.618	1.92839	45.433	65.5634	41.2657	Fall
SM3W__0__0_20200729_014714_000.wav	SM3W	0	20200729	14714	200728	B080	T1	E	A	M	PESU	940	70	5.618	2.55134	43.8968	77.4248	40.7058	Fall
SM3W__0__0_20200729_014714_000.wav	SM3W	0	20200729	14714	200728	B080	T1	E	A	M	PESU	674	83	5.618	1.81909	45.5534	80.9059	40.9925	Fall
SM3W__0__0_20200729_014721_000.wav	SM3W	0	20200729	14721	200728	B080	T1	E	A	M	PESU	282	85	10.9685	2.64776	45.5413	79.2356	42.2604	Fall
SM3W__0__0_20200729_014727_000.wav	SM3W	0	20200729	14727	200728	B080	T1	E	A	M	PESU	590	74	12.5322	2.63659	44.3192	50.6418	42.9397	Fall
SM3W__0__0_20200729_014727_000.wav	SM3W	0	20200729	14727	200728	B080	T1	E	A	M	PESU	433	62	12.5322	2.46809	45.4864	51.6919	43.5473	Fall
SM3W__0__0_20200729_014727_000.wav	SM3W	0	20200729	14727	200728	B080	T1	E	A	M	PESU	502	69	12.5322	3.21616	45.8704	51.8865	43.6092	Fall
SM3W__0__0_20200729_014727_000.wav	SM3W	0	20200729	14727	200728	B080	T1	E	A	M	PESU	700	104	12.5322	2.92897	45.585	54.3712	43.2997	Fall
SM3W__0__0_20200729_014727_000.wav	SM3W	0	20200729	14727	200728	B080	T1	E	A	M	PESU	0	0	12.5322	3.45666	46.2162	62.1721	43.3843	Fall
SM3W__0__0_20200729_014727_000.wav	SM3W	0	20200729	14727	200728	B080	T1	E	A	M	PESU	760	66	12.5322	3.65882	45.2875	67.3935	40.8313	Fall
SM3W__0__0_20200729_014727_000.wav	SM3W	0	20200729	14727	200728	B080	T1	E	A	M	PESU	305	109	12.5322	3.87643	46.3104	74.6879	44.2351	Fall
SM3W__0__0_20200729_014727_000.wav	SM3W	0	20200729	14727	200728	B080	T1	E	A	M	PESU	96	93	12.5322	4.0498	46.1702	76.5496	43.947	Fall
SM3W__0__0_20200729_014727_000.wav	SM3W	0	20200729	14727	200728	B080	T1	E	A	M	PESU	370	66	12.5322	3.69237	46.2661	77.0999	42.9949	Fall
SM3W__0__0_20200729_014727_000.wav	SM3W	0	20200729	14727	200728	B080	T1	E	A	M	PESU	196	100	12.5322	3.53098	45.3002	80.6329	41.4942	Fall
SM3W__0__0_20200729_014733_000.wav	SM3W	0	20200729	14733	200728	B080	T1	E	A	M	PESU	1027	87	6.7775	2.27527	44.2196	59.6737	40.9212	Fall
SM3W__0__0_20200729_014733_000.wav	SM3W	0	20200729	14733	200728	B080	T1	E	A	M	PESU	940	88	6.7775	3.22018	44.7215	74.5919	42.711	Fall
SM3W__0__0_20200729_014733_000.wav	SM3W	0	20200729	14733	200728	B080	T1	E	A	M	PESU	852	135	6.7775	2.40364	44.8631	75.5908	41.3009	Fall
SM3W__0__0_20200729_014733_000.wav	SM3W	0	20200729	14733	200728	B080	T1	E	A	M	PESU	2924	105	6.7775	2.41574	45.3357	77.7775	41.762	Fall
SM3W__0__0_20200729_014733_000.wav	SM3W	0	20200729	14733	200728	B080	T1	E	A	M	PESU	718	112	6.7775	2.1812	48.8782	79.6491	42.6785	Fall
SM3W__0__0_20200729_014733_000.wav	SM3W	0	20200729	14733	200728	B080	T1	E	A	M	PESU	605	115	6.7775	2.43298	42.9119	79.8164	41.9116	Fall
SM3W__0__0_20200729_014733_000.wav	SM3W	0	20200729	14733	200728	B080	T1	E	A	M	PESU	490	90	6.7775	2.20638	47.3188	80.1114	41.01	Fall
SM3W__0__0_20200729_014739_000.wav	SM3W	0	20200729	14739	200728	B080	T1	E	A	M	PESU	884	116	8.59008	3.62262	44.8304	71.9355	42.5431	Fall
SM3W__0__0_20200729_014739_000.wav	SM3W	0	20200729	14739	200728	B080	T1	E	A	M	PESU	768	151	8.59008	3.40235	45.6632	75.9148	43.1885	Fall
SM3W__0__0_20200729_014739_000.wav	SM3W	0	20200729	14739	200728	B080	T1	E	A	M	PESU	617	82	8.59008	3.33937	46.4177	76.8459	43.96	Fall
SM3W__0__0_20200729_014739_000.wav	SM3W	0	20200729	14739	200728	B080	T1	E	A	M	PESU	423	162	8.59008	2.08279	47.4379	80.3599	43.9374	Fall
SM3W__0__0_20200729_014739_000.wav	SM3W	0	20200729	14739	200728	B080	T1	E	A	M	PESU	260	95	8.59008	2.49727	46.4636	80.4114	41.1251	Fall
SM3W__0__0_20200729_014739_000.wav	SM3W	0	20200729	14739	200728	B080	T1	E	A	M	PESU	535	113	8.59008	1.91836	47.532	81.0037	47.036	Fall
SM3W__0__0_20200729_014744_000.wav	SM3W	0	20200729	14744	200728	B080	T1	E	A	M	PESU	460	116	8.90995	2.67749	45.9056	51.2095	43.8623	Fall
SM3W__0__0_20200729_014744_000.wav	SM3W	0	20200729	14744	200728	B080	T1	E	A	M	PESU	653	98	8.90995	3.15829	45.6738	61.6048	43.3479	Fall
SM3W__0__0_20200729_014744_000.wav	SM3W	0	20200729	14744	200728	B080	T1	E	A	M	PESU	555	96	8.90995	3.71531	45.3832	73.9277	42.7404	Fall
SM3W__0__0_20200729_014744_000.wav	SM3W	0	20200729	14744	200728	B080	T1	E	A	M	PESU	156	152	8.90995	2.69566	43.9807	75.2147	43.9584	Fall
SM3W__0__0_20200729_014744_000.wav	SM3W	0	20200729	14744	200728	B080	T1	E	A	M	PESU	343	187	8.90995	3.50247	43.9751	76.0372	42.6506	Fall
SM3W__0__0_20200729_014744_000.wav	SM3W	0	20200729	14744	200728	B080	T1	E	A	M	PESU	1387	86	8.90995	1.67527	44.6046	77.7357	41.2881	Fall
SM3W__0__0_20200729_014749_000.wav	SM3W	0	20200729	14749	200728	B080	T1	E	A	M	PESU	456	121	10.3011	3.1649	46.2146	51.4411	44.4033	Fall
SM3W__0__0_20200729_014749_000.wav	SM3W	0	20200729	14749	200728	B080	T1	E	A	M	PESU	515	59	10.3011	3.14091	45.6828	51.4636	43.6153	Fall
SM3W__0__0_20200729_014749_000.wav	SM3W	0	20200729	14749	200728	B080	T1	E	A	M	PESU	573	58	10.3011	2.47631	46.3215	51.4935	44.201	Fall
SM3W__0__0_20200729_014749_000.wav	SM3W	0	20200729	14749	200728	B080	T1	E	A	M	PESU	1064	81	10.3011	2.0551	45.0713	51.7456	43.9664	Fall
SM3W__0__0_20200729_014749_000.wav	SM3W	0	20200729	14749	200728	B080	T1	E	A	M	PESU	982	112	10.3011	4.13247	45.1959	71.3646	43.4096	Fall
SM3W__0__0_20200729_014749_000.wav	SM3W	0	20200729	14749	200728	B080	T1	E	A	M	PESU	765	99	10.3011	4.53557	45.7871	72.582	43.7477	Fall
SM3W__0__0_20200729_014749_000.wav	SM3W	0	20200729	14749	200728	B080	T1	E	A	M	PESU	870	105	10.3011	4.12917	45.7955	72.8941	43.7392	Fall
SM3W__0__0_20200729_014749_000.wav	SM3W	0	20200729	14749	200728	B080	T1	E	A	M	PESU	666	95	10.3011	4.51301	46.0748	73.7406	44.0525	Fall
SM3W__0__0_20200729_014749_000.wav	SM3W	0	20200729	14749	200728	B080	T1	E	A	M	PESU	1168	105	10.3011	3.73821	45.8023	75.3705	43.1264	Fall
SM3W__0__0_20200729_014749_000.wav	SM3W	0	20200729	14749	200728	B080	T1	E	A	M	PESU	163	160	10.3011	3.33331	43.6304	76.6049	43.6194	Fall
SM3W__0__0_20200729_014749_000.wav	SM3W	0	20200729	14749	200728	B080	T1	E	A	M	PESU	336	171	10.3011	3.25694	47.1725	77.6933	43.1995	Fall
SM3W__0__0_20200729_014753_000.wav	SM3W	0	20200729	14753	200728	B080	T1	E	A	M	PESU	532	107	8.45391	2.39261	47.4073	64.6916	39.9545	Fall
SM3W__0__0_20200729_014753_000.wav	SM3W	0	20200729	14753	200728	B080	T1	E	A	M	PESU	425	115	8.45391	2.9955	42.9233	74.0719	42.1181	Fall
SM3W__0__0_20200729_014758_000.wav	SM3W	0	20200729	14758	200728	B080	T1	E	A	M	PESU	321	117	5.04724	3.02128	46.8143	51.5515	44.8818	Fall
SM3W__0__0_20200729_014758_000.wav	SM3W	0	20200729	14758	200728	B080	T1	E	A	M	PESU	504	184	5.04724	2.85743	45.1359	51.6469	43.2583	Fall
SM3W__0__0_20200729_014758_000.wav	SM3W	0	20200729	14758	200728	B080	T1	E	A	M	PESU	633	129	5.04724	3.52086	46.641	55.2847	45.0334	Fall
SM3W__0__0_20200729_014758_000.wav	SM3W	0	20200729	14758	200728	B080	T1	E	A	M	PESU	203	199	5.04724	3.0916	46.1258	55.4637	43.8809	Fall
SM3W__0__0_20200729_014758_000.wav	SM3W	0	20200729	14758	200728	B080	T1	E	A	M	PESU	850	111	5.04724	3.20678	45.0587	60.2955	42.4348	Fall
SM3W__0__0_20200729_014758_000.wav	SM3W	0	20200729	14758	200728	B080	T1	E	A	M	PESU	739	106	5.04724	3.83136	45.4272	64.1636	43.243	Fall
SM3W__0__0_20200729_014758_000.wav	SM3W	0	20200729	14758	200728	B080	T1	E	A	M	PESU	2844	1993	5.04724	2.18418	47.3064	79.336	41.0488	Fall
SM3W__0__0_20200729_014758_000.wav	SM3W	0	20200729	14758	200728	B080	T1	E	A	M	PESU	3037	94	5.04724	1.75483	47.3283	80.035	44.3007	Fall
SM3W__0__0_20200729_014758_000.wav	SM3W	0	20200729	14758	200728	B080	T1	E	A	M	PESU	2943	100	5.04724	1.61989	48.1133	80.2391	45.3055	Fall
SM3W__0__0_20200729_014805_000.wav	SM3W	0	20200729	14805	200728	B080	T1	E	A	M	PESU	2293	181	9.12211	1.62314	45.7762	50.5653	44.9118	Fall
SM3W__0__0_20200729_014805_000.wav	SM3W	0	20200729	14805	200728	B080	T1	E	A	M	PESU	2101	129	9.12211	4.13473	44.3051	64.0171	42.0245	Fall
SM3W__0__0_20200729_014805_000.wav	SM3W	0	20200729	14805	200728	B080	T1	E	A	M	PESU	1765	124	9.12211	4.56805	45.1058	65.4948	44.9689	Fall
SM3W__0__0_20200729_014805_000.wav	SM3W	0	20200729	14805	200728	B080	T1	E	A	M	PESU	1972	114	9.12211	5.13009	45.1347	66.1594	43.9763	Fall
SM3W__0__0_20200729_014805_000.wav	SM3W	0	20200729	14805	200728	B080	T1	E	A	M	PESU	1858	94	9.12211	4.97587	45.0575	67.0735	43.4817	Fall
SM3W__0__0_20200729_014805_000.wav	SM3W	0	20200729	14805	200728	B080	T1	E	A	M	PESU	1641	134	9.12211	4.52449	45.0287	68.8588	42.2626	Fall
SM3W__0__0_20200729_014805_000.wav	SM3W	0	20200729	14805	200728	B080	T1	E	A	M	PESU	1098	80	9.12211	3.4375	46.2279	70.1518	44.0462	Fall
SM3W__0__0_20200729_014805_000.wav	SM3W	0	20200729	14805	200728	B080	T1	E	A	M	PESU	1018	98	9.12211	2.78237	46.6042	74.2594	42.7069	Fall
SM3W__0__0_20200729_014805_000.wav	SM3W	0	20200729	14805	200728	B080	T1	E	A	M	PESU	920	104	9.12211	3.03225	46.3447	79.4432	44.169	Fall
SM3W__0__0_20200729_014805_000.wav	SM3W	0	20200729	14805	200728	B080	T1	E	A	M	PESU	816	112	9.12211	2.15959	52.4057	82.2857	45.8116	Fall
SM3W__0__0_20200729_014805_000.wav	SM3W	0	20200729	14805	200728	B080	T1	E	A	M	PESU	611	137	9.12211	1.80785	46.266	83.768	42.4528	Fall
SM3W__0__0_20200729_014811_000.wav	SM3W	0	20200729	14811	200728	B080	T1	E	A	M	PESU	1089	76	10.9235	1.94594	46.2902	51.5073	45.5185	Fall
SM3W__0__0_20200729_014811_000.wav	SM3W	0	20200729	14811	200728	B080	T1	E	A	M	PESU	766	100	10.9235	3.51594	45.7855	51.7623	44.6198	Fall
SM3W__0__0_20200729_014811_000.wav	SM3W	0	20200729	14811	200728	B080	T1	E	A	M	PESU	666	95	10.9235	3.87183	45.0877	51.8543	44.2953	Fall
SM3W__0__0_20200729_014811_000.wav	SM3W	0	20200729	14811	200728	B080	T1	E	A	M	PESU	302	125	10.9235	4.82012	45.5523	71.438	42.0547	Fall
SM3W__0__0_20200729_014811_000.wav	SM3W	0	20200729	14811	200728	B080	T1	E	A	M	PESU	382	80	10.9235	5.31627	45.8594	73.4428	43.5229	Fall
SM3W__0__0_20200729_014811_000.wav	SM3W	0	20200729	14811	200728	B080	T1	E	A	M	PESU	948	66	10.9235	4.33302	45.7495	73.496	43.424	Fall
SM3W__0__0_20200729_014811_000.wav	SM3W	0	20200729	14811	200728	B080	T1	E	A	M	PESU	881	62	10.9235	4.20823	45.0531	74.8253	42.8741	Fall
SM3W__0__0_20200729_014811_000.wav	SM3W	0	20200729	14811	200728	B080	T1	E	A	M	PESU	570	90	10.9235	5.31987	46.0913	74.9034	44.4388	Fall
SM3W__0__0_20200729_014811_000.wav	SM3W	0	20200729	14811	200728	B080	T1	E	A	M	PESU	1011	64	10.9235	4.1798	45.2035	76.9018	43.1907	Fall
SM3W__0__0_20200729_014811_000.wav	SM3W	0	20200729	14811	200728	B080	T1	E	A	M	PESU	819	54	10.9235	3.75663	44.3642	81.1732	43.7261	Fall
SM3W__0__0_20200729_014811_000.wav	SM3W	0	20200729	14811	200728	B080	T1	E	A	M	PESU	480	98	10.9235	5.07461	45.4415	81.9416	43.9421	Fall
SM3W__0__0_20200729_014811_000.wav	SM3W	0	20200729	14811	200728	B080	T1	E	A	M	PESU	1148	59	10.9235	2.5479	47.0773	86.5956	41.2234	Fall
SM3W__0__0_20200729_014815_000.wav	SM3W	0	20200729	14815	200728	B080	T1	E	A	M	PESU	1391	304	9.21294	5.02287	44.1726	61.2131	43.8556	Fall
SM3W__0__0_20200729_014815_000.wav	SM3W	0	20200729	14815	200728	B080	T1	E	A	M	PESU	1033	219	9.21294	4.30849	45.4254	63.6666	42.4395	Fall
SM3W__0__0_20200729_014815_000.wav	SM3W	0	20200729	14815	200728	B080	T1	E	A	M	PESU	591	68	9.21294	2.28771	48.2062	81.6248	41.242	Fall
SM3W__0__0_20200729_014815_000.wav	SM3W	0	20200729	14815	200728	B080	T1	E	A	M	PESU	718	126	9.21294	2.57024	46.3975	82.3405	43.0841	Fall
SM3W__0__0_20200729_014820_000.wav	SM3W	0	20200729	14820	200728	B080	T1	E	A	M	PESU	187	95	5.65473	4.22644	46.1917	67.172	46.1917	Fall
SM3W__0__0_20200729_014820_000.wav	SM3W	0	20200729	14820	200728	B080	T1	E	A	M	PESU	811	90	5.65473	4.19513	46.0629	67.6383	45.503	Fall
SM3W__0__0_20200729_014820_000.wav	SM3W	0	20200729	14820	200728	B080	T1	E	A	M	PESU	418	119	5.65473	4.3811	45.4173	68.1779	45.4173	Fall
SM3W__0__0_20200729_014820_000.wav	SM3W	0	20200729	14820	200728	B080	T1	E	A	M	PESU	617	104	5.65473	4.32303	45.8426	68.3099	45.8172	Fall
SM3W__0__0_20200729_014820_000.wav	SM3W	0	20200729	14820	200728	B080	T1	E	A	M	PESU	722	104	5.65473	4.06098	45.3925	68.3555	45.3925	Fall
SM3W__0__0_20200729_014820_000.wav	SM3W	0	20200729	14820	200728	B080	T1	E	A	M	PESU	299	111	5.65473	4.33359	45.8937	68.4314	43.4391	Fall
SM3W__0__0_20200729_014820_000.wav	SM3W	0	20200729	14820	200728	B080	T1	E	A	M	PESU	92	89	5.65473	3.89783	45.7146	73.5648	42.2623	Fall
SM3W__0__0_20200729_014820_000.wav	SM3W	0	20200729	14820	200728	B080	T1	E	A	M	PESU	513	95	5.65473	4.43764	46.1141	74.7106	44.2334	Fall
SM3W__0__0_20200729_014826_000.wav	SM3W	0	20200729	14826	200728	B080	T1	E	A	M	PESU	916	117	7.64143	3.62617	45.2367	51.7507	43.5806	Fall
SM3W__0__0_20200729_014826_000.wav	SM3W	0	20200729	14826	200728	B080	T1	E	A	M	PESU	982	66	7.64143	3.45888	45.338	52.0788	44.6501	Fall
SM3W__0__0_20200729_014826_000.wav	SM3W	0	20200729	14826	200728	B080	T1	E	A	M	PESU	1305	92	7.64143	3.5661	45.0372	52.0955	43.3988	Fall
SM3W__0__0_20200729_014826_000.wav	SM3W	0	20200729	14826	200728	B080	T1	E	A	M	PESU	1074	92	7.64143	3.51845	45.0362	52.1703	43.817	Fall
SM3W__0__0_20200729_014826_000.wav	SM3W	0	20200729	14826	200728	B080	T1	E	A	M	PESU	1371	66	7.64143	4.12799	46.198	59.1262	44.3403	Fall
SM3W__0__0_20200729_014826_000.wav	SM3W	0	20200729	14826	200728	B080	T1	E	A	M	PESU	1213	72	7.64143	4.02121	45.6071	63.8234	43.8796	Fall
SM3W__0__0_20200729_014826_000.wav	SM3W	0	20200729	14826	200728	B080	T1	E	A	M	PESU	1141	67	7.64143	4.35794	45.4885	64.682	44.0816	Fall
SM3W__0__0_20200729_014826_000.wav	SM3W	0	20200729	14826	200728	B080	T1	E	A	M	PESU	798	78	7.64143	4.5049	46.0354	67.0236	44.1134	Fall
SM3W__0__0_20200729_014826_000.wav	SM3W	0	20200729	14826	200728	B080	T1	E	A	M	PESU	620	101	7.64143	4.39797	46.1104	67.2946	44.0995	Fall
SM3W__0__0_20200729_014826_000.wav	SM3W	0	20200729	14826	200728	B080	T1	E	A	M	PESU	519	106	7.64143	4.18431	46.2448	67.5976	44.6263	Fall
SM3W__0__0_20200729_014826_000.wav	SM3W	0	20200729	14826	200728	B080	T1	E	A	M	PESU	720	100	7.64143	4.44708	46.0083	68.2731	44.2086	Fall
SM3W__0__0_20200729_014826_000.wav	SM3W	0	20200729	14826	200728	B080	T1	E	A	M	PESU	413	93	7.64143	3.91219	45.6966	76.3949	42.5361	Fall
SM3W__0__0_20200729_014826_000.wav	SM3W	0	20200729	14826	200728	B080	T1	E	A	M	PESU	3518	91	7.64143	2.52161	46.0861	76.4602	42.5735	Fall
SM3W__0__0_20200729_014826_000.wav	SM3W	0	20200729	14826	200728	B080	T1	E	A	M	PESU	2893	1288	7.64143	2.55531	45.8916	80.3306	41.9945	Fall
SM3W__0__0_20200729_014826_000.wav	SM3W	0	20200729	14826	200728	B080	T1	E	A	M	PESU	2990	96	7.64143	2.51235	48.7001	80.6035	42.5761	Fall
SM3W__0__0_20200729_014826_000.wav	SM3W	0	20200729	14826	200728	B080	T1	E	A	M	PESU	3072	83	7.64143	1.99415	45.028	81.2961	42.972	Fall
SM3W__0__0_20200729_014826_000.wav	SM3W	0	20200729	14826	200728	B080	T1	E	A	M	PESU	3154	82	7.64143	1.7597	47.5808	82.0203	42.8575	Fall
SM3W__0__0_20200729_014826_000.wav	SM3W	0	20200729	14826	200728	B080	T1	E	A	M	PESU	3427	105	7.64143	2.494	46.2845	83.4889	42.3001	Fall
SM3W__0__0_20200729_014826_000.wav	SM3W	0	20200729	14826	200728	B080	T1	E	A	M	PESU	3249	95	7.64143	2.35083	46.5759	84.4297	41.9235	Fall
SM3W__0__0_20200729_014826_000.wav	SM3W	0	20200729	14826	200728	B080	T1	E	A	M	PESU	3322	73	7.64143	1.93754	46.3627	85.4781	42.4327	Fall
SM3W__0__0_20200729_014833_000.wav	SM3W	0	20200729	14833	200728	B080	T1	E	A	M	PESU	1774	80	8.71352	3.76394	44.8193	51.6759	43.014	Fall
SM3W__0__0_20200729_014833_000.wav	SM3W	0	20200729	14833	200728	B080	T1	E	A	M	PESU	1333	110	8.71352	3.93107	45.2645	51.9803	44.3271	Fall
SM3W__0__0_20200729_014833_000.wav	SM3W	0	20200729	14833	200728	B080	T1	E	A	M	PESU	1550	106	8.71352	4.10153	44.96	51.9918	43.1686	Fall
SM3W__0__0_20200729_014833_000.wav	SM3W	0	20200729	14833	200728	B080	T1	E	A	M	PESU	1120	203	8.71352	3.90642	43.8226	52.3581	43.8181	Fall
SM3W__0__0_20200729_014833_000.wav	SM3W	0	20200729	14833	200728	B080	T1	E	A	M	PESU	1443	110	8.71352	4.07456	44.9401	53.5347	44.8086	Fall
SM3W__0__0_20200729_014833_000.wav	SM3W	0	20200729	14833	200728	B080	T1	E	A	M	PESU	1223	103	8.71352	4.12762	45.3395	57.5271	43.6491	Fall
SM3W__0__0_20200729_014833_000.wav	SM3W	0	20200729	14833	200728	B080	T1	E	A	M	PESU	1694	145	8.71352	4.65523	44.9797	61.1725	42.6999	Fall
SM3W__0__0_20200729_014833_000.wav	SM3W	0	20200729	14833	200728	B080	T1	E	A	M	PESU	1878	104	8.71352	4.74202	44.9956	61.769	43.7664	Fall
SM3W__0__0_20200729_014833_000.wav	SM3W	0	20200729	14833	200728	B080	T1	E	A	M	PESU	2029	78	8.71352	4.17032	45.2153	62.4118	42.0336	Fall
SM3W__0__0_20200729_014833_000.wav	SM3W	0	20200729	14833	200728	B080	T1	E	A	M	PESU	2186	72	8.71352	4.26527	45.7047	64.517	45.0762	Fall
SM3W__0__0_20200729_014833_000.wav	SM3W	0	20200729	14833	200728	B080	T1	E	A	M	PESU	1951	73	8.71352	4.58104	45.46	67.57	43.7659	Fall
SM3W__0__0_20200729_014833_000.wav	SM3W	0	20200729	14833	200728	B080	T1	E	A	M	PESU	2271	79	8.71352	3.33156	45.4104	68.9038	42.1364	Fall
SM3W__0__0_20200729_014833_000.wav	SM3W	0	20200729	14833	200728	B080	T1	E	A	M	PESU	2397	131	8.71352	3.40012	45.1875	72.4882	42.3058	Fall
SM3W__0__0_20200729_014833_000.wav	SM3W	0	20200729	14833	200728	B080	T1	E	A	M	PESU	2453	56	8.71352	3.70125	46.1768	73.3963	43.4187	Fall
SM3W__0__0_20200729_014833_000.wav	SM3W	0	20200729	14833	200728	B080	T1	E	A	M	PESU	2114	85	8.71352	4.37536	45.8351	73.4728	45.5741	Fall
SM3M__0__0_20200729_014901_000.wav	SM3M	0	20200729	14901	200728	B080	T1	E	A	M	PESU	605	67	13.15	2.72975	44.6797	50.5453	43.1826	Fall
SM3M__0__0_20200729_014901_000.wav	SM3M	0	20200729	14901	200728	B080	T1	E	A	M	PESU	536	75	13.15	4.08758	45.6166	78.659	43.4665	Fall
SM3M__0__0_20200729_014901_000.wav	SM3M	0	20200729	14901	200728	B080	T1	E	A	M	PESU	671	67	13.15	4.23445	45.4476	80.8693	42.5621	Fall
SM3M__0__0_20200729_014901_000.wav	SM3M	0	20200729	14901	200728	B080	T1	E	A	M	PESU	788	117	13.15	3.53341	45.5826	88.0691	43.2807	Fall
SM3M__0__0_20200729_014901_000.wav	SM3M	0	20200729	14901	200728	B080	T1	E	A	M	PESU	844	56	13.15	2.67977	45.3842	88.0928	41.7271	Fall
SM3M__0__0_20200729_014908_000.wav	SM3M	0	20200729	14908	200728	B080	T1	E	A	M	PESU	260	58	14.0343	3.35748	45.5902	85.0722	41.3162	Fall
SM3W__0__0_20200729_014923_000.wav	SM3W	0	20200729	14923	200728	B080	T1	E	A	M	PESU	635	86	7.19971	3.65316	46.4813	68.2549	44.0408	Fall
SM3W__0__0_20200729_014923_000.wav	SM3W	0	20200729	14923	200728	B080	T1	E	A	M	PESU	388	91	7.19971	3.61032	46.409	73.0486	42.8406	Fall
SM3W__0__0_20200729_014923_000.wav	SM3W	0	20200729	14923	200728	B080	T1	E	A	M	PESU	549	61	7.19971	3.92437	46.3589	75.3958	42.9038	Fall
SM3W__0__0_20200729_014923_000.wav	SM3W	0	20200729	14923	200728	B080	T1	E	A	M	PESU	233	169	7.19971	3.12783	46.0776	75.5152	42.6594	Fall
SM3W__0__0_20200729_014923_000.wav	SM3W	0	20200729	14923	200728	B080	T1	E	A	M	PESU	488	100	7.19971	4.02416	45.9319	75.5744	42.8301	Fall
SM3W__0__0_20200729_014923_000.wav	SM3W	0	20200729	14923	200728	B080	T1	E	A	M	PESU	2720	174	7.19971	2.75373	45.8687	76.9793	43.137	Fall
SM3W__0__0_20200729_014923_000.wav	SM3W	0	20200729	14923	200728	B080	T1	E	A	M	PESU	2918	95	7.19971	2.34055	45.7002	77.92	41.2923	Fall
SM3W__0__0_20200729_014923_000.wav	SM3W	0	20200729	14923	200728	B080	T1	E	A	M	PESU	3125	100	7.19971	2.33754	48.6688	78.4711	41.2121	Fall
SM3W__0__0_20200729_014956_000.wav	SM3W	0	20200729	14956	200728	B080	T1	E	A	M	PESU	282	73	10.9085	3.21897	46.0268	75.5818	43.0313	Fall
SM3W__0__0_20200729_015021_000.wav	SM3W	0	20200729	15021	200728	B080	T1	E	A	M	PESU	1859	131	5.7766	2.51958	46.4618	52.0591	44.2203	Fall
SM3W__0__0_20200729_015021_000.wav	SM3W	0	20200729	15021	200728	B080	T1	E	A	M	PESU	1943	84	5.7766	2.05697	46.255	52.1401	43.9829	Fall
SM3W__0__0_20200729_015021_000.wav	SM3W	0	20200729	15021	200728	B080	T1	E	A	M	PESU	2055	113	5.7766	2.98912	46.7535	52.5717	45.3807	Fall
SM3W__0__0_20200729_015021_000.wav	SM3W	0	20200729	15021	200728	B080	T1	E	A	M	PESU	1728	78	5.7766	2.60663	45.3884	55.7488	43.1156	Fall
SM3W__0__0_20200729_015021_000.wav	SM3W	0	20200729	15021	200728	B080	T1	E	A	M	PESU	2124	69	5.7766	4.14408	45.6524	64.1129	43.7379	Fall
SM3W__0__0_20200729_015021_000.wav	SM3W	0	20200729	15021	200728	B080	T1	E	A	M	PESU	1650	69	5.7766	3.138	46.192	72.0876	43.024	Fall
SM3M__0__0_20200729_015026_000.wav	SM3M	0	20200729	15026	200728	B080	T1	E	A	M	PESU	1110	64	14.1491	3.11124	46.7944	88.1939	41.5399	Fall
SM3M__0__0_20200729_015026_000.wav	SM3M	0	20200729	15026	200728	B080	T1	E	A	M	PESU	1044	59	14.1491	3.7302	45.1859	88.4082	43.0281	Fall
SM3W_0+1_1_20200729_015039_000.wav	SM3W	1	20200729	15039	200728	B080	T1	E	A	M	PESU	4443	57	3.88846	3.75787	45.5729	65.0303	42.6157	Fall
SM3W_0+1_1_20200729_015039_000.wav	SM3W	1	20200729	15039	200728	B080	T1	E	A	M	PESU	4680	91	3.88846	4.57323	45.4558	65.8433	45.2097	Fall
SM3W_0+1_1_20200729_015039_000.wav	SM3W	1	20200729	15039	200728	B080	T1	E	A	M	PESU	4783	103	3.88846	4.33095	45.8142	67.5432	45.6614	Fall
SM3W_0+1_1_20200729_015039_000.wav	SM3W	1	20200729	15039	200728	B080	T1	E	A	M	PESU	4877	95	3.88846	4.2964	44.9446	67.9098	44.9446	Fall
SM3W_0+1_1_20200729_015039_000.wav	SM3W	1	20200729	15039	200728	B080	T1	E	A	M	PESU	4935	57	3.88846	4.12688	45.0029	72.325	45.0012	Fall
SM3M__0__0_20200729_015053_000.wav	SM3M	0	20200729	15053	200728	B080	T1	E	A	M	PESU	1322	91	13.5942	3.05156	45.3399	68.1632	41.9182	Fall
SM3M__0__0_20200729_015053_000.wav	SM3M	0	20200729	15053	200728	B080	T1	E	A	M	PESU	396	0	13.5942	4.00927	45.7908	72.7537	43.0402	Fall
SM3M__0__0_20200729_015053_000.wav	SM3M	0	20200729	15053	200728	B080	T1	E	A	M	PESU	1161	59	13.5942	3.42947	45.4457	73.1317	42.0941	Fall
SM3M__0__0_20200729_015053_000.wav	SM3M	0	20200729	15053	200728	B080	T1	E	A	M	PESU	1102	87	13.5942	4.66282	45.6077	75.1691	42.002	Fall
SM3M__0__0_20200729_015053_000.wav	SM3M	0	20200729	15053	200728	B080	T1	E	A	M	PESU	1230	69	13.5942	3.31179	45.8465	76.3697	41.4215	Fall
SM3M__0__0_20200729_015053_000.wav	SM3M	0	20200729	15053	200728	B080	T1	E	A	M	PESU	743	99	13.5942	4.39107	45.3125	76.4149	44.2696	Fall
SM3M__0__0_20200729_015053_000.wav	SM3M	0	20200729	15053	200728	B080	T1	E	A	M	PESU	843	100	13.5942	4.54968	45.4234	76.9755	43.3225	Fall
SM3M__0__0_20200729_015053_000.wav	SM3M	0	20200729	15053	200728	B080	T1	E	A	M	PESU	1015	80	13.5942	3.7167	45.2376	77.4653	41.5967	Fall
SM3M__0__0_20200729_015053_000.wav	SM3M	0	20200729	15053	200728	B080	T1	E	A	M	PESU	644	97	13.5942	4.62901	45.6845	78.848	43.9087	Fall
SM3M__0__0_20200729_015053_000.wav	SM3M	0	20200729	15053	200728	B080	T1	E	A	M	PESU	457	65	13.5942	3.49501	45.7417	79.0703	42.1741	Fall
SM3M__0__0_20200729_015053_000.wav	SM3M	0	20200729	15053	200728	B080	T1	E	A	M	PESU	547	91	13.5942	4.45142	44.4635	79.7013	44.4631	Fall
SM3M__0__0_20200729_015053_000.wav	SM3M	0	20200729	15053	200728	B080	T1	E	A	M	PESU	934	91	13.5942	4.63958	45.1948	81.8257	42.8612	Fall
SM3M__0__0_20200729_015053_000.wav	SM3M	0	20200729	15053	200728	B080	T1	E	A	M	PESU	1627	57	13.5942	1.61299	44.2029	82.404	39.6558	Fall
SM3M__0__0_20200729_015053_000.wav	SM3M	0	20200729	15053	200728	B080	T1	E	A	M	PESU	1570	54	13.5942	1.61931	44.9526	85.0461	39.7916	Fall
SM3W__1__1_20200729_015059_000.wav	SM3W	1	20200729	15059	200728	B080	T1	E	A	M	PESU	240	80	7.97863	4.50081	45.6314	76.4179	45.6307	Fall
SM3W__1__1_20200729_015059_000.wav	SM3W	1	20200729	15059	200728	B080	T1	E	A	M	PESU	160	157	7.97863	4.68447	46.0606	76.7369	45.0293	Fall
SM3W_0+1_1_20200818_005751_000.wav	SM3W	1	20200818	5751	200817	B133	T00	E	A	M	PESU	23241	248	2.22315	4.46869	44.7545	55.0119	44.3425	Fall
SM3W_0+1_1_20200818_005751_000.wav	SM3W	1	20200818	5751	200817	B133	T00	E	A	M	PESU	8595	256	2.22315	2.50051	44.7661	60.0945	43.3154	Fall
SM3W_0+1_1_20200818_005751_000.wav	SM3W	1	20200818	5751	200817	B133	T00	E	A	M	PESU	22807	5439	2.22315	3.58002	44.9932	60.709	41.4438	Fall
SM3W_0+1_1_20200818_005751_000.wav	SM3W	1	20200818	5751	200817	B133	T00	E	A	M	PESU	22994	187	2.22315	3.71629	44.2759	60.8158	41.8669	Fall
SM3W_0+1_1_20200818_005751_000.wav	SM3W	1	20200818	5751	200817	B133	T00	E	A	M	PESU	9015	420	2.22315	2.73964	44.493	61.0067	42.3044	Fall
SM3W_0+1_1_20200818_005751_000.wav	SM3W	1	20200818	5751	200817	B133	T00	E	A	M	PESU	3241	477	2.22315	1.80652	45.6547	66.1666	42.3168	Fall
SM3W_0+1_1_20200818_005751_000.wav	SM3W	1	20200818	5751	200817	B133	T00	E	A	M	PESU	25840	76	2.22315	2.92765	46.3171	68.2318	44.1004	Fall
SM3W_0+1_1_20200818_005751_000.wav	SM3W	1	20200818	5751	200817	B133	T00	E	A	M	PESU	25555	2313	2.22315	2.56093	46.1169	68.2603	43.1111	Fall
SM3W_0+1_1_20200818_005751_000.wav	SM3W	1	20200818	5751	200817	B133	T00	E	A	M	PESU	8338	635	2.22315	3.78532	44.225	68.471	40.7279	Fall
SM3W_0+1_1_20200818_005751_000.wav	SM3W	1	20200818	5751	200817	B133	T00	E	A	M	PESU	13925	122	2.22315	2.40798	46.716	68.6409	44.5316	Fall
SM3W_0+1_1_20200818_005751_000.wav	SM3W	1	20200818	5751	200817	B133	T00	E	A	M	PESU	1358	83	2.22315	3.71341	45.8057	68.9405	44.0884	Fall
SM3W_0+1_1_20200818_005751_000.wav	SM3W	1	20200818	5751	200817	B133	T00	E	A	M	PESU	26018	100	2.22315	2.65398	46.308	69.0555	43.9252	Fall
SM3W_0+1_1_20200818_005751_000.wav	SM3W	1	20200818	5751	200817	B133	T00	E	A	M	PESU	17368	150	2.22315	2.38439	44.1692	70.2471	41.5559	Fall
SM3W_0+1_1_20200818_005751_000.wav	SM3W	1	20200818	5751	200817	B133	T00	E	A	M	PESU	13688	4673	2.22315	2.25789	44.7654	70.3408	42.3158	Fall
SM3W_0+1_1_20200818_005751_000.wav	SM3W	1	20200818	5751	200817	B133	T00	E	A	M	PESU	17217	67	2.22315	2.42067	44.7354	70.6935	41.6107	Fall
SM3W_0+1_1_20200818_005751_000.wav	SM3W	1	20200818	5751	200817	B133	T00	E	A	M	PESU	25693	72	2.22315	2.60835	46.7733	70.7753	44.208	Fall
SM3W_0+1_1_20200818_005751_000.wav	SM3W	1	20200818	5751	200817	B133	T00	E	A	M	PESU	1075	0	2.22315	3.38156	44.9903	71.3894	42.4559	Fall
SM3W_0+1_1_20200818_005751_000.wav	SM3W	1	20200818	5751	200817	B133	T00	E	A	M	PESU	2014	81	2.22315	4.21125	46.7144	71.4649	42.8308	Fall
SM3W_0+1_1_20200818_005751_000.wav	SM3W	1	20200818	5751	200817	B133	T00	E	A	M	PESU	25918	78	2.22315	2.58553	44.7813	71.7266	42.3366	Fall
SM3W_0+1_1_20200818_005751_000.wav	SM3W	1	20200818	5751	200817	B133	T00	E	A	M	PESU	14038	114	2.22315	2.33305	44.6018	71.7504	41.8966	Fall
SM3W_0+1_1_20200818_005751_000.wav	SM3W	1	20200818	5751	200817	B133	T00	E	A	M	PESU	25764	70	2.22315	2.56639	45.0352	71.9721	42.6344	Fall
SM3W_0+1_1_20200818_005751_000.wav	SM3W	1	20200818	5751	200817	B133	T00	E	A	M	PESU	1210	137	2.22315	3.64395	45.3428	72.4874	43.5512	Fall
SM3W_0+1_1_20200818_005751_000.wav	SM3W	1	20200818	5751	200817	B133	T00	E	A	M	PESU	14118	81	2.22315	1.8982	44.9658	72.6563	41.9236	Fall
SM3W_0+1_1_20200818_005751_000.wav	SM3W	1	20200818	5751	200817	B133	T00	E	A	M	PESU	6981	3740	2.22315	2.30595	43.7696	72.7185	42.3611	Fall
SM3W_0+1_1_20200818_005751_000.wav	SM3W	1	20200818	5751	200817	B133	T00	E	A	M	PESU	25621	66	2.22315	2.73342	46.4439	72.9485	43.4703	Fall
SM3W_0+1_1_20200818_005751_000.wav	SM3W	1	20200818	5751	200817	B133	T00	E	A	M	PESU	13802	114	2.22315	2.53299	44.1397	73.1069	42.8218	Fall
SM3W_0+1_1_20200818_005751_000.wav	SM3W	1	20200818	5751	200817	B133	T00	E	A	M	PESU	1273	63	2.22315	3.54816	45.0741	73.7318	42.8679	Fall
SM3W_0+1_1_20200818_005751_000.wav	SM3W	1	20200818	5751	200817	B133	T00	E	A	M	PESU	1514	68	2.22315	3.73878	46.4699	73.9408	43.6328	Fall
SM3W_0+1_1_20200818_005751_000.wav	SM3W	1	20200818	5751	200817	B133	T00	E	A	M	PESU	1848	82	2.22315	3.86055	45.1025	73.972	43.486	Fall
SM3W_0+1_1_20200818_005751_000.wav	SM3W	1	20200818	5751	200817	B133	T00	E	A	M	PESU	26094	76	2.22315	2.36087	45.4269	74.5152	42.152	Fall
SM3W_0+1_1_20200818_005751_000.wav	SM3W	1	20200818	5751	200817	B133	T00	E	A	M	PESU	26155	61	2.22315	2.24977	45.0453	75.2787	42.1755	Fall
SM3W_0+1_1_20200818_005751_000.wav	SM3W	1	20200818	5751	200817	B133	T00	E	A	M	PESU	1449	90	2.22315	3.47764	46.0051	75.8089	43.5823	Fall
SM3W_0+1_1_20200818_005751_000.wav	SM3W	1	20200818	5751	200817	B133	T00	E	A	M	PESU	17060	108	2.22315	1.96109	45.0812	75.8137	41.1111	Fall
SM3W_0+1_1_20200818_005751_000.wav	SM3W	1	20200818	5751	200817	B133	T00	E	A	M	PESU	26460	92	2.22315	1.60503	48.675	76.1388	40.9297	Fall
SM3W_0+1_1_20200818_005751_000.wav	SM3W	1	20200818	5751	200817	B133	T00	E	A	M	PESU	26229	73	2.22315	1.9103	43.8483	76.1738	41.9533	Fall
SM3W_0+1_1_20200818_005751_000.wav	SM3W	1	20200818	5751	200817	B133	T00	E	A	M	PESU	17150	92	2.22315	2.67669	45.915	76.4214	43.2141	Fall
SM3W_0+1_1_20200818_005751_000.wav	SM3W	1	20200818	5751	200817	B133	T00	E	A	M	PESU	26367	72	2.22315	1.80505	47.0733	76.713	41.8396	Fall
SM3W_0+1_1_20200818_005751_000.wav	SM3W	1	20200818	5751	200817	B133	T00	E	A	M	PESU	1595	78	2.22315	3.37924	44.9491	76.7579	42.9507	Fall
SM3W_0+1_1_20200818_005751_000.wav	SM3W	1	20200818	5751	200817	B133	T00	E	A	M	PESU	26295	67	2.22315	1.88092	45.9964	76.8982	41.9181	Fall
SM3W_0+1_1_20200818_005751_000.wav	SM3W	1	20200818	5751	200817	B133	T00	E	A	M	PESU	1767	66	2.22315	3.48058	44.3525	76.9131	44.0352	Fall
SM3W_0+1_1_20200818_005751_000.wav	SM3W	1	20200818	5751	200817	B133	T00	E	A	M	PESU	2167	74	2.22315	3.88789	45.641	77.5619	42.8448	Fall
SM3W_0+1_1_20200818_005751_000.wav	SM3W	1	20200818	5751	200817	B133	T00	E	A	M	PESU	16951	82	2.22315	1.65854	46.3207	77.5971	40.3564	Fall
SM3W_0+1_1_20200818_005751_000.wav	SM3W	1	20200818	5751	200817	B133	T00	E	A	M	PESU	1700	106	2.22315	3.73584	45.6389	78.0354	43.2012	Fall
SM3W_0+1_1_20200818_005751_000.wav	SM3W	1	20200818	5751	200817	B133	T00	E	A	M	PESU	2390	73	2.22315	3.46557	44.811	78.145	42.2976	Fall
SM3W_0+1_1_20200818_005751_000.wav	SM3W	1	20200818	5751	200817	B133	T00	E	A	M	PESU	16869	111	2.22315	1.90367	45.8029	79.1846	41.7548	Fall
SM3W_0+1_1_20200818_005751_000.wav	SM3W	1	20200818	5751	200817	B133	T00	E	A	M	PESU	2252	85	2.22315	3.52369	45.275	79.3575	42.8633	Fall
SM3W_0+1_1_20200818_005751_000.wav	SM3W	1	20200818	5751	200817	B133	T00	E	A	M	PESU	1933	84	2.22315	3.44497	44.8988	79.5765	41.4671	Fall
SM3W_0+1_1_20200818_005751_000.wav	SM3W	1	20200818	5751	200817	B133	T00	E	A	M	PESU	26543	83	2.22315	1.88994	44.6277	79.6085	39.6243	Fall
SM3W_0+1_1_20200818_005751_000.wav	SM3W	1	20200818	5751	200817	B133	T00	E	A	M	PESU	2093	79	2.22315	3.36859	44.5399	79.7524	41.6988	Fall
SM3W_0+1_1_20200818_005751_000.wav	SM3W	1	20200818	5751	200817	B133	T00	E	A	M	PESU	2317	66	2.22315	1.69884	48.685	82.8361	48.6815	Fall
SM3W_0+1_1_20200818_005751_000.wav	SM3W	1	20200818	5751	200817	B133	T00	E	A	M	PESU	2437	47	2.22315	2.81434	46.6832	83.8747	42.9301	Fall
SM3W_0+1_1_20200818_005751_000.wav	SM3W	1	20200818	5751	200817	B133	T00	E	A	M	PESU	2557	62	2.22315	3.07325	46.8809	84.2081	42.6328	Fall
SM3W_0+1_1_20200818_005751_000.wav	SM3W	1	20200818	5751	200817	B133	T00	E	A	M	PESU	2615	58	2.22315	2.15719	45.4644	84.9112	40.8064	Fall
SM3W_0+1_1_20200818_005751_000.wav	SM3W	1	20200818	5751	200817	B133	T00	E	A	M	PESU	2495	58	2.22315	2.83867	45.8292	86.3338	43.4357	Fall
SM3M_0+1_0_20200818_005816_000.wav	SM3M	0	20200818	5816	200817	B133	T00	E	A	M	PESU	2833	149	5.82147	1.71432	44.9427	47.9378	43.9232	Fall
SM3M_0+1_0_20200818_005816_000.wav	SM3M	0	20200818	5816	200817	B133	T00	E	A	M	PESU	4986	205	5.82147	2.00405	45.1219	50.5803	45.1219	Fall
SM3M_0+1_0_20200818_005816_000.wav	SM3M	0	20200818	5816	200817	B133	T00	E	A	M	PESU	4780	249	5.82147	2.31246	45.4374	53.0513	43.7479	Fall
SM3M_0+1_0_20200818_005816_000.wav	SM3M	0	20200818	5816	200817	B133	T00	E	A	M	PESU	4150	78	5.82147	1.97873	45.6314	57.2714	44.6544	Fall
SM3M_0+1_0_20200818_005816_000.wav	SM3M	0	20200818	5816	200817	B133	T00	E	A	M	PESU	4456	62	5.82147	2.56246	45.8426	58.9483	44.9141	Fall
SM3M_0+1_0_20200818_005816_000.wav	SM3M	0	20200818	5816	200817	B133	T00	E	A	M	PESU	4293	143	5.82147	2.3128	46.083	59.8176	43.5789	Fall
SM3M_0+1_0_20200818_005816_000.wav	SM3M	0	20200818	5816	200817	B133	T00	E	A	M	PESU	1091	134	5.82147	2.15445	46.1857	60.095	45.2446	Fall
SM3M_0+1_0_20200818_005816_000.wav	SM3M	0	20200818	5816	200817	B133	T00	E	A	M	PESU	4394	102	5.82147	3.02095	45.422	60.1337	42.5329	Fall
SM3M_0+1_0_20200818_005816_000.wav	SM3M	0	20200818	5816	200817	B133	T00	E	A	M	PESU	2427	76	5.82147	3.22098	45.1179	61.2369	42.541	Fall
SM3M_0+1_0_20200818_005816_000.wav	SM3M	0	20200818	5816	200817	B133	T00	E	A	M	PESU	4011	1178	5.82147	2.60388	46.1075	61.593	42.1808	Fall
SM3M_0+1_0_20200818_005816_000.wav	SM3M	0	20200818	5816	200817	B133	T00	E	A	M	PESU	2502	75	5.82147	3.15522	45.4235	61.6868	45.4207	Fall
SM3M_0+1_0_20200818_005816_000.wav	SM3M	0	20200818	5816	200817	B133	T00	E	A	M	PESU	4071	60	5.82147	2.02315	46.6883	62.2179	44.8172	Fall
SM3M_0+1_0_20200818_005816_000.wav	SM3M	0	20200818	5816	200817	B133	T00	E	A	M	PESU	1159	67	5.82147	2.29816	46.2493	63.0406	43.9278	Fall
SM3M_0+1_0_20200818_005816_000.wav	SM3M	0	20200818	5816	200817	B133	T00	E	A	M	PESU	2223	86	5.82147	2.86865	45.239	63.6657	42.6987	Fall
SM3M_0+1_0_20200818_005816_000.wav	SM3M	0	20200818	5816	200817	B133	T00	E	A	M	PESU	2351	127	5.82147	3.06405	45.7589	64.8224	44.4335	Fall
SM3M_0+1_0_20200818_005816_000.wav	SM3M	0	20200818	5816	200817	B133	T00	E	A	M	PESU	1547	97	5.82147	2.88136	46.4223	66.353	43.9532	Fall
SM3M_0+1_0_20200818_005816_000.wav	SM3M	0	20200818	5816	200817	B133	T00	E	A	M	PESU	1871	85	5.82147	3.37316	45.2684	66.4197	42.9242	Fall
SM3M_0+1_0_20200818_005816_000.wav	SM3M	0	20200818	5816	200817	B133	T00	E	A	M	PESU	1379	57	5.82147	3.1207	46.0442	66.6267	42.7119	Fall
SM3M_0+1_0_20200818_005816_000.wav	SM3M	0	20200818	5816	200817	B133	T00	E	A	M	PESU	2579	77	5.82147	3.54743	44.949	66.6767	41.0993	Fall
SM3M_0+1_0_20200818_005816_000.wav	SM3M	0	20200818	5816	200817	B133	T00	E	A	M	PESU	1322	91	5.82147	2.67743	45.4092	67.1327	43.4266	Fall
SM3M_0+1_0_20200818_005816_000.wav	SM3M	0	20200818	5816	200817	B133	T00	E	A	M	PESU	1980	109	5.82147	3.28763	45.747	67.5301	43.7718	Fall
SM3M_0+1_0_20200818_005816_000.wav	SM3M	0	20200818	5816	200817	B133	T00	E	A	M	PESU	2048	68	5.82147	3.21977	45.424	67.7928	43.4514	Fall
SM3M_0+1_0_20200818_005816_000.wav	SM3M	0	20200818	5816	200817	B133	T00	E	A	M	PESU	2138	89	5.82147	3.11742	45.922	67.9179	44.3926	Fall
SM3M_0+1_0_20200818_005816_000.wav	SM3M	0	20200818	5816	200817	B133	T00	E	A	M	PESU	1659	111	5.82147	2.93481	45.5723	68.1886	43.3681	Fall
SM3M_0+1_0_20200818_005816_000.wav	SM3M	0	20200818	5816	200817	B133	T00	E	A	M	PESU	1786	127	5.82147	3.21946	46.0314	68.3387	43.8283	Fall
SM3M_0+1_0_20200818_005816_000.wav	SM3M	0	20200818	5816	200817	B133	T00	E	A	M	PESU	1450	71	5.82147	2.71588	45.754	69.419	43.0288	Fall
SM3M_0+1_0_20200818_005816_000.wav	SM3M	0	20200818	5816	200817	B133	T00	E	A	M	PESU	2683	104	5.82147	2.89043	45.6979	70.0933	43.3863	Fall
SM3E_0+1_1_20200818_005822_000.wav	SM3E	1	20200818	5822	200817	B133	T00	E	A	M	PESU	2525	80	6.69501	3.19805	45.9747	59.1822	43.2988	Fall
SM3E_0+1_1_20200818_005822_000.wav	SM3E	1	20200818	5822	200817	B133	T00	E	A	M	PESU	2193	73	6.69501	3.40535	46.0613	59.8004	43.7451	Fall
SM3E_0+1_1_20200818_005822_000.wav	SM3E	1	20200818	5822	200817	B133	T00	E	A	M	PESU	2372	93	6.69501	2.72147	46.0841	61.5637	44.535	Fall
SM3E_0+1_1_20200818_005822_000.wav	SM3E	1	20200818	5822	200817	B133	T00	E	A	M	PESU	2447	75	6.69501	2.85487	45.5665	63.029	44.1149	Fall
SM3E_0+1_1_20200818_005822_000.wav	SM3E	1	20200818	5822	200817	B133	T00	E	A	M	PESU	2121	0	6.69501	2.76396	45.6217	63.1845	42.3413	Fall
SM3E_0+1_1_20200818_005822_000.wav	SM3E	1	20200818	5822	200817	B133	T00	E	A	M	PESU	2724	105	6.69501	3.21888	45.9491	63.6423	43.74	Fall
SM3E_0+1_1_20200818_005822_000.wav	SM3E	1	20200818	5822	200817	B133	T00	E	A	M	PESU	5381	335	6.69501	3.12335	45.295	63.8431	42.5926	Fall
SM3E_0+1_1_20200818_005822_000.wav	SM3E	1	20200818	5822	200817	B133	T00	E	A	M	PESU	2619	92	6.69501	3.21503	45.2421	64.1087	43.2611	Fall
SM3E_0+1_1_20200818_005822_000.wav	SM3E	1	20200818	5822	200817	B133	T00	E	A	M	PESU	2967	85	6.69501	3.52105	45.509	65.8825	43.5341	Fall
SM3E_0+1_1_20200818_005822_000.wav	SM3E	1	20200818	5822	200817	B133	T00	E	A	M	PESU	2819	95	6.69501	3.23678	45.4611	66.4609	42.9454	Fall
SM3E_0+1_1_20200818_005822_000.wav	SM3E	1	20200818	5822	200817	B133	T00	E	A	M	PESU	2278	85	6.69501	3.21642	45.317	66.5083	41.984	Fall
SM3E_0+1_1_20200818_005822_000.wav	SM3E	1	20200818	5822	200817	B133	T00	E	A	M	PESU	5046	200	6.69501	2.38189	45.7165	66.5912	42.7976	Fall
SM3E_0+1_1_20200818_005822_000.wav	SM3E	1	20200818	5822	200817	B133	T00	E	A	M	PESU	4492	282	6.69501	2.00746	44.4633	67.2193	41.8127	Fall
SM3E_0+1_1_20200818_005822_000.wav	SM3E	1	20200818	5822	200817	B133	T00	E	A	M	PESU	2882	62	6.69501	2.99487	45.5275	67.2611	43.479	Fall
SM3E_0+1_1_20200818_005822_000.wav	SM3E	1	20200818	5822	200817	B133	T00	E	A	M	PESU	4846	354	6.69501	2.34624	45.6463	68.0751	42.8218	Fall
SM3E_0+1_1_20200818_005822_000.wav	SM3E	1	20200818	5822	200817	B133	T00	E	A	M	PESU	3330	74	6.69501	3.00744	46.169	73.5444	44.3035	Fall
SM3E_0+1_1_20200818_005822_000.wav	SM3E	1	20200818	5822	200817	B133	T00	E	A	M	PESU	3456	68	6.69501	2.76092	46.4102	74.4558	43.7385	Fall
SM3E_0+1_1_20200818_005822_000.wav	SM3E	1	20200818	5822	200817	B133	T00	E	A	M	PESU	3052	43	6.69501	2.46975	46.8597	74.9144	44.5059	Fall
SM3E_0+1_1_20200818_005822_000.wav	SM3E	1	20200818	5822	200817	B133	T00	E	A	M	PESU	3183	63	6.69501	2.91774	44.6063	75.5514	44.5028	Fall
SM3E_0+1_1_20200818_005822_000.wav	SM3E	1	20200818	5822	200817	B133	T00	E	A	M	PESU	3256	72	6.69501	2.61112	45.4113	76.1198	44.244	Fall
SM3E_0+1_1_20200818_005822_000.wav	SM3E	1	20200818	5822	200817	B133	T00	E	A	M	PESU	3120	69	6.69501	2.71339	46.0734	76.9452	43.7409	Fall
SM3E_0+1_1_20200818_005822_000.wav	SM3E	1	20200818	5822	200817	B133	T00	E	A	M	PESU	3388	59	6.69501	2.44322	45.6055	78.9812	43.2996	Fall
SM3E_0+1_1_20200818_005822_000.wav	SM3E	1	20200818	5822	200817	B133	T00	E	A	M	PESU	3009	41	6.69501	2.11073	46.4385	79.0822	43.919	Fall
SM3E_0+1_1_20200818_005822_000.wav	SM3E	1	20200818	5822	200817	B133	T00	E	A	M	PESU	3535	79	6.69501	2.70511	45.4769	80.2593	42.6993	Fall
SM3E_0+1_1_20200818_005822_000.wav	SM3E	1	20200818	5822	200817	B133	T00	E	A	M	PESU	3628	93	6.69501	2.73628	45.204	80.8916	44.5098	Fall
SM3E_0+1_1_20200818_005822_000.wav	SM3E	1	20200818	5822	200817	B133	T00	E	A	M	PESU	3677	48	6.69501	2.15905	46.0067	82.3795	42.316	Fall
SM3E_0+1_1_20200818_005822_000.wav	SM3E	1	20200818	5822	200817	B133	T00	E	A	M	PESU	3740	63	6.69501	1.92406	45.8625	83.7762	41.5381	Fall
SM3E_0+1_1_20200818_005822_000.wav	SM3E	1	20200818	5822	200817	B133	T00	E	A	M	PESU	3849	56	6.69501	1.86662	45.4726	84.1295	41.0953	Fall
SM3E_0+1_1_20200818_005822_000.wav	SM3E	1	20200818	5822	200817	B133	T00	E	A	M	PESU	3793	53	6.69501	1.85121	45.8263	84.3496	41.3168	Fall
SM3E_0+1_0_20200818_005833_000.wav	SM3E	0	20200818	5833	200817	B133	T00	E	A	M	PESU	1367	115	4.62988	3.22302	45.4244	62.1226	43.773	Fall
SM3E_0+1_0_20200818_005833_000.wav	SM3E	0	20200818	5833	200817	B133	T00	E	A	M	PESU	1253	70	4.62988	3.18036	45.0255	62.6585	42.7999	Fall
SM3E_0+1_0_20200818_005833_000.wav	SM3E	0	20200818	5833	200817	B133	T00	E	A	M	PESU	5205	56	4.62988	1.61015	44.2577	67.6665	40.7221	Fall
SM3E_0+1_0_20200818_005833_000.wav	SM3E	0	20200818	5833	200817	B133	T00	E	A	M	PESU	1172	89	4.62988	3.68826	45.7565	69.0153	44.2823	Fall
SM3E_0+1_0_20200818_005833_000.wav	SM3E	0	20200818	5833	200817	B133	T00	E	A	M	PESU	1459	91	4.62988	2.66311	45.2815	69.1569	43.134	Fall
SM3E_0+1_0_20200818_005833_000.wav	SM3E	0	20200818	5833	200817	B133	T00	E	A	M	PESU	5146	79	4.62988	2.32595	44.3934	71.7942	40.3336	Fall
SM3E_0+1_0_20200818_005833_000.wav	SM3E	0	20200818	5833	200817	B133	T00	E	A	M	PESU	1606	59	4.62988	2.25267	45.3383	71.9664	42.2701	Fall
SM3E_0+1_0_20200818_005833_000.wav	SM3E	0	20200818	5833	200817	B133	T00	E	A	M	PESU	5067	102	4.62988	2.1682	45.2874	73.2346	41.176	Fall
SM3E_0+1_0_20200818_005833_000.wav	SM3E	0	20200818	5833	200817	B133	T00	E	A	M	PESU	6843	109	4.62988	2.78634	45.105	73.6497	41.9885	Fall
SM3E_0+1_0_20200818_005833_000.wav	SM3E	0	20200818	5833	200817	B133	T00	E	A	M	PESU	756	191	4.62988	3.10585	45.6924	73.8213	43.595	Fall
SM3E_0+1_0_20200818_005833_000.wav	SM3E	0	20200818	5833	200817	B133	T00	E	A	M	PESU	1083	121	4.62988	3.59509	45.2303	74.0453	42.2989	Fall
SM3E_0+1_0_20200818_005833_000.wav	SM3E	0	20200818	5833	200817	B133	T00	E	A	M	PESU	4194	109	4.62988	2.87834	46.3195	74.0842	43.2171	Fall
SM3E_0+1_0_20200818_005833_000.wav	SM3E	0	20200818	5833	200817	B133	T00	E	A	M	PESU	850	94	4.62988	3.24655	45.1182	74.2084	43.1501	Fall
SM3E_0+1_0_20200818_005833_000.wav	SM3E	0	20200818	5833	200817	B133	T00	E	A	M	PESU	4724	76	4.62988	3.70363	45.4379	74.2638	42.1629	Fall
SM3E_0+1_0_20200818_005833_000.wav	SM3E	0	20200818	5833	200817	B133	T00	E	A	M	PESU	4085	2479	4.62988	2.72898	45.2247	74.2759	42.4293	Fall
SM3E_0+1_0_20200818_005833_000.wav	SM3E	0	20200818	5833	200817	B133	T00	E	A	M	PESU	962	113	4.62988	3.38234	45.7401	74.289	44.1604	Fall
SM3E_0+1_0_20200818_005833_000.wav	SM3E	0	20200818	5833	200817	B133	T00	E	A	M	PESU	4472	192	4.62988	3.47807	45.4878	74.6149	41.9748	Fall
SM3E_0+1_0_20200818_005833_000.wav	SM3E	0	20200818	5833	200817	B133	T00	E	A	M	PESU	4966	62	4.62988	2.13502	45.3242	74.6587	41.3793	Fall
SM3E_0+1_0_20200818_005833_000.wav	SM3E	0	20200818	5833	200817	B133	T00	E	A	M	PESU	6915	73	4.62988	2.77362	44.6223	74.6972	41.322	Fall
SM3E_0+1_0_20200818_005833_000.wav	SM3E	0	20200818	5833	200817	B133	T00	E	A	M	PESU	4853	57	4.62988	3.05683	45.6768	74.9261	43.5083	Fall
SM3E_0+1_0_20200818_005833_000.wav	SM3E	0	20200818	5833	200817	B133	T00	E	A	M	PESU	4280	86	4.62988	2.88609	44.9734	75.6441	42.3016	Fall
SM3E_0+1_0_20200818_005833_000.wav	SM3E	0	20200818	5833	200817	B133	T00	E	A	M	PESU	565	101	4.62988	2.92585	45.6299	75.8247	42.7693	Fall
SM3E_0+1_0_20200818_005833_000.wav	SM3E	0	20200818	5833	200817	B133	T00	E	A	M	PESU	464	173	4.62988	2.28774	45.439	76.0268	41.9755	Fall
SM3E_0+1_0_20200818_005833_000.wav	SM3E	0	20200818	5833	200817	B133	T00	E	A	M	PESU	291	0	4.62988	2.07974	45.0173	76.2822	41.4154	Fall
SM3E_0+1_0_20200818_005833_000.wav	SM3E	0	20200818	5833	200817	B133	T00	E	A	M	PESU	4648	99	4.62988	3.01635	45.1868	76.3197	42.5996	Fall
SM3E_0+1_0_20200818_005833_000.wav	SM3E	0	20200818	5833	200817	B133	T00	E	A	M	PESU	4548	77	4.62988	3.76493	45.4384	76.7758	41.9646	Fall
SM3E_0+1_0_20200818_005833_000.wav	SM3E	0	20200818	5833	200817	B133	T00	E	A	M	PESU	6733	180	4.62988	2.51654	44.645	77.5004	41.751	Fall
SM3E_0+1_0_20200818_005833_000.wav	SM3E	0	20200818	5833	200817	B133	T00	E	A	M	PESU	4904	50	4.62988	2.97803	45.5342	77.7619	42.9566	Fall
SM3E_0+1_0_20200818_005833_000.wav	SM3E	0	20200818	5833	200817	B133	T00	E	A	M	PESU	4796	72	4.62988	2.69932	45.5242	80.3439	42.0728	Fall
SM3M__1__1_20200818_005843_000.wav	SM3M	1	20200818	5843	200817	B133	T00	E	A	M	PESU	1157	95	8.67358	1.8727	44.1027	59.3263	40.7286	Fall
SM3M__1__1_20200818_005843_000.wav	SM3M	1	20200818	5843	200817	B133	T00	E	A	M	PESU	192	0	8.67358	1.78597	45.6761	60.2822	42.9774	Fall
SM3M__1__1_20200818_005843_000.wav	SM3M	1	20200818	5843	200817	B133	T00	E	A	M	PESU	1061	84	8.67358	2.64334	43.9162	64.6802	42.4133	Fall
SM3M__1__1_20200818_005843_000.wav	SM3M	1	20200818	5843	200817	B133	T00	E	A	M	PESU	274	82	8.67358	2.15852	45.0818	66.053	43.0065	Fall
SM3M__1__1_20200818_005843_000.wav	SM3M	1	20200818	5843	200817	B133	T00	E	A	M	PESU	374	100	8.67358	2.20071	45.9587	66.1723	42.8467	Fall
SM3M__1__1_20200818_005843_000.wav	SM3M	1	20200818	5843	200817	B133	T00	E	A	M	PESU	567	105	8.67358	2.37479	45.9436	67.1551	43.3244	Fall
SM3M__1__1_20200818_005843_000.wav	SM3M	1	20200818	5843	200817	B133	T00	E	A	M	PESU	462	89	8.67358	2.49865	43.4808	67.5884	43.46	Fall
SM3M__1__1_20200818_005843_000.wav	SM3M	1	20200818	5843	200817	B133	T00	E	A	M	PESU	689	122	8.67358	2.8489	45.4442	67.6976	41.6534	Fall
SM3M__1__1_20200818_005843_000.wav	SM3M	1	20200818	5843	200817	B133	T00	E	A	M	PESU	874	94	8.67358	2.57077	44.2331	68.2959	42.2266	Fall
SM3M__1__1_20200818_005843_000.wav	SM3M	1	20200818	5843	200817	B133	T00	E	A	M	PESU	977	104	8.67358	2.65563	46.5459	68.5939	44.3309	Fall
SM3M__1__1_20200818_005843_000.wav	SM3M	1	20200818	5843	200817	B133	T00	E	A	M	PESU	780	91	8.67358	2.88901	46.1242	69.4486	42.3737	Fall
SM3E_0+1_0_20200818_005844_000.wav	SM3E	0	20200818	5844	200817	B133	T00	E	A	M	PESU	7354	201	1.34201	3.32401	45.127	68.2094	43.3419	Fall
SM3E_0+1_0_20200818_005844_000.wav	SM3E	0	20200818	5844	200817	B133	T00	E	A	M	PESU	7153	294	1.34201	3.24626	45.245	68.6343	43.2675	Fall
SM3E_0+1_0_20200818_005844_000.wav	SM3E	0	20200818	5844	200817	B133	T00	E	A	M	PESU	11792	112	1.34201	2.05892	44.3701	69.1807	41.9817	Fall
SM3E_0+1_0_20200818_005844_000.wav	SM3E	0	20200818	5844	200817	B133	T00	E	A	M	PESU	15519	2108	1.34201	2.38128	45.6962	71.5108	43.0863	Fall
SM3E_0+1_0_20200818_005844_000.wav	SM3E	0	20200818	5844	200817	B133	T00	E	A	M	PESU	9927	2573	1.34201	1.92572	45.1744	71.7253	41.5346	Fall
SM3E_0+1_0_20200818_005844_000.wav	SM3E	0	20200818	5844	200817	B133	T00	E	A	M	PESU	11434	97	1.34201	1.8051	44.3361	71.937	40.8026	Fall
SM3E_0+1_0_20200818_005844_000.wav	SM3E	0	20200818	5844	200817	B133	T00	E	A	M	PESU	15620	102	1.34201	2.81807	45.8794	72.4434	43.6185	Fall
SM3E_0+1_0_20200818_005844_000.wav	SM3E	0	20200818	5844	200817	B133	T00	E	A	M	PESU	15779	160	1.34201	3.2889	45.3128	72.4542	42.844	Fall
[truncated: 8,432 more rows]
